# Supplementary material for: A computational method to estimate the relative biological effectiveness and tumor control probability for low-LET proton irradiations
Source: PLoS One. 2026 Mar 20;21(3):e0341352. doi: 10.1371/journal.pone.0341352 (PMC13004361; doi:10.1371/journal.pone.0341352)
Supplement: S1 File — These files include the DSB yields simulated by MCDS and the proton spectra used at different LET positions. Available at: https://nfuedu-my.sharepoint.com/personal/ccchan_nfu_edu_tw/_layouts/15/onedrive.aspx?id=%2Fpersonal%2Fccchan%5Fnfu%5Fedu%5Ftw%2FDocuments%2Fplos%20one&ga=1. (ZIP) [file pone.0341352.s001.zip]

Archive with 284 entries (276 files):
- MCDS/proton/
- MCDS/proton/P1/
- MCDS/proton/P1/0.001.inp
- MCDS/proton/P1/0.001.out
- MCDS/proton/P1/0.002.inp
- MCDS/proton/P1/0.002.out
- MCDS/proton/P1/0.005.inp
- MCDS/proton/P1/0.005.out
- MCDS/proton/P1/0.02.inp
- MCDS/proton/P1/0.02.out
- MCDS/proton/P1/0.1.inp
- MCDS/proton/P1/0.1.out
- MCDS/proton/P1/0.2.inp
- MCDS/proton/P1/0.2.out
- MCDS/proton/P1/0.4.inp
- MCDS/proton/P1/0.4.out
- MCDS/proton/P1/0.6.inp
- MCDS/proton/P1/0.6.out
- MCDS/proton/P1/1.inp
- MCDS/proton/P1/1.out
- MCDS/proton/P1/100.inp
- MCDS/proton/P1/100.out
- MCDS/proton/P1/2.inp
- MCDS/proton/P1/2.out
- MCDS/proton/P1/21.inp
- MCDS/proton/P1/21.out
- MCDS/proton/P1/5.inp
- MCDS/proton/P1/5.out
- MCDS/proton/P1/50.inp
- MCDS/proton/P1/50.out
- MCDS/proton/P1/a.out
- MCDS/proton/P1/dsb_output_p
- MCDS/proton/P1/END.inp
- MCDS/proton/P1/END.out
- MCDS/proton/P1/inp.txt
- MCDS/proton/P1/inp_make
- MCDS/proton/P1/inp_make.c
- MCDS/proton/P1/inp_name
- MCDS/proton/P1/inp_name.txt
- MCDS/proton/P1/input.txt
- MCDS/proton/P1/job1
- MCDS/proton/P1/mcds.exe
- MCDS/proton/P1/oxy_out
- MCDS/proton/P1/P1_m.txt
- MCDS/proton/P1/proton1.dat
- MCDS/proton/P1/proton2.dat
- MCDS/proton/P1/proton3.dat
- MCDS/proton/P1/proton4.dat
- MCDS/proton/P1/proton5.dat
- MCDS/proton/P1/proton6.dat
- MCDS/proton/P2/
- MCDS/proton/P2/0.001.inp
- MCDS/proton/P2/0.001.out
- MCDS/proton/P2/0.002.inp
- MCDS/proton/P2/0.002.out
- MCDS/proton/P2/0.005.inp
- MCDS/proton/P2/0.005.out
- MCDS/proton/P2/0.02.inp
- MCDS/proton/P2/0.02.out
- MCDS/proton/P2/0.1.inp
- MCDS/proton/P2/0.1.out
- MCDS/proton/P2/0.2.inp
- MCDS/proton/P2/0.2.out
- MCDS/proton/P2/0.4.inp
- MCDS/proton/P2/0.4.out
- MCDS/proton/P2/0.6.inp
- MCDS/proton/P2/0.6.out
- MCDS/proton/P2/1.inp
- MCDS/proton/P2/1.out
- MCDS/proton/P2/100.inp
- MCDS/proton/P2/100.out
- MCDS/proton/P2/2.inp
- MCDS/proton/P2/2.out
- MCDS/proton/P2/21.inp
- MCDS/proton/P2/21.out
- MCDS/proton/P2/5.inp
- MCDS/proton/P2/5.out
- MCDS/proton/P2/50.inp
- MCDS/proton/P2/50.out
- MCDS/proton/P2/a.out
- MCDS/proton/P2/dsb_output_p
- MCDS/proton/P2/END.inp
- MCDS/proton/P2/END.out
- MCDS/proton/P2/inp.txt
- MCDS/proton/P2/inp_make
- MCDS/proton/P2/inp_make.c
- MCDS/proton/P2/inp_name
- MCDS/proton/P2/inp_name.txt
- MCDS/proton/P2/input.txt
- MCDS/proton/P2/job1
- MCDS/proton/P2/mcds.exe
- MCDS/proton/P2/oxy_out
- MCDS/proton/P2/P2_m.txt
- MCDS/proton/P2/proton2.dat
- MCDS/proton/P3/
- MCDS/proton/P3/0.001.inp
- MCDS/proton/P3/0.001.out
- MCDS/proton/P3/0.002.inp
- MCDS/proton/P3/0.002.out
- MCDS/proton/P3/0.005.inp
- MCDS/proton/P3/0.005.out
- MCDS/proton/P3/0.02.inp
- MCDS/proton/P3/0.02.out
- MCDS/proton/P3/0.1.inp
- MCDS/proton/P3/0.1.out
- MCDS/proton/P3/0.2.inp
- MCDS/proton/P3/0.2.out
- MCDS/proton/P3/0.4.inp
- MCDS/proton/P3/0.4.out
- MCDS/proton/P3/0.6.inp
- MCDS/proton/P3/0.6.out
- MCDS/proton/P3/1.inp
- MCDS/proton/P3/1.out
- MCDS/proton/P3/100.inp
- MCDS/proton/P3/100.out
- MCDS/proton/P3/2.inp
- MCDS/proton/P3/2.out
- MCDS/proton/P3/21.inp
- MCDS/proton/P3/21.out
- MCDS/proton/P3/5.inp
- MCDS/proton/P3/5.out
- MCDS/proton/P3/50.inp
- MCDS/proton/P3/50.out
- MCDS/proton/P3/a.out
- MCDS/proton/P3/dsb_output_p
- MCDS/proton/P3/END.inp
- MCDS/proton/P3/END.out
- MCDS/proton/P3/inp.txt
- MCDS/proton/P3/inp_make
- MCDS/proton/P3/inp_make.c
- MCDS/proton/P3/inp_name
- MCDS/proton/P3/inp_name.txt
- MCDS/proton/P3/input.txt
- MCDS/proton/P3/job1
- MCDS/proton/P3/mcds.exe
- MCDS/proton/P3/oxy_out
- MCDS/proton/P3/P3_m.txt
- MCDS/proton/P3/proton3.dat
- MCDS/proton/P4/
- MCDS/proton/P4/0.001.inp
- MCDS/proton/P4/0.001.out
- MCDS/proton/P4/0.002.inp
- MCDS/proton/P4/0.002.out
- MCDS/proton/P4/0.005.inp
- MCDS/proton/P4/0.005.out
- MCDS/proton/P4/0.02.inp
- MCDS/proton/P4/0.02.out
- MCDS/proton/P4/0.1.inp
- MCDS/proton/P4/0.1.out
- MCDS/proton/P4/0.2.inp
- MCDS/proton/P4/0.2.out
- MCDS/proton/P4/0.4.inp
- MCDS/proton/P4/0.4.out
- MCDS/proton/P4/0.6.inp
- MCDS/proton/P4/0.6.out
- MCDS/proton/P4/1.inp
- MCDS/proton/P4/1.out
- MCDS/proton/P4/100.inp
- MCDS/proton/P4/100.out
- MCDS/proton/P4/2.inp
- MCDS/proton/P4/2.out
- MCDS/proton/P4/21.inp
- MCDS/proton/P4/21.out
- MCDS/proton/P4/5.inp
- MCDS/proton/P4/5.out
- MCDS/proton/P4/50.inp
- MCDS/proton/P4/50.out
- MCDS/proton/P4/a.out
- MCDS/proton/P4/dsb_output_p
- MCDS/proton/P4/END.inp
- MCDS/proton/P4/END.out
- MCDS/proton/P4/inp.txt
- MCDS/proton/P4/inp_make
- MCDS/proton/P4/inp_make.c
- MCDS/proton/P4/inp_name
- MCDS/proton/P4/inp_name.txt
- MCDS/proton/P4/input.txt
- MCDS/proton/P4/job1
- MCDS/proton/P4/mcds.exe
- MCDS/proton/P4/oxy_out
- MCDS/proton/P4/P4_m.txt
- MCDS/proton/P4/proton4.dat
- MCDS/proton/P5/
- MCDS/proton/P5/0.001.inp
- MCDS/proton/P5/0.001.out
- MCDS/proton/P5/0.002.inp
- MCDS/proton/P5/0.002.out
- MCDS/proton/P5/0.005.inp
- MCDS/proton/P5/0.005.out
- MCDS/proton/P5/0.02.inp
- MCDS/proton/P5/0.02.out
- MCDS/proton/P5/0.1.inp
- MCDS/proton/P5/0.1.out
- MCDS/proton/P5/0.2.inp
- MCDS/proton/P5/0.2.out
- MCDS/proton/P5/0.4.inp
- MCDS/proton/P5/0.4.out
- MCDS/proton/P5/0.6.inp
- MCDS/proton/P5/0.6.out
- MCDS/proton/P5/1.inp
- MCDS/proton/P5/1.out
- MCDS/proton/P5/100.inp
- MCDS/proton/P5/100.out
- MCDS/proton/P5/2.inp
- MCDS/proton/P5/2.out
- MCDS/proton/P5/21.inp
- MCDS/proton/P5/21.out
- MCDS/proton/P5/5.inp
- MCDS/proton/P5/5.out
- MCDS/proton/P5/50.inp
- MCDS/proton/P5/50.out
- MCDS/proton/P5/a.out
- MCDS/proton/P5/dsb_output_p
- MCDS/proton/P5/END.inp
- MCDS/proton/P5/END.out
- MCDS/proton/P5/inp.txt
- MCDS/proton/P5/inp_make
- MCDS/proton/P5/inp_make.c
- MCDS/proton/P5/inp_name.txt
- MCDS/proton/P5/input.txt
- MCDS/proton/P5/job1
- MCDS/proton/P5/mcds.exe
- MCDS/proton/P5/oxy_out
- MCDS/proton/P5/P5_m.txt
- MCDS/proton/P5/proton5.dat
- MCDS/proton/P5/proton6.dat
- MCDS/proton/P6/
- MCDS/proton/P6/0.001.inp
- MCDS/proton/P6/0.001.out
- MCDS/proton/P6/0.002.inp
- MCDS/proton/P6/0.002.out
- MCDS/proton/P6/0.005.inp
- MCDS/proton/P6/0.005.out
- MCDS/proton/P6/0.02.inp
- MCDS/proton/P6/0.02.out
- MCDS/proton/P6/0.1.inp
- MCDS/proton/P6/0.1.out
- MCDS/proton/P6/0.2.inp
- MCDS/proton/P6/0.2.out
- MCDS/proton/P6/0.4.inp
- MCDS/proton/P6/0.4.out
- MCDS/proton/P6/0.6.inp
- MCDS/proton/P6/0.6.out
- MCDS/proton/P6/1.inp
- MCDS/proton/P6/1.out
- MCDS/proton/P6/100.inp
- MCDS/proton/P6/100.out
- MCDS/proton/P6/2.inp
- MCDS/proton/P6/2.out
- MCDS/proton/P6/21.inp
- MCDS/proton/P6/21.out
- MCDS/proton/P6/5.inp
- MCDS/proton/P6/5.out
- MCDS/proton/P6/50.inp
- MCDS/proton/P6/50.out
- MCDS/proton/P6/a.out
- MCDS/proton/P6/dsb_output_p
- MCDS/proton/P6/END.inp
- MCDS/proton/P6/END.out
- MCDS/proton/P6/inp.txt
- MCDS/proton/P6/inp_make
- MCDS/proton/P6/inp_make.c
- MCDS/proton/P6/inp_name
- MCDS/proton/P6/inp_name.txt
- MCDS/proton/P6/input.txt
- MCDS/proton/P6/job1
- MCDS/proton/P6/mcds.exe
- MCDS/proton/P6/oxy_out
- MCDS/proton/P6/P6_m.txt
- MCDS/proton/P6/proton6.dat
- MCDS/proton/readmefirst.txt
- MCDS/x_rays/
- MCDS/x_rays/0.0.inp
- MCDS/x_rays/0.0.out
- MCDS/x_rays/0.1.inp
- MCDS/x_rays/0.1.out
- MCDS/x_rays/100.inp
- MCDS/x_rays/100.out
- MCDS/x_rays/2.inp
- MCDS/x_rays/2.out
- MCDS/x_rays/21.inp
- MCDS/x_rays/21.out
- MCDS/x_rays/Co60(hsaio).dat
- MCDS/x_rays/readmefirst.txt
