# Supplementary material for: A computational method to estimate the relative biological effectiveness and tumor control probability for low-LET proton irradiations
Source: PLoS One. 2026 Mar 20;21(3):e0341352. doi: 10.1371/journal.pone.0341352 (PMC13004361; doi:10.1371/journal.pone.0341352)
Supplement: S1 File — These files include the DSB yields simulated by MCDS and the proton spectra used at different LET positions. Available at: https://nfuedu-my.sharepoint.com/personal/ccchan_nfu_edu_tw/_layouts/15/onedrive.aspx?id=%2Fpersonal%2Fccchan%5Fnfu%5Fedu%5Ftw%2FDocuments%2Fplos%20one&ga=1. (ZIP) [file pone.0341352.s001.zip › MCDS/proton/P1/0.001.out]

===============================
MCDS Version 3.00B  15-JUL-2011
===============================
      1.377     running time (min)
 1.0000E+00     DNA content (Gbp)
 8.0000E+00     Dia. of cell nucleus (um)
      10000     number of cells (nocs)
  987654321     random number seed


MXRF TABLE: Particle types and properties of the (input) mixed radiation field. The hypoxia reduction factor (HRF)
for DSB induction is estimated as [1/(1-pcr)]^2, where pcr = the probability a lesion undergoes chemical repair
for the specified (input) oxygen concentration compared to fully aerobic (100% O2) conditions.  The frequency-mean
specific energy (zf) is for a spherical target representative of the cell nucleus. Radiative losses by the primary
charged particle are assumed non-local and do not not contribute to specific energy or the dose per unit fluence
(DPUF).  The reported stopping power is at the point of entry into the cell nucleus (pO2 = 0.001%).
===================================================================================================================
        Normed   -- Kinetic Energy --               Stopping Power (keV/um)      CSDA       Dosimetry (Gy)    HRF
  Ion     wt       (MeV)     (MeV/A)      zeb     Coll+Nuc  Radiat    Total    Range (cm)   DPUF       zf     DSB
===================================================================================================================
    p  2.65E-03  4.286E+01  4.286E+01  1.170E+01  1.38E+00 0.00E+00 1.380E+00  1.720E+00  2.225E+00 4.43E-03 3.020
    p  6.19E-03  4.952E+01  4.952E+01  1.023E+01  1.23E+00 0.00E+00 1.231E+00  2.232E+00  1.984E+00 3.95E-03 3.020
    p  0.00E+00  5.595E+01  5.595E+01  9.142E+00  1.12E+00 0.00E+00 1.119E+00  2.780E+00  1.802E+00 3.58E-03 3.020
    p  1.09E-01  5.655E+01  5.655E+01  9.053E+00  1.11E+00 0.00E+00 1.110E+00  2.834E+00  1.787E+00 3.55E-03 3.020
    p  1.68E-01  5.702E+01  5.702E+01  8.985E+00  1.10E+00 0.00E+00 1.103E+00  2.877E+00  1.775E+00 3.53E-03 3.020
    p  2.35E-01  5.762E+01  5.762E+01  8.899E+00  1.09E+00 0.00E+00 1.094E+00  2.931E+00  1.761E+00 3.50E-03 3.020
    p  2.59E-01  5.786E+01  5.786E+01  8.866E+00  1.09E+00 0.00E+00 1.091E+00  2.953E+00  1.755E+00 3.49E-03 3.020
    p  1.59E-01  5.845E+01  5.845E+01  8.784E+00  1.08E+00 0.00E+00 1.082E+00  3.008E+00  1.741E+00 3.46E-03 3.020
    p  6.19E-02  5.881E+01  5.881E+01  8.735E+00  1.08E+00 0.00E+00 1.077E+00  3.041E+00  1.733E+00 3.45E-03 3.020
    p  0.00E+00  5.905E+01  5.905E+01  8.702E+00  1.07E+00 0.00E+00 1.073E+00  3.063E+00  1.728E+00 3.44E-03 3.020
  Avg  1.00E-01  5.758E+01  5.758E+01  8.909E+00  1.09E+00 0.00E+00 1.095E+00  2.929E+00  1.763E+00 3.51E-03 3.020
===================================================================================================================
ZEB = (zeff/beta)^2 (Barkas 1963); DPUF = absorbed dose per unit fluence (nGy-cm^2/particle); zf in units of Gy

TABLE 1. Percent (%) cluster yields by complexity, as classified using the scheme of Nikjoo et al. (IJRB 71, 
467-483 1997 and and Radiat. Res. 156, 577-583 2001).
===================================================================================================================
    71.239     BD    - one or more Bd (no Sb)
    27.321     SSB   - Sb (no auxilary damage)
     0.683     SSB+  - two Sb on the same strand
     0.052     2SSB  - two or more Sb on opposite strands separated by at least 10 bp
     0.652     DSB   - two Sb on opposite strands with a separation <= 10 bp
     0.050     DSB+  - DSB accompanied by one (or more) additional Sb within 10 bp separation
     0.003     DSB++ - more than one DSB whether within the 10 bp separation or further apart
     2.620     SSBc  - fraction of complex damage (SSB+ and 2SSB) among SSBs
    26.454     SSBcb - fraction of complex damage (SSB+ and 2SSB) among SSBs; base damage included
     7.512     DSBc  - fraction of complex damage (DSB+ and DSB++) among DSBs
    34.645     DSBcb - fraction of complex damage (DSB+ and DSB++) among DSBs; base damage included
===================================================================================================================

TABLE 2. Number of clusters per cell per Gy.  Cluster yields are for a representative cell containing an average
of 1.000 Gbp (giga basepair) of DNA.  Cluster induction is proportional to absorbed dose up to at least a
hundred or thousand Gy. The category "OTHER" includes all classes of individual and clustered DNA lesion, except
for SSB and DSB.  SEM = standard error of the mean.
===================================================================================================================
Number of --------- DSB ----------   --------- SSB ----------   -------- OTHER ---------   ----- ALL CLUSTERS -----
 lesions    Average        SEM         Average        SEM         Average        SEM         Average        SEM    
===================================================================================================================
   1          ---          ---       8.49810E+01  2.27269E-02   2.55025E+02  4.40562E-02   3.40006E+02  5.33323E-02
   2      1.90313E+00  5.48379E-03   2.40454E+01  1.75185E-02   3.33032E+01  1.98491E-02   5.92518E+01  2.53353E-02
   3      7.39983E-01  3.47883E-03   5.22563E+00  8.96557E-03   4.36178E+00  8.15747E-03   1.03274E+01  1.21859E-02
   4      2.01417E-01  1.84010E-03   1.03050E+00  4.07353E-03   5.66617E-01  3.04552E-03   1.79853E+00  5.34026E-03
   5      4.73000E-02  8.96423E-04   1.93167E-01  1.79415E-03   7.23833E-02  1.09459E-03   3.12850E-01  2.26678E-03
   6      9.83333E-03  4.02509E-04   3.54167E-02  7.64426E-04   9.71667E-03  4.00371E-04   5.49667E-02  9.44375E-04
   7      1.78333E-03  1.71485E-04   6.70000E-03  3.39068E-04   1.41667E-03  1.53012E-04   9.90000E-03  4.12572E-04
   8      4.66667E-04  8.80726E-05   1.06667E-03  1.32913E-04   2.33333E-04  6.23204E-05   1.76667E-03  1.72310E-04
   9      5.00000E-05  2.88646E-05   2.83333E-04  6.86634E-05       ---          ---       3.33333E-04  7.44647E-05
  10          ---          ---       6.66667E-05  3.33283E-05       ---          ---       6.66667E-05  3.33283E-05
  11          ---          ---           ---          ---           ---          ---           ---          ---
  12          ---          ---           ---          ---           ---          ---           ---          ---
  13          ---          ---           ---          ---           ---          ---           ---          ---
  14          ---          ---           ---          ---           ---          ---           ---          ---
  15          ---          ---           ---          ---           ---          ---           ---          ---
  16          ---          ---           ---          ---           ---          ---           ---          ---
  17          ---          ---           ---          ---           ---          ---           ---          ---
  18          ---          ---           ---          ---           ---          ---           ---          ---
  19          ---          ---           ---          ---           ---          ---           ---          ---
  20          ---          ---           ---          ---           ---          ---           ---          ---
  21          ---          ---           ---          ---           ---          ---           ---          ---
  22          ---          ---           ---          ---           ---          ---           ---          ---
  23          ---          ---           ---          ---           ---          ---           ---          ---
  24          ---          ---           ---          ---           ---          ---           ---          ---
  25          ---          ---           ---          ---           ---          ---           ---          ---
  26          ---          ---           ---          ---           ---          ---           ---          ---
  27          ---          ---           ---          ---           ---          ---           ---          ---
  28          ---          ---           ---          ---           ---          ---           ---          ---
  29          ---          ---           ---          ---           ---          ---           ---          ---
  30          ---          ---           ---          ---           ---          ---           ---          ---
  31          ---          ---           ---          ---           ---          ---           ---          ---
  32          ---          ---           ---          ---           ---          ---           ---          ---
  33          ---          ---           ---          ---           ---          ---           ---          ---
  34          ---          ---           ---          ---           ---          ---           ---          ---
  35          ---          ---           ---          ---           ---          ---           ---          ---
  36          ---          ---           ---          ---           ---          ---           ---          ---
  37          ---          ---           ---          ---           ---          ---           ---          ---
  38          ---          ---           ---          ---           ---          ---           ---          ---
  39          ---          ---           ---          ---           ---          ---           ---          ---
  40          ---          ---           ---          ---           ---          ---           ---          ---
  41          ---          ---           ---          ---           ---          ---           ---          ---
  42          ---          ---           ---          ---           ---          ---           ---          ---
  43          ---          ---           ---          ---           ---          ---           ---          ---
  44          ---          ---           ---          ---           ---          ---           ---          ---
  45          ---          ---           ---          ---           ---          ---           ---          ---
  46          ---          ---           ---          ---           ---          ---           ---          ---
  47          ---          ---           ---          ---           ---          ---           ---          ---
  48          ---          ---           ---          ---           ---          ---           ---          ---
  49          ---          ---           ---          ---           ---          ---           ---          ---
  50          ---          ---           ---          ---           ---          ---           ---          ---
 Total    2.90397E+00  6.66842E-03   1.15519E+02  1.49503E-02   2.93340E+02  3.02996E-02   4.11763E+02  3.13783E-02
-------------------------------------------------------------------------------------------------------------------

TABLE 3. Cluster composition (% Sb per cluster)
===================================================================================================================
Number of --------- DSB ----------   --------- SSB ----------   -------- OTHER ---------   ----- ALL CLUSTERS -----
 lesions    Average        SEM         Average        SEM         Average        SEM         Average        SEM    
===================================================================================================================
   1          ---          ---       1.66667E+01  0.00000E+00   0.00000E+00  0.00000E+00   4.16567E+00  9.03645E-04
   2      1.66667E+01  0.00000E+00   8.95661E+00  1.83213E-03   0.00000E+00  0.00000E+00   4.16992E+00  2.35860E-03
   3      1.20442E+01  1.13903E-02   6.52192E+00  3.99660E-03   0.00000E+00  0.00000E+00   4.16229E+00  5.23553E-03
   4      9.79362E+00  2.26252E-02   5.37660E+00  9.47470E-03   0.00000E+00  0.00000E+00   4.17896E+00  1.14988E-02
   5      8.44340E+00  4.14756E-02   4.70733E+00  2.04350E-02   0.00000E+00  0.00000E+00   4.15688E+00  2.66057E-02
   6      7.74981E+00  9.29168E-02   4.24491E+00  4.27713E-02   0.00000E+00  0.00000E+00   4.11436E+00  5.31258E-02
   7      6.87583E+00  1.95737E-01   4.24030E+00  1.03251E-01   0.00000E+00  0.00000E+00   4.11523E+00  1.12790E-01
   8      6.39881E+00  4.14021E-01   3.61328E+00  2.08758E-01   0.00000E+00  0.00000E+00   3.88889E+00  2.50703E-01
   9      4.93827E+00  6.17284E-01   3.37691E+00  3.26797E-01       ---          ---       3.61111E+00  3.14356E-01
  10          ---          ---       4.16667E+00  4.81125E-01       ---          ---       4.16667E+00  4.81125E-01
  11          ---          ---           ---          ---           ---          ---           ---          ---
  12          ---          ---           ---          ---           ---          ---           ---          ---
  13          ---          ---           ---          ---           ---          ---           ---          ---
  14          ---          ---           ---          ---           ---          ---           ---          ---
  15          ---          ---           ---          ---           ---          ---           ---          ---
  16          ---          ---           ---          ---           ---          ---           ---          ---
  17          ---          ---           ---          ---           ---          ---           ---          ---
  18          ---          ---           ---          ---           ---          ---           ---          ---
  19          ---          ---           ---          ---           ---          ---           ---          ---
  20          ---          ---           ---          ---           ---          ---           ---          ---
  21          ---          ---           ---          ---           ---          ---           ---          ---
  22          ---          ---           ---          ---           ---          ---           ---          ---
  23          ---          ---           ---          ---           ---          ---           ---          ---
  24          ---          ---           ---          ---           ---          ---           ---          ---
  25          ---          ---           ---          ---           ---          ---           ---          ---
  26          ---          ---           ---          ---           ---          ---           ---          ---
  27          ---          ---           ---          ---           ---          ---           ---          ---
  28          ---          ---           ---          ---           ---          ---           ---          ---
  29          ---          ---           ---          ---           ---          ---           ---          ---
  30          ---          ---           ---          ---           ---          ---           ---          ---
  31          ---          ---           ---          ---           ---          ---           ---          ---
  32          ---          ---           ---          ---           ---          ---           ---          ---
  33          ---          ---           ---          ---           ---          ---           ---          ---
  34          ---          ---           ---          ---           ---          ---           ---          ---
  35          ---          ---           ---          ---           ---          ---           ---          ---
  36          ---          ---           ---          ---           ---          ---           ---          ---
  37          ---          ---           ---          ---           ---          ---           ---          ---
  38          ---          ---           ---          ---           ---          ---           ---          ---
  39          ---          ---           ---          ---           ---          ---           ---          ---
  40          ---          ---           ---          ---           ---          ---           ---          ---
  41          ---          ---           ---          ---           ---          ---           ---          ---
  42          ---          ---           ---          ---           ---          ---           ---          ---
  43          ---          ---           ---          ---           ---          ---           ---          ---
  44          ---          ---           ---          ---           ---          ---           ---          ---
  45          ---          ---           ---          ---           ---          ---           ---          ---
  46          ---          ---           ---          ---           ---          ---           ---          ---
  47          ---          ---           ---          ---           ---          ---           ---          ---
  48          ---          ---           ---          ---           ---          ---           ---          ---
  49          ---          ---           ---          ---           ---          ---           ---          ---
  50          ---          ---           ---          ---           ---          ---           ---          ---
Average   1.48374E+01  7.12664E-03   1.44774E+01  1.40392E-03   0.00000E+00  0.00000E+00   4.16625E+00  4.16086E-04
-------------------------------------------------------------------------------------------------------------------
NOTES: (% Sb) is the percentage of lesions that are strand breaks.
The number of Sb is ((% Sb)/100)*(# lesions). The number of Bd is (1-(% Sb)/100)*(# lesions).

TABLE 4. Cluster Length (in base pair)
===================================================================================================================
Number of --------- DSB ----------   --------- SSB ----------   -------- OTHER ---------   ----- ALL CLUSTERS -----
 lesions    Average        SEM         Average        SEM         Average        SEM         Average        SEM    
===================================================================================================================
   1          ---          ---       1.66667E-01  0.00000E+00   1.66667E-01  0.00000E+00   1.66667E-01  0.00000E+00
   2      9.29310E-01  1.42535E-03   9.55007E-01  3.72696E-04   9.53254E-01  3.12763E-04   9.53210E-01  2.36319E-04
   3      1.64328E+00  3.44523E-03   1.75401E+00  1.12741E-03   1.73888E+00  1.25999E-03   1.73929E+00  8.07144E-04
   4      2.39876E+00  7.95350E-03   2.55024E+00  3.39356E-03   2.52976E+00  4.87814E-03   2.52522E+00  2.44695E-03
   5      3.14961E+00  1.70719E-02   3.36154E+00  9.01385E-03   3.33079E+00  1.42644E-02   3.32192E+00  7.37958E-03
   6      3.92028E+00  4.03714E-02   4.12511E+00  2.17246E-02   4.06122E+00  4.01291E-02   4.07780E+00  1.76475E-02
   7      4.87072E+00  1.00238E-01   4.97036E+00  5.18199E-02   4.68824E+00  1.25238E-01   4.91593E+00  4.36774E-02
   8      5.49405E+00  2.54224E-01   5.97656E+00  1.62475E-01   5.86905E+00  3.34329E-01   5.84127E+00  1.28277E-01
   9      6.55556E+00  2.42161E-01   6.69608E+00  3.29709E-01       ---          ---       6.67500E+00  2.80839E-01
  10          ---          ---       7.95833E+00  4.53255E-01       ---          ---       7.95833E+00  4.53255E-01
  11          ---          ---           ---          ---           ---          ---           ---          ---
  12          ---          ---           ---          ---           ---          ---           ---          ---
  13          ---          ---           ---          ---           ---          ---           ---          ---
  14          ---          ---           ---          ---           ---          ---           ---          ---
  15          ---          ---           ---          ---           ---          ---           ---          ---
  16          ---          ---           ---          ---           ---          ---           ---          ---
  17          ---          ---           ---          ---           ---          ---           ---          ---
  18          ---          ---           ---          ---           ---          ---           ---          ---
  19          ---          ---           ---          ---           ---          ---           ---          ---
  20          ---          ---           ---          ---           ---          ---           ---          ---
  21          ---          ---           ---          ---           ---          ---           ---          ---
  22          ---          ---           ---          ---           ---          ---           ---          ---
  23          ---          ---           ---          ---           ---          ---           ---          ---
  24          ---          ---           ---          ---           ---          ---           ---          ---
  25          ---          ---           ---          ---           ---          ---           ---          ---
  26          ---          ---           ---          ---           ---          ---           ---          ---
  27          ---          ---           ---          ---           ---          ---           ---          ---
  28          ---          ---           ---          ---           ---          ---           ---          ---
  29          ---          ---           ---          ---           ---          ---           ---          ---
  30          ---          ---           ---          ---           ---          ---           ---          ---
  31          ---          ---           ---          ---           ---          ---           ---          ---
  32          ---          ---           ---          ---           ---          ---           ---          ---
  33          ---          ---           ---          ---           ---          ---           ---          ---
  34          ---          ---           ---          ---           ---          ---           ---          ---
  35          ---          ---           ---          ---           ---          ---           ---          ---
  36          ---          ---           ---          ---           ---          ---           ---          ---
  37          ---          ---           ---          ---           ---          ---           ---          ---
  38          ---          ---           ---          ---           ---          ---           ---          ---
  39          ---          ---           ---          ---           ---          ---           ---          ---
  40          ---          ---           ---          ---           ---          ---           ---          ---
  41          ---          ---           ---          ---           ---          ---           ---          ---
  42          ---          ---           ---          ---           ---          ---           ---          ---
  43          ---          ---           ---          ---           ---          ---           ---          ---
  44          ---          ---           ---          ---           ---          ---           ---          ---
  45          ---          ---           ---          ---           ---          ---           ---          ---
  46          ---          ---           ---          ---           ---          ---           ---          ---
  47          ---          ---           ---          ---           ---          ---           ---          ---
  48          ---          ---           ---          ---           ---          ---           ---          ---
  49          ---          ---           ---          ---           ---          ---           ---          ---
  50          ---          ---           ---          ---           ---          ---           ---          ---
Average   1.26232E+00  1.89144E-03   4.30760E-01  2.06641E-04   2.84890E-01  8.35452E-05   3.32713E-01  8.40499E-05
-------------------------------------------------------------------------------------------------------------------

TABLE 5. NUMBER OF LESIONS DIVIDED BY TWICE THE CLUSTER LENGTH (lesions per nucleotide)
===================================================================================================================
Number of --------- DSB ----------   --------- SSB ----------   -------- OTHER ---------   ----- ALL CLUSTERS -----
 lesions    Average        SEM         Average        SEM         Average        SEM         Average        SEM    
===================================================================================================================
   1          ---          ---       8.33333E-02  0.00000E+00   8.33333E-02  0.00000E+00   8.33333E-02  0.00000E+00
   2      4.42640E-02  1.13312E-04   4.02857E-02  2.45540E-05   4.05761E-02  2.13462E-05   4.05769E-02  1.61398E-05
   3      3.08566E-02  9.54806E-05   2.84474E-02  2.86250E-05   2.87520E-02  3.16936E-05   2.87532E-02  2.06150E-05
   4      2.64202E-02  1.17544E-04   2.44792E-02  4.54928E-05   2.47192E-02  6.55008E-05   2.47840E-02  3.32827E-05
   5      2.41589E-02  1.63475E-04   2.24357E-02  7.86459E-05   2.27333E-02  1.23260E-04   2.27544E-02  6.41037E-05
   6      2.28648E-02  2.94575E-04   2.15895E-02  1.43855E-04   2.18584E-02  2.52618E-04   2.18696E-02  1.19292E-04
   7      2.09570E-02  4.73827E-04   2.05477E-02  2.51537E-04   2.23983E-02  8.09673E-04   2.08700E-02  2.25823E-04
   8      2.15137E-02  1.08648E-03   1.96032E-02  6.12933E-04   1.97669E-02  1.14458E-03   2.01162E-02  4.98706E-04
   9      1.91194E-02  6.98832E-04   1.95444E-02  1.15260E-03       ---          ---       1.94806E-02  9.79714E-04
  10          ---          ---       1.76400E-02  1.10195E-03       ---          ---       1.76400E-02  1.10195E-03
  11          ---          ---           ---          ---           ---          ---           ---          ---
  12          ---          ---           ---          ---           ---          ---           ---          ---
  13          ---          ---           ---          ---           ---          ---           ---          ---
  14          ---          ---           ---          ---           ---          ---           ---          ---
  15          ---          ---           ---          ---           ---          ---           ---          ---
  16          ---          ---           ---          ---           ---          ---           ---          ---
  17          ---          ---           ---          ---           ---          ---           ---          ---
  18          ---          ---           ---          ---           ---          ---           ---          ---
  19          ---          ---           ---          ---           ---          ---           ---          ---
  20          ---          ---           ---          ---           ---          ---           ---          ---
  21          ---          ---           ---          ---           ---          ---           ---          ---
  22          ---          ---           ---          ---           ---          ---           ---          ---
  23          ---          ---           ---          ---           ---          ---           ---          ---
  24          ---          ---           ---          ---           ---          ---           ---          ---
  25          ---          ---           ---          ---           ---          ---           ---          ---
  26          ---          ---           ---          ---           ---          ---           ---          ---
  27          ---          ---           ---          ---           ---          ---           ---          ---
  28          ---          ---           ---          ---           ---          ---           ---          ---
  29          ---          ---           ---          ---           ---          ---           ---          ---
  30          ---          ---           ---          ---           ---          ---           ---          ---
  31          ---          ---           ---          ---           ---          ---           ---          ---
  32          ---          ---           ---          ---           ---          ---           ---          ---
  33          ---          ---           ---          ---           ---          ---           ---          ---
  34          ---          ---           ---          ---           ---          ---           ---          ---
  35          ---          ---           ---          ---           ---          ---           ---          ---
  36          ---          ---           ---          ---           ---          ---           ---          ---
  37          ---          ---           ---          ---           ---          ---           ---          ---
  38          ---          ---           ---          ---           ---          ---           ---          ---
  39          ---          ---           ---          ---           ---          ---           ---          ---
  40          ---          ---           ---          ---           ---          ---           ---          ---
  41          ---          ---           ---          ---           ---          ---           ---          ---
  42          ---          ---           ---          ---           ---          ---           ---          ---
  43          ---          ---           ---          ---           ---          ---           ---          ---
  44          ---          ---           ---          ---           ---          ---           ---          ---
  45          ---          ---           ---          ---           ---          ---           ---          ---
  46          ---          ---           ---          ---           ---          ---           ---          ---
  47          ---          ---           ---          ---           ---          ---           ---          ---
  48          ---          ---           ---          ---           ---          ---           ---          ---
  49          ---          ---           ---          ---           ---          ---           ---          ---
  50          ---          ---           ---          ---           ---          ---           ---          ---
Average   3.91954E-02  7.82364E-05   7.12385E-02  9.13125E-06   7.75348E-02  4.16168E-06   7.54979E-02  3.96010E-06
-------------------------------------------------------------------------------------------------------------------

TABLE 6. Number of clusters per cell per Gy per track.  Cluster yields are for a representative cell containing
an average of 1.000 Gbp (giga basepair) of DNA.  Cluster induction is proportional to absorbed dose up to at least
a hundred or thousand Gy. The category "OTHER" includes all classes of individual and clustered DNA lesion, except
for SSB and DSB.  SEM = standard error of the mean.
===================================================================================================================
Number of --------- DSB ----------   --------- SSB ----------   -------- OTHER ---------   ----- ALL CLUSTERS -----
 lesions    Average        SEM         Average        SEM         Average        SEM         Average        SEM    
===================================================================================================================
   1          ---          ---       2.97967E-01  9.64485E-05   8.94189E-01  2.25851E-04   1.19216E+00  2.88017E-04
   2      6.67251E-03  1.92597E-05   8.43115E-02  6.35720E-05   1.16770E-01  7.28725E-05   2.07754E-01  9.69681E-05
   3      2.59484E-03  1.22169E-05   1.83235E-02  3.16761E-05   1.52940E-02  2.87605E-05   3.62123E-02  4.33931E-05
   4      7.06398E-04  6.45714E-06   3.61347E-03  1.43081E-05   1.98684E-03  1.06863E-05   6.30671E-03  1.87805E-05
   5      1.65832E-04  3.14305E-06   6.77339E-04  6.29528E-06   2.53803E-04  3.83979E-06   1.09697E-03  7.95690E-06
   6      3.44581E-05  1.41056E-06   1.24198E-04  2.68082E-06   3.40251E-05  1.40213E-06   1.92682E-04  3.31031E-06
   7      6.24025E-06  6.00082E-07   2.35076E-05  1.18962E-06   4.95596E-06  5.35307E-07   3.47039E-05  1.44604E-06
   8      1.63689E-06  3.08934E-07   3.73778E-06  4.65824E-07   8.18138E-07  2.18519E-07   6.19281E-06  6.04161E-07
   9      1.74516E-07  1.00748E-07   1.01219E-06  2.45851E-07       ---          ---       1.18670E-06  2.65627E-07
  10          ---          ---       2.31877E-07  1.15922E-07       ---          ---       2.31877E-07  1.15922E-07
  11          ---          ---           ---          ---           ---          ---           ---          ---
  12          ---          ---           ---          ---           ---          ---           ---          ---
  13          ---          ---           ---          ---           ---          ---           ---          ---
  14          ---          ---           ---          ---           ---          ---           ---          ---
  15          ---          ---           ---          ---           ---          ---           ---          ---
  16          ---          ---           ---          ---           ---          ---           ---          ---
  17          ---          ---           ---          ---           ---          ---           ---          ---
  18          ---          ---           ---          ---           ---          ---           ---          ---
  19          ---          ---           ---          ---           ---          ---           ---          ---
  20          ---          ---           ---          ---           ---          ---           ---          ---
  21          ---          ---           ---          ---           ---          ---           ---          ---
  22          ---          ---           ---          ---           ---          ---           ---          ---
  23          ---          ---           ---          ---           ---          ---           ---          ---
  24          ---          ---           ---          ---           ---          ---           ---          ---
  25          ---          ---           ---          ---           ---          ---           ---          ---
  26          ---          ---           ---          ---           ---          ---           ---          ---
  27          ---          ---           ---          ---           ---          ---           ---          ---
  28          ---          ---           ---          ---           ---          ---           ---          ---
  29          ---          ---           ---          ---           ---          ---           ---          ---
  30          ---          ---           ---          ---           ---          ---           ---          ---
  31          ---          ---           ---          ---           ---          ---           ---          ---
  32          ---          ---           ---          ---           ---          ---           ---          ---
  33          ---          ---           ---          ---           ---          ---           ---          ---
  34          ---          ---           ---          ---           ---          ---           ---          ---
  35          ---          ---           ---          ---           ---          ---           ---          ---
  36          ---          ---           ---          ---           ---          ---           ---          ---
  37          ---          ---           ---          ---           ---          ---           ---          ---
  38          ---          ---           ---          ---           ---          ---           ---          ---
  39          ---          ---           ---          ---           ---          ---           ---          ---
  40          ---          ---           ---          ---           ---          ---           ---          ---
  41          ---          ---           ---          ---           ---          ---           ---          ---
  42          ---          ---           ---          ---           ---          ---           ---          ---
  43          ---          ---           ---          ---           ---          ---           ---          ---
  44          ---          ---           ---          ---           ---          ---           ---          ---
  45          ---          ---           ---          ---           ---          ---           ---          ---
  46          ---          ---           ---          ---           ---          ---           ---          ---
  47          ---          ---           ---          ---           ---          ---           ---          ---
  48          ---          ---           ---          ---           ---          ---           ---          ---
  49          ---          ---           ---          ---           ---          ---           ---          ---
  50          ---          ---           ---          ---           ---          ---           ---          ---
 Total    1.01821E-02  2.34531E-05   4.05045E-01  9.20380E-05   1.02853E+00  2.17516E-04   1.44376E+00  2.89093E-04
-------------------------------------------------------------------------------------------------------------------
