# Supplementary material for: A computational method to estimate the relative biological effectiveness and tumor control probability for low-LET proton irradiations
Source: PLoS One. 2026 Mar 20;21(3):e0341352. doi: 10.1371/journal.pone.0341352 (PMC13004361; doi:10.1371/journal.pone.0341352)
Supplement: S1 File — These files include the DSB yields simulated by MCDS and the proton spectra used at different LET positions. Available at: https://nfuedu-my.sharepoint.com/personal/ccchan_nfu_edu_tw/_layouts/15/onedrive.aspx?id=%2Fpersonal%2Fccchan%5Fnfu%5Fedu%5Ftw%2FDocuments%2Fplos%20one&ga=1. (ZIP) [file pone.0341352.s001.zip › MCDS/proton/P1/0.002.out]

===============================
MCDS Version 3.00B  15-JUL-2011
===============================
      1.380     running time (min)
 1.0000E+00     DNA content (Gbp)
 8.0000E+00     Dia. of cell nucleus (um)
      10000     number of cells (nocs)
  987654321     random number seed


MXRF TABLE: Particle types and properties of the (input) mixed radiation field. The hypoxia reduction factor (HRF)
for DSB induction is estimated as [1/(1-pcr)]^2, where pcr = the probability a lesion undergoes chemical repair
for the specified (input) oxygen concentration compared to fully aerobic (100% O2) conditions.  The frequency-mean
specific energy (zf) is for a spherical target representative of the cell nucleus. Radiative losses by the primary
charged particle are assumed non-local and do not not contribute to specific energy or the dose per unit fluence
(DPUF).  The reported stopping power is at the point of entry into the cell nucleus (pO2 = 0.002%).
===================================================================================================================
        Normed   -- Kinetic Energy --               Stopping Power (keV/um)      CSDA       Dosimetry (Gy)    HRF
  Ion     wt       (MeV)     (MeV/A)      zeb     Coll+Nuc  Radiat    Total    Range (cm)   DPUF       zf     DSB
===================================================================================================================
    p  2.65E-03  4.286E+01  4.286E+01  1.170E+01  1.38E+00 0.00E+00 1.380E+00  1.720E+00  2.225E+00 4.43E-03 3.012
    p  6.19E-03  4.952E+01  4.952E+01  1.023E+01  1.23E+00 0.00E+00 1.231E+00  2.232E+00  1.984E+00 3.95E-03 3.012
    p  0.00E+00  5.595E+01  5.595E+01  9.142E+00  1.12E+00 0.00E+00 1.119E+00  2.780E+00  1.802E+00 3.58E-03 3.012
    p  1.09E-01  5.655E+01  5.655E+01  9.053E+00  1.11E+00 0.00E+00 1.110E+00  2.834E+00  1.787E+00 3.55E-03 3.012
    p  1.68E-01  5.702E+01  5.702E+01  8.985E+00  1.10E+00 0.00E+00 1.103E+00  2.877E+00  1.775E+00 3.53E-03 3.012
    p  2.35E-01  5.762E+01  5.762E+01  8.899E+00  1.09E+00 0.00E+00 1.094E+00  2.931E+00  1.761E+00 3.50E-03 3.012
    p  2.59E-01  5.786E+01  5.786E+01  8.866E+00  1.09E+00 0.00E+00 1.091E+00  2.953E+00  1.755E+00 3.49E-03 3.012
    p  1.59E-01  5.845E+01  5.845E+01  8.784E+00  1.08E+00 0.00E+00 1.082E+00  3.008E+00  1.741E+00 3.46E-03 3.012
    p  6.19E-02  5.881E+01  5.881E+01  8.735E+00  1.08E+00 0.00E+00 1.077E+00  3.041E+00  1.733E+00 3.45E-03 3.012
    p  0.00E+00  5.905E+01  5.905E+01  8.702E+00  1.07E+00 0.00E+00 1.073E+00  3.063E+00  1.728E+00 3.44E-03 3.012
  Avg  1.00E-01  5.758E+01  5.758E+01  8.909E+00  1.09E+00 0.00E+00 1.095E+00  2.929E+00  1.763E+00 3.51E-03 3.012
===================================================================================================================
ZEB = (zeff/beta)^2 (Barkas 1963); DPUF = absorbed dose per unit fluence (nGy-cm^2/particle); zf in units of Gy

TABLE 1. Percent (%) cluster yields by complexity, as classified using the scheme of Nikjoo et al. (IJRB 71, 
467-483 1997 and and Radiat. Res. 156, 577-583 2001).
===================================================================================================================
    71.239     BD    - one or more Bd (no Sb)
    27.317     SSB   - Sb (no auxilary damage)
     0.687     SSB+  - two Sb on the same strand
     0.052     2SSB  - two or more Sb on opposite strands separated by at least 10 bp
     0.652     DSB   - two Sb on opposite strands with a separation <= 10 bp
     0.051     DSB+  - DSB accompanied by one (or more) additional Sb within 10 bp separation
     0.003     DSB++ - more than one DSB whether within the 10 bp separation or further apart
     2.632     SSBc  - fraction of complex damage (SSB+ and 2SSB) among SSBs
    26.476     SSBcb - fraction of complex damage (SSB+ and 2SSB) among SSBs; base damage included
     7.683     DSBc  - fraction of complex damage (DSB+ and DSB++) among DSBs
    34.859     DSBcb - fraction of complex damage (DSB+ and DSB++) among DSBs; base damage included
===================================================================================================================

TABLE 2. Number of clusters per cell per Gy.  Cluster yields are for a representative cell containing an average
of 1.000 Gbp (giga basepair) of DNA.  Cluster induction is proportional to absorbed dose up to at least a
hundred or thousand Gy. The category "OTHER" includes all classes of individual and clustered DNA lesion, except
for SSB and DSB.  SEM = standard error of the mean.
===================================================================================================================
Number of --------- DSB ----------   --------- SSB ----------   -------- OTHER ---------   ----- ALL CLUSTERS -----
 lesions    Average        SEM         Average        SEM         Average        SEM         Average        SEM    
===================================================================================================================
   1          ---          ---       8.50498E+01  2.26591E-02   2.55218E+02  4.42279E-02   3.40268E+02  5.34056E-02
   2      1.90058E+00  5.50171E-03   2.40959E+01  1.78029E-02   3.34318E+01  2.01264E-02   5.94283E+01  2.57604E-02
   3      7.47350E-01  3.46898E-03   5.24092E+00  8.90993E-03   4.35652E+00  8.11667E-03   1.03448E+01  1.22035E-02
   4      2.02917E-01  1.82628E-03   1.03172E+00  4.11707E-03   5.65167E-01  3.01296E-03   1.79980E+00  5.38258E-03
   5      4.74500E-02  8.87372E-04   1.91133E-01  1.79812E-03   7.43167E-02  1.11395E-03   3.12900E-01  2.29138E-03
   6      9.98333E-03  4.03863E-04   3.53667E-02  7.67739E-04   9.75000E-03  3.98899E-04   5.51000E-02  9.54429E-04
   7      1.91667E-03  1.82338E-04   6.48333E-03  3.30785E-04   1.08333E-03  1.33940E-04   9.48333E-03  3.98846E-04
   8      3.33333E-04  7.44647E-05   9.83333E-04  1.27647E-04   1.83333E-04  5.52494E-05   1.50000E-03  1.57409E-04
   9      5.00000E-05  2.88646E-05   8.33333E-05  3.72603E-05   5.00000E-05  2.88646E-05   1.83333E-04  5.52494E-05
  10      1.66667E-05  1.66667E-05       ---          ---           ---          ---       1.66667E-05  1.66667E-05
  11          ---          ---           ---          ---           ---          ---           ---          ---
  12          ---          ---           ---          ---           ---          ---           ---          ---
  13          ---          ---           ---          ---           ---          ---           ---          ---
  14          ---          ---           ---          ---           ---          ---           ---          ---
  15          ---          ---           ---          ---           ---          ---           ---          ---
  16          ---          ---           ---          ---           ---          ---           ---          ---
  17          ---          ---           ---          ---           ---          ---           ---          ---
  18          ---          ---           ---          ---           ---          ---           ---          ---
  19          ---          ---           ---          ---           ---          ---           ---          ---
  20          ---          ---           ---          ---           ---          ---           ---          ---
  21          ---          ---           ---          ---           ---          ---           ---          ---
  22          ---          ---           ---          ---           ---          ---           ---          ---
  23          ---          ---           ---          ---           ---          ---           ---          ---
  24          ---          ---           ---          ---           ---          ---           ---          ---
  25          ---          ---           ---          ---           ---          ---           ---          ---
  26          ---          ---           ---          ---           ---          ---           ---          ---
  27          ---          ---           ---          ---           ---          ---           ---          ---
  28          ---          ---           ---          ---           ---          ---           ---          ---
  29          ---          ---           ---          ---           ---          ---           ---          ---
  30          ---          ---           ---          ---           ---          ---           ---          ---
  31          ---          ---           ---          ---           ---          ---           ---          ---
  32          ---          ---           ---          ---           ---          ---           ---          ---
  33          ---          ---           ---          ---           ---          ---           ---          ---
  34          ---          ---           ---          ---           ---          ---           ---          ---
  35          ---          ---           ---          ---           ---          ---           ---          ---
  36          ---          ---           ---          ---           ---          ---           ---          ---
  37          ---          ---           ---          ---           ---          ---           ---          ---
  38          ---          ---           ---          ---           ---          ---           ---          ---
  39          ---          ---           ---          ---           ---          ---           ---          ---
  40          ---          ---           ---          ---           ---          ---           ---          ---
  41          ---          ---           ---          ---           ---          ---           ---          ---
  42          ---          ---           ---          ---           ---          ---           ---          ---
  43          ---          ---           ---          ---           ---          ---           ---          ---
  44          ---          ---           ---          ---           ---          ---           ---          ---
  45          ---          ---           ---          ---           ---          ---           ---          ---
  46          ---          ---           ---          ---           ---          ---           ---          ---
  47          ---          ---           ---          ---           ---          ---           ---          ---
  48          ---          ---           ---          ---           ---          ---           ---          ---
  49          ---          ---           ---          ---           ---          ---           ---          ---
  50          ---          ---           ---          ---           ---          ---           ---          ---
 Total    2.91060E+00  6.61779E-03   1.15652E+02  1.49376E-02   2.93657E+02  3.02295E-02   4.12220E+02  3.12880E-02
-------------------------------------------------------------------------------------------------------------------

TABLE 3. Cluster composition (% Sb per cluster)
===================================================================================================================
Number of --------- DSB ----------   --------- SSB ----------   -------- OTHER ---------   ----- ALL CLUSTERS -----
 lesions    Average        SEM         Average        SEM         Average        SEM         Average        SEM    
===================================================================================================================
   1          ---          ---       1.66667E+01  0.00000E+00   0.00000E+00  0.00000E+00   4.16584E+00  9.02950E-04
   2      1.66667E+01  0.00000E+00   8.95701E+00  1.82453E-03   0.00000E+00  0.00000E+00   4.16451E+00  2.37087E-03
   3      1.20365E+01  1.12495E-02   6.52751E+00  4.02171E-03   0.00000E+00  0.00000E+00   4.17527E+00  5.19210E-03
   4      9.84928E+00  2.27663E-02   5.37925E+00  9.43876E-03   0.00000E+00  0.00000E+00   4.19203E+00  1.14244E-02
   5      8.54631E+00  4.41652E-02   4.73445E+00  2.09646E-02   0.00000E+00  0.00000E+00   4.18174E+00  2.71356E-02
   6      7.75128E+00  9.14989E-02   4.33777E+00  4.33111E-02   0.00000E+00  0.00000E+00   4.19591E+00  5.37855E-02
   7      7.20663E+00  1.89100E-01   4.00804E+00  9.33043E-02   0.00000E+00  0.00000E+00   4.18287E+00  1.12153E-01
   8      6.97917E+00  4.07660E-01   4.06073E+00  2.77805E-01   0.00000E+00  0.00000E+00   4.21296E+00  2.90699E-01
   9      5.55556E+00  1.06917E+00   4.07407E+00  6.92899E-01   0.00000E+00  0.00000E+00   3.36700E+00  7.82421E-01
  10      6.66667E+00  0.00000E+00       ---          ---           ---          ---       6.66667E+00  0.00000E+00
  11          ---          ---           ---          ---           ---          ---           ---          ---
  12          ---          ---           ---          ---           ---          ---           ---          ---
  13          ---          ---           ---          ---           ---          ---           ---          ---
  14          ---          ---           ---          ---           ---          ---           ---          ---
  15          ---          ---           ---          ---           ---          ---           ---          ---
  16          ---          ---           ---          ---           ---          ---           ---          ---
  17          ---          ---           ---          ---           ---          ---           ---          ---
  18          ---          ---           ---          ---           ---          ---           ---          ---
  19          ---          ---           ---          ---           ---          ---           ---          ---
  20          ---          ---           ---          ---           ---          ---           ---          ---
  21          ---          ---           ---          ---           ---          ---           ---          ---
  22          ---          ---           ---          ---           ---          ---           ---          ---
  23          ---          ---           ---          ---           ---          ---           ---          ---
  24          ---          ---           ---          ---           ---          ---           ---          ---
  25          ---          ---           ---          ---           ---          ---           ---          ---
  26          ---          ---           ---          ---           ---          ---           ---          ---
  27          ---          ---           ---          ---           ---          ---           ---          ---
  28          ---          ---           ---          ---           ---          ---           ---          ---
  29          ---          ---           ---          ---           ---          ---           ---          ---
  30          ---          ---           ---          ---           ---          ---           ---          ---
  31          ---          ---           ---          ---           ---          ---           ---          ---
  32          ---          ---           ---          ---           ---          ---           ---          ---
  33          ---          ---           ---          ---           ---          ---           ---          ---
  34          ---          ---           ---          ---           ---          ---           ---          ---
  35          ---          ---           ---          ---           ---          ---           ---          ---
  36          ---          ---           ---          ---           ---          ---           ---          ---
  37          ---          ---           ---          ---           ---          ---           ---          ---
  38          ---          ---           ---          ---           ---          ---           ---          ---
  39          ---          ---           ---          ---           ---          ---           ---          ---
  40          ---          ---           ---          ---           ---          ---           ---          ---
  41          ---          ---           ---          ---           ---          ---           ---          ---
  42          ---          ---           ---          ---           ---          ---           ---          ---
  43          ---          ---           ---          ---           ---          ---           ---          ---
  44          ---          ---           ---          ---           ---          ---           ---          ---
  45          ---          ---           ---          ---           ---          ---           ---          ---
  46          ---          ---           ---          ---           ---          ---           ---          ---
  47          ---          ---           ---          ---           ---          ---           ---          ---
  48          ---          ---           ---          ---           ---          ---           ---          ---
  49          ---          ---           ---          ---           ---          ---           ---          ---
  50          ---          ---           ---          ---           ---          ---           ---          ---
Average   1.48263E+01  7.14626E-03   1.44758E+01  1.40206E-03   0.00000E+00  0.00000E+00   4.16604E+00  4.15136E-04
-------------------------------------------------------------------------------------------------------------------
NOTES: (% Sb) is the percentage of lesions that are strand breaks.
The number of Sb is ((% Sb)/100)*(# lesions). The number of Bd is (1-(% Sb)/100)*(# lesions).

TABLE 4. Cluster Length (in base pair)
===================================================================================================================
Number of --------- DSB ----------   --------- SSB ----------   -------- OTHER ---------   ----- ALL CLUSTERS -----
 lesions    Average        SEM         Average        SEM         Average        SEM         Average        SEM    
===================================================================================================================
   1          ---          ---       1.66667E-01  0.00000E+00   1.66667E-01  0.00000E+00   1.66667E-01  0.00000E+00
   2      9.27507E-01  1.39874E-03   9.54260E-01  3.74073E-04   9.52804E-01  3.18143E-04   9.52584E-01  2.38391E-04
   3      1.63863E+00  3.38268E-03   1.75509E+00  1.15204E-03   1.73983E+00  1.24679E-03   1.74031E+00  8.12631E-04
   4      2.39116E+00  7.79682E-03   2.55005E+00  3.42551E-03   2.52636E+00  4.84554E-03   2.52642E+00  2.44660E-03
   5      3.15196E+00  1.75234E-02   3.35225E+00  9.29036E-03   3.31382E+00  1.39614E-02   3.31400E+00  7.51294E-03
   6      3.95471E+00  3.91837E-02   4.15746E+00  2.19685E-02   4.05401E+00  4.04357E-02   4.10233E+00  1.76925E-02
   7      4.56176E+00  1.08218E-01   4.91974E+00  5.41073E-02   4.82564E+00  1.53460E-01   4.83969E+00  4.67090E-02
   8      5.63333E+00  2.22493E-01   5.76554E+00  1.45841E-01   5.71212E+00  2.73484E-01   5.72963E+00  1.11783E-01
   9      5.77778E+00  8.18384E-01   6.53333E+00  3.55121E-01   7.16667E+00  5.85314E-01   6.50000E+00  3.23335E-01
  10      4.83333E+00  0.00000E+00       ---          ---           ---          ---       4.83333E+00  0.00000E+00
  11          ---          ---           ---          ---           ---          ---           ---          ---
  12          ---          ---           ---          ---           ---          ---           ---          ---
  13          ---          ---           ---          ---           ---          ---           ---          ---
  14          ---          ---           ---          ---           ---          ---           ---          ---
  15          ---          ---           ---          ---           ---          ---           ---          ---
  16          ---          ---           ---          ---           ---          ---           ---          ---
  17          ---          ---           ---          ---           ---          ---           ---          ---
  18          ---          ---           ---          ---           ---          ---           ---          ---
  19          ---          ---           ---          ---           ---          ---           ---          ---
  20          ---          ---           ---          ---           ---          ---           ---          ---
  21          ---          ---           ---          ---           ---          ---           ---          ---
  22          ---          ---           ---          ---           ---          ---           ---          ---
  23          ---          ---           ---          ---           ---          ---           ---          ---
  24          ---          ---           ---          ---           ---          ---           ---          ---
  25          ---          ---           ---          ---           ---          ---           ---          ---
  26          ---          ---           ---          ---           ---          ---           ---          ---
  27          ---          ---           ---          ---           ---          ---           ---          ---
  28          ---          ---           ---          ---           ---          ---           ---          ---
  29          ---          ---           ---          ---           ---          ---           ---          ---
  30          ---          ---           ---          ---           ---          ---           ---          ---
  31          ---          ---           ---          ---           ---          ---           ---          ---
  32          ---          ---           ---          ---           ---          ---           ---          ---
  33          ---          ---           ---          ---           ---          ---           ---          ---
  34          ---          ---           ---          ---           ---          ---           ---          ---
  35          ---          ---           ---          ---           ---          ---           ---          ---
  36          ---          ---           ---          ---           ---          ---           ---          ---
  37          ---          ---           ---          ---           ---          ---           ---          ---
  38          ---          ---           ---          ---           ---          ---           ---          ---
  39          ---          ---           ---          ---           ---          ---           ---          ---
  40          ---          ---           ---          ---           ---          ---           ---          ---
  41          ---          ---           ---          ---           ---          ---           ---          ---
  42          ---          ---           ---          ---           ---          ---           ---          ---
  43          ---          ---           ---          ---           ---          ---           ---          ---
  44          ---          ---           ---          ---           ---          ---           ---          ---
  45          ---          ---           ---          ---           ---          ---           ---          ---
  46          ---          ---           ---          ---           ---          ---           ---          ---
  47          ---          ---           ---          ---           ---          ---           ---          ---
  48          ---          ---           ---          ---           ---          ---           ---          ---
  49          ---          ---           ---          ---           ---          ---           ---          ---
  50          ---          ---           ---          ---           ---          ---           ---          ---
Average   1.26195E+00  1.88624E-03   4.30870E-01  2.05120E-04   2.85063E-01  8.51646E-05   3.32871E-01  8.46205E-05
-------------------------------------------------------------------------------------------------------------------

TABLE 5. NUMBER OF LESIONS DIVIDED BY TWICE THE CLUSTER LENGTH (lesions per nucleotide)
===================================================================================================================
Number of --------- DSB ----------   --------- SSB ----------   -------- OTHER ---------   ----- ALL CLUSTERS -----
 lesions    Average        SEM         Average        SEM         Average        SEM         Average        SEM    
===================================================================================================================
   1          ---          ---       8.33333E-02  0.00000E+00   8.33333E-02  0.00000E+00   8.33333E-02  0.00000E+00
   2      4.43808E-02  1.12505E-04   4.03215E-02  2.47683E-05   4.06145E-02  2.15714E-05   4.06155E-02  1.61942E-05
   3      3.09686E-02  9.23064E-05   2.84242E-02  2.86620E-05   2.87577E-02  3.14746E-05   2.87520E-02  2.05401E-05
   4      2.64975E-02  1.20396E-04   2.44695E-02  4.66092E-05   2.47236E-02  6.40575E-05   2.47622E-02  3.36977E-05
   5      2.42714E-02  1.67506E-04   2.25287E-02  7.91149E-05   2.28503E-02  1.20281E-04   2.28506E-02  6.50040E-05
   6      2.25722E-02  2.70956E-04   2.13630E-02  1.32116E-04   2.20386E-02  2.81106E-04   2.17007E-02  1.12396E-04
   7      2.28333E-02  6.11612E-04   2.08141E-02  2.65688E-04   2.17149E-02  8.01209E-04   2.13018E-02  2.37957E-04
   8      2.04429E-02  9.86098E-04   2.00973E-02  5.97669E-04   1.99382E-02  1.02950E-03   2.01547E-02  4.62155E-04
   9      2.25722E-02  3.34143E-03   1.93618E-02  1.05578E-03   1.76603E-02  1.33735E-03   1.97733E-02  1.11908E-03
  10      2.87356E-02  0.00000E+00       ---          ---           ---          ---       2.87356E-02  0.00000E+00
  11          ---          ---           ---          ---           ---          ---           ---          ---
  12          ---          ---           ---          ---           ---          ---           ---          ---
  13          ---          ---           ---          ---           ---          ---           ---          ---
  14          ---          ---           ---          ---           ---          ---           ---          ---
  15          ---          ---           ---          ---           ---          ---           ---          ---
  16          ---          ---           ---          ---           ---          ---           ---          ---
  17          ---          ---           ---          ---           ---          ---           ---          ---
  18          ---          ---           ---          ---           ---          ---           ---          ---
  19          ---          ---           ---          ---           ---          ---           ---          ---
  20          ---          ---           ---          ---           ---          ---           ---          ---
  21          ---          ---           ---          ---           ---          ---           ---          ---
  22          ---          ---           ---          ---           ---          ---           ---          ---
  23          ---          ---           ---          ---           ---          ---           ---          ---
  24          ---          ---           ---          ---           ---          ---           ---          ---
  25          ---          ---           ---          ---           ---          ---           ---          ---
  26          ---          ---           ---          ---           ---          ---           ---          ---
  27          ---          ---           ---          ---           ---          ---           ---          ---
  28          ---          ---           ---          ---           ---          ---           ---          ---
  29          ---          ---           ---          ---           ---          ---           ---          ---
  30          ---          ---           ---          ---           ---          ---           ---          ---
  31          ---          ---           ---          ---           ---          ---           ---          ---
  32          ---          ---           ---          ---           ---          ---           ---          ---
  33          ---          ---           ---          ---           ---          ---           ---          ---
  34          ---          ---           ---          ---           ---          ---           ---          ---
  35          ---          ---           ---          ---           ---          ---           ---          ---
  36          ---          ---           ---          ---           ---          ---           ---          ---
  37          ---          ---           ---          ---           ---          ---           ---          ---
  38          ---          ---           ---          ---           ---          ---           ---          ---
  39          ---          ---           ---          ---           ---          ---           ---          ---
  40          ---          ---           ---          ---           ---          ---           ---          ---
  41          ---          ---           ---          ---           ---          ---           ---          ---
  42          ---          ---           ---          ---           ---          ---           ---          ---
  43          ---          ---           ---          ---           ---          ---           ---          ---
  44          ---          ---           ---          ---           ---          ---           ---          ---
  45          ---          ---           ---          ---           ---          ---           ---          ---
  46          ---          ---           ---          ---           ---          ---           ---          ---
  47          ---          ---           ---          ---           ---          ---           ---          ---
  48          ---          ---           ---          ---           ---          ---           ---          ---
  49          ---          ---           ---          ---           ---          ---           ---          ---
  50          ---          ---           ---          ---           ---          ---           ---          ---
Average   3.93094E-02  7.86133E-05   7.12329E-02  9.17701E-06   7.75270E-02  4.25554E-06   7.54911E-02  4.00757E-06
-------------------------------------------------------------------------------------------------------------------

TABLE 6. Number of clusters per cell per Gy per track.  Cluster yields are for a representative cell containing
an average of 1.000 Gbp (giga basepair) of DNA.  Cluster induction is proportional to absorbed dose up to at least
a hundred or thousand Gy. The category "OTHER" includes all classes of individual and clustered DNA lesion, except
for SSB and DSB.  SEM = standard error of the mean.
===================================================================================================================
Number of --------- DSB ----------   --------- SSB ----------   -------- OTHER ---------   ----- ALL CLUSTERS -----
 lesions    Average        SEM         Average        SEM         Average        SEM         Average        SEM    
===================================================================================================================
   1          ---          ---       2.98208E-01  9.63571E-05   8.94866E-01  2.25690E-04   1.19307E+00  2.87725E-04
   2      6.66386E-03  1.93252E-05   8.44885E-02  6.45741E-05   1.17223E-01  7.41461E-05   2.08375E-01  9.88734E-05
   3      2.62069E-03  1.21823E-05   1.83762E-02  3.14250E-05   1.52756E-02  2.86277E-05   3.62725E-02  4.33886E-05
   4      7.11627E-04  6.40715E-06   3.61762E-03  1.44623E-05   1.98162E-03  1.05676E-05   6.31086E-03  1.89278E-05
   5      1.66428E-04  3.11390E-06   6.70281E-04  6.30829E-06   2.60498E-04  3.90539E-06   1.09721E-03  8.04125E-06
   6      3.49543E-05  1.41382E-06   1.24048E-04  2.69274E-06   3.41893E-05  1.39957E-06   1.93192E-04  3.34669E-06
   7      6.70784E-06  6.38473E-07   2.27596E-05  1.16208E-06   3.79235E-06  4.68891E-07   3.32598E-05  1.39957E-06
   8      1.16936E-06  2.61236E-07   3.47449E-06  4.51412E-07   6.43450E-07  1.93914E-07   5.28729E-06  5.55166E-07
   9      1.75378E-07  1.01250E-07   3.08299E-07  1.38514E-07   1.74347E-07  1.00653E-07   6.58024E-07  1.98850E-07
  10      5.83879E-08  0.00000E+00       ---          ---           ---          ---       5.83879E-08  0.00000E+00
  11          ---          ---           ---          ---           ---          ---           ---          ---
  12          ---          ---           ---          ---           ---          ---           ---          ---
  13          ---          ---           ---          ---           ---          ---           ---          ---
  14          ---          ---           ---          ---           ---          ---           ---          ---
  15          ---          ---           ---          ---           ---          ---           ---          ---
  16          ---          ---           ---          ---           ---          ---           ---          ---
  17          ---          ---           ---          ---           ---          ---           ---          ---
  18          ---          ---           ---          ---           ---          ---           ---          ---
  19          ---          ---           ---          ---           ---          ---           ---          ---
  20          ---          ---           ---          ---           ---          ---           ---          ---
  21          ---          ---           ---          ---           ---          ---           ---          ---
  22          ---          ---           ---          ---           ---          ---           ---          ---
  23          ---          ---           ---          ---           ---          ---           ---          ---
  24          ---          ---           ---          ---           ---          ---           ---          ---
  25          ---          ---           ---          ---           ---          ---           ---          ---
  26          ---          ---           ---          ---           ---          ---           ---          ---
  27          ---          ---           ---          ---           ---          ---           ---          ---
  28          ---          ---           ---          ---           ---          ---           ---          ---
  29          ---          ---           ---          ---           ---          ---           ---          ---
  30          ---          ---           ---          ---           ---          ---           ---          ---
  31          ---          ---           ---          ---           ---          ---           ---          ---
  32          ---          ---           ---          ---           ---          ---           ---          ---
  33          ---          ---           ---          ---           ---          ---           ---          ---
  34          ---          ---           ---          ---           ---          ---           ---          ---
  35          ---          ---           ---          ---           ---          ---           ---          ---
  36          ---          ---           ---          ---           ---          ---           ---          ---
  37          ---          ---           ---          ---           ---          ---           ---          ---
  38          ---          ---           ---          ---           ---          ---           ---          ---
  39          ---          ---           ---          ---           ---          ---           ---          ---
  40          ---          ---           ---          ---           ---          ---           ---          ---
  41          ---          ---           ---          ---           ---          ---           ---          ---
  42          ---          ---           ---          ---           ---          ---           ---          ---
  43          ---          ---           ---          ---           ---          ---           ---          ---
  44          ---          ---           ---          ---           ---          ---           ---          ---
  45          ---          ---           ---          ---           ---          ---           ---          ---
  46          ---          ---           ---          ---           ---          ---           ---          ---
  47          ---          ---           ---          ---           ---          ---           ---          ---
  48          ---          ---           ---          ---           ---          ---           ---          ---
  49          ---          ---           ---          ---           ---          ---           ---          ---
  50          ---          ---           ---          ---           ---          ---           ---          ---
 Total    1.02057E-02  2.32944E-05   4.05511E-01  9.17416E-05   1.02965E+00  2.17653E-04   1.44536E+00  2.89120E-04
-------------------------------------------------------------------------------------------------------------------
