# Supplementary material for: A computational method to estimate the relative biological effectiveness and tumor control probability for low-LET proton irradiations
Source: PLoS One. 2026 Mar 20;21(3):e0341352. doi: 10.1371/journal.pone.0341352 (PMC13004361; doi:10.1371/journal.pone.0341352)
Supplement: S1 File — These files include the DSB yields simulated by MCDS and the proton spectra used at different LET positions. Available at: https://nfuedu-my.sharepoint.com/personal/ccchan_nfu_edu_tw/_layouts/15/onedrive.aspx?id=%2Fpersonal%2Fccchan%5Fnfu%5Fedu%5Ftw%2FDocuments%2Fplos%20one&ga=1. (ZIP) [file pone.0341352.s001.zip › MCDS/proton/P1/0.005.out]

===============================
MCDS Version 3.00B  15-JUL-2011
===============================
      1.375     running time (min)
 1.0000E+00     DNA content (Gbp)
 8.0000E+00     Dia. of cell nucleus (um)
      10000     number of cells (nocs)
  987654321     random number seed


MXRF TABLE: Particle types and properties of the (input) mixed radiation field. The hypoxia reduction factor (HRF)
for DSB induction is estimated as [1/(1-pcr)]^2, where pcr = the probability a lesion undergoes chemical repair
for the specified (input) oxygen concentration compared to fully aerobic (100% O2) conditions.  The frequency-mean
specific energy (zf) is for a spherical target representative of the cell nucleus. Radiative losses by the primary
charged particle are assumed non-local and do not not contribute to specific energy or the dose per unit fluence
(DPUF).  The reported stopping power is at the point of entry into the cell nucleus (pO2 = 0.005%).
===================================================================================================================
        Normed   -- Kinetic Energy --               Stopping Power (keV/um)      CSDA       Dosimetry (Gy)    HRF
  Ion     wt       (MeV)     (MeV/A)      zeb     Coll+Nuc  Radiat    Total    Range (cm)   DPUF       zf     DSB
===================================================================================================================
    p  2.65E-03  4.286E+01  4.286E+01  1.170E+01  1.38E+00 0.00E+00 1.380E+00  1.720E+00  2.225E+00 4.43E-03 2.990
    p  6.19E-03  4.952E+01  4.952E+01  1.023E+01  1.23E+00 0.00E+00 1.231E+00  2.232E+00  1.984E+00 3.95E-03 2.990
    p  0.00E+00  5.595E+01  5.595E+01  9.142E+00  1.12E+00 0.00E+00 1.119E+00  2.780E+00  1.802E+00 3.58E-03 2.990
    p  1.09E-01  5.655E+01  5.655E+01  9.053E+00  1.11E+00 0.00E+00 1.110E+00  2.834E+00  1.787E+00 3.55E-03 2.990
    p  1.68E-01  5.702E+01  5.702E+01  8.985E+00  1.10E+00 0.00E+00 1.103E+00  2.877E+00  1.775E+00 3.53E-03 2.990
    p  2.35E-01  5.762E+01  5.762E+01  8.899E+00  1.09E+00 0.00E+00 1.094E+00  2.931E+00  1.761E+00 3.50E-03 2.990
    p  2.59E-01  5.786E+01  5.786E+01  8.866E+00  1.09E+00 0.00E+00 1.091E+00  2.953E+00  1.755E+00 3.49E-03 2.990
    p  1.59E-01  5.845E+01  5.845E+01  8.784E+00  1.08E+00 0.00E+00 1.082E+00  3.008E+00  1.741E+00 3.46E-03 2.990
    p  6.19E-02  5.881E+01  5.881E+01  8.735E+00  1.08E+00 0.00E+00 1.077E+00  3.041E+00  1.733E+00 3.45E-03 2.990
    p  0.00E+00  5.905E+01  5.905E+01  8.702E+00  1.07E+00 0.00E+00 1.073E+00  3.063E+00  1.728E+00 3.44E-03 2.990
  Avg  1.00E-01  5.758E+01  5.758E+01  8.909E+00  1.09E+00 0.00E+00 1.095E+00  2.929E+00  1.763E+00 3.51E-03 2.990
===================================================================================================================
ZEB = (zeff/beta)^2 (Barkas 1963); DPUF = absorbed dose per unit fluence (nGy-cm^2/particle); zf in units of Gy

TABLE 1. Percent (%) cluster yields by complexity, as classified using the scheme of Nikjoo et al. (IJRB 71, 
467-483 1997 and and Radiat. Res. 156, 577-583 2001).
===================================================================================================================
    71.205     BD    - one or more Bd (no Sb)
    27.348     SSB   - Sb (no auxilary damage)
     0.682     SSB+  - two Sb on the same strand
     0.052     2SSB  - two or more Sb on opposite strands separated by at least 10 bp
     0.660     DSB   - two Sb on opposite strands with a separation <= 10 bp
     0.050     DSB+  - DSB accompanied by one (or more) additional Sb within 10 bp separation
     0.003     DSB++ - more than one DSB whether within the 10 bp separation or further apart
     2.614     SSBc  - fraction of complex damage (SSB+ and 2SSB) among SSBs
    26.540     SSBcb - fraction of complex damage (SSB+ and 2SSB) among SSBs; base damage included
     7.458     DSBc  - fraction of complex damage (DSB+ and DSB++) among DSBs
    34.493     DSBcb - fraction of complex damage (DSB+ and DSB++) among DSBs; base damage included
===================================================================================================================

TABLE 2. Number of clusters per cell per Gy.  Cluster yields are for a representative cell containing an average
of 1.000 Gbp (giga basepair) of DNA.  Cluster induction is proportional to absorbed dose up to at least a
hundred or thousand Gy. The category "OTHER" includes all classes of individual and clustered DNA lesion, except
for SSB and DSB.  SEM = standard error of the mean.
===================================================================================================================
Number of --------- DSB ----------   --------- SSB ----------   -------- OTHER ---------   ----- ALL CLUSTERS -----
 lesions    Average        SEM         Average        SEM         Average        SEM         Average        SEM    
===================================================================================================================
   1          ---          ---       8.52647E+01  2.28920E-02   2.55727E+02  4.46015E-02   3.40992E+02  5.41739E-02
   2      1.92943E+00  5.50253E-03   2.42258E+01  1.75919E-02   3.35780E+01  2.02620E-02   5.97332E+01  2.57680E-02
   3      7.51367E-01  3.48129E-03   5.29200E+00  9.03423E-03   4.40647E+00  8.21389E-03   1.04498E+01  1.23424E-02
   4      2.03900E-01  1.80032E-03   1.05347E+00  4.14451E-03   5.78717E-01  3.09156E-03   1.83608E+00  5.43796E-03
   5      4.76833E-02  8.87373E-04   1.96300E-01  1.82003E-03   7.67500E-02  1.12729E-03   3.20733E-01  2.31461E-03
   6      1.03333E-02  4.14200E-04   3.37167E-02  7.49064E-04   9.95000E-03  4.02567E-04   5.40000E-02  9.43775E-04
   7      2.25000E-03  1.93786E-04   6.35000E-03  3.26821E-04   1.28333E-03  1.47587E-04   9.88333E-03  4.08213E-04
   8      4.00000E-04  8.15557E-05   1.25000E-03  1.43802E-04   1.33333E-04  4.71239E-05   1.78333E-03  1.71485E-04
   9      1.00000E-04  4.08146E-05   1.83333E-04  5.52494E-05   5.00000E-05  2.88646E-05   3.33333E-04  7.44647E-05
  10          ---          ---       1.66667E-05  1.66667E-05   1.66667E-05  1.66667E-05   3.33333E-05  2.35690E-05
  11          ---          ---       1.66667E-05  1.66667E-05       ---          ---       1.66667E-05  1.66667E-05
  12          ---          ---           ---          ---           ---          ---           ---          ---
  13          ---          ---           ---          ---           ---          ---           ---          ---
  14          ---          ---           ---          ---           ---          ---           ---          ---
  15          ---          ---           ---          ---           ---          ---           ---          ---
  16          ---          ---           ---          ---           ---          ---           ---          ---
  17          ---          ---           ---          ---           ---          ---           ---          ---
  18          ---          ---           ---          ---           ---          ---           ---          ---
  19          ---          ---           ---          ---           ---          ---           ---          ---
  20          ---          ---           ---          ---           ---          ---           ---          ---
  21          ---          ---           ---          ---           ---          ---           ---          ---
  22          ---          ---           ---          ---           ---          ---           ---          ---
  23          ---          ---           ---          ---           ---          ---           ---          ---
  24          ---          ---           ---          ---           ---          ---           ---          ---
  25          ---          ---           ---          ---           ---          ---           ---          ---
  26          ---          ---           ---          ---           ---          ---           ---          ---
  27          ---          ---           ---          ---           ---          ---           ---          ---
  28          ---          ---           ---          ---           ---          ---           ---          ---
  29          ---          ---           ---          ---           ---          ---           ---          ---
  30          ---          ---           ---          ---           ---          ---           ---          ---
  31          ---          ---           ---          ---           ---          ---           ---          ---
  32          ---          ---           ---          ---           ---          ---           ---          ---
  33          ---          ---           ---          ---           ---          ---           ---          ---
  34          ---          ---           ---          ---           ---          ---           ---          ---
  35          ---          ---           ---          ---           ---          ---           ---          ---
  36          ---          ---           ---          ---           ---          ---           ---          ---
  37          ---          ---           ---          ---           ---          ---           ---          ---
  38          ---          ---           ---          ---           ---          ---           ---          ---
  39          ---          ---           ---          ---           ---          ---           ---          ---
  40          ---          ---           ---          ---           ---          ---           ---          ---
  41          ---          ---           ---          ---           ---          ---           ---          ---
  42          ---          ---           ---          ---           ---          ---           ---          ---
  43          ---          ---           ---          ---           ---          ---           ---          ---
  44          ---          ---           ---          ---           ---          ---           ---          ---
  45          ---          ---           ---          ---           ---          ---           ---          ---
  46          ---          ---           ---          ---           ---          ---           ---          ---
  47          ---          ---           ---          ---           ---          ---           ---          ---
  48          ---          ---           ---          ---           ---          ---           ---          ---
  49          ---          ---           ---          ---           ---          ---           ---          ---
  50          ---          ---           ---          ---           ---          ---           ---          ---
 Total    2.94547E+00  6.69651E-03   1.16074E+02  1.51229E-02   2.94378E+02  3.06726E-02   4.13398E+02  3.19243E-02
-------------------------------------------------------------------------------------------------------------------

TABLE 3. Cluster composition (% Sb per cluster)
===================================================================================================================
Number of --------- DSB ----------   --------- SSB ----------   -------- OTHER ---------   ----- ALL CLUSTERS -----
 lesions    Average        SEM         Average        SEM         Average        SEM         Average        SEM    
===================================================================================================================
   1          ---          ---       1.66667E+01  0.00000E+00   0.00000E+00  0.00000E+00   4.16748E+00  9.02222E-04
   2      1.66667E+01  0.00000E+00   8.95358E+00  1.80593E-03   0.00000E+00  0.00000E+00   4.16939E+00  2.34576E-03
   3      1.20335E+01  1.12096E-02   6.52222E+00  3.96994E-03   0.00000E+00  0.00000E+00   4.16748E+00  5.12995E-03
   4      9.82702E+00  2.28940E-02   5.38054E+00  9.43231E-03   0.00000E+00  0.00000E+00   4.17690E+00  1.14508E-02
   5      8.54721E+00  4.31795E-02   4.69890E+00  2.05676E-02   0.00000E+00  0.00000E+00   4.16204E+00  2.67116E-02
   6      7.84884E+00  8.89130E-02   4.28266E+00  4.36254E-02   0.00000E+00  0.00000E+00   4.15693E+00  5.44168E-02
   7      7.25835E+00  1.99349E-01   4.16667E+00  1.00573E-01   0.00000E+00  0.00000E+00   4.33733E+00  1.17047E-01
   8      6.59722E+00  3.47222E-01   4.11111E+00  2.09170E-01   0.00000E+00  0.00000E+00   4.36137E+00  2.27345E-01
   9      6.48148E+00  1.33110E+00   2.86195E+00  4.57962E-01   0.00000E+00  0.00000E+00   3.51852E+00  6.70392E-01
  10          ---          ---       5.00000E+00  0.00000E+00   0.00000E+00  0.00000E+00   2.50000E+00  2.50000E+00
  11          ---          ---       6.06061E+00  0.00000E+00       ---          ---       6.06061E+00  0.00000E+00
  12          ---          ---           ---          ---           ---          ---           ---          ---
  13          ---          ---           ---          ---           ---          ---           ---          ---
  14          ---          ---           ---          ---           ---          ---           ---          ---
  15          ---          ---           ---          ---           ---          ---           ---          ---
  16          ---          ---           ---          ---           ---          ---           ---          ---
  17          ---          ---           ---          ---           ---          ---           ---          ---
  18          ---          ---           ---          ---           ---          ---           ---          ---
  19          ---          ---           ---          ---           ---          ---           ---          ---
  20          ---          ---           ---          ---           ---          ---           ---          ---
  21          ---          ---           ---          ---           ---          ---           ---          ---
  22          ---          ---           ---          ---           ---          ---           ---          ---
  23          ---          ---           ---          ---           ---          ---           ---          ---
  24          ---          ---           ---          ---           ---          ---           ---          ---
  25          ---          ---           ---          ---           ---          ---           ---          ---
  26          ---          ---           ---          ---           ---          ---           ---          ---
  27          ---          ---           ---          ---           ---          ---           ---          ---
  28          ---          ---           ---          ---           ---          ---           ---          ---
  29          ---          ---           ---          ---           ---          ---           ---          ---
  30          ---          ---           ---          ---           ---          ---           ---          ---
  31          ---          ---           ---          ---           ---          ---           ---          ---
  32          ---          ---           ---          ---           ---          ---           ---          ---
  33          ---          ---           ---          ---           ---          ---           ---          ---
  34          ---          ---           ---          ---           ---          ---           ---          ---
  35          ---          ---           ---          ---           ---          ---           ---          ---
  36          ---          ---           ---          ---           ---          ---           ---          ---
  37          ---          ---           ---          ---           ---          ---           ---          ---
  38          ---          ---           ---          ---           ---          ---           ---          ---
  39          ---          ---           ---          ---           ---          ---           ---          ---
  40          ---          ---           ---          ---           ---          ---           ---          ---
  41          ---          ---           ---          ---           ---          ---           ---          ---
  42          ---          ---           ---          ---           ---          ---           ---          ---
  43          ---          ---           ---          ---           ---          ---           ---          ---
  44          ---          ---           ---          ---           ---          ---           ---          ---
  45          ---          ---           ---          ---           ---          ---           ---          ---
  46          ---          ---           ---          ---           ---          ---           ---          ---
  47          ---          ---           ---          ---           ---          ---           ---          ---
  48          ---          ---           ---          ---           ---          ---           ---          ---
  49          ---          ---           ---          ---           ---          ---           ---          ---
  50          ---          ---           ---          ---           ---          ---           ---          ---
Average   1.48394E+01  7.02851E-03   1.44670E+01  1.41085E-03   0.00000E+00  0.00000E+00   4.16779E+00  4.15324E-04
-------------------------------------------------------------------------------------------------------------------
NOTES: (% Sb) is the percentage of lesions that are strand breaks.
The number of Sb is ((% Sb)/100)*(# lesions). The number of Bd is (1-(% Sb)/100)*(# lesions).

TABLE 4. Cluster Length (in base pair)
===================================================================================================================
Number of --------- DSB ----------   --------- SSB ----------   -------- OTHER ---------   ----- ALL CLUSTERS -----
 lesions    Average        SEM         Average        SEM         Average        SEM         Average        SEM    
===================================================================================================================
   1          ---          ---       1.66667E-01  0.00000E+00   1.66667E-01  0.00000E+00   1.66667E-01  0.00000E+00
   2      9.29014E-01  1.43148E-03   9.54585E-01  3.67682E-04   9.52967E-01  3.16520E-04   9.52832E-01  2.37280E-04
   3      1.64368E+00  3.38908E-03   1.75492E+00  1.13418E-03   1.73924E+00  1.24048E-03   1.74030E+00  8.01307E-04
   4      2.38789E+00  7.71924E-03   2.55580E+00  3.38618E-03   2.52911E+00  4.71214E-03   2.52759E+00  2.44490E-03
   5      3.13447E+00  1.71281E-02   3.35637E+00  9.14070E-03   3.31106E+00  1.37538E-02   3.31485E+00  7.37558E-03
   6      4.00401E+00  4.03403E-02   4.14953E+00  2.26263E-02   4.03768E+00  4.10916E-02   4.10274E+00  1.81067E-02
   7      4.69092E+00  9.92529E-02   4.84341E+00  5.56356E-02   5.08224E+00  1.32779E-01   4.83392E+00  4.61652E-02
   8      5.62500E+00  2.62997E-01   5.93333E+00  1.45709E-01   5.60417E+00  3.98332E-01   5.83956E+00  1.21381E-01
   9      6.22222E+00  6.26079E-01   6.06061E+00  3.28966E-01   6.16667E+00  3.46944E-01   6.12500E+00  2.53881E-01
  10          ---          ---       8.33333E+00  0.00000E+00   8.00000E+00  0.00000E+00   8.16667E+00  1.66667E-01
  11          ---          ---       9.83333E+00  0.00000E+00       ---          ---       9.83333E+00  0.00000E+00
  12          ---          ---           ---          ---           ---          ---           ---          ---
  13          ---          ---           ---          ---           ---          ---           ---          ---
  14          ---          ---           ---          ---           ---          ---           ---          ---
  15          ---          ---           ---          ---           ---          ---           ---          ---
  16          ---          ---           ---          ---           ---          ---           ---          ---
  17          ---          ---           ---          ---           ---          ---           ---          ---
  18          ---          ---           ---          ---           ---          ---           ---          ---
  19          ---          ---           ---          ---           ---          ---           ---          ---
  20          ---          ---           ---          ---           ---          ---           ---          ---
  21          ---          ---           ---          ---           ---          ---           ---          ---
  22          ---          ---           ---          ---           ---          ---           ---          ---
  23          ---          ---           ---          ---           ---          ---           ---          ---
  24          ---          ---           ---          ---           ---          ---           ---          ---
  25          ---          ---           ---          ---           ---          ---           ---          ---
  26          ---          ---           ---          ---           ---          ---           ---          ---
  27          ---          ---           ---          ---           ---          ---           ---          ---
  28          ---          ---           ---          ---           ---          ---           ---          ---
  29          ---          ---           ---          ---           ---          ---           ---          ---
  30          ---          ---           ---          ---           ---          ---           ---          ---
  31          ---          ---           ---          ---           ---          ---           ---          ---
  32          ---          ---           ---          ---           ---          ---           ---          ---
  33          ---          ---           ---          ---           ---          ---           ---          ---
  34          ---          ---           ---          ---           ---          ---           ---          ---
  35          ---          ---           ---          ---           ---          ---           ---          ---
  36          ---          ---           ---          ---           ---          ---           ---          ---
  37          ---          ---           ---          ---           ---          ---           ---          ---
  38          ---          ---           ---          ---           ---          ---           ---          ---
  39          ---          ---           ---          ---           ---          ---           ---          ---
  40          ---          ---           ---          ---           ---          ---           ---          ---
  41          ---          ---           ---          ---           ---          ---           ---          ---
  42          ---          ---           ---          ---           ---          ---           ---          ---
  43          ---          ---           ---          ---           ---          ---           ---          ---
  44          ---          ---           ---          ---           ---          ---           ---          ---
  45          ---          ---           ---          ---           ---          ---           ---          ---
  46          ---          ---           ---          ---           ---          ---           ---          ---
  47          ---          ---           ---          ---           ---          ---           ---          ---
  48          ---          ---           ---          ---           ---          ---           ---          ---
  49          ---          ---           ---          ---           ---          ---           ---          ---
  50          ---          ---           ---          ---           ---          ---           ---          ---
Average   1.26263E+00  1.87495E-03   4.32155E-01  2.08848E-04   2.85566E-01  8.48858E-05   3.33690E-01  8.56243E-05
-------------------------------------------------------------------------------------------------------------------

TABLE 5. NUMBER OF LESIONS DIVIDED BY TWICE THE CLUSTER LENGTH (lesions per nucleotide)
===================================================================================================================
Number of --------- DSB ----------   --------- SSB ----------   -------- OTHER ---------   ----- ALL CLUSTERS -----
 lesions    Average        SEM         Average        SEM         Average        SEM         Average        SEM    
===================================================================================================================
   1          ---          ---       8.33333E-02  0.00000E+00   8.33333E-02  0.00000E+00   8.33333E-02  0.00000E+00
   2      4.43346E-02  1.13530E-04   4.03124E-02  2.48274E-05   4.05960E-02  2.15794E-05   4.06030E-02  1.63181E-05
   3      3.07530E-02  9.17983E-05   2.84144E-02  2.81787E-05   2.87442E-02  3.12444E-05   2.87250E-02  2.03071E-05
   4      2.64593E-02  1.14559E-04   2.44313E-02  4.62231E-05   2.46761E-02  6.15770E-05   2.47676E-02  3.37089E-05
   5      2.43934E-02  1.69305E-04   2.25357E-02  7.97276E-05   2.29141E-02  1.23758E-04   2.28804E-02  6.57723E-05
   6      2.24161E-02  2.81140E-04   2.14607E-02  1.38614E-04   2.21046E-02  2.61132E-04   2.17462E-02  1.14461E-04
   7      2.22469E-02  5.82588E-04   2.13136E-02  3.17557E-04   2.03029E-02  6.50300E-04   2.14301E-02  2.61514E-04
   8      2.10691E-02  1.27157E-03   1.97311E-02  5.91941E-04   2.05375E-02  1.44114E-03   2.00915E-02  5.13251E-04
   9      2.11347E-02  2.11566E-03   2.12699E-02  1.20397E-03   2.04047E-02  1.19572E-03   2.10996E-02  8.94548E-04
  10          ---          ---       1.66667E-02  0.00000E+00   1.73611E-02  0.00000E+00   1.70139E-02  3.47222E-04
  11          ---          ---       1.55367E-02  0.00000E+00       ---          ---       1.55367E-02  0.00000E+00
  12          ---          ---           ---          ---           ---          ---           ---          ---
  13          ---          ---           ---          ---           ---          ---           ---          ---
  14          ---          ---           ---          ---           ---          ---           ---          ---
  15          ---          ---           ---          ---           ---          ---           ---          ---
  16          ---          ---           ---          ---           ---          ---           ---          ---
  17          ---          ---           ---          ---           ---          ---           ---          ---
  18          ---          ---           ---          ---           ---          ---           ---          ---
  19          ---          ---           ---          ---           ---          ---           ---          ---
  20          ---          ---           ---          ---           ---          ---           ---          ---
  21          ---          ---           ---          ---           ---          ---           ---          ---
  22          ---          ---           ---          ---           ---          ---           ---          ---
  23          ---          ---           ---          ---           ---          ---           ---          ---
  24          ---          ---           ---          ---           ---          ---           ---          ---
  25          ---          ---           ---          ---           ---          ---           ---          ---
  26          ---          ---           ---          ---           ---          ---           ---          ---
  27          ---          ---           ---          ---           ---          ---           ---          ---
  28          ---          ---           ---          ---           ---          ---           ---          ---
  29          ---          ---           ---          ---           ---          ---           ---          ---
  30          ---          ---           ---          ---           ---          ---           ---          ---
  31          ---          ---           ---          ---           ---          ---           ---          ---
  32          ---          ---           ---          ---           ---          ---           ---          ---
  33          ---          ---           ---          ---           ---          ---           ---          ---
  34          ---          ---           ---          ---           ---          ---           ---          ---
  35          ---          ---           ---          ---           ---          ---           ---          ---
  36          ---          ---           ---          ---           ---          ---           ---          ---
  37          ---          ---           ---          ---           ---          ---           ---          ---
  38          ---          ---           ---          ---           ---          ---           ---          ---
  39          ---          ---           ---          ---           ---          ---           ---          ---
  40          ---          ---           ---          ---           ---          ---           ---          ---
  41          ---          ---           ---          ---           ---          ---           ---          ---
  42          ---          ---           ---          ---           ---          ---           ---          ---
  43          ---          ---           ---          ---           ---          ---           ---          ---
  44          ---          ---           ---          ---           ---          ---           ---          ---
  45          ---          ---           ---          ---           ---          ---           ---          ---
  46          ---          ---           ---          ---           ---          ---           ---          ---
  47          ---          ---           ---          ---           ---          ---           ---          ---
  48          ---          ---           ---          ---           ---          ---           ---          ---
  49          ---          ---           ---          ---           ---          ---           ---          ---
  50          ---          ---           ---          ---           ---          ---           ---          ---
Average   3.92283E-02  7.82978E-05   7.11894E-02  9.17673E-06   7.75056E-02  4.23926E-06   7.54594E-02  4.01907E-06
-------------------------------------------------------------------------------------------------------------------

TABLE 6. Number of clusters per cell per Gy per track.  Cluster yields are for a representative cell containing
an average of 1.000 Gbp (giga basepair) of DNA.  Cluster induction is proportional to absorbed dose up to at least
a hundred or thousand Gy. The category "OTHER" includes all classes of individual and clustered DNA lesion, except
for SSB and DSB.  SEM = standard error of the mean.
===================================================================================================================
Number of --------- DSB ----------   --------- SSB ----------   -------- OTHER ---------   ----- ALL CLUSTERS -----
 lesions    Average        SEM         Average        SEM         Average        SEM         Average        SEM    
===================================================================================================================
   1          ---          ---       2.98964E-01  9.79419E-05   8.96649E-01  2.25979E-04   1.19561E+00  2.90071E-04
   2      6.76520E-03  1.93331E-05   8.49433E-02  6.37848E-05   1.17737E-01  7.49028E-05   2.09445E-01  9.92381E-05
   3      2.63450E-03  1.22153E-05   1.85551E-02  3.18592E-05   1.54509E-02  2.89788E-05   3.66405E-02  4.38330E-05
   4      7.14950E-04  6.31015E-06   3.69394E-03  1.45584E-05   2.02888E-03  1.08426E-05   6.43777E-03  1.91085E-05
   5      1.67192E-04  3.11080E-06   6.88366E-04  6.38717E-06   2.69124E-04  3.95411E-06   1.12468E-03  8.12258E-06
   6      3.62214E-05  1.45201E-06   1.18224E-04  2.62667E-06   3.48891E-05  1.41176E-06   1.89335E-04  3.31037E-06
   7      7.90443E-06  6.80868E-07   2.22524E-05  1.14531E-06   4.49003E-06  5.16356E-07   3.46468E-05  1.43095E-06
   8      1.40609E-06  2.86788E-07   4.39461E-06  5.05741E-07   4.64591E-07  1.64202E-07   6.26529E-06  6.02668E-07
   9      3.47453E-07  1.41814E-07   6.57243E-07  1.98618E-07   1.76026E-07  1.01621E-07   1.18072E-06  2.64208E-07
  10          ---          ---       5.83879E-08  0.00000E+00   5.88675E-08  0.00000E+00   1.17255E-07  8.29087E-08
  11          ---          ---       5.92499E-08  0.00000E+00       ---          ---       5.92499E-08  0.00000E+00
  12          ---          ---           ---          ---           ---          ---           ---          ---
  13          ---          ---           ---          ---           ---          ---           ---          ---
  14          ---          ---           ---          ---           ---          ---           ---          ---
  15          ---          ---           ---          ---           ---          ---           ---          ---
  16          ---          ---           ---          ---           ---          ---           ---          ---
  17          ---          ---           ---          ---           ---          ---           ---          ---
  18          ---          ---           ---          ---           ---          ---           ---          ---
  19          ---          ---           ---          ---           ---          ---           ---          ---
  20          ---          ---           ---          ---           ---          ---           ---          ---
  21          ---          ---           ---          ---           ---          ---           ---          ---
  22          ---          ---           ---          ---           ---          ---           ---          ---
  23          ---          ---           ---          ---           ---          ---           ---          ---
  24          ---          ---           ---          ---           ---          ---           ---          ---
  25          ---          ---           ---          ---           ---          ---           ---          ---
  26          ---          ---           ---          ---           ---          ---           ---          ---
  27          ---          ---           ---          ---           ---          ---           ---          ---
  28          ---          ---           ---          ---           ---          ---           ---          ---
  29          ---          ---           ---          ---           ---          ---           ---          ---
  30          ---          ---           ---          ---           ---          ---           ---          ---
  31          ---          ---           ---          ---           ---          ---           ---          ---
  32          ---          ---           ---          ---           ---          ---           ---          ---
  33          ---          ---           ---          ---           ---          ---           ---          ---
  34          ---          ---           ---          ---           ---          ---           ---          ---
  35          ---          ---           ---          ---           ---          ---           ---          ---
  36          ---          ---           ---          ---           ---          ---           ---          ---
  37          ---          ---           ---          ---           ---          ---           ---          ---
  38          ---          ---           ---          ---           ---          ---           ---          ---
  39          ---          ---           ---          ---           ---          ---           ---          ---
  40          ---          ---           ---          ---           ---          ---           ---          ---
  41          ---          ---           ---          ---           ---          ---           ---          ---
  42          ---          ---           ---          ---           ---          ---           ---          ---
  43          ---          ---           ---          ---           ---          ---           ---          ---
  44          ---          ---           ---          ---           ---          ---           ---          ---
  45          ---          ---           ---          ---           ---          ---           ---          ---
  46          ---          ---           ---          ---           ---          ---           ---          ---
  47          ---          ---           ---          ---           ---          ---           ---          ---
  48          ---          ---           ---          ---           ---          ---           ---          ---
  49          ---          ---           ---          ---           ---          ---           ---          ---
  50          ---          ---           ---          ---           ---          ---           ---          ---
 Total    1.03277E-02  2.35574E-05   4.06990E-01  9.30667E-05   1.03217E+00  2.18619E-04   1.44949E+00  2.91149E-04
-------------------------------------------------------------------------------------------------------------------
