# Supplementary material for: A computational method to estimate the relative biological effectiveness and tumor control probability for low-LET proton irradiations
Source: PLoS One. 2026 Mar 20;21(3):e0341352. doi: 10.1371/journal.pone.0341352 (PMC13004361; doi:10.1371/journal.pone.0341352)
Supplement: S1 File — These files include the DSB yields simulated by MCDS and the proton spectra used at different LET positions. Available at: https://nfuedu-my.sharepoint.com/personal/ccchan_nfu_edu_tw/_layouts/15/onedrive.aspx?id=%2Fpersonal%2Fccchan%5Fnfu%5Fedu%5Ftw%2FDocuments%2Fplos%20one&ga=1. (ZIP) [file pone.0341352.s001.zip › MCDS/proton/P1/0.02.out]

===============================
MCDS Version 3.00B  15-JUL-2011
===============================
      1.374     running time (min)
 1.0000E+00     DNA content (Gbp)
 8.0000E+00     Dia. of cell nucleus (um)
      10000     number of cells (nocs)
  987654321     random number seed


MXRF TABLE: Particle types and properties of the (input) mixed radiation field. The hypoxia reduction factor (HRF)
for DSB induction is estimated as [1/(1-pcr)]^2, where pcr = the probability a lesion undergoes chemical repair
for the specified (input) oxygen concentration compared to fully aerobic (100% O2) conditions.  The frequency-mean
specific energy (zf) is for a spherical target representative of the cell nucleus. Radiative losses by the primary
charged particle are assumed non-local and do not not contribute to specific energy or the dose per unit fluence
(DPUF).  The reported stopping power is at the point of entry into the cell nucleus (pO2 = 0.020%).
===================================================================================================================
        Normed   -- Kinetic Energy --               Stopping Power (keV/um)      CSDA       Dosimetry (Gy)    HRF
  Ion     wt       (MeV)     (MeV/A)      zeb     Coll+Nuc  Radiat    Total    Range (cm)   DPUF       zf     DSB
===================================================================================================================
    p  2.65E-03  4.286E+01  4.286E+01  1.170E+01  1.38E+00 0.00E+00 1.380E+00  1.720E+00  2.225E+00 4.43E-03 2.885
    p  6.19E-03  4.952E+01  4.952E+01  1.023E+01  1.23E+00 0.00E+00 1.231E+00  2.232E+00  1.984E+00 3.95E-03 2.885
    p  0.00E+00  5.595E+01  5.595E+01  9.142E+00  1.12E+00 0.00E+00 1.119E+00  2.780E+00  1.802E+00 3.58E-03 2.885
    p  1.09E-01  5.655E+01  5.655E+01  9.053E+00  1.11E+00 0.00E+00 1.110E+00  2.834E+00  1.787E+00 3.55E-03 2.885
    p  1.68E-01  5.702E+01  5.702E+01  8.985E+00  1.10E+00 0.00E+00 1.103E+00  2.877E+00  1.775E+00 3.53E-03 2.885
    p  2.35E-01  5.762E+01  5.762E+01  8.899E+00  1.09E+00 0.00E+00 1.094E+00  2.931E+00  1.761E+00 3.50E-03 2.885
    p  2.59E-01  5.786E+01  5.786E+01  8.866E+00  1.09E+00 0.00E+00 1.091E+00  2.953E+00  1.755E+00 3.49E-03 2.885
    p  1.59E-01  5.845E+01  5.845E+01  8.784E+00  1.08E+00 0.00E+00 1.082E+00  3.008E+00  1.741E+00 3.46E-03 2.885
    p  6.19E-02  5.881E+01  5.881E+01  8.735E+00  1.08E+00 0.00E+00 1.077E+00  3.041E+00  1.733E+00 3.45E-03 2.885
    p  0.00E+00  5.905E+01  5.905E+01  8.702E+00  1.07E+00 0.00E+00 1.073E+00  3.063E+00  1.728E+00 3.44E-03 2.885
  Avg  1.00E-01  5.758E+01  5.758E+01  8.909E+00  1.09E+00 0.00E+00 1.095E+00  2.929E+00  1.763E+00 3.51E-03 2.885
===================================================================================================================
ZEB = (zeff/beta)^2 (Barkas 1963); DPUF = absorbed dose per unit fluence (nGy-cm^2/particle); zf in units of Gy

TABLE 1. Percent (%) cluster yields by complexity, as classified using the scheme of Nikjoo et al. (IJRB 71, 
467-483 1997 and and Radiat. Res. 156, 577-583 2001).
===================================================================================================================
    71.150     BD    - one or more Bd (no Sb)
    27.373     SSB   - Sb (no auxilary damage)
     0.702     SSB+  - two Sb on the same strand
     0.054     2SSB  - two or more Sb on opposite strands separated by at least 10 bp
     0.667     DSB   - two Sb on opposite strands with a separation <= 10 bp
     0.051     DSB+  - DSB accompanied by one (or more) additional Sb within 10 bp separation
     0.003     DSB++ - more than one DSB whether within the 10 bp separation or further apart
     2.688     SSBc  - fraction of complex damage (SSB+ and 2SSB) among SSBs
    26.986     SSBcb - fraction of complex damage (SSB+ and 2SSB) among SSBs; base damage included
     7.539     DSBc  - fraction of complex damage (DSB+ and DSB++) among DSBs
    35.141     DSBcb - fraction of complex damage (DSB+ and DSB++) among DSBs; base damage included
===================================================================================================================

TABLE 2. Number of clusters per cell per Gy.  Cluster yields are for a representative cell containing an average
of 1.000 Gbp (giga basepair) of DNA.  Cluster induction is proportional to absorbed dose up to at least a
hundred or thousand Gy. The category "OTHER" includes all classes of individual and clustered DNA lesion, except
for SSB and DSB.  SEM = standard error of the mean.
===================================================================================================================
Number of --------- DSB ----------   --------- SSB ----------   -------- OTHER ---------   ----- ALL CLUSTERS -----
 lesions    Average        SEM         Average        SEM         Average        SEM         Average        SEM    
===================================================================================================================
   1          ---          ---       8.61373E+01  2.30332E-02   2.58587E+02  4.51067E-02   3.44724E+02  5.47135E-02
   2      1.96975E+00  5.55794E-03   2.49043E+01  1.79598E-02   3.45286E+01  2.02971E-02   6.14027E+01  2.57425E-02
   3      7.83083E-01  3.54810E-03   5.53298E+00  9.14600E-03   4.60093E+00  8.36816E-03   1.09170E+01  1.24983E-02
   4      2.11650E-01  1.87793E-03   1.10563E+00  4.25263E-03   6.12317E-01  3.17810E-03   1.92960E+00  5.55380E-03
   5      4.93167E-02  9.08559E-04   2.08933E-01  1.83561E-03   8.17833E-02  1.17114E-03   3.40033E-01  2.36713E-03
   6      1.18000E-02  4.39047E-04   3.89833E-02  8.04871E-04   1.10500E-02  4.33048E-04   6.18333E-02  1.01898E-03
   7      2.55000E-03  2.07280E-04   6.88333E-03  3.39110E-04   1.40000E-03  1.52117E-04   1.08333E-02  4.27465E-04
   8      6.00000E-04  9.98248E-05   1.45000E-03  1.54786E-04   1.66667E-04  5.26809E-05   2.21667E-03  1.92386E-04
   9      1.66667E-05  1.66667E-05   2.33333E-04  6.23204E-05       ---          ---       2.50000E-04  6.45045E-05
  10      3.33333E-05  2.35690E-05   5.00000E-05  2.88646E-05       ---          ---       8.33333E-05  3.72603E-05
  11          ---          ---           ---          ---           ---          ---           ---          ---
  12          ---          ---           ---          ---           ---          ---           ---          ---
  13          ---          ---       1.66667E-05  1.66667E-05       ---          ---       1.66667E-05  1.66667E-05
  14          ---          ---           ---          ---           ---          ---           ---          ---
  15          ---          ---           ---          ---           ---          ---           ---          ---
  16          ---          ---           ---          ---           ---          ---           ---          ---
  17          ---          ---           ---          ---           ---          ---           ---          ---
  18          ---          ---           ---          ---           ---          ---           ---          ---
  19          ---          ---           ---          ---           ---          ---           ---          ---
  20          ---          ---           ---          ---           ---          ---           ---          ---
  21          ---          ---           ---          ---           ---          ---           ---          ---
  22          ---          ---           ---          ---           ---          ---           ---          ---
  23          ---          ---           ---          ---           ---          ---           ---          ---
  24          ---          ---           ---          ---           ---          ---           ---          ---
  25          ---          ---           ---          ---           ---          ---           ---          ---
  26          ---          ---           ---          ---           ---          ---           ---          ---
  27          ---          ---           ---          ---           ---          ---           ---          ---
  28          ---          ---           ---          ---           ---          ---           ---          ---
  29          ---          ---           ---          ---           ---          ---           ---          ---
  30          ---          ---           ---          ---           ---          ---           ---          ---
  31          ---          ---           ---          ---           ---          ---           ---          ---
  32          ---          ---           ---          ---           ---          ---           ---          ---
  33          ---          ---           ---          ---           ---          ---           ---          ---
  34          ---          ---           ---          ---           ---          ---           ---          ---
  35          ---          ---           ---          ---           ---          ---           ---          ---
  36          ---          ---           ---          ---           ---          ---           ---          ---
  37          ---          ---           ---          ---           ---          ---           ---          ---
  38          ---          ---           ---          ---           ---          ---           ---          ---
  39          ---          ---           ---          ---           ---          ---           ---          ---
  40          ---          ---           ---          ---           ---          ---           ---          ---
  41          ---          ---           ---          ---           ---          ---           ---          ---
  42          ---          ---           ---          ---           ---          ---           ---          ---
  43          ---          ---           ---          ---           ---          ---           ---          ---
  44          ---          ---           ---          ---           ---          ---           ---          ---
  45          ---          ---           ---          ---           ---          ---           ---          ---
  46          ---          ---           ---          ---           ---          ---           ---          ---
  47          ---          ---           ---          ---           ---          ---           ---          ---
  48          ---          ---           ---          ---           ---          ---           ---          ---
  49          ---          ---           ---          ---           ---          ---           ---          ---
  50          ---          ---           ---          ---           ---          ---           ---          ---
 Total    3.02880E+00  6.77881E-03   1.17937E+02  1.51941E-02   2.98423E+02  3.11025E-02   4.19388E+02  3.22542E-02
-------------------------------------------------------------------------------------------------------------------

TABLE 3. Cluster composition (% Sb per cluster)
===================================================================================================================
Number of --------- DSB ----------   --------- SSB ----------   -------- OTHER ---------   ----- ALL CLUSTERS -----
 lesions    Average        SEM         Average        SEM         Average        SEM         Average        SEM    
===================================================================================================================
   1          ---          ---       1.66667E+01  0.00000E+00   0.00000E+00  0.00000E+00   4.16456E+00  8.98664E-04
   2      1.66667E+01  0.00000E+00   8.95821E+00  1.78139E-03   0.00000E+00  0.00000E+00   4.16779E+00  2.32380E-03
   3      1.20204E+01  1.08579E-02   6.52209E+00  3.85956E-03   0.00000E+00  0.00000E+00   4.16788E+00  5.00550E-03
   4      9.78416E+00  2.20057E-02   5.37700E+00  9.10392E-03   0.00000E+00  0.00000E+00   4.15422E+00  1.10808E-02
   5      8.58269E+00  4.24156E-02   4.71410E+00  2.03139E-02   0.00000E+00  0.00000E+00   4.13233E+00  2.59094E-02
   6      7.74356E+00  8.40389E-02   4.36963E+00  4.17759E-02   0.00000E+00  0.00000E+00   4.24443E+00  5.13266E-02
   7      6.72501E+00  1.72289E-01   4.14015E+00  9.23048E-02   0.00000E+00  0.00000E+00   4.19519E+00  1.04698E-01
   8      6.59722E+00  3.16062E-01   3.95115E+00  1.95771E-01   0.00000E+00  0.00000E+00   4.36395E+00  2.12004E-01
   9      7.40741E+00  0.00000E+00   3.57143E+00  5.64782E-01       ---          ---       3.82716E+00  5.84677E-01
  10      4.16667E+00  8.33333E-01   4.44444E+00  1.11111E+00       ---          ---       4.33333E+00  6.66667E-01
  11          ---          ---           ---          ---           ---          ---           ---          ---
  12          ---          ---           ---          ---           ---          ---           ---          ---
  13          ---          ---       2.56410E+00  0.00000E+00       ---          ---       2.56410E+00  0.00000E+00
  14          ---          ---           ---          ---           ---          ---           ---          ---
  15          ---          ---           ---          ---           ---          ---           ---          ---
  16          ---          ---           ---          ---           ---          ---           ---          ---
  17          ---          ---           ---          ---           ---          ---           ---          ---
  18          ---          ---           ---          ---           ---          ---           ---          ---
  19          ---          ---           ---          ---           ---          ---           ---          ---
  20          ---          ---           ---          ---           ---          ---           ---          ---
  21          ---          ---           ---          ---           ---          ---           ---          ---
  22          ---          ---           ---          ---           ---          ---           ---          ---
  23          ---          ---           ---          ---           ---          ---           ---          ---
  24          ---          ---           ---          ---           ---          ---           ---          ---
  25          ---          ---           ---          ---           ---          ---           ---          ---
  26          ---          ---           ---          ---           ---          ---           ---          ---
  27          ---          ---           ---          ---           ---          ---           ---          ---
  28          ---          ---           ---          ---           ---          ---           ---          ---
  29          ---          ---           ---          ---           ---          ---           ---          ---
  30          ---          ---           ---          ---           ---          ---           ---          ---
  31          ---          ---           ---          ---           ---          ---           ---          ---
  32          ---          ---           ---          ---           ---          ---           ---          ---
  33          ---          ---           ---          ---           ---          ---           ---          ---
  34          ---          ---           ---          ---           ---          ---           ---          ---
  35          ---          ---           ---          ---           ---          ---           ---          ---
  36          ---          ---           ---          ---           ---          ---           ---          ---
  37          ---          ---           ---          ---           ---          ---           ---          ---
  38          ---          ---           ---          ---           ---          ---           ---          ---
  39          ---          ---           ---          ---           ---          ---           ---          ---
  40          ---          ---           ---          ---           ---          ---           ---          ---
  41          ---          ---           ---          ---           ---          ---           ---          ---
  42          ---          ---           ---          ---           ---          ---           ---          ---
  43          ---          ---           ---          ---           ---          ---           ---          ---
  44          ---          ---           ---          ---           ---          ---           ---          ---
  45          ---          ---           ---          ---           ---          ---           ---          ---
  46          ---          ---           ---          ---           ---          ---           ---          ---
  47          ---          ---           ---          ---           ---          ---           ---          ---
  48          ---          ---           ---          ---           ---          ---           ---          ---
  49          ---          ---           ---          ---           ---          ---           ---          ---
  50          ---          ---           ---          ---           ---          ---           ---          ---
Average   1.48082E+01  7.02836E-03   1.44308E+01  1.39898E-03   0.00000E+00  0.00000E+00   4.16503E+00  4.12378E-04
-------------------------------------------------------------------------------------------------------------------
NOTES: (% Sb) is the percentage of lesions that are strand breaks.
The number of Sb is ((% Sb)/100)*(# lesions). The number of Bd is (1-(% Sb)/100)*(# lesions).

TABLE 4. Cluster Length (in base pair)
===================================================================================================================
Number of --------- DSB ----------   --------- SSB ----------   -------- OTHER ---------   ----- ALL CLUSTERS -----
 lesions    Average        SEM         Average        SEM         Average        SEM         Average        SEM    
===================================================================================================================
   1          ---          ---       1.66667E-01  0.00000E+00   1.66667E-01  0.00000E+00   1.66667E-01  0.00000E+00
   2      9.27369E-01  1.38671E-03   9.53472E-01  3.57926E-04   9.52561E-01  3.10702E-04   9.52146E-01  2.29714E-04
   3      1.64007E+00  3.31716E-03   1.75431E+00  1.11672E-03   1.73901E+00  1.22086E-03   1.73974E+00  7.84313E-04
   4      2.37836E+00  7.63384E-03   2.55383E+00  3.25938E-03   2.52432E+00  4.68280E-03   2.52503E+00  2.36972E-03
   5      3.16264E+00  1.70971E-02   3.34638E+00  8.72081E-03   3.30731E+00  1.34506E-02   3.30722E+00  7.10371E-03
   6      3.90254E+00  3.76579E-02   4.13077E+00  2.09058E-02   4.14961E+00  3.81216E-02   4.09004E+00  1.69367E-02
   7      4.65673E+00  9.54249E-02   4.91337E+00  5.24526E-02   4.93254E+00  1.20694E-01   4.85574E+00  4.34474E-02
   8      5.63426E+00  2.10695E-01   5.66092E+00  1.00765E-01   5.70000E+00  3.33148E-01   5.65467E+00  9.03582E-02
   9      4.66667E+00  0.00000E+00   6.96429E+00  3.18430E-01       ---          ---       6.81111E+00  3.33677E-01
  10      5.66667E+00  8.33333E-01   7.27778E+00  6.75863E-01       ---          ---       6.63333E+00  6.01849E-01
  11          ---          ---           ---          ---           ---          ---           ---          ---
  12          ---          ---           ---          ---           ---          ---           ---          ---
  13          ---          ---       1.05000E+01  0.00000E+00       ---          ---       1.05000E+01  0.00000E+00
  14          ---          ---           ---          ---           ---          ---           ---          ---
  15          ---          ---           ---          ---           ---          ---           ---          ---
  16          ---          ---           ---          ---           ---          ---           ---          ---
  17          ---          ---           ---          ---           ---          ---           ---          ---
  18          ---          ---           ---          ---           ---          ---           ---          ---
  19          ---          ---           ---          ---           ---          ---           ---          ---
  20          ---          ---           ---          ---           ---          ---           ---          ---
  21          ---          ---           ---          ---           ---          ---           ---          ---
  22          ---          ---           ---          ---           ---          ---           ---          ---
  23          ---          ---           ---          ---           ---          ---           ---          ---
  24          ---          ---           ---          ---           ---          ---           ---          ---
  25          ---          ---           ---          ---           ---          ---           ---          ---
  26          ---          ---           ---          ---           ---          ---           ---          ---
  27          ---          ---           ---          ---           ---          ---           ---          ---
  28          ---          ---           ---          ---           ---          ---           ---          ---
  29          ---          ---           ---          ---           ---          ---           ---          ---
  30          ---          ---           ---          ---           ---          ---           ---          ---
  31          ---          ---           ---          ---           ---          ---           ---          ---
  32          ---          ---           ---          ---           ---          ---           ---          ---
  33          ---          ---           ---          ---           ---          ---           ---          ---
  34          ---          ---           ---          ---           ---          ---           ---          ---
  35          ---          ---           ---          ---           ---          ---           ---          ---
  36          ---          ---           ---          ---           ---          ---           ---          ---
  37          ---          ---           ---          ---           ---          ---           ---          ---
  38          ---          ---           ---          ---           ---          ---           ---          ---
  39          ---          ---           ---          ---           ---          ---           ---          ---
  40          ---          ---           ---          ---           ---          ---           ---          ---
  41          ---          ---           ---          ---           ---          ---           ---          ---
  42          ---          ---           ---          ---           ---          ---           ---          ---
  43          ---          ---           ---          ---           ---          ---           ---          ---
  44          ---          ---           ---          ---           ---          ---           ---          ---
  45          ---          ---           ---          ---           ---          ---           ---          ---
  46          ---          ---           ---          ---           ---          ---           ---          ---
  47          ---          ---           ---          ---           ---          ---           ---          ---
  48          ---          ---           ---          ---           ---          ---           ---          ---
  49          ---          ---           ---          ---           ---          ---           ---          ---
  50          ---          ---           ---          ---           ---          ---           ---          ---
Average   1.26494E+00  1.85567E-03   4.37041E-01  2.05547E-04   2.87763E-01  8.48851E-05   3.36814E-01  8.51646E-05
-------------------------------------------------------------------------------------------------------------------

TABLE 5. NUMBER OF LESIONS DIVIDED BY TWICE THE CLUSTER LENGTH (lesions per nucleotide)
===================================================================================================================
Number of --------- DSB ----------   --------- SSB ----------   -------- OTHER ---------   ----- ALL CLUSTERS -----
 lesions    Average        SEM         Average        SEM         Average        SEM         Average        SEM    
===================================================================================================================
   1          ---          ---       8.33333E-02  0.00000E+00   8.33333E-02  0.00000E+00   8.33333E-02  0.00000E+00
   2      4.43324E-02  1.11431E-04   4.03688E-02  2.40510E-05   4.06249E-02  2.10829E-05   4.06376E-02  1.56573E-05
   3      3.08994E-02  9.07561E-05   2.84525E-02  2.77927E-05   2.87357E-02  3.05491E-05   2.87475E-02  1.98575E-05
   4      2.65681E-02  1.13700E-04   2.44395E-02  4.39707E-05   2.47655E-02  6.27177E-05   2.47853E-02  3.23859E-05
   5      2.41480E-02  1.64156E-04   2.25451E-02  7.55503E-05   2.29022E-02  1.17014E-04   2.28883E-02  6.32416E-05
   6      2.30834E-02  2.84360E-04   2.15297E-02  1.30578E-04   2.13585E-02  2.28155E-04   2.18080E-02  1.11313E-04
   7      2.24284E-02  5.34101E-04   2.08344E-02  2.57017E-04   2.08278E-02  5.75665E-04   2.12058E-02  2.21545E-04
   8      2.07147E-02  7.83602E-04   2.02143E-02  3.98827E-04   2.01673E-02  1.33209E-03   2.03567E-02  3.50250E-04
   9      2.67857E-02  0.00000E+00   1.84677E-02  8.87118E-04       ---          ---       1.90223E-02  9.94763E-04
  10      2.50516E-02  3.68406E-03   1.94141E-02  1.78486E-03       ---          ---       2.16691E-02  2.05422E-03
  11          ---          ---           ---          ---           ---          ---           ---          ---
  12          ---          ---           ---          ---           ---          ---           ---          ---
  13          ---          ---       1.71958E-02  0.00000E+00       ---          ---       1.71958E-02  0.00000E+00
  14          ---          ---           ---          ---           ---          ---           ---          ---
  15          ---          ---           ---          ---           ---          ---           ---          ---
  16          ---          ---           ---          ---           ---          ---           ---          ---
  17          ---          ---           ---          ---           ---          ---           ---          ---
  18          ---          ---           ---          ---           ---          ---           ---          ---
  19          ---          ---           ---          ---           ---          ---           ---          ---
  20          ---          ---           ---          ---           ---          ---           ---          ---
  21          ---          ---           ---          ---           ---          ---           ---          ---
  22          ---          ---           ---          ---           ---          ---           ---          ---
  23          ---          ---           ---          ---           ---          ---           ---          ---
  24          ---          ---           ---          ---           ---          ---           ---          ---
  25          ---          ---           ---          ---           ---          ---           ---          ---
  26          ---          ---           ---          ---           ---          ---           ---          ---
  27          ---          ---           ---          ---           ---          ---           ---          ---
  28          ---          ---           ---          ---           ---          ---           ---          ---
  29          ---          ---           ---          ---           ---          ---           ---          ---
  30          ---          ---           ---          ---           ---          ---           ---          ---
  31          ---          ---           ---          ---           ---          ---           ---          ---
  32          ---          ---           ---          ---           ---          ---           ---          ---
  33          ---          ---           ---          ---           ---          ---           ---          ---
  34          ---          ---           ---          ---           ---          ---           ---          ---
  35          ---          ---           ---          ---           ---          ---           ---          ---
  36          ---          ---           ---          ---           ---          ---           ---          ---
  37          ---          ---           ---          ---           ---          ---           ---          ---
  38          ---          ---           ---          ---           ---          ---           ---          ---
  39          ---          ---           ---          ---           ---          ---           ---          ---
  40          ---          ---           ---          ---           ---          ---           ---          ---
  41          ---          ---           ---          ---           ---          ---           ---          ---
  42          ---          ---           ---          ---           ---          ---           ---          ---
  43          ---          ---           ---          ---           ---          ---           ---          ---
  44          ---          ---           ---          ---           ---          ---           ---          ---
  45          ---          ---           ---          ---           ---          ---           ---          ---
  46          ---          ---           ---          ---           ---          ---           ---          ---
  47          ---          ---           ---          ---           ---          ---           ---          ---
  48          ---          ---           ---          ---           ---          ---           ---          ---
  49          ---          ---           ---          ---           ---          ---           ---          ---
  50          ---          ---           ---          ---           ---          ---           ---          ---
Average   3.91803E-02  7.65326E-05   7.10000E-02  9.04200E-06   7.74082E-02  4.23126E-06   7.53295E-02  3.98244E-06
-------------------------------------------------------------------------------------------------------------------

TABLE 6. Number of clusters per cell per Gy per track.  Cluster yields are for a representative cell containing
an average of 1.000 Gbp (giga basepair) of DNA.  Cluster induction is proportional to absorbed dose up to at least
a hundred or thousand Gy. The category "OTHER" includes all classes of individual and clustered DNA lesion, except
for SSB and DSB.  SEM = standard error of the mean.
===================================================================================================================
Number of --------- DSB ----------   --------- SSB ----------   -------- OTHER ---------   ----- ALL CLUSTERS -----
 lesions    Average        SEM         Average        SEM         Average        SEM         Average        SEM    
===================================================================================================================
   1          ---          ---       3.02023E-01  9.83759E-05   9.06674E-01  2.28348E-04   1.20870E+00  2.92620E-04
   2      6.90591E-03  1.95105E-05   8.73224E-02  6.50889E-05   1.21069E-01  7.50368E-05   2.15298E-01  9.92351E-05
   3      2.74639E-03  1.24766E-05   1.94003E-02  3.22717E-05   1.61327E-02  2.95249E-05   3.82794E-02  4.45033E-05
   4      7.42187E-04  6.59137E-06   3.87694E-03  1.49371E-05   2.14707E-03  1.11524E-05   6.76619E-03  1.95296E-05
   5      1.72977E-04  3.18965E-06   7.32590E-04  6.43539E-06   2.86707E-04  4.10694E-06   1.19227E-03  8.30405E-06
   6      4.13704E-05  1.53952E-06   1.36710E-04  2.82182E-06   3.87814E-05  1.52011E-06   2.16861E-04  3.57449E-06
   7      8.94021E-06  7.26708E-07   2.41398E-05  1.18927E-06   4.89804E-06  5.32217E-07   3.79780E-05  1.49867E-06
   8      2.10653E-06  3.50559E-07   5.08003E-06  5.42307E-07   5.82051E-07  1.83983E-07   7.76860E-06  6.74141E-07
   9      5.83879E-08  0.00000E+00   8.17755E-07  2.18416E-07       ---          ---       8.76143E-07  2.26064E-07
  10      1.16397E-07  8.23013E-08   1.73678E-07  1.00264E-07       ---          ---       2.90076E-07  1.29701E-07
  11          ---          ---           ---          ---           ---          ---           ---          ---
  12          ---          ---           ---          ---           ---          ---           ---          ---
  13          ---          ---       5.83879E-08  0.00000E+00       ---          ---       5.83879E-08  0.00000E+00
  14          ---          ---           ---          ---           ---          ---           ---          ---
  15          ---          ---           ---          ---           ---          ---           ---          ---
  16          ---          ---           ---          ---           ---          ---           ---          ---
  17          ---          ---           ---          ---           ---          ---           ---          ---
  18          ---          ---           ---          ---           ---          ---           ---          ---
  19          ---          ---           ---          ---           ---          ---           ---          ---
  20          ---          ---           ---          ---           ---          ---           ---          ---
  21          ---          ---           ---          ---           ---          ---           ---          ---
  22          ---          ---           ---          ---           ---          ---           ---          ---
  23          ---          ---           ---          ---           ---          ---           ---          ---
  24          ---          ---           ---          ---           ---          ---           ---          ---
  25          ---          ---           ---          ---           ---          ---           ---          ---
  26          ---          ---           ---          ---           ---          ---           ---          ---
  27          ---          ---           ---          ---           ---          ---           ---          ---
  28          ---          ---           ---          ---           ---          ---           ---          ---
  29          ---          ---           ---          ---           ---          ---           ---          ---
  30          ---          ---           ---          ---           ---          ---           ---          ---
  31          ---          ---           ---          ---           ---          ---           ---          ---
  32          ---          ---           ---          ---           ---          ---           ---          ---
  33          ---          ---           ---          ---           ---          ---           ---          ---
  34          ---          ---           ---          ---           ---          ---           ---          ---
  35          ---          ---           ---          ---           ---          ---           ---          ---
  36          ---          ---           ---          ---           ---          ---           ---          ---
  37          ---          ---           ---          ---           ---          ---           ---          ---
  38          ---          ---           ---          ---           ---          ---           ---          ---
  39          ---          ---           ---          ---           ---          ---           ---          ---
  40          ---          ---           ---          ---           ---          ---           ---          ---
  41          ---          ---           ---          ---           ---          ---           ---          ---
  42          ---          ---           ---          ---           ---          ---           ---          ---
  43          ---          ---           ---          ---           ---          ---           ---          ---
  44          ---          ---           ---          ---           ---          ---           ---          ---
  45          ---          ---           ---          ---           ---          ---           ---          ---
  46          ---          ---           ---          ---           ---          ---           ---          ---
  47          ---          ---           ---          ---           ---          ---           ---          ---
  48          ---          ---           ---          ---           ---          ---           ---          ---
  49          ---          ---           ---          ---           ---          ---           ---          ---
  50          ---          ---           ---          ---           ---          ---           ---          ---
 Total    1.06201E-02  2.38661E-05   4.13522E-01  9.39736E-05   1.04635E+00  2.21103E-04   1.47050E+00  2.94447E-04
-------------------------------------------------------------------------------------------------------------------
