# Supplementary material for: A computational method to estimate the relative biological effectiveness and tumor control probability for low-LET proton irradiations
Source: PLoS One. 2026 Mar 20;21(3):e0341352. doi: 10.1371/journal.pone.0341352 (PMC13004361; doi:10.1371/journal.pone.0341352)
Supplement: S1 File — These files include the DSB yields simulated by MCDS and the proton spectra used at different LET positions. Available at: https://nfuedu-my.sharepoint.com/personal/ccchan_nfu_edu_tw/_layouts/15/onedrive.aspx?id=%2Fpersonal%2Fccchan%5Fnfu%5Fedu%5Ftw%2FDocuments%2Fplos%20one&ga=1. (ZIP) [file pone.0341352.s001.zip › MCDS/proton/P1/0.1.out]

===============================
MCDS Version 3.00B  15-JUL-2011
===============================
      1.376     running time (min)
 1.0000E+00     DNA content (Gbp)
 8.0000E+00     Dia. of cell nucleus (um)
      10000     number of cells (nocs)
  987654321     random number seed


MXRF TABLE: Particle types and properties of the (input) mixed radiation field. The hypoxia reduction factor (HRF)
for DSB induction is estimated as [1/(1-pcr)]^2, where pcr = the probability a lesion undergoes chemical repair
for the specified (input) oxygen concentration compared to fully aerobic (100% O2) conditions.  The frequency-mean
specific energy (zf) is for a spherical target representative of the cell nucleus. Radiative losses by the primary
charged particle are assumed non-local and do not not contribute to specific energy or the dose per unit fluence
(DPUF).  The reported stopping power is at the point of entry into the cell nucleus (pO2 = 0.100%).
===================================================================================================================
        Normed   -- Kinetic Energy --               Stopping Power (keV/um)      CSDA       Dosimetry (Gy)    HRF
  Ion     wt       (MeV)     (MeV/A)      zeb     Coll+Nuc  Radiat    Total    Range (cm)   DPUF       zf     DSB
===================================================================================================================
    p  2.65E-03  4.286E+01  4.286E+01  1.170E+01  1.38E+00 0.00E+00 1.380E+00  1.720E+00  2.225E+00 4.43E-03 2.467
    p  6.19E-03  4.952E+01  4.952E+01  1.023E+01  1.23E+00 0.00E+00 1.231E+00  2.232E+00  1.984E+00 3.95E-03 2.467
    p  0.00E+00  5.595E+01  5.595E+01  9.142E+00  1.12E+00 0.00E+00 1.119E+00  2.780E+00  1.802E+00 3.58E-03 2.467
    p  1.09E-01  5.655E+01  5.655E+01  9.053E+00  1.11E+00 0.00E+00 1.110E+00  2.834E+00  1.787E+00 3.55E-03 2.467
    p  1.68E-01  5.702E+01  5.702E+01  8.985E+00  1.10E+00 0.00E+00 1.103E+00  2.877E+00  1.775E+00 3.53E-03 2.467
    p  2.35E-01  5.762E+01  5.762E+01  8.899E+00  1.09E+00 0.00E+00 1.094E+00  2.931E+00  1.761E+00 3.50E-03 2.467
    p  2.59E-01  5.786E+01  5.786E+01  8.866E+00  1.09E+00 0.00E+00 1.091E+00  2.953E+00  1.755E+00 3.49E-03 2.467
    p  1.59E-01  5.845E+01  5.845E+01  8.784E+00  1.08E+00 0.00E+00 1.082E+00  3.008E+00  1.741E+00 3.46E-03 2.467
    p  6.19E-02  5.881E+01  5.881E+01  8.735E+00  1.08E+00 0.00E+00 1.077E+00  3.041E+00  1.733E+00 3.45E-03 2.467
    p  0.00E+00  5.905E+01  5.905E+01  8.702E+00  1.07E+00 0.00E+00 1.073E+00  3.063E+00  1.728E+00 3.44E-03 2.467
  Avg  1.00E-01  5.758E+01  5.758E+01  8.909E+00  1.09E+00 0.00E+00 1.095E+00  2.929E+00  1.763E+00 3.51E-03 2.467
===================================================================================================================
ZEB = (zeff/beta)^2 (Barkas 1963); DPUF = absorbed dose per unit fluence (nGy-cm^2/particle); zf in units of Gy

TABLE 1. Percent (%) cluster yields by complexity, as classified using the scheme of Nikjoo et al. (IJRB 71, 
467-483 1997 and and Radiat. Res. 156, 577-583 2001).
===================================================================================================================
    70.810     BD    - one or more Bd (no Sb)
    27.564     SSB   - Sb (no auxilary damage)
     0.768     SSB+  - two Sb on the same strand
     0.064     2SSB  - two or more Sb on opposite strands separated by at least 10 bp
     0.728     DSB   - two Sb on opposite strands with a separation <= 10 bp
     0.062     DSB+  - DSB accompanied by one (or more) additional Sb within 10 bp separation
     0.005     DSB++ - more than one DSB whether within the 10 bp separation or further apart
     2.930     SSBc  - fraction of complex damage (SSB+ and 2SSB) among SSBs
    28.752     SSBcb - fraction of complex damage (SSB+ and 2SSB) among SSBs; base damage included
     8.376     DSBc  - fraction of complex damage (DSB+ and DSB++) among DSBs
    37.520     DSBcb - fraction of complex damage (DSB+ and DSB++) among DSBs; base damage included
===================================================================================================================

TABLE 2. Number of clusters per cell per Gy.  Cluster yields are for a representative cell containing an average
of 1.000 Gbp (giga basepair) of DNA.  Cluster induction is proportional to absorbed dose up to at least a
hundred or thousand Gy. The category "OTHER" includes all classes of individual and clustered DNA lesion, except
for SSB and DSB.  SEM = standard error of the mean.
===================================================================================================================
Number of --------- DSB ----------   --------- SSB ----------   -------- OTHER ---------   ----- ALL CLUSTERS -----
 lesions    Average        SEM         Average        SEM         Average        SEM         Average        SEM    
===================================================================================================================
   1          ---          ---       9.03292E+01  2.42677E-02   2.70794E+02  4.74194E-02   3.61123E+02  5.71892E-02
   2      2.21355E+00  5.91021E-03   2.79523E+01  1.89351E-02   3.88174E+01  2.15860E-02   6.89832E+01  2.75299E-02
   3      9.50000E-01  3.92568E-03   6.68553E+00  1.00763E-02   5.55910E+00  9.18094E-03   1.31946E+01  1.37375E-02
   4      2.81833E-01  2.14041E-03   1.44073E+00  4.90329E-03   7.92600E-01  3.55814E-03   2.51517E+00  6.33368E-03
   5      7.10000E-02  1.07699E-03   2.92833E-01  2.15981E-03   1.16200E-01  1.40967E-03   4.80033E-01  2.79877E-03
   6      1.69667E-02  5.35535E-04   5.69667E-02  9.73834E-04   1.52667E-02  5.11585E-04   8.92000E-02  1.23200E-03
   7      4.05000E-03  2.60938E-04   1.19000E-02  4.42559E-04   2.30000E-03  1.94443E-04   1.82500E-02  5.51061E-04
   8      8.66667E-04  1.19878E-04   2.26667E-03  1.95905E-04   2.83333E-04  6.86634E-05   3.41667E-03  2.39686E-04
   9      2.66667E-04  6.66166E-05   4.83333E-04  8.96270E-05   6.66667E-05  3.33283E-05   8.16667E-04  1.16386E-04
  10      5.00000E-05  2.88646E-05   5.00000E-05  2.88646E-05       ---          ---       1.00000E-04  4.08146E-05
  11          ---          ---       3.33333E-05  2.35690E-05   1.66667E-05  1.66667E-05   5.00000E-05  2.88646E-05
  12          ---          ---           ---          ---           ---          ---           ---          ---
  13          ---          ---           ---          ---           ---          ---           ---          ---
  14          ---          ---           ---          ---           ---          ---           ---          ---
  15          ---          ---           ---          ---           ---          ---           ---          ---
  16          ---          ---           ---          ---           ---          ---           ---          ---
  17          ---          ---           ---          ---           ---          ---           ---          ---
  18          ---          ---           ---          ---           ---          ---           ---          ---
  19          ---          ---           ---          ---           ---          ---           ---          ---
  20          ---          ---           ---          ---           ---          ---           ---          ---
  21          ---          ---           ---          ---           ---          ---           ---          ---
  22          ---          ---           ---          ---           ---          ---           ---          ---
  23          ---          ---           ---          ---           ---          ---           ---          ---
  24          ---          ---           ---          ---           ---          ---           ---          ---
  25          ---          ---           ---          ---           ---          ---           ---          ---
  26          ---          ---           ---          ---           ---          ---           ---          ---
  27          ---          ---           ---          ---           ---          ---           ---          ---
  28          ---          ---           ---          ---           ---          ---           ---          ---
  29          ---          ---           ---          ---           ---          ---           ---          ---
  30          ---          ---           ---          ---           ---          ---           ---          ---
  31          ---          ---           ---          ---           ---          ---           ---          ---
  32          ---          ---           ---          ---           ---          ---           ---          ---
  33          ---          ---           ---          ---           ---          ---           ---          ---
  34          ---          ---           ---          ---           ---          ---           ---          ---
  35          ---          ---           ---          ---           ---          ---           ---          ---
  36          ---          ---           ---          ---           ---          ---           ---          ---
  37          ---          ---           ---          ---           ---          ---           ---          ---
  38          ---          ---           ---          ---           ---          ---           ---          ---
  39          ---          ---           ---          ---           ---          ---           ---          ---
  40          ---          ---           ---          ---           ---          ---           ---          ---
  41          ---          ---           ---          ---           ---          ---           ---          ---
  42          ---          ---           ---          ---           ---          ---           ---          ---
  43          ---          ---           ---          ---           ---          ---           ---          ---
  44          ---          ---           ---          ---           ---          ---           ---          ---
  45          ---          ---           ---          ---           ---          ---           ---          ---
  46          ---          ---           ---          ---           ---          ---           ---          ---
  47          ---          ---           ---          ---           ---          ---           ---          ---
  48          ---          ---           ---          ---           ---          ---           ---          ---
  49          ---          ---           ---          ---           ---          ---           ---          ---
  50          ---          ---           ---          ---           ---          ---           ---          ---
 Total    3.53858E+00  7.34882E-03   1.26772E+02  1.65807E-02   3.16097E+02  3.29142E-02   4.46408E+02  3.41864E-02
-------------------------------------------------------------------------------------------------------------------

TABLE 3. Cluster composition (% Sb per cluster)
===================================================================================================================
Number of --------- DSB ----------   --------- SSB ----------   -------- OTHER ---------   ----- ALL CLUSTERS -----
 lesions    Average        SEM         Average        SEM         Average        SEM         Average        SEM    
===================================================================================================================
   1          ---          ---       1.66667E+01  0.00000E+00   0.00000E+00  0.00000E+00   4.16892E+00  9.12648E-04
   2      1.66667E+01  0.00000E+00   8.95886E+00  1.69890E-03   0.00000E+00  0.00000E+00   4.16483E+00  2.18071E-03
   3      1.20303E+01  9.68852E-03   6.51816E+00  3.48278E-03   0.00000E+00  0.00000E+00   4.16860E+00  4.50024E-03
   4      9.82224E+00  1.97049E-02   5.37247E+00  7.70555E-03   0.00000E+00  0.00000E+00   4.17348E+00  9.55042E-03
   5      8.62390E+00  3.64039E-02   4.72338E+00  1.73546E-02   0.00000E+00  0.00000E+00   4.16927E+00  2.23035E-02
   6      7.75006E+00  6.83545E-02   4.19974E+00  3.41880E-02   0.00000E+00  0.00000E+00   4.17674E+00  4.26954E-02
   7      7.10301E+00  1.25855E-01   4.06617E+00  7.46238E-02   0.00000E+00  0.00000E+00   4.21953E+00  8.32769E-02
   8      6.93109E+00  2.60432E-01   3.71580E+00  1.59699E-01   0.00000E+00  0.00000E+00   4.23370E+00  1.81169E-01
   9      6.25000E+00  5.03616E-01   3.19285E+00  2.41357E-01   0.00000E+00  0.00000E+00   3.93046E+00  3.39961E-01
  10      4.44444E+00  5.55556E-01   3.88889E+00  5.55556E-01       ---          ---       4.16667E+00  3.72678E-01
  11          ---          ---       3.03030E+00  0.00000E+00   0.00000E+00  0.00000E+00   2.02020E+00  1.01010E+00
  12          ---          ---           ---          ---           ---          ---           ---          ---
  13          ---          ---           ---          ---           ---          ---           ---          ---
  14          ---          ---           ---          ---           ---          ---           ---          ---
  15          ---          ---           ---          ---           ---          ---           ---          ---
  16          ---          ---           ---          ---           ---          ---           ---          ---
  17          ---          ---           ---          ---           ---          ---           ---          ---
  18          ---          ---           ---          ---           ---          ---           ---          ---
  19          ---          ---           ---          ---           ---          ---           ---          ---
  20          ---          ---           ---          ---           ---          ---           ---          ---
  21          ---          ---           ---          ---           ---          ---           ---          ---
  22          ---          ---           ---          ---           ---          ---           ---          ---
  23          ---          ---           ---          ---           ---          ---           ---          ---
  24          ---          ---           ---          ---           ---          ---           ---          ---
  25          ---          ---           ---          ---           ---          ---           ---          ---
  26          ---          ---           ---          ---           ---          ---           ---          ---
  27          ---          ---           ---          ---           ---          ---           ---          ---
  28          ---          ---           ---          ---           ---          ---           ---          ---
  29          ---          ---           ---          ---           ---          ---           ---          ---
  30          ---          ---           ---          ---           ---          ---           ---          ---
  31          ---          ---           ---          ---           ---          ---           ---          ---
  32          ---          ---           ---          ---           ---          ---           ---          ---
  33          ---          ---           ---          ---           ---          ---           ---          ---
  34          ---          ---           ---          ---           ---          ---           ---          ---
  35          ---          ---           ---          ---           ---          ---           ---          ---
  36          ---          ---           ---          ---           ---          ---           ---          ---
  37          ---          ---           ---          ---           ---          ---           ---          ---
  38          ---          ---           ---          ---           ---          ---           ---          ---
  39          ---          ---           ---          ---           ---          ---           ---          ---
  40          ---          ---           ---          ---           ---          ---           ---          ---
  41          ---          ---           ---          ---           ---          ---           ---          ---
  42          ---          ---           ---          ---           ---          ---           ---          ---
  43          ---          ---           ---          ---           ---          ---           ---          ---
  44          ---          ---           ---          ---           ---          ---           ---          ---
  45          ---          ---           ---          ---           ---          ---           ---          ---
  46          ---          ---           ---          ---           ---          ---           ---          ---
  47          ---          ---           ---          ---           ---          ---           ---          ---
  48          ---          ---           ---          ---           ---          ---           ---          ---
  49          ---          ---           ---          ---           ---          ---           ---          ---
  50          ---          ---           ---          ---           ---          ---           ---          ---
Average   1.46581E+01  6.57717E-03   1.42688E+01  1.37478E-03   0.00000E+00  0.00000E+00   4.16827E+00  4.15227E-04
-------------------------------------------------------------------------------------------------------------------
NOTES: (% Sb) is the percentage of lesions that are strand breaks.
The number of Sb is ((% Sb)/100)*(# lesions). The number of Bd is (1-(% Sb)/100)*(# lesions).

TABLE 4. Cluster Length (in base pair)
===================================================================================================================
Number of --------- DSB ----------   --------- SSB ----------   -------- OTHER ---------   ----- ALL CLUSTERS -----
 lesions    Average        SEM         Average        SEM         Average        SEM         Average        SEM    
===================================================================================================================
   1          ---          ---       1.66667E-01  0.00000E+00   1.66667E-01  0.00000E+00   1.66667E-01  0.00000E+00
   2      9.27102E-01  1.32825E-03   9.51827E-01  3.46289E-04   9.50607E-01  2.93242E-04   9.50318E-01  2.21529E-04
   3      1.63582E+00  2.87568E-03   1.74990E+00  1.00047E-03   1.73545E+00  1.10517E-03   1.73573E+00  7.08960E-04
   4      2.38241E+00  6.74667E-03   2.54783E+00  2.77833E-03   2.52020E+00  4.03793E-03   2.51962E+00  2.03331E-03
   5      3.14546E+00  1.40357E-02   3.34437E+00  7.50390E-03   3.31981E+00  1.14778E-02   3.31164E+00  6.05832E-03
   6      3.90855E+00  3.26206E-02   4.12782E+00  1.80828E-02   4.04364E+00  3.26602E-02   4.07219E+00  1.47491E-02
   7      4.83298E+00  7.24655E-02   4.93470E+00  4.21993E-02   4.93599E+00  9.46443E-02   4.91602E+00  3.43980E-02
   8      5.66667E+00  1.53106E-01   5.87500E+00  1.01247E-01   5.71569E+00  2.86817E-01   5.80446E+00  8.11367E-02
   9      6.19792E+00  3.79211E-01   7.18391E+00  1.80718E-01   5.62500E+00  4.32344E-01   6.73469E+00  1.82879E-01
  10      6.00000E+00  2.54588E-01   7.00000E+00  1.00462E+00       ---          ---       6.50000E+00  5.14602E-01
  11          ---          ---       8.50000E+00  5.00000E-01   7.33333E+00  0.00000E+00   8.11111E+00  4.84322E-01
  12          ---          ---           ---          ---           ---          ---           ---          ---
  13          ---          ---           ---          ---           ---          ---           ---          ---
  14          ---          ---           ---          ---           ---          ---           ---          ---
  15          ---          ---           ---          ---           ---          ---           ---          ---
  16          ---          ---           ---          ---           ---          ---           ---          ---
  17          ---          ---           ---          ---           ---          ---           ---          ---
  18          ---          ---           ---          ---           ---          ---           ---          ---
  19          ---          ---           ---          ---           ---          ---           ---          ---
  20          ---          ---           ---          ---           ---          ---           ---          ---
  21          ---          ---           ---          ---           ---          ---           ---          ---
  22          ---          ---           ---          ---           ---          ---           ---          ---
  23          ---          ---           ---          ---           ---          ---           ---          ---
  24          ---          ---           ---          ---           ---          ---           ---          ---
  25          ---          ---           ---          ---           ---          ---           ---          ---
  26          ---          ---           ---          ---           ---          ---           ---          ---
  27          ---          ---           ---          ---           ---          ---           ---          ---
  28          ---          ---           ---          ---           ---          ---           ---          ---
  29          ---          ---           ---          ---           ---          ---           ---          ---
  30          ---          ---           ---          ---           ---          ---           ---          ---
  31          ---          ---           ---          ---           ---          ---           ---          ---
  32          ---          ---           ---          ---           ---          ---           ---          ---
  33          ---          ---           ---          ---           ---          ---           ---          ---
  34          ---          ---           ---          ---           ---          ---           ---          ---
  35          ---          ---           ---          ---           ---          ---           ---          ---
  36          ---          ---           ---          ---           ---          ---           ---          ---
  37          ---          ---           ---          ---           ---          ---           ---          ---
  38          ---          ---           ---          ---           ---          ---           ---          ---
  39          ---          ---           ---          ---           ---          ---           ---          ---
  40          ---          ---           ---          ---           ---          ---           ---          ---
  41          ---          ---           ---          ---           ---          ---           ---          ---
  42          ---          ---           ---          ---           ---          ---           ---          ---
  43          ---          ---           ---          ---           ---          ---           ---          ---
  44          ---          ---           ---          ---           ---          ---           ---          ---
  45          ---          ---           ---          ---           ---          ---           ---          ---
  46          ---          ---           ---          ---           ---          ---           ---          ---
  47          ---          ---           ---          ---           ---          ---           ---          ---
  48          ---          ---           ---          ---           ---          ---           ---          ---
  49          ---          ---           ---          ---           ---          ---           ---          ---
  50          ---          ---           ---          ---           ---          ---           ---          ---
Average   1.29841E+00  1.77833E-03   4.60079E-01  2.07622E-04   2.97865E-01  8.56815E-05   3.51868E-01  8.60665E-05
-------------------------------------------------------------------------------------------------------------------

TABLE 5. NUMBER OF LESIONS DIVIDED BY TWICE THE CLUSTER LENGTH (lesions per nucleotide)
===================================================================================================================
Number of --------- DSB ----------   --------- SSB ----------   -------- OTHER ---------   ----- ALL CLUSTERS -----
 lesions    Average        SEM         Average        SEM         Average        SEM         Average        SEM    
===================================================================================================================
   1          ---          ---       8.33333E-02  0.00000E+00   8.33333E-02  0.00000E+00   8.33333E-02  0.00000E+00
   2      4.43984E-02  1.06315E-04   4.04613E-02  2.31455E-05   4.07191E-02  2.00566E-05   4.07333E-02  1.50561E-05
   3      3.10402E-02  8.10638E-05   2.85182E-02  2.51066E-05   2.88302E-02  2.81067E-05   2.88291E-02  1.80592E-05
   4      2.65712E-02  1.01558E-04   2.45025E-02  3.74951E-05   2.48483E-02  5.52810E-05   2.48575E-02  2.80646E-05
   5      2.42907E-02  1.44667E-04   2.25617E-02  6.43633E-05   2.28458E-02  1.02199E-04   2.28918E-02  5.45318E-05
   6      2.30610E-02  2.26676E-04   2.17221E-02  1.22116E-04   2.20620E-02  2.21182E-04   2.20257E-02  9.95321E-05
   7      2.13732E-02  3.71958E-04   2.08733E-02  2.11022E-04   2.09113E-02  5.05484E-04   2.09786E-02  1.74805E-04
   8      2.04847E-02  6.80991E-04   1.96982E-02  3.51814E-04   2.06165E-02  1.54049E-03   1.99908E-02  3.17623E-04
   9      2.15394E-02  1.55312E-03   1.77124E-02  4.49136E-04   2.26114E-02  1.69175E-03   1.93620E-02  6.43543E-04
  10      2.32290E-02  9.52415E-04   2.08384E-02  3.47599E-03       ---          ---       2.20337E-02  1.69814E-03
  11          ---          ---       1.80363E-02  1.06096E-03   2.08333E-02  0.00000E+00   1.89686E-02  1.11557E-03
  12          ---          ---           ---          ---           ---          ---           ---          ---
  13          ---          ---           ---          ---           ---          ---           ---          ---
  14          ---          ---           ---          ---           ---          ---           ---          ---
  15          ---          ---           ---          ---           ---          ---           ---          ---
  16          ---          ---           ---          ---           ---          ---           ---          ---
  17          ---          ---           ---          ---           ---          ---           ---          ---
  18          ---          ---           ---          ---           ---          ---           ---          ---
  19          ---          ---           ---          ---           ---          ---           ---          ---
  20          ---          ---           ---          ---           ---          ---           ---          ---
  21          ---          ---           ---          ---           ---          ---           ---          ---
  22          ---          ---           ---          ---           ---          ---           ---          ---
  23          ---          ---           ---          ---           ---          ---           ---          ---
  24          ---          ---           ---          ---           ---          ---           ---          ---
  25          ---          ---           ---          ---           ---          ---           ---          ---
  26          ---          ---           ---          ---           ---          ---           ---          ---
  27          ---          ---           ---          ---           ---          ---           ---          ---
  28          ---          ---           ---          ---           ---          ---           ---          ---
  29          ---          ---           ---          ---           ---          ---           ---          ---
  30          ---          ---           ---          ---           ---          ---           ---          ---
  31          ---          ---           ---          ---           ---          ---           ---          ---
  32          ---          ---           ---          ---           ---          ---           ---          ---
  33          ---          ---           ---          ---           ---          ---           ---          ---
  34          ---          ---           ---          ---           ---          ---           ---          ---
  35          ---          ---           ---          ---           ---          ---           ---          ---
  36          ---          ---           ---          ---           ---          ---           ---          ---
  37          ---          ---           ---          ---           ---          ---           ---          ---
  38          ---          ---           ---          ---           ---          ---           ---          ---
  39          ---          ---           ---          ---           ---          ---           ---          ---
  40          ---          ---           ---          ---           ---          ---           ---          ---
  41          ---          ---           ---          ---           ---          ---           ---          ---
  42          ---          ---           ---          ---           ---          ---           ---          ---
  43          ---          ---           ---          ---           ---          ---           ---          ---
  44          ---          ---           ---          ---           ---          ---           ---          ---
  45          ---          ---           ---          ---           ---          ---           ---          ---
  46          ---          ---           ---          ---           ---          ---           ---          ---
  47          ---          ---           ---          ---           ---          ---           ---          ---
  48          ---          ---           ---          ---           ---          ---           ---          ---
  49          ---          ---           ---          ---           ---          ---           ---          ---
  50          ---          ---           ---          ---           ---          ---           ---          ---
Average   3.88470E-02  7.11078E-05   7.01444E-02  8.97260E-06   7.69670E-02  4.21829E-06   7.47272E-02  3.97845E-06
-------------------------------------------------------------------------------------------------------------------

TABLE 6. Number of clusters per cell per Gy per track.  Cluster yields are for a representative cell containing
an average of 1.000 Gbp (giga basepair) of DNA.  Cluster induction is proportional to absorbed dose up to at least
a hundred or thousand Gy. The category "OTHER" includes all classes of individual and clustered DNA lesion, except
for SSB and DSB.  SEM = standard error of the mean.
===================================================================================================================
Number of --------- DSB ----------   --------- SSB ----------   -------- OTHER ---------   ----- ALL CLUSTERS -----
 lesions    Average        SEM         Average        SEM         Average        SEM         Average        SEM    
===================================================================================================================
   1          ---          ---       3.16719E-01  1.02901E-04   9.49477E-01  2.39639E-04   1.26620E+00  3.05449E-04
   2      7.76177E-03  2.08005E-05   9.80090E-02  6.88717E-05   1.36106E-01  8.00025E-05   2.41877E-01  1.06931E-04
   3      3.33130E-03  1.37930E-05   2.34423E-02  3.56868E-05   1.94926E-02  3.24628E-05   4.62662E-02  4.91850E-05
   4      9.88116E-04  7.50322E-06   5.05155E-03  1.72264E-05   2.77905E-03  1.24896E-05   8.81872E-03  2.22774E-05
   5      2.48931E-04  3.77660E-06   1.02704E-03  7.58298E-06   4.07576E-04  4.94650E-06   1.68355E-03  9.82979E-06
   6      5.94896E-05  1.87955E-06   1.99790E-04  3.41682E-06   5.35198E-05  1.79462E-06   3.12799E-04  4.32314E-06
   7      1.41846E-05  9.13810E-07   4.17379E-05  1.55272E-06   8.05460E-06  6.80969E-07   6.39771E-05  1.93194E-06
   8      3.05822E-06  4.23365E-07   7.94614E-06  6.86796E-07   9.99739E-07  2.42388E-07   1.20041E-05  8.42254E-07
   9      9.34228E-07  2.33393E-07   1.69045E-06  3.13477E-07   2.32270E-07  1.16122E-07   2.85695E-06  4.07169E-07
  10      1.75454E-07  1.01290E-07   1.75647E-07  1.01404E-07       ---          ---       3.51102E-07  1.43304E-07
  11          ---          ---       1.16990E-07  8.27269E-08   5.92499E-08  0.00000E+00   1.76240E-07  1.01749E-07
  12          ---          ---           ---          ---           ---          ---           ---          ---
  13          ---          ---           ---          ---           ---          ---           ---          ---
  14          ---          ---           ---          ---           ---          ---           ---          ---
  15          ---          ---           ---          ---           ---          ---           ---          ---
  16          ---          ---           ---          ---           ---          ---           ---          ---
  17          ---          ---           ---          ---           ---          ---           ---          ---
  18          ---          ---           ---          ---           ---          ---           ---          ---
  19          ---          ---           ---          ---           ---          ---           ---          ---
  20          ---          ---           ---          ---           ---          ---           ---          ---
  21          ---          ---           ---          ---           ---          ---           ---          ---
  22          ---          ---           ---          ---           ---          ---           ---          ---
  23          ---          ---           ---          ---           ---          ---           ---          ---
  24          ---          ---           ---          ---           ---          ---           ---          ---
  25          ---          ---           ---          ---           ---          ---           ---          ---
  26          ---          ---           ---          ---           ---          ---           ---          ---
  27          ---          ---           ---          ---           ---          ---           ---          ---
  28          ---          ---           ---          ---           ---          ---           ---          ---
  29          ---          ---           ---          ---           ---          ---           ---          ---
  30          ---          ---           ---          ---           ---          ---           ---          ---
  31          ---          ---           ---          ---           ---          ---           ---          ---
  32          ---          ---           ---          ---           ---          ---           ---          ---
  33          ---          ---           ---          ---           ---          ---           ---          ---
  34          ---          ---           ---          ---           ---          ---           ---          ---
  35          ---          ---           ---          ---           ---          ---           ---          ---
  36          ---          ---           ---          ---           ---          ---           ---          ---
  37          ---          ---           ---          ---           ---          ---           ---          ---
  38          ---          ---           ---          ---           ---          ---           ---          ---
  39          ---          ---           ---          ---           ---          ---           ---          ---
  40          ---          ---           ---          ---           ---          ---           ---          ---
  41          ---          ---           ---          ---           ---          ---           ---          ---
  42          ---          ---           ---          ---           ---          ---           ---          ---
  43          ---          ---           ---          ---           ---          ---           ---          ---
  44          ---          ---           ---          ---           ---          ---           ---          ---
  45          ---          ---           ---          ---           ---          ---           ---          ---
  46          ---          ---           ---          ---           ---          ---           ---          ---
  47          ---          ---           ---          ---           ---          ---           ---          ---
  48          ---          ---           ---          ---           ---          ---           ---          ---
  49          ---          ---           ---          ---           ---          ---           ---          ---
  50          ---          ---           ---          ---           ---          ---           ---          ---
 Total    1.24080E-02  2.59086E-05   4.44500E-01  1.00852E-04   1.10833E+00  2.33922E-04   1.56523E+00  3.12512E-04
-------------------------------------------------------------------------------------------------------------------
