# Supplementary material for: A computational method to estimate the relative biological effectiveness and tumor control probability for low-LET proton irradiations
Source: PLoS One. 2026 Mar 20;21(3):e0341352. doi: 10.1371/journal.pone.0341352 (PMC13004361; doi:10.1371/journal.pone.0341352)
Supplement: S1 File — These files include the DSB yields simulated by MCDS and the proton spectra used at different LET positions. Available at: https://nfuedu-my.sharepoint.com/personal/ccchan_nfu_edu_tw/_layouts/15/onedrive.aspx?id=%2Fpersonal%2Fccchan%5Fnfu%5Fedu%5Ftw%2FDocuments%2Fplos%20one&ga=1. (ZIP) [file pone.0341352.s001.zip › MCDS/proton/P1/0.2.out]

===============================
MCDS Version 3.00B  15-JUL-2011
===============================
      1.372     running time (min)
 1.0000E+00     DNA content (Gbp)
 8.0000E+00     Dia. of cell nucleus (um)
      10000     number of cells (nocs)
  987654321     random number seed


MXRF TABLE: Particle types and properties of the (input) mixed radiation field. The hypoxia reduction factor (HRF)
for DSB induction is estimated as [1/(1-pcr)]^2, where pcr = the probability a lesion undergoes chemical repair
for the specified (input) oxygen concentration compared to fully aerobic (100% O2) conditions.  The frequency-mean
specific energy (zf) is for a spherical target representative of the cell nucleus. Radiative losses by the primary
charged particle are assumed non-local and do not not contribute to specific energy or the dose per unit fluence
(DPUF).  The reported stopping power is at the point of entry into the cell nucleus (pO2 = 0.200%).
===================================================================================================================
        Normed   -- Kinetic Energy --               Stopping Power (keV/um)      CSDA       Dosimetry (Gy)    HRF
  Ion     wt       (MeV)     (MeV/A)      zeb     Coll+Nuc  Radiat    Total    Range (cm)   DPUF       zf     DSB
===================================================================================================================
    p  2.65E-03  4.286E+01  4.286E+01  1.170E+01  1.38E+00 0.00E+00 1.380E+00  1.720E+00  2.225E+00 4.43E-03 2.145
    p  6.19E-03  4.952E+01  4.952E+01  1.023E+01  1.23E+00 0.00E+00 1.231E+00  2.232E+00  1.984E+00 3.95E-03 2.145
    p  0.00E+00  5.595E+01  5.595E+01  9.142E+00  1.12E+00 0.00E+00 1.119E+00  2.780E+00  1.802E+00 3.58E-03 2.145
    p  1.09E-01  5.655E+01  5.655E+01  9.053E+00  1.11E+00 0.00E+00 1.110E+00  2.834E+00  1.787E+00 3.55E-03 2.145
    p  1.68E-01  5.702E+01  5.702E+01  8.985E+00  1.10E+00 0.00E+00 1.103E+00  2.877E+00  1.775E+00 3.53E-03 2.145
    p  2.35E-01  5.762E+01  5.762E+01  8.899E+00  1.09E+00 0.00E+00 1.094E+00  2.931E+00  1.761E+00 3.50E-03 2.145
    p  2.59E-01  5.786E+01  5.786E+01  8.866E+00  1.09E+00 0.00E+00 1.091E+00  2.953E+00  1.755E+00 3.49E-03 2.145
    p  1.59E-01  5.845E+01  5.845E+01  8.784E+00  1.08E+00 0.00E+00 1.082E+00  3.008E+00  1.741E+00 3.46E-03 2.145
    p  6.19E-02  5.881E+01  5.881E+01  8.735E+00  1.08E+00 0.00E+00 1.077E+00  3.041E+00  1.733E+00 3.45E-03 2.145
    p  0.00E+00  5.905E+01  5.905E+01  8.702E+00  1.07E+00 0.00E+00 1.073E+00  3.063E+00  1.728E+00 3.44E-03 2.145
  Avg  1.00E-01  5.758E+01  5.758E+01  8.909E+00  1.09E+00 0.00E+00 1.095E+00  2.929E+00  1.763E+00 3.51E-03 2.145
===================================================================================================================
ZEB = (zeff/beta)^2 (Barkas 1963); DPUF = absorbed dose per unit fluence (nGy-cm^2/particle); zf in units of Gy

TABLE 1. Percent (%) cluster yields by complexity, as classified using the scheme of Nikjoo et al. (IJRB 71, 
467-483 1997 and and Radiat. Res. 156, 577-583 2001).
===================================================================================================================
    70.484     BD    - one or more Bd (no Sb)
    27.748     SSB   - Sb (no auxilary damage)
     0.833     SSB+  - two Sb on the same strand
     0.073     2SSB  - two or more Sb on opposite strands separated by at least 10 bp
     0.785     DSB   - two Sb on opposite strands with a separation <= 10 bp
     0.072     DSB+  - DSB accompanied by one (or more) additional Sb within 10 bp separation
     0.005     DSB++ - more than one DSB whether within the 10 bp separation or further apart
     3.161     SSBc  - fraction of complex damage (SSB+ and 2SSB) among SSBs
    30.505     SSBcb - fraction of complex damage (SSB+ and 2SSB) among SSBs; base damage included
     8.995     DSBc  - fraction of complex damage (DSB+ and DSB++) among DSBs
    39.542     DSBcb - fraction of complex damage (DSB+ and DSB++) among DSBs; base damage included
===================================================================================================================

TABLE 2. Number of clusters per cell per Gy.  Cluster yields are for a representative cell containing an average
of 1.000 Gbp (giga basepair) of DNA.  Cluster induction is proportional to absorbed dose up to at least a
hundred or thousand Gy. The category "OTHER" includes all classes of individual and clustered DNA lesion, except
for SSB and DSB.  SEM = standard error of the mean.
===================================================================================================================
Number of --------- DSB ----------   --------- SSB ----------   -------- OTHER ---------   ----- ALL CLUSTERS -----
 lesions    Average        SEM         Average        SEM         Average        SEM         Average        SEM    
===================================================================================================================
   1          ---          ---       9.38791E+01  2.54211E-02   2.81528E+02  4.92282E-02   3.75407E+02  5.94897E-02
   2      2.45795E+00  6.16964E-03   3.10233E+01  1.96711E-02   4.30019E+01  2.24379E-02   7.64832E+01  2.88405E-02
   3      1.12650E+00  4.24355E-03   7.86252E+00  1.09476E-02   6.54313E+00  9.85643E-03   1.55321E+01  1.46954E-02
   4      3.50200E-01  2.40010E-03   1.80580E+00  5.42504E-03   1.00488E+00  4.03954E-03   3.16088E+00  7.06834E-03
   5      9.45667E-02  1.25534E-03   3.93383E-01  2.55904E-03   1.52750E-01  1.60902E-03   6.40700E-01  3.22555E-03
   6      2.35167E-02  6.18251E-04   8.39833E-02  1.17832E-03   2.25500E-02  6.08293E-04   1.30050E-01  1.46999E-03
   7      5.88333E-03  3.20839E-04   1.61833E-02  5.16078E-04   3.61667E-03  2.43990E-04   2.56833E-02  6.52705E-04
   8      1.56667E-03  1.60836E-04   3.25000E-03  2.31671E-04   4.50000E-04  8.64899E-05   5.26667E-03  2.95356E-04
   9      3.83333E-04  8.32493E-05   7.16667E-04  1.09061E-04   5.00000E-05  2.88646E-05   1.15000E-03  1.39971E-04
  10      3.33333E-05  2.35690E-05   2.16667E-04  6.00565E-05   3.33333E-05  2.35690E-05   2.83333E-04  6.86634E-05
  11          ---          ---       3.33333E-05  2.35690E-05   1.66667E-05  1.66667E-05   5.00000E-05  2.88646E-05
  12      3.33333E-05  2.35690E-05       ---          ---           ---          ---       3.33333E-05  2.35690E-05
  13          ---          ---           ---          ---           ---          ---           ---          ---
  14          ---          ---           ---          ---           ---          ---           ---          ---
  15          ---          ---           ---          ---           ---          ---           ---          ---
  16          ---          ---           ---          ---           ---          ---           ---          ---
  17          ---          ---           ---          ---           ---          ---           ---          ---
  18          ---          ---           ---          ---           ---          ---           ---          ---
  19          ---          ---           ---          ---           ---          ---           ---          ---
  20          ---          ---           ---          ---           ---          ---           ---          ---
  21          ---          ---           ---          ---           ---          ---           ---          ---
  22          ---          ---           ---          ---           ---          ---           ---          ---
  23          ---          ---           ---          ---           ---          ---           ---          ---
  24          ---          ---           ---          ---           ---          ---           ---          ---
  25          ---          ---           ---          ---           ---          ---           ---          ---
  26          ---          ---           ---          ---           ---          ---           ---          ---
  27          ---          ---           ---          ---           ---          ---           ---          ---
  28          ---          ---           ---          ---           ---          ---           ---          ---
  29          ---          ---           ---          ---           ---          ---           ---          ---
  30          ---          ---           ---          ---           ---          ---           ---          ---
  31          ---          ---           ---          ---           ---          ---           ---          ---
  32          ---          ---           ---          ---           ---          ---           ---          ---
  33          ---          ---           ---          ---           ---          ---           ---          ---
  34          ---          ---           ---          ---           ---          ---           ---          ---
  35          ---          ---           ---          ---           ---          ---           ---          ---
  36          ---          ---           ---          ---           ---          ---           ---          ---
  37          ---          ---           ---          ---           ---          ---           ---          ---
  38          ---          ---           ---          ---           ---          ---           ---          ---
  39          ---          ---           ---          ---           ---          ---           ---          ---
  40          ---          ---           ---          ---           ---          ---           ---          ---
  41          ---          ---           ---          ---           ---          ---           ---          ---
  42          ---          ---           ---          ---           ---          ---           ---          ---
  43          ---          ---           ---          ---           ---          ---           ---          ---
  44          ---          ---           ---          ---           ---          ---           ---          ---
  45          ---          ---           ---          ---           ---          ---           ---          ---
  46          ---          ---           ---          ---           ---          ---           ---          ---
  47          ---          ---           ---          ---           ---          ---           ---          ---
  48          ---          ---           ---          ---           ---          ---           ---          ---
  49          ---          ---           ---          ---           ---          ---           ---          ---
  50          ---          ---           ---          ---           ---          ---           ---          ---
 Total    4.06063E+00  7.75783E-03   1.35068E+02  1.76293E-02   3.32257E+02  3.46757E-02   4.71387E+02  3.59428E-02
-------------------------------------------------------------------------------------------------------------------

TABLE 3. Cluster composition (% Sb per cluster)
===================================================================================================================
Number of --------- DSB ----------   --------- SSB ----------   -------- OTHER ---------   ----- ALL CLUSTERS -----
 lesions    Average        SEM         Average        SEM         Average        SEM         Average        SEM    
===================================================================================================================
   1          ---          ---       1.66667E+01  0.00000E+00   0.00000E+00  0.00000E+00   4.16788E+00  9.18104E-04
   2      1.66667E+01  0.00000E+00   8.95595E+00  1.62042E-03   0.00000E+00  0.00000E+00   4.16823E+00  2.03902E-03
   3      1.20446E+01  8.68636E-03   6.51958E+00  3.22368E-03   0.00000E+00  0.00000E+00   4.17266E+00  4.17894E-03
   4      9.80169E+00  1.78254E-02   5.35645E+00  6.79495E-03   0.00000E+00  0.00000E+00   4.14682E+00  8.43647E-03
   5      8.47416E+00  3.09214E-02   4.71983E+00  1.53165E-02   0.00000E+00  0.00000E+00   4.15093E+00  1.90865E-02
   6      7.59120E+00  5.76374E-02   4.29711E+00  2.90166E-02   0.00000E+00  0.00000E+00   4.16039E+00  3.55850E-02
   7      7.08650E+00  1.07757E-01   4.12186E+00  6.47668E-02   0.00000E+00  0.00000E+00   4.20124E+00  7.19895E-02
   8      6.69326E+00  2.01457E-01   3.83913E+00  1.28504E-01   0.00000E+00  0.00000E+00   4.34028E+00  1.43261E-01
   9      6.10269E+00  3.58657E-01   3.74677E+00  2.64979E-01   0.00000E+00  0.00000E+00   4.34368E+00  2.67590E-01
  10      7.50000E+00  8.33333E-01   3.84615E+00  5.12821E-01   0.00000E+00  0.00000E+00   3.82353E+00  6.02363E-01
  11          ---          ---       2.27273E+00  7.57576E-01   0.00000E+00  0.00000E+00   1.51515E+00  8.74773E-01
  12      6.94444E+00  1.38889E+00       ---          ---           ---          ---       6.94444E+00  1.38889E+00
  13          ---          ---           ---          ---           ---          ---           ---          ---
  14          ---          ---           ---          ---           ---          ---           ---          ---
  15          ---          ---           ---          ---           ---          ---           ---          ---
  16          ---          ---           ---          ---           ---          ---           ---          ---
  17          ---          ---           ---          ---           ---          ---           ---          ---
  18          ---          ---           ---          ---           ---          ---           ---          ---
  19          ---          ---           ---          ---           ---          ---           ---          ---
  20          ---          ---           ---          ---           ---          ---           ---          ---
  21          ---          ---           ---          ---           ---          ---           ---          ---
  22          ---          ---           ---          ---           ---          ---           ---          ---
  23          ---          ---           ---          ---           ---          ---           ---          ---
  24          ---          ---           ---          ---           ---          ---           ---          ---
  25          ---          ---           ---          ---           ---          ---           ---          ---
  26          ---          ---           ---          ---           ---          ---           ---          ---
  27          ---          ---           ---          ---           ---          ---           ---          ---
  28          ---          ---           ---          ---           ---          ---           ---          ---
  29          ---          ---           ---          ---           ---          ---           ---          ---
  30          ---          ---           ---          ---           ---          ---           ---          ---
  31          ---          ---           ---          ---           ---          ---           ---          ---
  32          ---          ---           ---          ---           ---          ---           ---          ---
  33          ---          ---           ---          ---           ---          ---           ---          ---
  34          ---          ---           ---          ---           ---          ---           ---          ---
  35          ---          ---           ---          ---           ---          ---           ---          ---
  36          ---          ---           ---          ---           ---          ---           ---          ---
  37          ---          ---           ---          ---           ---          ---           ---          ---
  38          ---          ---           ---          ---           ---          ---           ---          ---
  39          ---          ---           ---          ---           ---          ---           ---          ---
  40          ---          ---           ---          ---           ---          ---           ---          ---
  41          ---          ---           ---          ---           ---          ---           ---          ---
  42          ---          ---           ---          ---           ---          ---           ---          ---
  43          ---          ---           ---          ---           ---          ---           ---          ---
  44          ---          ---           ---          ---           ---          ---           ---          ---
  45          ---          ---           ---          ---           ---          ---           ---          ---
  46          ---          ---           ---          ---           ---          ---           ---          ---
  47          ---          ---           ---          ---           ---          ---           ---          ---
  48          ---          ---           ---          ---           ---          ---           ---          ---
  49          ---          ---           ---          ---           ---          ---           ---          ---
  50          ---          ---           ---          ---           ---          ---           ---          ---
Average   1.45312E+01  6.32987E-03   1.41092E+01  1.36211E-03   0.00000E+00  0.00000E+00   4.16794E+00  4.16338E-04
-------------------------------------------------------------------------------------------------------------------
NOTES: (% Sb) is the percentage of lesions that are strand breaks.
The number of Sb is ((% Sb)/100)*(# lesions). The number of Bd is (1-(% Sb)/100)*(# lesions).

TABLE 4. Cluster Length (in base pair)
===================================================================================================================
Number of --------- DSB ----------   --------- SSB ----------   -------- OTHER ---------   ----- ALL CLUSTERS -----
 lesions    Average        SEM         Average        SEM         Average        SEM         Average        SEM    
===================================================================================================================
   1          ---          ---       1.66667E-01  0.00000E+00   1.66667E-01  0.00000E+00   1.66667E-01  0.00000E+00
   2      9.25885E-01  1.23229E-03   9.49574E-01  3.28088E-04   9.48170E-01  2.77385E-04   9.48014E-01  2.09595E-04
   3      1.62965E+00  2.61173E-03   1.74600E+00  9.21387E-04   1.73096E+00  1.01341E-03   1.73127E+00  6.53718E-04
   4      2.37687E+00  6.11098E-03   2.53690E+00  2.44774E-03   2.51123E+00  3.47682E-03   2.51175E+00  1.80233E-03
   5      3.11972E+00  1.27073E-02   3.33547E+00  6.61545E-03   3.31919E+00  1.03428E-02   3.30080E+00  5.28867E-03
   6      3.88530E+00  2.67247E-02   4.13828E+00  1.45482E-02   4.07830E+00  2.70007E-02   4.08384E+00  1.20098E-02
   7      4.87549E+00  6.15932E-02   4.88701E+00  3.52340E-02   4.85378E+00  7.44031E-02   4.88399E+00  2.85670E-02
   8      5.39894E+00  1.27405E-01   5.67526E+00  8.30792E-02   5.58025E+00  1.73500E-01   5.57826E+00  6.60061E-02
   9      5.87500E+00  2.83513E-01   6.61628E+00  1.61562E-01   7.16667E+00  4.19435E-01   6.40074E+00  1.44530E-01
  10      7.66667E+00  0.00000E+00   7.50000E+00  3.25222E-01   6.58333E+00  8.33333E-02   7.41176E+00  2.58087E-01
  11          ---          ---       7.91667E+00  8.33333E-02   8.16667E+00  0.00000E+00   8.00000E+00  9.62250E-02
  12      9.16667E+00  1.66667E-01       ---          ---           ---          ---       9.16667E+00  1.66667E-01
  13          ---          ---           ---          ---           ---          ---           ---          ---
  14          ---          ---           ---          ---           ---          ---           ---          ---
  15          ---          ---           ---          ---           ---          ---           ---          ---
  16          ---          ---           ---          ---           ---          ---           ---          ---
  17          ---          ---           ---          ---           ---          ---           ---          ---
  18          ---          ---           ---          ---           ---          ---           ---          ---
  19          ---          ---           ---          ---           ---          ---           ---          ---
  20          ---          ---           ---          ---           ---          ---           ---          ---
  21          ---          ---           ---          ---           ---          ---           ---          ---
  22          ---          ---           ---          ---           ---          ---           ---          ---
  23          ---          ---           ---          ---           ---          ---           ---          ---
  24          ---          ---           ---          ---           ---          ---           ---          ---
  25          ---          ---           ---          ---           ---          ---           ---          ---
  26          ---          ---           ---          ---           ---          ---           ---          ---
  27          ---          ---           ---          ---           ---          ---           ---          ---
  28          ---          ---           ---          ---           ---          ---           ---          ---
  29          ---          ---           ---          ---           ---          ---           ---          ---
  30          ---          ---           ---          ---           ---          ---           ---          ---
  31          ---          ---           ---          ---           ---          ---           ---          ---
  32          ---          ---           ---          ---           ---          ---           ---          ---
  33          ---          ---           ---          ---           ---          ---           ---          ---
  34          ---          ---           ---          ---           ---          ---           ---          ---
  35          ---          ---           ---          ---           ---          ---           ---          ---
  36          ---          ---           ---          ---           ---          ---           ---          ---
  37          ---          ---           ---          ---           ---          ---           ---          ---
  38          ---          ---           ---          ---           ---          ---           ---          ---
  39          ---          ---           ---          ---           ---          ---           ---          ---
  40          ---          ---           ---          ---           ---          ---           ---          ---
  41          ---          ---           ---          ---           ---          ---           ---          ---
  42          ---          ---           ---          ---           ---          ---           ---          ---
  43          ---          ---           ---          ---           ---          ---           ---          ---
  44          ---          ---           ---          ---           ---          ---           ---          ---
  45          ---          ---           ---          ---           ---          ---           ---          ---
  46          ---          ---           ---          ---           ---          ---           ---          ---
  47          ---          ---           ---          ---           ---          ---           ---          ---
  48          ---          ---           ---          ---           ---          ---           ---          ---
  49          ---          ---           ---          ---           ---          ---           ---          ---
  50          ---          ---           ---          ---           ---          ---           ---          ---
Average   1.32227E+00  1.69158E-03   4.82640E-01  2.09511E-04   3.07546E-01  8.66902E-05   3.66465E-01  8.72871E-05
-------------------------------------------------------------------------------------------------------------------

TABLE 5. NUMBER OF LESIONS DIVIDED BY TWICE THE CLUSTER LENGTH (lesions per nucleotide)
===================================================================================================================
Number of --------- DSB ----------   --------- SSB ----------   -------- OTHER ---------   ----- ALL CLUSTERS -----
 lesions    Average        SEM         Average        SEM         Average        SEM         Average        SEM    
===================================================================================================================
   1          ---          ---       8.33333E-02  0.00000E+00   8.33333E-02  0.00000E+00   8.33333E-02  0.00000E+00
   2      4.44670E-02  9.83188E-05   4.05954E-02  2.19857E-05   4.08482E-02  1.90088E-05   4.08629E-02  1.43266E-05
   3      3.11657E-02  7.32678E-05   2.86318E-02  2.31197E-05   2.89151E-02  2.59020E-05   2.89368E-02  1.67352E-05
   4      2.66117E-02  9.29767E-05   2.46184E-02  3.35552E-05   2.49360E-02  4.82940E-05   2.49344E-02  2.50783E-05
   5      2.45704E-02  1.28090E-04   2.26357E-02  5.77020E-05   2.28786E-02  9.21819E-05   2.29731E-02  4.71180E-05
   6      2.31722E-02  1.99945E-04   2.14604E-02  8.96919E-05   2.18130E-02  1.68586E-04   2.18140E-02  7.71357E-05
   7      2.11999E-02  3.01450E-04   2.10398E-02  1.77404E-04   2.12083E-02  3.80771E-04   2.10820E-02  1.42843E-04
   8      2.18155E-02  5.93755E-04   2.04895E-02  3.31402E-04   2.04058E-02  6.21467E-04   2.09060E-02  2.78791E-04
   9      2.24982E-02  1.24444E-03   1.93764E-02  4.82857E-04   1.75559E-02  9.74431E-04   2.03061E-02  5.35772E-04
  10      1.81159E-02  0.00000E+00   1.89970E-02  9.39961E-04   2.11004E-02  2.67095E-04   1.91408E-02  7.37700E-04
  11          ---          ---       1.93004E-02  2.03162E-04   1.87075E-02  0.00000E+00   1.91028E-02  2.29820E-04
  12      1.81878E-02  3.30688E-04       ---          ---           ---          ---       1.81878E-02  3.30688E-04
  13          ---          ---           ---          ---           ---          ---           ---          ---
  14          ---          ---           ---          ---           ---          ---           ---          ---
  15          ---          ---           ---          ---           ---          ---           ---          ---
  16          ---          ---           ---          ---           ---          ---           ---          ---
  17          ---          ---           ---          ---           ---          ---           ---          ---
  18          ---          ---           ---          ---           ---          ---           ---          ---
  19          ---          ---           ---          ---           ---          ---           ---          ---
  20          ---          ---           ---          ---           ---          ---           ---          ---
  21          ---          ---           ---          ---           ---          ---           ---          ---
  22          ---          ---           ---          ---           ---          ---           ---          ---
  23          ---          ---           ---          ---           ---          ---           ---          ---
  24          ---          ---           ---          ---           ---          ---           ---          ---
  25          ---          ---           ---          ---           ---          ---           ---          ---
  26          ---          ---           ---          ---           ---          ---           ---          ---
  27          ---          ---           ---          ---           ---          ---           ---          ---
  28          ---          ---           ---          ---           ---          ---           ---          ---
  29          ---          ---           ---          ---           ---          ---           ---          ---
  30          ---          ---           ---          ---           ---          ---           ---          ---
  31          ---          ---           ---          ---           ---          ---           ---          ---
  32          ---          ---           ---          ---           ---          ---           ---          ---
  33          ---          ---           ---          ---           ---          ---           ---          ---
  34          ---          ---           ---          ---           ---          ---           ---          ---
  35          ---          ---           ---          ---           ---          ---           ---          ---
  36          ---          ---           ---          ---           ---          ---           ---          ---
  37          ---          ---           ---          ---           ---          ---           ---          ---
  38          ---          ---           ---          ---           ---          ---           ---          ---
  39          ---          ---           ---          ---           ---          ---           ---          ---
  40          ---          ---           ---          ---           ---          ---           ---          ---
  41          ---          ---           ---          ---           ---          ---           ---          ---
  42          ---          ---           ---          ---           ---          ---           ---          ---
  43          ---          ---           ---          ---           ---          ---           ---          ---
  44          ---          ---           ---          ---           ---          ---           ---          ---
  45          ---          ---           ---          ---           ---          ---           ---          ---
  46          ---          ---           ---          ---           ---          ---           ---          ---
  47          ---          ---           ---          ---           ---          ---           ---          ---
  48          ---          ---           ---          ---           ---          ---           ---          ---
  49          ---          ---           ---          ---           ---          ---           ---          ---
  50          ---          ---           ---          ---           ---          ---           ---          ---
Average   3.86251E-02  6.41176E-05   6.93213E-02  8.86364E-06   7.65514E-02  4.20671E-06   7.41529E-02  3.96169E-06
-------------------------------------------------------------------------------------------------------------------

TABLE 6. Number of clusters per cell per Gy per track.  Cluster yields are for a representative cell containing
an average of 1.000 Gbp (giga basepair) of DNA.  Cluster induction is proportional to absorbed dose up to at least
a hundred or thousand Gy. The category "OTHER" includes all classes of individual and clustered DNA lesion, except
for SSB and DSB.  SEM = standard error of the mean.
===================================================================================================================
Number of --------- DSB ----------   --------- SSB ----------   -------- OTHER ---------   ----- ALL CLUSTERS -----
 lesions    Average        SEM         Average        SEM         Average        SEM         Average        SEM    
===================================================================================================================
   1          ---          ---       3.29164E-01  1.06835E-04   9.87115E-01  2.49361E-04   1.31628E+00  3.17105E-04
   2      8.61863E-03  2.17145E-05   1.08778E-01  7.21814E-05   1.50777E-01  8.35350E-05   2.68174E-01  1.13307E-04
   3      3.95023E-03  1.49107E-05   2.75691E-02  3.87878E-05   2.29431E-02  3.48999E-05   5.44624E-02  5.27804E-05
   4      1.22813E-03  8.42740E-06   6.33210E-03  1.90810E-05   3.52334E-03  1.41764E-05   1.10836E-02  2.49151E-05
   5      3.31547E-04  4.40152E-06   1.37931E-03  8.97557E-06   5.35705E-04  5.64995E-06   2.24656E-03  1.13228E-05
   6      8.24427E-05  2.16765E-06   2.94433E-04  4.13143E-06   7.90536E-05  2.13285E-06   4.55929E-04  5.15390E-06
   7      2.06240E-05  1.12447E-06   5.67212E-05  1.80929E-06   1.27231E-05  8.58996E-07   9.00683E-05  2.28929E-06
   8      5.50771E-06  5.65703E-07   1.14022E-05  8.12890E-07   1.57231E-06  3.02202E-07   1.84822E-05  1.03870E-06
   9      1.35057E-06  2.93620E-07   2.50885E-06  3.81807E-07   1.74995E-07  1.01027E-07   4.03442E-06  4.91307E-07
  10      1.15852E-07  8.19181E-08   7.67963E-07  2.12994E-07   1.17255E-07  8.29087E-08   1.00107E-06  2.42719E-07
  11          ---          ---       1.15938E-07  8.19774E-08   5.83879E-08  0.00000E+00   1.74326E-07  1.00638E-07
  12      1.16587E-07  8.24352E-08       ---          ---           ---          ---       1.16587E-07  8.24352E-08
  13          ---          ---           ---          ---           ---          ---           ---          ---
  14          ---          ---           ---          ---           ---          ---           ---          ---
  15          ---          ---           ---          ---           ---          ---           ---          ---
  16          ---          ---           ---          ---           ---          ---           ---          ---
  17          ---          ---           ---          ---           ---          ---           ---          ---
  18          ---          ---           ---          ---           ---          ---           ---          ---
  19          ---          ---           ---          ---           ---          ---           ---          ---
  20          ---          ---           ---          ---           ---          ---           ---          ---
  21          ---          ---           ---          ---           ---          ---           ---          ---
  22          ---          ---           ---          ---           ---          ---           ---          ---
  23          ---          ---           ---          ---           ---          ---           ---          ---
  24          ---          ---           ---          ---           ---          ---           ---          ---
  25          ---          ---           ---          ---           ---          ---           ---          ---
  26          ---          ---           ---          ---           ---          ---           ---          ---
  27          ---          ---           ---          ---           ---          ---           ---          ---
  28          ---          ---           ---          ---           ---          ---           ---          ---
  29          ---          ---           ---          ---           ---          ---           ---          ---
  30          ---          ---           ---          ---           ---          ---           ---          ---
  31          ---          ---           ---          ---           ---          ---           ---          ---
  32          ---          ---           ---          ---           ---          ---           ---          ---
  33          ---          ---           ---          ---           ---          ---           ---          ---
  34          ---          ---           ---          ---           ---          ---           ---          ---
  35          ---          ---           ---          ---           ---          ---           ---          ---
  36          ---          ---           ---          ---           ---          ---           ---          ---
  37          ---          ---           ---          ---           ---          ---           ---          ---
  38          ---          ---           ---          ---           ---          ---           ---          ---
  39          ---          ---           ---          ---           ---          ---           ---          ---
  40          ---          ---           ---          ---           ---          ---           ---          ---
  41          ---          ---           ---          ---           ---          ---           ---          ---
  42          ---          ---           ---          ---           ---          ---           ---          ---
  43          ---          ---           ---          ---           ---          ---           ---          ---
  44          ---          ---           ---          ---           ---          ---           ---          ---
  45          ---          ---           ---          ---           ---          ---           ---          ---
  46          ---          ---           ---          ---           ---          ---           ---          ---
  47          ---          ---           ---          ---           ---          ---           ---          ---
  48          ---          ---           ---          ---           ---          ---           ---          ---
  49          ---          ---           ---          ---           ---          ---           ---          ---
  50          ---          ---           ---          ---           ---          ---           ---          ---
 Total    1.42387E-02  2.73917E-05   4.73589E-01  1.07109E-04   1.16499E+00  2.45851E-04   1.65282E+00  3.29460E-04
-------------------------------------------------------------------------------------------------------------------
