# Supplementary material for: A computational method to estimate the relative biological effectiveness and tumor control probability for low-LET proton irradiations
Source: PLoS One. 2026 Mar 20;21(3):e0341352. doi: 10.1371/journal.pone.0341352 (PMC13004361; doi:10.1371/journal.pone.0341352)
Supplement: S1 File — These files include the DSB yields simulated by MCDS and the proton spectra used at different LET positions. Available at: https://nfuedu-my.sharepoint.com/personal/ccchan_nfu_edu_tw/_layouts/15/onedrive.aspx?id=%2Fpersonal%2Fccchan%5Fnfu%5Fedu%5Ftw%2FDocuments%2Fplos%20one&ga=1. (ZIP) [file pone.0341352.s001.zip › MCDS/proton/P1/0.4.out]

===============================
MCDS Version 3.00B  15-JUL-2011
===============================
      1.376     running time (min)
 1.0000E+00     DNA content (Gbp)
 8.0000E+00     Dia. of cell nucleus (um)
      10000     number of cells (nocs)
  987654321     random number seed


MXRF TABLE: Particle types and properties of the (input) mixed radiation field. The hypoxia reduction factor (HRF)
for DSB induction is estimated as [1/(1-pcr)]^2, where pcr = the probability a lesion undergoes chemical repair
for the specified (input) oxygen concentration compared to fully aerobic (100% O2) conditions.  The frequency-mean
specific energy (zf) is for a spherical target representative of the cell nucleus. Radiative losses by the primary
charged particle are assumed non-local and do not not contribute to specific energy or the dose per unit fluence
(DPUF).  The reported stopping power is at the point of entry into the cell nucleus (pO2 = 0.400%).
===================================================================================================================
        Normed   -- Kinetic Energy --               Stopping Power (keV/um)      CSDA       Dosimetry (Gy)    HRF
  Ion     wt       (MeV)     (MeV/A)      zeb     Coll+Nuc  Radiat    Total    Range (cm)   DPUF       zf     DSB
===================================================================================================================
    p  2.65E-03  4.286E+01  4.286E+01  1.170E+01  1.38E+00 0.00E+00 1.380E+00  1.720E+00  2.225E+00 4.43E-03 1.791
    p  6.19E-03  4.952E+01  4.952E+01  1.023E+01  1.23E+00 0.00E+00 1.231E+00  2.232E+00  1.984E+00 3.95E-03 1.791
    p  0.00E+00  5.595E+01  5.595E+01  9.142E+00  1.12E+00 0.00E+00 1.119E+00  2.780E+00  1.802E+00 3.58E-03 1.791
    p  1.09E-01  5.655E+01  5.655E+01  9.053E+00  1.11E+00 0.00E+00 1.110E+00  2.834E+00  1.787E+00 3.55E-03 1.791
    p  1.68E-01  5.702E+01  5.702E+01  8.985E+00  1.10E+00 0.00E+00 1.103E+00  2.877E+00  1.775E+00 3.53E-03 1.791
    p  2.35E-01  5.762E+01  5.762E+01  8.899E+00  1.09E+00 0.00E+00 1.094E+00  2.931E+00  1.761E+00 3.50E-03 1.791
    p  2.59E-01  5.786E+01  5.786E+01  8.866E+00  1.09E+00 0.00E+00 1.091E+00  2.953E+00  1.755E+00 3.49E-03 1.791
    p  1.59E-01  5.845E+01  5.845E+01  8.784E+00  1.08E+00 0.00E+00 1.082E+00  3.008E+00  1.741E+00 3.46E-03 1.791
    p  6.19E-02  5.881E+01  5.881E+01  8.735E+00  1.08E+00 0.00E+00 1.077E+00  3.041E+00  1.733E+00 3.45E-03 1.791
    p  0.00E+00  5.905E+01  5.905E+01  8.702E+00  1.07E+00 0.00E+00 1.073E+00  3.063E+00  1.728E+00 3.44E-03 1.791
  Avg  1.00E-01  5.758E+01  5.758E+01  8.909E+00  1.09E+00 0.00E+00 1.095E+00  2.929E+00  1.763E+00 3.51E-03 1.791
===================================================================================================================
ZEB = (zeff/beta)^2 (Barkas 1963); DPUF = absorbed dose per unit fluence (nGy-cm^2/particle); zf in units of Gy

TABLE 1. Percent (%) cluster yields by complexity, as classified using the scheme of Nikjoo et al. (IJRB 71, 
467-483 1997 and and Radiat. Res. 156, 577-583 2001).
===================================================================================================================
    70.047     BD    - one or more Bd (no Sb)
    27.983     SSB   - Sb (no auxilary damage)
     0.927     SSB+  - two Sb on the same strand
     0.089     2SSB  - two or more Sb on opposite strands separated by at least 10 bp
     0.861     DSB   - two Sb on opposite strands with a separation <= 10 bp
     0.087     DSB+  - DSB accompanied by one (or more) additional Sb within 10 bp separation
     0.008     DSB++ - more than one DSB whether within the 10 bp separation or further apart
     3.503     SSBc  - fraction of complex damage (SSB+ and 2SSB) among SSBs
    32.827     SSBcb - fraction of complex damage (SSB+ and 2SSB) among SSBs; base damage included
     9.875     DSBc  - fraction of complex damage (DSB+ and DSB++) among DSBs
    42.314     DSBcb - fraction of complex damage (DSB+ and DSB++) among DSBs; base damage included
===================================================================================================================

TABLE 2. Number of clusters per cell per Gy.  Cluster yields are for a representative cell containing an average
of 1.000 Gbp (giga basepair) of DNA.  Cluster induction is proportional to absorbed dose up to at least a
hundred or thousand Gy. The category "OTHER" includes all classes of individual and clustered DNA lesion, except
for SSB and DSB.  SEM = standard error of the mean.
===================================================================================================================
Number of --------- DSB ----------   --------- SSB ----------   -------- OTHER ---------   ----- ALL CLUSTERS -----
 lesions    Average        SEM         Average        SEM         Average        SEM         Average        SEM    
===================================================================================================================
   1          ---          ---       9.83341E+01  2.70054E-02   2.95100E+02  5.22077E-02   3.93434E+02  6.26560E-02
   2      2.78253E+00  6.68645E-03   3.52155E+01  2.09768E-02   4.88300E+01  2.40420E-02   8.68281E+01  3.06896E-02
   3      1.37872E+00  4.72069E-03   9.66842E+00  1.20007E-02   8.05663E+00  1.10193E-02   1.91038E+01  1.62831E-02
   4      4.65517E-01  2.76354E-03   2.41002E+00  6.21749E-03   1.33025E+00  4.60848E-03   4.20578E+00  8.03778E-03
   5      1.40183E-01  1.52382E-03   5.66683E-01  3.06882E-03   2.21817E-01  1.95103E-03   9.28683E-01  3.92752E-03
   6      3.77333E-02  7.94715E-04   1.30667E-01  1.48906E-03   3.62000E-02  7.77899E-04   2.04600E-01  1.83751E-03
   7      9.78333E-03  4.07091E-04   2.80000E-02  6.87574E-04   6.11667E-03  3.20403E-04   4.39000E-02  8.57397E-04
   8      2.36667E-03  1.97201E-04   5.85000E-03  3.14782E-04   9.33333E-04  1.24378E-04   9.15000E-03  3.92611E-04
   9      5.83333E-04  9.84335E-05   1.18333E-03  1.39943E-04   2.00000E-04  5.77033E-05   1.96667E-03  1.79984E-04
  10      1.33333E-04  4.71239E-05   3.00000E-04  7.06505E-05   5.00000E-05  2.88646E-05   4.83333E-04  8.96270E-05
  11      3.33333E-05  2.35690E-05   1.66667E-05  1.66667E-05   1.66667E-05  1.66667E-05   6.66667E-05  3.33283E-05
  12          ---          ---       1.66667E-05  1.66667E-05       ---          ---       1.66667E-05  1.66667E-05
  13          ---          ---           ---          ---           ---          ---           ---          ---
  14          ---          ---           ---          ---           ---          ---           ---          ---
  15          ---          ---           ---          ---           ---          ---           ---          ---
  16          ---          ---           ---          ---           ---          ---           ---          ---
  17          ---          ---           ---          ---           ---          ---           ---          ---
  18          ---          ---           ---          ---           ---          ---           ---          ---
  19          ---          ---           ---          ---           ---          ---           ---          ---
  20          ---          ---           ---          ---           ---          ---           ---          ---
  21          ---          ---           ---          ---           ---          ---           ---          ---
  22          ---          ---           ---          ---           ---          ---           ---          ---
  23          ---          ---           ---          ---           ---          ---           ---          ---
  24          ---          ---           ---          ---           ---          ---           ---          ---
  25          ---          ---           ---          ---           ---          ---           ---          ---
  26          ---          ---           ---          ---           ---          ---           ---          ---
  27          ---          ---           ---          ---           ---          ---           ---          ---
  28          ---          ---           ---          ---           ---          ---           ---          ---
  29          ---          ---           ---          ---           ---          ---           ---          ---
  30          ---          ---           ---          ---           ---          ---           ---          ---
  31          ---          ---           ---          ---           ---          ---           ---          ---
  32          ---          ---           ---          ---           ---          ---           ---          ---
  33          ---          ---           ---          ---           ---          ---           ---          ---
  34          ---          ---           ---          ---           ---          ---           ---          ---
  35          ---          ---           ---          ---           ---          ---           ---          ---
  36          ---          ---           ---          ---           ---          ---           ---          ---
  37          ---          ---           ---          ---           ---          ---           ---          ---
  38          ---          ---           ---          ---           ---          ---           ---          ---
  39          ---          ---           ---          ---           ---          ---           ---          ---
  40          ---          ---           ---          ---           ---          ---           ---          ---
  41          ---          ---           ---          ---           ---          ---           ---          ---
  42          ---          ---           ---          ---           ---          ---           ---          ---
  43          ---          ---           ---          ---           ---          ---           ---          ---
  44          ---          ---           ---          ---           ---          ---           ---          ---
  45          ---          ---           ---          ---           ---          ---           ---          ---
  46          ---          ---           ---          ---           ---          ---           ---          ---
  47          ---          ---           ---          ---           ---          ---           ---          ---
  48          ---          ---           ---          ---           ---          ---           ---          ---
  49          ---          ---           ---          ---           ---          ---           ---          ---
  50          ---          ---           ---          ---           ---          ---           ---          ---
 Total    4.81758E+00  8.49234E-03   1.46361E+02  1.91129E-02   3.53583E+02  3.70125E-02   5.04761E+02  3.84364E-02
-------------------------------------------------------------------------------------------------------------------

TABLE 3. Cluster composition (% Sb per cluster)
===================================================================================================================
Number of --------- DSB ----------   --------- SSB ----------   -------- OTHER ---------   ----- ALL CLUSTERS -----
 lesions    Average        SEM         Average        SEM         Average        SEM         Average        SEM    
===================================================================================================================
   1          ---          ---       1.66667E+01  0.00000E+00   0.00000E+00  0.00000E+00   4.16565E+00  9.40297E-04
   2      1.66667E+01  0.00000E+00   8.95590E+00  1.49027E-03   0.00000E+00  0.00000E+00   4.16629E+00  1.93165E-03
   3      1.20238E+01  7.66465E-03   6.51508E+00  2.88403E-03   0.00000E+00  0.00000E+00   4.16478E+00  3.76307E-03
   4      9.78824E+00  1.55209E-02   5.36818E+00  5.77886E-03   0.00000E+00  0.00000E+00   4.16104E+00  7.22492E-03
   5      8.56758E+00  2.65584E-02   4.70011E+00  1.25490E-02   0.00000E+00  0.00000E+00   4.17282E+00  1.52482E-02
   6      7.68427E+00  4.91035E-02   4.31427E+00  2.36621E-02   0.00000E+00  0.00000E+00   4.17517E+00  2.98379E-02
   7      7.23260E+00  8.47638E-02   4.06102E+00  4.53881E-02   0.00000E+00  0.00000E+00   4.18307E+00  5.50325E-02
   8      6.63146E+00  1.79865E-01   3.65192E+00  9.23929E-02   0.00000E+00  0.00000E+00   4.07643E+00  1.10693E-01
   9      6.29630E+00  2.86083E-01   3.49504E+00  1.64251E-01   0.00000E+00  0.00000E+00   3.97050E+00  2.12943E-01
  10      5.62500E+00  3.04969E-01   3.51852E+00  3.26979E-01   0.00000E+00  0.00000E+00   3.73563E+00  3.66711E-01
  11      6.81818E+00  2.27273E+00   1.51515E+00  0.00000E+00   0.00000E+00  0.00000E+00   3.78788E+00  2.00436E+00
  12          ---          ---       2.77778E+00  0.00000E+00       ---          ---       2.77778E+00  0.00000E+00
  13          ---          ---           ---          ---           ---          ---           ---          ---
  14          ---          ---           ---          ---           ---          ---           ---          ---
  15          ---          ---           ---          ---           ---          ---           ---          ---
  16          ---          ---           ---          ---           ---          ---           ---          ---
  17          ---          ---           ---          ---           ---          ---           ---          ---
  18          ---          ---           ---          ---           ---          ---           ---          ---
  19          ---          ---           ---          ---           ---          ---           ---          ---
  20          ---          ---           ---          ---           ---          ---           ---          ---
  21          ---          ---           ---          ---           ---          ---           ---          ---
  22          ---          ---           ---          ---           ---          ---           ---          ---
  23          ---          ---           ---          ---           ---          ---           ---          ---
  24          ---          ---           ---          ---           ---          ---           ---          ---
  25          ---          ---           ---          ---           ---          ---           ---          ---
  26          ---          ---           ---          ---           ---          ---           ---          ---
  27          ---          ---           ---          ---           ---          ---           ---          ---
  28          ---          ---           ---          ---           ---          ---           ---          ---
  29          ---          ---           ---          ---           ---          ---           ---          ---
  30          ---          ---           ---          ---           ---          ---           ---          ---
  31          ---          ---           ---          ---           ---          ---           ---          ---
  32          ---          ---           ---          ---           ---          ---           ---          ---
  33          ---          ---           ---          ---           ---          ---           ---          ---
  34          ---          ---           ---          ---           ---          ---           ---          ---
  35          ---          ---           ---          ---           ---          ---           ---          ---
  36          ---          ---           ---          ---           ---          ---           ---          ---
  37          ---          ---           ---          ---           ---          ---           ---          ---
  38          ---          ---           ---          ---           ---          ---           ---          ---
  39          ---          ---           ---          ---           ---          ---           ---          ---
  40          ---          ---           ---          ---           ---          ---           ---          ---
  41          ---          ---           ---          ---           ---          ---           ---          ---
  42          ---          ---           ---          ---           ---          ---           ---          ---
  43          ---          ---           ---          ---           ---          ---           ---          ---
  44          ---          ---           ---          ---           ---          ---           ---          ---
  45          ---          ---           ---          ---           ---          ---           ---          ---
  46          ---          ---           ---          ---           ---          ---           ---          ---
  47          ---          ---           ---          ---           ---          ---           ---          ---
  48          ---          ---           ---          ---           ---          ---           ---          ---
  49          ---          ---           ---          ---           ---          ---           ---          ---
  50          ---          ---           ---          ---           ---          ---           ---          ---
Average   1.43401E+01  5.96802E-03   1.38942E+01  1.33349E-03   0.00000E+00  0.00000E+00   4.16567E+00  4.20184E-04
-------------------------------------------------------------------------------------------------------------------
NOTES: (% Sb) is the percentage of lesions that are strand breaks.
The number of Sb is ((% Sb)/100)*(# lesions). The number of Bd is (1-(% Sb)/100)*(# lesions).

TABLE 4. Cluster Length (in base pair)
===================================================================================================================
Number of --------- DSB ----------   --------- SSB ----------   -------- OTHER ---------   ----- ALL CLUSTERS -----
 lesions    Average        SEM         Average        SEM         Average        SEM         Average        SEM    
===================================================================================================================
   1          ---          ---       1.66667E-01  0.00000E+00   1.66667E-01  0.00000E+00   1.66667E-01  0.00000E+00
   2      9.22577E-01  1.15603E-03   9.47176E-01  3.07595E-04   9.45489E-01  2.60440E-04   9.45421E-01  1.95816E-04
   3      1.62514E+00  2.36898E-03   1.74174E+00  8.45978E-04   1.72629E+00  9.11770E-04   1.72677E+00  5.91795E-04
   4      2.36254E+00  5.26073E-03   2.53089E+00  2.08404E-03   2.50804E+00  2.94029E-03   2.50542E+00  1.55177E-03
   5      3.12756E+00  1.05901E-02   3.32656E+00  5.55282E-03   3.29019E+00  8.65118E-03   3.28795E+00  4.25400E-03
   6      3.91372E+00  2.14013E-02   4.13392E+00  1.20737E-02   4.05367E+00  2.16778E-02   4.07593E+00  9.99026E-03
   7      4.69209E+00  4.58213E-02   4.96153E+00  2.63136E-02   4.90957E+00  5.98107E-02   4.89935E+00  2.16394E-02
   8      5.47300E+00  1.10376E-01   5.71784E+00  6.04529E-02   5.59226E+00  1.22572E-01   5.63920E+00  5.00687E-02
   9      6.44762E+00  2.14743E-01   6.34272E+00  1.10528E-01   6.86111E+00  3.70886E-01   6.42655E+00  9.94444E-02
  10      6.79167E+00  6.42995E-01   6.86111E+00  3.59347E-01   7.44444E+00  3.37931E-01   6.90230E+00  2.81538E-01
  11      7.50000E+00  1.66667E-01   6.83333E+00  0.00000E+00   6.50000E+00  0.00000E+00   7.08333E+00  2.59094E-01
  12          ---          ---       6.50000E+00  0.00000E+00       ---          ---       6.50000E+00  0.00000E+00
  13          ---          ---           ---          ---           ---          ---           ---          ---
  14          ---          ---           ---          ---           ---          ---           ---          ---
  15          ---          ---           ---          ---           ---          ---           ---          ---
  16          ---          ---           ---          ---           ---          ---           ---          ---
  17          ---          ---           ---          ---           ---          ---           ---          ---
  18          ---          ---           ---          ---           ---          ---           ---          ---
  19          ---          ---           ---          ---           ---          ---           ---          ---
  20          ---          ---           ---          ---           ---          ---           ---          ---
  21          ---          ---           ---          ---           ---          ---           ---          ---
  22          ---          ---           ---          ---           ---          ---           ---          ---
  23          ---          ---           ---          ---           ---          ---           ---          ---
  24          ---          ---           ---          ---           ---          ---           ---          ---
  25          ---          ---           ---          ---           ---          ---           ---          ---
  26          ---          ---           ---          ---           ---          ---           ---          ---
  27          ---          ---           ---          ---           ---          ---           ---          ---
  28          ---          ---           ---          ---           ---          ---           ---          ---
  29          ---          ---           ---          ---           ---          ---           ---          ---
  30          ---          ---           ---          ---           ---          ---           ---          ---
  31          ---          ---           ---          ---           ---          ---           ---          ---
  32          ---          ---           ---          ---           ---          ---           ---          ---
  33          ---          ---           ---          ---           ---          ---           ---          ---
  34          ---          ---           ---          ---           ---          ---           ---          ---
  35          ---          ---           ---          ---           ---          ---           ---          ---
  36          ---          ---           ---          ---           ---          ---           ---          ---
  37          ---          ---           ---          ---           ---          ---           ---          ---
  38          ---          ---           ---          ---           ---          ---           ---          ---
  39          ---          ---           ---          ---           ---          ---           ---          ---
  40          ---          ---           ---          ---           ---          ---           ---          ---
  41          ---          ---           ---          ---           ---          ---           ---          ---
  42          ---          ---           ---          ---           ---          ---           ---          ---
  43          ---          ---           ---          ---           ---          ---           ---          ---
  44          ---          ---           ---          ---           ---          ---           ---          ---
  45          ---          ---           ---          ---           ---          ---           ---          ---
  46          ---          ---           ---          ---           ---          ---           ---          ---
  47          ---          ---           ---          ---           ---          ---           ---          ---
  48          ---          ---           ---          ---           ---          ---           ---          ---
  49          ---          ---           ---          ---           ---          ---           ---          ---
  50          ---          ---           ---          ---           ---          ---           ---          ---
Average   1.36129E+00  1.59849E-03   5.14480E-01  2.10979E-04   3.21083E-01  8.83296E-05   3.87093E-01  8.84158E-05
-------------------------------------------------------------------------------------------------------------------

TABLE 5. NUMBER OF LESIONS DIVIDED BY TWICE THE CLUSTER LENGTH (lesions per nucleotide)
===================================================================================================================
Number of --------- DSB ----------   --------- SSB ----------   -------- OTHER ---------   ----- ALL CLUSTERS -----
 lesions    Average        SEM         Average        SEM         Average        SEM         Average        SEM    
===================================================================================================================
   1          ---          ---       8.33333E-02  0.00000E+00   8.33333E-02  0.00000E+00   8.33333E-02  0.00000E+00
   2      4.47083E-02  9.27177E-05   4.07144E-02  2.05194E-05   4.10014E-02  1.77873E-05   4.10050E-02  1.33158E-05
   3      3.12303E-02  6.58852E-05   2.87232E-02  2.13646E-05   2.90123E-02  2.33497E-05   2.90263E-02  1.51239E-05
   4      2.67480E-02  7.92956E-05   2.47065E-02  2.89958E-05   2.49957E-02  4.11451E-05   2.50226E-02  2.17278E-05
   5      2.45100E-02  1.07094E-04   2.27219E-02  4.89539E-05   2.30585E-02  7.91946E-05   2.30739E-02  3.86402E-05
   6      2.29589E-02  1.54529E-04   2.15198E-02  7.54921E-05   2.20212E-02  1.45071E-04   2.18903E-02  6.50738E-05
   7      2.20509E-02  2.48874E-04   2.06238E-02  1.27387E-04   2.10612E-02  3.03936E-04   2.09687E-02  1.07325E-04
   8      2.17019E-02  5.17063E-04   2.03362E-02  2.65461E-04   2.04082E-02  4.54204E-04   2.07091E-02  2.23938E-04
   9      2.03799E-02  9.25528E-04   2.01522E-02  3.75385E-04   1.87633E-02  9.32177E-04   2.00785E-02  3.66922E-04
  10      2.20250E-02  2.44227E-03   2.12501E-02  1.16790E-03   1.87349E-02  8.62475E-04   2.12037E-02  9.79838E-04
  11      2.03804E-02  4.52898E-04   2.23577E-02  0.00000E+00   2.35043E-02  0.00000E+00   2.16557E-02  7.94402E-04
  12          ---          ---       2.56410E-02  0.00000E+00       ---          ---       2.56410E-02  0.00000E+00
  13          ---          ---           ---          ---           ---          ---           ---          ---
  14          ---          ---           ---          ---           ---          ---           ---          ---
  15          ---          ---           ---          ---           ---          ---           ---          ---
  16          ---          ---           ---          ---           ---          ---           ---          ---
  17          ---          ---           ---          ---           ---          ---           ---          ---
  18          ---          ---           ---          ---           ---          ---           ---          ---
  19          ---          ---           ---          ---           ---          ---           ---          ---
  20          ---          ---           ---          ---           ---          ---           ---          ---
  21          ---          ---           ---          ---           ---          ---           ---          ---
  22          ---          ---           ---          ---           ---          ---           ---          ---
  23          ---          ---           ---          ---           ---          ---           ---          ---
  24          ---          ---           ---          ---           ---          ---           ---          ---
  25          ---          ---           ---          ---           ---          ---           ---          ---
  26          ---          ---           ---          ---           ---          ---           ---          ---
  27          ---          ---           ---          ---           ---          ---           ---          ---
  28          ---          ---           ---          ---           ---          ---           ---          ---
  29          ---          ---           ---          ---           ---          ---           ---          ---
  30          ---          ---           ---          ---           ---          ---           ---          ---
  31          ---          ---           ---          ---           ---          ---           ---          ---
  32          ---          ---           ---          ---           ---          ---           ---          ---
  33          ---          ---           ---          ---           ---          ---           ---          ---
  34          ---          ---           ---          ---           ---          ---           ---          ---
  35          ---          ---           ---          ---           ---          ---           ---          ---
  36          ---          ---           ---          ---           ---          ---           ---          ---
  37          ---          ---           ---          ---           ---          ---           ---          ---
  38          ---          ---           ---          ---           ---          ---           ---          ---
  39          ---          ---           ---          ---           ---          ---           ---          ---
  40          ---          ---           ---          ---           ---          ---           ---          ---
  41          ---          ---           ---          ---           ---          ---           ---          ---
  42          ---          ---           ---          ---           ---          ---           ---          ---
  43          ---          ---           ---          ---           ---          ---           ---          ---
  44          ---          ---           ---          ---           ---          ---           ---          ---
  45          ---          ---           ---          ---           ---          ---           ---          ---
  46          ---          ---           ---          ---           ---          ---           ---          ---
  47          ---          ---           ---          ---           ---          ---           ---          ---
  48          ---          ---           ---          ---           ---          ---           ---          ---
  49          ---          ---           ---          ---           ---          ---           ---          ---
  50          ---          ---           ---          ---           ---          ---           ---          ---
Average   3.83051E-02  5.83010E-05   6.81996E-02  8.70399E-06   7.59823E-02  4.25558E-06   7.33660E-02  3.94908E-06
-------------------------------------------------------------------------------------------------------------------

TABLE 6. Number of clusters per cell per Gy per track.  Cluster yields are for a representative cell containing
an average of 1.000 Gbp (giga basepair) of DNA.  Cluster induction is proportional to absorbed dose up to at least
a hundred or thousand Gy. The category "OTHER" includes all classes of individual and clustered DNA lesion, except
for SSB and DSB.  SEM = standard error of the mean.
===================================================================================================================
Number of --------- DSB ----------   --------- SSB ----------   -------- OTHER ---------   ----- ALL CLUSTERS -----
 lesions    Average        SEM         Average        SEM         Average        SEM         Average        SEM    
===================================================================================================================
   1          ---          ---       3.44787E-01  1.13850E-04   1.03470E+00  2.60211E-04   1.37948E+00  3.31402E-04
   2      9.75619E-03  2.35177E-05   1.23477E-01  7.72655E-05   1.71214E-01  9.04344E-05   3.04447E-01  1.22303E-04
   3      4.83451E-03  1.65880E-05   3.39005E-02  4.25924E-05   2.82502E-02  3.91243E-05   6.69852E-02  5.87226E-05
   4      1.63226E-03  9.69374E-06   8.45093E-03  2.19071E-05   4.66425E-03  1.61888E-05   1.47474E-02  2.83819E-05
   5      4.91656E-04  5.34730E-06   1.98727E-03  1.07777E-05   7.77780E-04  6.84414E-06   3.25670E-03  1.38003E-05
   6      1.32293E-04  2.78621E-06   4.58313E-04  5.22724E-06   1.26962E-04  2.72865E-06   7.17569E-04  6.45309E-06
   7      3.43259E-05  1.42826E-06   9.81496E-05  2.41045E-06   2.14277E-05  1.12231E-06   1.53903E-04  3.00581E-06
   8      8.29307E-06  6.91076E-07   2.05049E-05  1.10349E-06   3.28387E-06  4.37902E-07   3.20819E-05  1.37670E-06
   9      2.04170E-06  3.44536E-07   4.14783E-06  4.90550E-07   6.97575E-07  2.01264E-07   6.88711E-06  6.30312E-07
  10      4.65050E-07  1.64364E-07   1.07408E-06  2.53477E-07   1.74975E-07  1.01012E-07   1.71411E-06  3.18301E-07
  11      1.16587E-07  8.24352E-08   5.92499E-08  0.00000E+00   5.83879E-08  0.00000E+00   2.34225E-07  1.17098E-07
  12          ---          ---       5.77397E-08  0.00000E+00       ---          ---       5.77397E-08  0.00000E+00
  13          ---          ---           ---          ---           ---          ---           ---          ---
  14          ---          ---           ---          ---           ---          ---           ---          ---
  15          ---          ---           ---          ---           ---          ---           ---          ---
  16          ---          ---           ---          ---           ---          ---           ---          ---
  17          ---          ---           ---          ---           ---          ---           ---          ---
  18          ---          ---           ---          ---           ---          ---           ---          ---
  19          ---          ---           ---          ---           ---          ---           ---          ---
  20          ---          ---           ---          ---           ---          ---           ---          ---
  21          ---          ---           ---          ---           ---          ---           ---          ---
  22          ---          ---           ---          ---           ---          ---           ---          ---
  23          ---          ---           ---          ---           ---          ---           ---          ---
  24          ---          ---           ---          ---           ---          ---           ---          ---
  25          ---          ---           ---          ---           ---          ---           ---          ---
  26          ---          ---           ---          ---           ---          ---           ---          ---
  27          ---          ---           ---          ---           ---          ---           ---          ---
  28          ---          ---           ---          ---           ---          ---           ---          ---
  29          ---          ---           ---          ---           ---          ---           ---          ---
  30          ---          ---           ---          ---           ---          ---           ---          ---
  31          ---          ---           ---          ---           ---          ---           ---          ---
  32          ---          ---           ---          ---           ---          ---           ---          ---
  33          ---          ---           ---          ---           ---          ---           ---          ---
  34          ---          ---           ---          ---           ---          ---           ---          ---
  35          ---          ---           ---          ---           ---          ---           ---          ---
  36          ---          ---           ---          ---           ---          ---           ---          ---
  37          ---          ---           ---          ---           ---          ---           ---          ---
  38          ---          ---           ---          ---           ---          ---           ---          ---
  39          ---          ---           ---          ---           ---          ---           ---          ---
  40          ---          ---           ---          ---           ---          ---           ---          ---
  41          ---          ---           ---          ---           ---          ---           ---          ---
  42          ---          ---           ---          ---           ---          ---           ---          ---
  43          ---          ---           ---          ---           ---          ---           ---          ---
  44          ---          ---           ---          ---           ---          ---           ---          ---
  45          ---          ---           ---          ---           ---          ---           ---          ---
  46          ---          ---           ---          ---           ---          ---           ---          ---
  47          ---          ---           ---          ---           ---          ---           ---          ---
  48          ---          ---           ---          ---           ---          ---           ---          ---
  49          ---          ---           ---          ---           ---          ---           ---          ---
  50          ---          ---           ---          ---           ---          ---           ---          ---
 Total    1.68922E-02  2.99629E-05   5.13185E-01  1.17205E-04   1.23976E+00  2.59718E-04   1.76983E+00  3.51321E-04
-------------------------------------------------------------------------------------------------------------------
