# Supplementary material for: A computational method to estimate the relative biological effectiveness and tumor control probability for low-LET proton irradiations
Source: PLoS One. 2026 Mar 20;21(3):e0341352. doi: 10.1371/journal.pone.0341352 (PMC13004361; doi:10.1371/journal.pone.0341352)
Supplement: S1 File — These files include the DSB yields simulated by MCDS and the proton spectra used at different LET positions. Available at: https://nfuedu-my.sharepoint.com/personal/ccchan_nfu_edu_tw/_layouts/15/onedrive.aspx?id=%2Fpersonal%2Fccchan%5Fnfu%5Fedu%5Ftw%2FDocuments%2Fplos%20one&ga=1. (ZIP) [file pone.0341352.s001.zip › MCDS/proton/P1/0.6.out]

===============================
MCDS Version 3.00B  15-JUL-2011
===============================
      1.383     running time (min)
 1.0000E+00     DNA content (Gbp)
 8.0000E+00     Dia. of cell nucleus (um)
      10000     number of cells (nocs)
  987654321     random number seed


MXRF TABLE: Particle types and properties of the (input) mixed radiation field. The hypoxia reduction factor (HRF)
for DSB induction is estimated as [1/(1-pcr)]^2, where pcr = the probability a lesion undergoes chemical repair
for the specified (input) oxygen concentration compared to fully aerobic (100% O2) conditions.  The frequency-mean
specific energy (zf) is for a spherical target representative of the cell nucleus. Radiative losses by the primary
charged particle are assumed non-local and do not not contribute to specific energy or the dose per unit fluence
(DPUF).  The reported stopping power is at the point of entry into the cell nucleus (pO2 = 0.600%).
===================================================================================================================
        Normed   -- Kinetic Energy --               Stopping Power (keV/um)      CSDA       Dosimetry (Gy)    HRF
  Ion     wt       (MeV)     (MeV/A)      zeb     Coll+Nuc  Radiat    Total    Range (cm)   DPUF       zf     DSB
===================================================================================================================
    p  2.65E-03  4.286E+01  4.286E+01  1.170E+01  1.38E+00 0.00E+00 1.380E+00  1.720E+00  2.225E+00 4.43E-03 1.603
    p  6.19E-03  4.952E+01  4.952E+01  1.023E+01  1.23E+00 0.00E+00 1.231E+00  2.232E+00  1.984E+00 3.95E-03 1.603
    p  0.00E+00  5.595E+01  5.595E+01  9.142E+00  1.12E+00 0.00E+00 1.119E+00  2.780E+00  1.802E+00 3.58E-03 1.603
    p  1.09E-01  5.655E+01  5.655E+01  9.053E+00  1.11E+00 0.00E+00 1.110E+00  2.834E+00  1.787E+00 3.55E-03 1.603
    p  1.68E-01  5.702E+01  5.702E+01  8.985E+00  1.10E+00 0.00E+00 1.103E+00  2.877E+00  1.775E+00 3.53E-03 1.603
    p  2.35E-01  5.762E+01  5.762E+01  8.899E+00  1.09E+00 0.00E+00 1.094E+00  2.931E+00  1.761E+00 3.50E-03 1.603
    p  2.59E-01  5.786E+01  5.786E+01  8.866E+00  1.09E+00 0.00E+00 1.091E+00  2.953E+00  1.755E+00 3.49E-03 1.603
    p  1.59E-01  5.845E+01  5.845E+01  8.784E+00  1.08E+00 0.00E+00 1.082E+00  3.008E+00  1.741E+00 3.46E-03 1.603
    p  6.19E-02  5.881E+01  5.881E+01  8.735E+00  1.08E+00 0.00E+00 1.077E+00  3.041E+00  1.733E+00 3.45E-03 1.603
    p  0.00E+00  5.905E+01  5.905E+01  8.702E+00  1.07E+00 0.00E+00 1.073E+00  3.063E+00  1.728E+00 3.44E-03 1.603
  Avg  1.00E-01  5.758E+01  5.758E+01  8.909E+00  1.09E+00 0.00E+00 1.095E+00  2.929E+00  1.763E+00 3.51E-03 1.603
===================================================================================================================
ZEB = (zeff/beta)^2 (Barkas 1963); DPUF = absorbed dose per unit fluence (nGy-cm^2/particle); zf in units of Gy

TABLE 1. Percent (%) cluster yields by complexity, as classified using the scheme of Nikjoo et al. (IJRB 71, 
467-483 1997 and and Radiat. Res. 156, 577-583 2001).
===================================================================================================================
    69.733     BD    - one or more Bd (no Sb)
    28.152     SSB   - Sb (no auxilary damage)
     0.992     SSB+  - two Sb on the same strand
     0.101     2SSB  - two or more Sb on opposite strands separated by at least 10 bp
     0.915     DSB   - two Sb on opposite strands with a separation <= 10 bp
     0.099     DSB+  - DSB accompanied by one (or more) additional Sb within 10 bp separation
     0.009     DSB++ - more than one DSB whether within the 10 bp separation or further apart
     3.735     SSBc  - fraction of complex damage (SSB+ and 2SSB) among SSBs
    34.289     SSBcb - fraction of complex damage (SSB+ and 2SSB) among SSBs; base damage included
    10.501     DSBc  - fraction of complex damage (DSB+ and DSB++) among DSBs
    44.237     DSBcb - fraction of complex damage (DSB+ and DSB++) among DSBs; base damage included
===================================================================================================================

TABLE 2. Number of clusters per cell per Gy.  Cluster yields are for a representative cell containing an average
of 1.000 Gbp (giga basepair) of DNA.  Cluster induction is proportional to absorbed dose up to at least a
hundred or thousand Gy. The category "OTHER" includes all classes of individual and clustered DNA lesion, except
for SSB and DSB.  SEM = standard error of the mean.
===================================================================================================================
Number of --------- DSB ----------   --------- SSB ----------   -------- OTHER ---------   ----- ALL CLUSTERS -----
 lesions    Average        SEM         Average        SEM         Average        SEM         Average        SEM    
===================================================================================================================
   1          ---          ---       1.01052E+02  2.79115E-02   3.03116E+02  5.34610E-02   4.04167E+02  6.42475E-02
   2      3.00765E+00  6.86288E-03   3.79955E+01  2.18099E-02   5.26591E+01  2.51211E-02   9.36622E+01  3.23238E-02
   3      1.56198E+00  5.05561E-03   1.09776E+01  1.28773E-02   9.12272E+00  1.14924E-02   2.16623E+01  1.73201E-02
   4      5.63850E-01  3.03593E-03   2.86130E+00  6.77678E-03   1.58253E+00  5.04020E-03   5.00768E+00  8.75480E-03
   5      1.73500E-01  1.69019E-03   7.07467E-01  3.41707E-03   2.78017E-01  2.13964E-03   1.15898E+00  4.36204E-03
   6      4.93167E-02  8.99340E-04   1.68850E-01  1.66168E-03   4.84833E-02  8.96143E-04   2.66650E-01  2.06625E-03
   7      1.36167E-02  4.76775E-04   4.05833E-02  8.20284E-04   7.98333E-03  3.61364E-04   6.21833E-02  1.01780E-03
   8      3.88333E-03  2.54730E-04   9.55000E-03  3.98687E-04   1.36667E-03  1.50311E-04   1.48000E-02  4.94760E-04
   9      1.03333E-03  1.30833E-04   2.21667E-03  1.92386E-04   2.33333E-04  6.23204E-05   3.48333E-03  2.39590E-04
  10      2.33333E-04  6.23204E-05   4.00000E-04  8.15557E-05   3.33333E-05  2.35690E-05   6.66667E-04  1.05203E-04
  11      6.66667E-05  3.33283E-05   1.00000E-04  4.08146E-05   3.33333E-05  2.35690E-05   2.00000E-04  5.77033E-05
  12      5.00000E-05  2.88646E-05   3.33333E-05  2.35690E-05   1.66667E-05  1.66667E-05   1.00000E-04  4.08146E-05
  13          ---          ---       1.66667E-05  1.66667E-05       ---          ---       1.66667E-05  1.66667E-05
  14          ---          ---       1.66667E-05  1.66667E-05       ---          ---       1.66667E-05  1.66667E-05
  15          ---          ---           ---          ---           ---          ---           ---          ---
  16          ---          ---           ---          ---           ---          ---           ---          ---
  17          ---          ---           ---          ---           ---          ---           ---          ---
  18          ---          ---           ---          ---           ---          ---           ---          ---
  19          ---          ---           ---          ---           ---          ---           ---          ---
  20          ---          ---           ---          ---           ---          ---           ---          ---
  21          ---          ---           ---          ---           ---          ---           ---          ---
  22          ---          ---           ---          ---           ---          ---           ---          ---
  23          ---          ---           ---          ---           ---          ---           ---          ---
  24          ---          ---           ---          ---           ---          ---           ---          ---
  25          ---          ---           ---          ---           ---          ---           ---          ---
  26          ---          ---           ---          ---           ---          ---           ---          ---
  27          ---          ---           ---          ---           ---          ---           ---          ---
  28          ---          ---           ---          ---           ---          ---           ---          ---
  29          ---          ---           ---          ---           ---          ---           ---          ---
  30          ---          ---           ---          ---           ---          ---           ---          ---
  31          ---          ---           ---          ---           ---          ---           ---          ---
  32          ---          ---           ---          ---           ---          ---           ---          ---
  33          ---          ---           ---          ---           ---          ---           ---          ---
  34          ---          ---           ---          ---           ---          ---           ---          ---
  35          ---          ---           ---          ---           ---          ---           ---          ---
  36          ---          ---           ---          ---           ---          ---           ---          ---
  37          ---          ---           ---          ---           ---          ---           ---          ---
  38          ---          ---           ---          ---           ---          ---           ---          ---
  39          ---          ---           ---          ---           ---          ---           ---          ---
  40          ---          ---           ---          ---           ---          ---           ---          ---
  41          ---          ---           ---          ---           ---          ---           ---          ---
  42          ---          ---           ---          ---           ---          ---           ---          ---
  43          ---          ---           ---          ---           ---          ---           ---          ---
  44          ---          ---           ---          ---           ---          ---           ---          ---
  45          ---          ---           ---          ---           ---          ---           ---          ---
  46          ---          ---           ---          ---           ---          ---           ---          ---
  47          ---          ---           ---          ---           ---          ---           ---          ---
  48          ---          ---           ---          ---           ---          ---           ---          ---
  49          ---          ---           ---          ---           ---          ---           ---          ---
  50          ---          ---           ---          ---           ---          ---           ---          ---
 Total    5.37518E+00  8.89177E-03   1.53815E+02  2.01148E-02   3.66816E+02  3.82190E-02   5.26007E+02  3.97482E-02
-------------------------------------------------------------------------------------------------------------------

TABLE 3. Cluster composition (% Sb per cluster)
===================================================================================================================
Number of --------- DSB ----------   --------- SSB ----------   -------- OTHER ---------   ----- ALL CLUSTERS -----
 lesions    Average        SEM         Average        SEM         Average        SEM         Average        SEM    
===================================================================================================================
   1          ---          ---       1.66667E+01  0.00000E+00   0.00000E+00  0.00000E+00   4.16708E+00  9.45324E-04
   2      1.66667E+01  0.00000E+00   8.95572E+00  1.43953E-03   0.00000E+00  0.00000E+00   4.16815E+00  1.84574E-03
   3      1.20241E+01  7.27262E-03   6.51671E+00  2.73105E-03   0.00000E+00  0.00000E+00   4.16874E+00  3.45867E-03
   4      9.81664E+00  1.41109E-02   5.36785E+00  5.26045E-03   0.00000E+00  0.00000E+00   4.17218E+00  6.67343E-03
   5      8.54632E+00  2.44273E-02   4.71532E+00  1.13393E-02   0.00000E+00  0.00000E+00   4.15763E+00  1.33786E-02
   6      7.71215E+00  4.22486E-02   4.34386E+00  2.18172E-02   0.00000E+00  0.00000E+00   4.18890E+00  2.69625E-02
   7      7.12613E+00  7.12427E-02   4.06700E+00  3.86304E-02   0.00000E+00  0.00000E+00   4.19191E+00  4.62837E-02
   8      6.76630E+00  1.38973E-01   3.85622E+00  7.47915E-02   0.00000E+00  0.00000E+00   4.25378E+00  8.66009E-02
   9      6.83990E+00  2.74630E-01   3.95623E+00  1.69896E-01   0.00000E+00  0.00000E+00   4.54950E+00  1.83250E-01
  10      5.95238E+00  4.17647E-01   3.33333E+00  3.75369E-01   0.00000E+00  0.00000E+00   4.08333E+00  3.62751E-01
  11      4.54545E+00  6.18558E-01   3.53535E+00  5.05051E-01   0.00000E+00  0.00000E+00   3.28283E+00  5.54302E-01
  12      6.48148E+00  4.62963E-01   1.38889E+00  0.00000E+00   0.00000E+00  0.00000E+00   3.70370E+00  1.27630E+00
  13          ---          ---       5.12820E+00  0.00000E+00       ---          ---       5.12820E+00  0.00000E+00
  14          ---          ---       2.38095E+00  0.00000E+00       ---          ---       2.38095E+00  0.00000E+00
  15          ---          ---           ---          ---           ---          ---           ---          ---
  16          ---          ---           ---          ---           ---          ---           ---          ---
  17          ---          ---           ---          ---           ---          ---           ---          ---
  18          ---          ---           ---          ---           ---          ---           ---          ---
  19          ---          ---           ---          ---           ---          ---           ---          ---
  20          ---          ---           ---          ---           ---          ---           ---          ---
  21          ---          ---           ---          ---           ---          ---           ---          ---
  22          ---          ---           ---          ---           ---          ---           ---          ---
  23          ---          ---           ---          ---           ---          ---           ---          ---
  24          ---          ---           ---          ---           ---          ---           ---          ---
  25          ---          ---           ---          ---           ---          ---           ---          ---
  26          ---          ---           ---          ---           ---          ---           ---          ---
  27          ---          ---           ---          ---           ---          ---           ---          ---
  28          ---          ---           ---          ---           ---          ---           ---          ---
  29          ---          ---           ---          ---           ---          ---           ---          ---
  30          ---          ---           ---          ---           ---          ---           ---          ---
  31          ---          ---           ---          ---           ---          ---           ---          ---
  32          ---          ---           ---          ---           ---          ---           ---          ---
  33          ---          ---           ---          ---           ---          ---           ---          ---
  34          ---          ---           ---          ---           ---          ---           ---          ---
  35          ---          ---           ---          ---           ---          ---           ---          ---
  36          ---          ---           ---          ---           ---          ---           ---          ---
  37          ---          ---           ---          ---           ---          ---           ---          ---
  38          ---          ---           ---          ---           ---          ---           ---          ---
  39          ---          ---           ---          ---           ---          ---           ---          ---
  40          ---          ---           ---          ---           ---          ---           ---          ---
  41          ---          ---           ---          ---           ---          ---           ---          ---
  42          ---          ---           ---          ---           ---          ---           ---          ---
  43          ---          ---           ---          ---           ---          ---           ---          ---
  44          ---          ---           ---          ---           ---          ---           ---          ---
  45          ---          ---           ---          ---           ---          ---           ---          ---
  46          ---          ---           ---          ---           ---          ---           ---          ---
  47          ---          ---           ---          ---           ---          ---           ---          ---
  48          ---          ---           ---          ---           ---          ---           ---          ---
  49          ---          ---           ---          ---           ---          ---           ---          ---
  50          ---          ---           ---          ---           ---          ---           ---          ---
Average   1.42188E+01  5.74344E-03   1.37544E+01  1.32304E-03   0.00000E+00  0.00000E+00   4.16738E+00  4.19982E-04
-------------------------------------------------------------------------------------------------------------------
NOTES: (% Sb) is the percentage of lesions that are strand breaks.
The number of Sb is ((% Sb)/100)*(# lesions). The number of Bd is (1-(% Sb)/100)*(# lesions).

TABLE 4. Cluster Length (in base pair)
===================================================================================================================
Number of --------- DSB ----------   --------- SSB ----------   -------- OTHER ---------   ----- ALL CLUSTERS -----
 lesions    Average        SEM         Average        SEM         Average        SEM         Average        SEM    
===================================================================================================================
   1          ---          ---       1.66667E-01  0.00000E+00   1.66667E-01  0.00000E+00   1.66667E-01  0.00000E+00
   2      9.19235E-01  1.11408E-03   9.45064E-01  2.94315E-04   9.44168E-01  2.50303E-04   9.43734E-01  1.89248E-04
   3      1.62271E+00  2.17827E-03   1.73759E+00  7.77507E-04   1.72220E+00  8.50683E-04   1.72278E+00  5.52681E-04
   4      2.36553E+00  4.85037E-03   2.52731E+00  1.90927E-03   2.50106E+00  2.66839E-03   2.50078E+00  1.42751E-03
   5      3.11221E+00  9.59234E-03   3.32128E+00  4.89971E-03   3.29216E+00  7.95254E-03   3.27992E+00  3.71919E-03
   6      3.91329E+00  1.85130E-02   4.12154E+00  1.09087E-02   4.05717E+00  1.87799E-02   4.07129E+00  8.91018E-03
   7      4.67795E+00  4.01444E-02   4.92912E+00  2.24861E-02   4.86123E+00  5.26383E-02   4.86079E+00  1.88708E-02
   8      5.56775E+00  8.14636E-02   5.81598E+00  4.88156E-02   5.62602E+00  1.26645E-01   5.73629E+00  4.03060E-02
   9      5.99462E+00  1.68288E-01   6.48359E+00  1.10563E-01   6.55952E+00  2.42473E-01   6.34295E+00  8.88608E-02
  10      6.55952E+00  4.28533E-01   7.88194E+00  2.71328E-01   6.75000E+00  8.33333E-02   7.36250E+00  2.40628E-01
  11      8.16667E+00  5.97061E-01   8.25000E+00  3.96162E-01   8.66667E+00  5.00000E-01   8.29167E+00  2.73034E-01
  12      8.94444E+00  1.01074E+00   7.75000E+00  2.50000E-01   6.50000E+00  0.00000E+00   8.13889E+00  6.10732E-01
  13          ---          ---       9.83333E+00  0.00000E+00       ---          ---       9.83333E+00  0.00000E+00
  14          ---          ---       9.66667E+00  0.00000E+00       ---          ---       9.66667E+00  0.00000E+00
  15          ---          ---           ---          ---           ---          ---           ---          ---
  16          ---          ---           ---          ---           ---          ---           ---          ---
  17          ---          ---           ---          ---           ---          ---           ---          ---
  18          ---          ---           ---          ---           ---          ---           ---          ---
  19          ---          ---           ---          ---           ---          ---           ---          ---
  20          ---          ---           ---          ---           ---          ---           ---          ---
  21          ---          ---           ---          ---           ---          ---           ---          ---
  22          ---          ---           ---          ---           ---          ---           ---          ---
  23          ---          ---           ---          ---           ---          ---           ---          ---
  24          ---          ---           ---          ---           ---          ---           ---          ---
  25          ---          ---           ---          ---           ---          ---           ---          ---
  26          ---          ---           ---          ---           ---          ---           ---          ---
  27          ---          ---           ---          ---           ---          ---           ---          ---
  28          ---          ---           ---          ---           ---          ---           ---          ---
  29          ---          ---           ---          ---           ---          ---           ---          ---
  30          ---          ---           ---          ---           ---          ---           ---          ---
  31          ---          ---           ---          ---           ---          ---           ---          ---
  32          ---          ---           ---          ---           ---          ---           ---          ---
  33          ---          ---           ---          ---           ---          ---           ---          ---
  34          ---          ---           ---          ---           ---          ---           ---          ---
  35          ---          ---           ---          ---           ---          ---           ---          ---
  36          ---          ---           ---          ---           ---          ---           ---          ---
  37          ---          ---           ---          ---           ---          ---           ---          ---
  38          ---          ---           ---          ---           ---          ---           ---          ---
  39          ---          ---           ---          ---           ---          ---           ---          ---
  40          ---          ---           ---          ---           ---          ---           ---          ---
  41          ---          ---           ---          ---           ---          ---           ---          ---
  42          ---          ---           ---          ---           ---          ---           ---          ---
  43          ---          ---           ---          ---           ---          ---           ---          ---
  44          ---          ---           ---          ---           ---          ---           ---          ---
  45          ---          ---           ---          ---           ---          ---           ---          ---
  46          ---          ---           ---          ---           ---          ---           ---          ---
  47          ---          ---           ---          ---           ---          ---           ---          ---
  48          ---          ---           ---          ---           ---          ---           ---          ---
  49          ---          ---           ---          ---           ---          ---           ---          ---
  50          ---          ---           ---          ---           ---          ---           ---          ---
Average   1.38808E+00  1.55994E-03   5.35584E-01  2.14594E-04   3.30103E-01  8.93914E-05   4.01006E-01  8.94331E-05
-------------------------------------------------------------------------------------------------------------------

TABLE 5. NUMBER OF LESIONS DIVIDED BY TWICE THE CLUSTER LENGTH (lesions per nucleotide)
===================================================================================================================
Number of --------- DSB ----------   --------- SSB ----------   -------- OTHER ---------   ----- ALL CLUSTERS -----
 lesions    Average        SEM         Average        SEM         Average        SEM         Average        SEM    
===================================================================================================================
   1          ---          ---       8.33333E-02  0.00000E+00   8.33333E-02  0.00000E+00   8.33333E-02  0.00000E+00
   2      4.48849E-02  9.03317E-05   4.08308E-02  1.98522E-05   4.10854E-02  1.72403E-05   4.11038E-02  1.29935E-05
   3      3.12959E-02  6.16432E-05   2.87971E-02  1.96255E-05   2.91135E-02  2.17059E-05   2.91105E-02  1.40832E-05
   4      2.67985E-02  7.56079E-05   2.47470E-02  2.62238E-05   2.50810E-02  3.75665E-05   2.50822E-02  1.98487E-05
   5      2.45672E-02  9.49207E-05   2.27842E-02  4.35020E-05   2.31087E-02  7.40561E-05   2.31689E-02  3.45474E-05
   6      2.28774E-02  1.32278E-04   2.16209E-02  6.92110E-05   2.20142E-02  1.28916E-04   2.19260E-02  5.88507E-05
   7      2.22582E-02  2.32104E-04   2.08414E-02  1.14777E-04   2.13487E-02  2.81900E-04   2.12448E-02  1.01556E-04
   8      2.11080E-02  3.61023E-04   1.99447E-02  1.85470E-04   2.06132E-02  4.90081E-04   2.03071E-02  1.61561E-04
   9      2.19097E-02  6.40028E-04   2.01484E-02  4.05633E-04   1.93812E-02  6.83954E-04   2.06218E-02  3.28050E-04
  10      2.24106E-02  1.51103E-03   1.81335E-02  6.62290E-04   2.05793E-02  2.54065E-04   1.97528E-02  7.25448E-04
  11      1.90181E-02  1.41928E-03   1.87442E-02  9.43317E-04   1.76871E-02  1.02041E-03   1.86593E-02  6.47833E-04
  12      1.91331E-02  2.22416E-03   2.15278E-02  6.94445E-04   2.56410E-02  0.00000E+00   2.10160E-02  1.45139E-03
  13          ---          ---       1.83616E-02  0.00000E+00       ---          ---       1.83616E-02  0.00000E+00
  14          ---          ---       2.01149E-02  0.00000E+00       ---          ---       2.01149E-02  0.00000E+00
  15          ---          ---           ---          ---           ---          ---           ---          ---
  16          ---          ---           ---          ---           ---          ---           ---          ---
  17          ---          ---           ---          ---           ---          ---           ---          ---
  18          ---          ---           ---          ---           ---          ---           ---          ---
  19          ---          ---           ---          ---           ---          ---           ---          ---
  20          ---          ---           ---          ---           ---          ---           ---          ---
  21          ---          ---           ---          ---           ---          ---           ---          ---
  22          ---          ---           ---          ---           ---          ---           ---          ---
  23          ---          ---           ---          ---           ---          ---           ---          ---
  24          ---          ---           ---          ---           ---          ---           ---          ---
  25          ---          ---           ---          ---           ---          ---           ---          ---
  26          ---          ---           ---          ---           ---          ---           ---          ---
  27          ---          ---           ---          ---           ---          ---           ---          ---
  28          ---          ---           ---          ---           ---          ---           ---          ---
  29          ---          ---           ---          ---           ---          ---           ---          ---
  30          ---          ---           ---          ---           ---          ---           ---          ---
  31          ---          ---           ---          ---           ---          ---           ---          ---
  32          ---          ---           ---          ---           ---          ---           ---          ---
  33          ---          ---           ---          ---           ---          ---           ---          ---
  34          ---          ---           ---          ---           ---          ---           ---          ---
  35          ---          ---           ---          ---           ---          ---           ---          ---
  36          ---          ---           ---          ---           ---          ---           ---          ---
  37          ---          ---           ---          ---           ---          ---           ---          ---
  38          ---          ---           ---          ---           ---          ---           ---          ---
  39          ---          ---           ---          ---           ---          ---           ---          ---
  40          ---          ---           ---          ---           ---          ---           ---          ---
  41          ---          ---           ---          ---           ---          ---           ---          ---
  42          ---          ---           ---          ---           ---          ---           ---          ---
  43          ---          ---           ---          ---           ---          ---           ---          ---
  44          ---          ---           ---          ---           ---          ---           ---          ---
  45          ---          ---           ---          ---           ---          ---           ---          ---
  46          ---          ---           ---          ---           ---          ---           ---          ---
  47          ---          ---           ---          ---           ---          ---           ---          ---
  48          ---          ---           ---          ---           ---          ---           ---          ---
  49          ---          ---           ---          ---           ---          ---           ---          ---
  50          ---          ---           ---          ---           ---          ---           ---          ---
Average   3.81010E-02  5.48083E-05   6.74829E-02  8.71763E-06   7.56108E-02  4.28618E-06   7.28505E-02  3.97557E-06
-------------------------------------------------------------------------------------------------------------------

TABLE 6. Number of clusters per cell per Gy per track.  Cluster yields are for a representative cell containing
an average of 1.000 Gbp (giga basepair) of DNA.  Cluster induction is proportional to absorbed dose up to at least
a hundred or thousand Gy. The category "OTHER" includes all classes of individual and clustered DNA lesion, except
for SSB and DSB.  SEM = standard error of the mean.
===================================================================================================================
Number of --------- DSB ----------   --------- SSB ----------   -------- OTHER ---------   ----- ALL CLUSTERS -----
 lesions    Average        SEM         Average        SEM         Average        SEM         Average        SEM    
===================================================================================================================
   1          ---          ---       3.54318E-01  1.18151E-04   1.06280E+00  2.68448E-04   1.41712E+00  3.42800E-04
   2      1.05454E-02  2.41232E-05   1.33222E-01  8.00981E-05   1.84641E-01  9.50357E-05   3.28408E-01  1.28882E-04
   3      5.47736E-03  1.77791E-05   3.84914E-02  4.57653E-05   3.19880E-02  4.08736E-05   7.59568E-02  6.26931E-05
   4      1.97722E-03  1.06554E-05   1.00337E-02  2.39061E-05   5.54866E-03  1.76995E-05   1.75596E-02  3.09649E-05
   5      6.08334E-04  5.92784E-06   2.48058E-03  1.19860E-05   9.74902E-04  7.50853E-06   4.06382E-03  1.53131E-05
   6      1.72940E-04  3.15440E-06   5.91846E-04  5.82262E-06   1.69975E-04  3.14270E-06   9.34761E-04  7.24298E-06
   7      4.77325E-05  1.67159E-06   1.42296E-04  2.87632E-06   2.80050E-05  1.26794E-06   2.18033E-04  3.56956E-06
   8      1.36309E-05  8.94301E-07   3.35361E-05  1.40004E-06   4.78055E-06  5.25796E-07   5.19475E-05  1.73766E-06
   9      3.62669E-06  4.59198E-07   7.77010E-06  6.74433E-07   8.17974E-07  2.18478E-07   1.22148E-05  8.40210E-07
  10      8.21564E-07  2.19556E-07   1.39716E-06  2.84878E-07   1.17066E-07  8.27756E-08   2.33579E-06  3.68688E-07
  11      2.32525E-07  1.16246E-07   3.51225E-07  1.43358E-07   1.17735E-07  8.32471E-08   7.01485E-07  2.02397E-07
  12      1.76505E-07  1.01897E-07   1.16990E-07  8.27269E-08   5.83879E-08  0.00000E+00   3.51883E-07  1.43626E-07
  13          ---          ---       5.92499E-08  0.00000E+00       ---          ---       5.92499E-08  0.00000E+00
  14          ---          ---       5.81987E-08  0.00000E+00       ---          ---       5.81987E-08  0.00000E+00
  15          ---          ---           ---          ---           ---          ---           ---          ---
  16          ---          ---           ---          ---           ---          ---           ---          ---
  17          ---          ---           ---          ---           ---          ---           ---          ---
  18          ---          ---           ---          ---           ---          ---           ---          ---
  19          ---          ---           ---          ---           ---          ---           ---          ---
  20          ---          ---           ---          ---           ---          ---           ---          ---
  21          ---          ---           ---          ---           ---          ---           ---          ---
  22          ---          ---           ---          ---           ---          ---           ---          ---
  23          ---          ---           ---          ---           ---          ---           ---          ---
  24          ---          ---           ---          ---           ---          ---           ---          ---
  25          ---          ---           ---          ---           ---          ---           ---          ---
  26          ---          ---           ---          ---           ---          ---           ---          ---
  27          ---          ---           ---          ---           ---          ---           ---          ---
  28          ---          ---           ---          ---           ---          ---           ---          ---
  29          ---          ---           ---          ---           ---          ---           ---          ---
  30          ---          ---           ---          ---           ---          ---           ---          ---
  31          ---          ---           ---          ---           ---          ---           ---          ---
  32          ---          ---           ---          ---           ---          ---           ---          ---
  33          ---          ---           ---          ---           ---          ---           ---          ---
  34          ---          ---           ---          ---           ---          ---           ---          ---
  35          ---          ---           ---          ---           ---          ---           ---          ---
  36          ---          ---           ---          ---           ---          ---           ---          ---
  37          ---          ---           ---          ---           ---          ---           ---          ---
  38          ---          ---           ---          ---           ---          ---           ---          ---
  39          ---          ---           ---          ---           ---          ---           ---          ---
  40          ---          ---           ---          ---           ---          ---           ---          ---
  41          ---          ---           ---          ---           ---          ---           ---          ---
  42          ---          ---           ---          ---           ---          ---           ---          ---
  43          ---          ---           ---          ---           ---          ---           ---          ---
  44          ---          ---           ---          ---           ---          ---           ---          ---
  45          ---          ---           ---          ---           ---          ---           ---          ---
  46          ---          ---           ---          ---           ---          ---           ---          ---
  47          ---          ---           ---          ---           ---          ---           ---          ---
  48          ---          ---           ---          ---           ---          ---           ---          ---
  49          ---          ---           ---          ---           ---          ---           ---          ---
  50          ---          ---           ---          ---           ---          ---           ---          ---
 Total    1.88475E-02  3.14051E-05   5.39323E-01  1.22869E-04   1.28616E+00  2.71256E-04   1.84433E+00  3.67740E-04
-------------------------------------------------------------------------------------------------------------------
