# Supplementary material for: A computational method to estimate the relative biological effectiveness and tumor control probability for low-LET proton irradiations
Source: PLoS One. 2026 Mar 20;21(3):e0341352. doi: 10.1371/journal.pone.0341352 (PMC13004361; doi:10.1371/journal.pone.0341352)
Supplement: S1 File — These files include the DSB yields simulated by MCDS and the proton spectra used at different LET positions. Available at: https://nfuedu-my.sharepoint.com/personal/ccchan_nfu_edu_tw/_layouts/15/onedrive.aspx?id=%2Fpersonal%2Fccchan%5Fnfu%5Fedu%5Ftw%2FDocuments%2Fplos%20one&ga=1. (ZIP) [file pone.0341352.s001.zip › MCDS/proton/P1/1.out]

===============================
MCDS Version 3.00B  15-JUL-2011
===============================
      1.401     running time (min)
 1.0000E+00     DNA content (Gbp)
 8.0000E+00     Dia. of cell nucleus (um)
      10000     number of cells (nocs)
  987654321     random number seed


MXRF TABLE: Particle types and properties of the (input) mixed radiation field. The hypoxia reduction factor (HRF)
for DSB induction is estimated as [1/(1-pcr)]^2, where pcr = the probability a lesion undergoes chemical repair
for the specified (input) oxygen concentration compared to fully aerobic (100% O2) conditions.  The frequency-mean
specific energy (zf) is for a spherical target representative of the cell nucleus. Radiative losses by the primary
charged particle are assumed non-local and do not not contribute to specific energy or the dose per unit fluence
(DPUF).  The reported stopping power is at the point of entry into the cell nucleus (pO2 = 1.000%).
===================================================================================================================
        Normed   -- Kinetic Energy --               Stopping Power (keV/um)      CSDA       Dosimetry (Gy)    HRF
  Ion     wt       (MeV)     (MeV/A)      zeb     Coll+Nuc  Radiat    Total    Range (cm)   DPUF       zf     DSB
===================================================================================================================
    p  2.65E-03  4.286E+01  4.286E+01  1.170E+01  1.38E+00 0.00E+00 1.380E+00  1.720E+00  2.225E+00 4.43E-03 1.408
    p  6.19E-03  4.952E+01  4.952E+01  1.023E+01  1.23E+00 0.00E+00 1.231E+00  2.232E+00  1.984E+00 3.95E-03 1.408
    p  0.00E+00  5.595E+01  5.595E+01  9.142E+00  1.12E+00 0.00E+00 1.119E+00  2.780E+00  1.802E+00 3.58E-03 1.408
    p  1.09E-01  5.655E+01  5.655E+01  9.053E+00  1.11E+00 0.00E+00 1.110E+00  2.834E+00  1.787E+00 3.55E-03 1.408
    p  1.68E-01  5.702E+01  5.702E+01  8.985E+00  1.10E+00 0.00E+00 1.103E+00  2.877E+00  1.775E+00 3.53E-03 1.408
    p  2.35E-01  5.762E+01  5.762E+01  8.899E+00  1.09E+00 0.00E+00 1.094E+00  2.931E+00  1.761E+00 3.50E-03 1.408
    p  2.59E-01  5.786E+01  5.786E+01  8.866E+00  1.09E+00 0.00E+00 1.091E+00  2.953E+00  1.755E+00 3.49E-03 1.408
    p  1.59E-01  5.845E+01  5.845E+01  8.784E+00  1.08E+00 0.00E+00 1.082E+00  3.008E+00  1.741E+00 3.46E-03 1.408
    p  6.19E-02  5.881E+01  5.881E+01  8.735E+00  1.08E+00 0.00E+00 1.077E+00  3.041E+00  1.733E+00 3.45E-03 1.408
    p  0.00E+00  5.905E+01  5.905E+01  8.702E+00  1.07E+00 0.00E+00 1.073E+00  3.063E+00  1.728E+00 3.44E-03 1.408
  Avg  1.00E-01  5.758E+01  5.758E+01  8.909E+00  1.09E+00 0.00E+00 1.095E+00  2.929E+00  1.763E+00 3.51E-03 1.408
===================================================================================================================
ZEB = (zeff/beta)^2 (Barkas 1963); DPUF = absorbed dose per unit fluence (nGy-cm^2/particle); zf in units of Gy

TABLE 1. Percent (%) cluster yields by complexity, as classified using the scheme of Nikjoo et al. (IJRB 71, 
467-483 1997 and and Radiat. Res. 156, 577-583 2001).
===================================================================================================================
    69.360     BD    - one or more Bd (no Sb)
    28.342     SSB   - Sb (no auxilary damage)
     1.075     SSB+  - two Sb on the same strand
     0.116     2SSB  - two or more Sb on opposite strands separated by at least 10 bp
     0.983     DSB   - two Sb on opposite strands with a separation <= 10 bp
     0.113     DSB+  - DSB accompanied by one (or more) additional Sb within 10 bp separation
     0.011     DSB++ - more than one DSB whether within the 10 bp separation or further apart
     4.031     SSBc  - fraction of complex damage (SSB+ and 2SSB) among SSBs
    36.074     SSBcb - fraction of complex damage (SSB+ and 2SSB) among SSBs; base damage included
    11.194     DSBc  - fraction of complex damage (DSB+ and DSB++) among DSBs
    46.328     DSBcb - fraction of complex damage (DSB+ and DSB++) among DSBs; base damage included
===================================================================================================================

TABLE 2. Number of clusters per cell per Gy.  Cluster yields are for a representative cell containing an average
of 1.000 Gbp (giga basepair) of DNA.  Cluster induction is proportional to absorbed dose up to at least a
hundred or thousand Gy. The category "OTHER" includes all classes of individual and clustered DNA lesion, except
for SSB and DSB.  SEM = standard error of the mean.
===================================================================================================================
Number of --------- DSB ----------   --------- SSB ----------   -------- OTHER ---------   ----- ALL CLUSTERS -----
 lesions    Average        SEM         Average        SEM         Average        SEM         Average        SEM    
===================================================================================================================
   1          ---          ---       1.04095E+02  2.85308E-02   3.12194E+02  5.49134E-02   4.16289E+02  6.60373E-02
   2      3.28032E+00  7.12592E-03   4.13986E+01  2.27647E-02   5.74154E+01  2.59840E-02   1.02094E+02  3.36030E-02
   3      1.80582E+00  5.40840E-03   1.26631E+01  1.36654E-02   1.05315E+01  1.22436E-02   2.50005E+01  1.81462E-02
   4      6.90633E-01  3.35747E-03   3.49185E+00  7.38728E-03   1.93542E+00  5.55594E-03   6.11790E+00  9.66097E-03
   5      2.23683E-01  1.91717E-03   9.16450E-01  3.86327E-03   3.57567E-01  2.39865E-03   1.49770E+00  4.89696E-03
   6      6.80333E-02  1.05569E-03   2.32117E-01  1.96117E-03   6.49500E-02  1.03638E-03   3.65100E-01  2.45385E-03
   7      1.94167E-02  5.69453E-04   5.89167E-02  9.98573E-04   1.15833E-02  4.41829E-04   8.99167E-02  1.22576E-03
   8      5.78333E-03  3.08668E-04   1.37667E-02  4.78962E-04   2.15000E-03  1.89553E-04   2.17000E-02  6.03373E-04
   9      1.40000E-03  1.52117E-04   3.38333E-03  2.36232E-04   5.50000E-04  9.55894E-05   5.33333E-03  2.96175E-04
  10      3.00000E-04  7.06505E-05   1.13333E-03  1.36976E-04   5.00000E-05  2.88646E-05   1.48333E-03  1.56540E-04
  11      1.66667E-04  5.26809E-05   1.16667E-04  4.40826E-05       ---          ---       2.83333E-04  6.86634E-05
  12      1.66667E-05  1.66667E-05   6.66667E-05  3.33283E-05   1.66667E-05  1.66667E-05   1.00000E-04  4.08146E-05
  13          ---          ---           ---          ---           ---          ---           ---          ---
  14          ---          ---       1.66667E-05  1.66667E-05       ---          ---       1.66667E-05  1.66667E-05
  15          ---          ---           ---          ---           ---          ---           ---          ---
  16          ---          ---           ---          ---           ---          ---           ---          ---
  17          ---          ---           ---          ---           ---          ---           ---          ---
  18          ---          ---           ---          ---           ---          ---           ---          ---
  19          ---          ---           ---          ---           ---          ---           ---          ---
  20          ---          ---           ---          ---           ---          ---           ---          ---
  21          ---          ---           ---          ---           ---          ---           ---          ---
  22          ---          ---           ---          ---           ---          ---           ---          ---
  23          ---          ---           ---          ---           ---          ---           ---          ---
  24          ---          ---           ---          ---           ---          ---           ---          ---
  25          ---          ---           ---          ---           ---          ---           ---          ---
  26          ---          ---           ---          ---           ---          ---           ---          ---
  27          ---          ---           ---          ---           ---          ---           ---          ---
  28          ---          ---           ---          ---           ---          ---           ---          ---
  29          ---          ---           ---          ---           ---          ---           ---          ---
  30          ---          ---           ---          ---           ---          ---           ---          ---
  31          ---          ---           ---          ---           ---          ---           ---          ---
  32          ---          ---           ---          ---           ---          ---           ---          ---
  33          ---          ---           ---          ---           ---          ---           ---          ---
  34          ---          ---           ---          ---           ---          ---           ---          ---
  35          ---          ---           ---          ---           ---          ---           ---          ---
  36          ---          ---           ---          ---           ---          ---           ---          ---
  37          ---          ---           ---          ---           ---          ---           ---          ---
  38          ---          ---           ---          ---           ---          ---           ---          ---
  39          ---          ---           ---          ---           ---          ---           ---          ---
  40          ---          ---           ---          ---           ---          ---           ---          ---
  41          ---          ---           ---          ---           ---          ---           ---          ---
  42          ---          ---           ---          ---           ---          ---           ---          ---
  43          ---          ---           ---          ---           ---          ---           ---          ---
  44          ---          ---           ---          ---           ---          ---           ---          ---
  45          ---          ---           ---          ---           ---          ---           ---          ---
  46          ---          ---           ---          ---           ---          ---           ---          ---
  47          ---          ---           ---          ---           ---          ---           ---          ---
  48          ---          ---           ---          ---           ---          ---           ---          ---
  49          ---          ---           ---          ---           ---          ---           ---          ---
  50          ---          ---           ---          ---           ---          ---           ---          ---
 Total    6.09557E+00  9.44072E-03   1.62875E+02  2.11969E-02   3.82513E+02  4.00896E-02   5.51483E+02  4.14679E-02
-------------------------------------------------------------------------------------------------------------------

TABLE 3. Cluster composition (% Sb per cluster)
===================================================================================================================
Number of --------- DSB ----------   --------- SSB ----------   -------- OTHER ---------   ----- ALL CLUSTERS -----
 lesions    Average        SEM         Average        SEM         Average        SEM         Average        SEM    
===================================================================================================================
   1          ---          ---       1.66667E+01  0.00000E+00   0.00000E+00  0.00000E+00   4.16760E+00  9.36409E-04
   2      1.66667E+01  0.00000E+00   8.95596E+00  1.39482E-03   0.00000E+00  0.00000E+00   4.16695E+00  1.73311E-03
   3      1.20260E+01  6.59391E-03   6.51896E+00  2.52773E-03   0.00000E+00  0.00000E+00   4.17000E+00  3.21604E-03
   4      9.80035E+00  1.25754E-02   5.36890E+00  4.71411E-03   0.00000E+00  0.00000E+00   4.17101E+00  5.86431E-03
   5      8.53423E+00  2.17810E-02   4.70922E+00  9.65642E-03   0.00000E+00  0.00000E+00   4.15319E+00  1.13578E-02
   6      7.66105E+00  3.51291E-02   4.31071E+00  1.87210E-02   0.00000E+00  0.00000E+00   4.17646E+00  2.30671E-02
   7      7.13311E+00  6.18373E-02   4.02241E+00  3.31784E-02   0.00000E+00  0.00000E+00   4.18835E+00  3.92720E-02
   8      6.80879E+00  1.11966E-01   3.78525E+00  6.27560E-02   0.00000E+00  0.00000E+00   4.21025E+00  7.34673E-02
   9      5.97443E+00  2.06511E-01   3.63495E+00  1.22605E-01   0.00000E+00  0.00000E+00   3.88772E+00  1.32474E-01
  10      6.20370E+00  4.82172E-01   3.82353E+00  2.15427E-01   0.00000E+00  0.00000E+00   4.17603E+00  2.30842E-01
  11      5.75758E+00  4.40293E-01   2.38095E+00  3.06107E-01       ---          ---       4.36720E+00  5.01213E-01
  12      5.55556E+00  0.00000E+00   3.81944E+00  6.64880E-01   0.00000E+00  0.00000E+00   3.47222E+00  8.59916E-01
  13          ---          ---           ---          ---           ---          ---           ---          ---
  14          ---          ---       5.95238E+00  0.00000E+00       ---          ---       5.95238E+00  0.00000E+00
  15          ---          ---           ---          ---           ---          ---           ---          ---
  16          ---          ---           ---          ---           ---          ---           ---          ---
  17          ---          ---           ---          ---           ---          ---           ---          ---
  18          ---          ---           ---          ---           ---          ---           ---          ---
  19          ---          ---           ---          ---           ---          ---           ---          ---
  20          ---          ---           ---          ---           ---          ---           ---          ---
  21          ---          ---           ---          ---           ---          ---           ---          ---
  22          ---          ---           ---          ---           ---          ---           ---          ---
  23          ---          ---           ---          ---           ---          ---           ---          ---
  24          ---          ---           ---          ---           ---          ---           ---          ---
  25          ---          ---           ---          ---           ---          ---           ---          ---
  26          ---          ---           ---          ---           ---          ---           ---          ---
  27          ---          ---           ---          ---           ---          ---           ---          ---
  28          ---          ---           ---          ---           ---          ---           ---          ---
  29          ---          ---           ---          ---           ---          ---           ---          ---
  30          ---          ---           ---          ---           ---          ---           ---          ---
  31          ---          ---           ---          ---           ---          ---           ---          ---
  32          ---          ---           ---          ---           ---          ---           ---          ---
  33          ---          ---           ---          ---           ---          ---           ---          ---
  34          ---          ---           ---          ---           ---          ---           ---          ---
  35          ---          ---           ---          ---           ---          ---           ---          ---
  36          ---          ---           ---          ---           ---          ---           ---          ---
  37          ---          ---           ---          ---           ---          ---           ---          ---
  38          ---          ---           ---          ---           ---          ---           ---          ---
  39          ---          ---           ---          ---           ---          ---           ---          ---
  40          ---          ---           ---          ---           ---          ---           ---          ---
  41          ---          ---           ---          ---           ---          ---           ---          ---
  42          ---          ---           ---          ---           ---          ---           ---          ---
  43          ---          ---           ---          ---           ---          ---           ---          ---
  44          ---          ---           ---          ---           ---          ---           ---          ---
  45          ---          ---           ---          ---           ---          ---           ---          ---
  46          ---          ---           ---          ---           ---          ---           ---          ---
  47          ---          ---           ---          ---           ---          ---           ---          ---
  48          ---          ---           ---          ---           ---          ---           ---          ---
  49          ---          ---           ---          ---           ---          ---           ---          ---
  50          ---          ---           ---          ---           ---          ---           ---          ---
Average   1.40710E+01  5.43067E-03   1.35845E+01  1.32761E-03   0.00000E+00  0.00000E+00   4.16757E+00  4.12923E-04
-------------------------------------------------------------------------------------------------------------------
NOTES: (% Sb) is the percentage of lesions that are strand breaks.
The number of Sb is ((% Sb)/100)*(# lesions). The number of Bd is (1-(% Sb)/100)*(# lesions).

TABLE 4. Cluster Length (in base pair)
===================================================================================================================
Number of --------- DSB ----------   --------- SSB ----------   -------- OTHER ---------   ----- ALL CLUSTERS -----
 lesions    Average        SEM         Average        SEM         Average        SEM         Average        SEM    
===================================================================================================================
   1          ---          ---       1.66667E-01  0.00000E+00   1.66667E-01  0.00000E+00   1.66667E-01  0.00000E+00
   2      9.16684E-01  1.05663E-03   9.43003E-01  2.83812E-04   9.41456E-01  2.40086E-04   9.41289E-01  1.81807E-04
   3      1.61872E+00  2.00562E-03   1.73270E+00  7.19598E-04   1.71717E+00  7.92055E-04   1.71784E+00  5.11072E-04
   4      2.34957E+00  4.35776E-03   2.52101E+00  1.71231E-03   2.49457E+00  2.37178E-03   2.49387E+00  1.27503E-03
   5      3.11731E+00  8.76670E-03   3.30938E+00  4.24873E-03   3.26863E+00  7.01246E-03   3.26998E+00  3.18308E-03
   6      3.87087E+00  1.58847E-02   4.10176E+00  9.53838E-03   4.03988E+00  1.64028E-02   4.04718E+00  7.85118E-03
   7      4.63517E+00  3.20287E-02   4.90119E+00  1.90657E-02   4.84645E+00  4.25537E-02   4.84454E+00  1.58118E-02
   8      5.42590E+00  6.39287E-02   5.68855E+00  4.06507E-02   5.62305E+00  1.02091E-01   5.61184E+00  3.29284E-02
   9      6.08333E+00  1.51423E-01   6.58828E+00  7.60707E-02   6.54040E+00  1.95841E-01   6.45189E+00  6.69330E-02
  10      7.14815E+00  3.82508E-01   7.31127E+00  1.67539E-01   6.66667E+00  9.17928E-01   7.25655E+00  1.51250E-01
  11      7.66667E+00  4.62147E-01   7.73810E+00  4.01481E-01       ---          ---       7.69608E+00  3.09251E-01
  12      1.06667E+01  0.00000E+00   9.08333E+00  6.95555E-01   6.50000E+00  0.00000E+00   8.91667E+00  7.02838E-01
  13          ---          ---           ---          ---           ---          ---           ---          ---
  14          ---          ---       1.26667E+01  0.00000E+00       ---          ---       1.26667E+01  0.00000E+00
  15          ---          ---           ---          ---           ---          ---           ---          ---
  16          ---          ---           ---          ---           ---          ---           ---          ---
  17          ---          ---           ---          ---           ---          ---           ---          ---
  18          ---          ---           ---          ---           ---          ---           ---          ---
  19          ---          ---           ---          ---           ---          ---           ---          ---
  20          ---          ---           ---          ---           ---          ---           ---          ---
  21          ---          ---           ---          ---           ---          ---           ---          ---
  22          ---          ---           ---          ---           ---          ---           ---          ---
  23          ---          ---           ---          ---           ---          ---           ---          ---
  24          ---          ---           ---          ---           ---          ---           ---          ---
  25          ---          ---           ---          ---           ---          ---           ---          ---
  26          ---          ---           ---          ---           ---          ---           ---          ---
  27          ---          ---           ---          ---           ---          ---           ---          ---
  28          ---          ---           ---          ---           ---          ---           ---          ---
  29          ---          ---           ---          ---           ---          ---           ---          ---
  30          ---          ---           ---          ---           ---          ---           ---          ---
  31          ---          ---           ---          ---           ---          ---           ---          ---
  32          ---          ---           ---          ---           ---          ---           ---          ---
  33          ---          ---           ---          ---           ---          ---           ---          ---
  34          ---          ---           ---          ---           ---          ---           ---          ---
  35          ---          ---           ---          ---           ---          ---           ---          ---
  36          ---          ---           ---          ---           ---          ---           ---          ---
  37          ---          ---           ---          ---           ---          ---           ---          ---
  38          ---          ---           ---          ---           ---          ---           ---          ---
  39          ---          ---           ---          ---           ---          ---           ---          ---
  40          ---          ---           ---          ---           ---          ---           ---          ---
  41          ---          ---           ---          ---           ---          ---           ---          ---
  42          ---          ---           ---          ---           ---          ---           ---          ---
  43          ---          ---           ---          ---           ---          ---           ---          ---
  44          ---          ---           ---          ---           ---          ---           ---          ---
  45          ---          ---           ---          ---           ---          ---           ---          ---
  46          ---          ---           ---          ---           ---          ---           ---          ---
  47          ---          ---           ---          ---           ---          ---           ---          ---
  48          ---          ---           ---          ---           ---          ---           ---          ---
  49          ---          ---           ---          ---           ---          ---           ---          ---
  50          ---          ---           ---          ---           ---          ---           ---          ---
Average   1.41897E+00  1.50842E-03   5.61908E-01  2.15471E-04   3.41219E-01  8.99982E-05   4.18319E-01  9.01565E-05
-------------------------------------------------------------------------------------------------------------------

TABLE 5. NUMBER OF LESIONS DIVIDED BY TWICE THE CLUSTER LENGTH (lesions per nucleotide)
===================================================================================================================
Number of --------- DSB ----------   --------- SSB ----------   -------- OTHER ---------   ----- ALL CLUSTERS -----
 lesions    Average        SEM         Average        SEM         Average        SEM         Average        SEM    
===================================================================================================================
   1          ---          ---       8.33333E-02  0.00000E+00   8.33333E-02  0.00000E+00   8.33333E-02  0.00000E+00
   2      4.50699E-02  8.56176E-05   4.09368E-02  1.91448E-05   4.12318E-02  1.64638E-05   4.12351E-02  1.24454E-05
   3      3.14100E-02  5.66943E-05   2.89215E-02  1.84754E-05   2.92248E-02  2.05622E-05   2.92300E-02  1.33114E-05
   4      2.69954E-02  6.80326E-05   2.48109E-02  2.34878E-05   2.51307E-02  3.31643E-05   2.51502E-02  1.79373E-05
   5      2.46499E-02  8.93817E-05   2.28733E-02  3.75423E-05   2.32566E-02  6.56244E-05   2.32417E-02  2.93429E-05
   6      2.31640E-02  1.16207E-04   2.17494E-02  6.17742E-05   2.20643E-02  1.08264E-04   2.20765E-02  5.21330E-05
   7      2.23145E-02  1.85548E-04   2.09662E-02  9.62079E-05   2.13110E-02  2.26223E-04   2.12664E-02  8.25369E-05
   8      2.15658E-02  2.81818E-04   2.04282E-02  1.63040E-04   2.06822E-02  4.15433E-04   2.07584E-02  1.36260E-04
   9      2.17174E-02  5.94329E-04   1.95408E-02  2.54979E-04   1.97100E-02  6.39172E-04   2.01296E-02  2.40623E-04
  10      2.06377E-02  1.41923E-03   1.97338E-02  4.99535E-04   2.17900E-02  3.47474E-03   1.99859E-02  4.85675E-04
  11      2.06716E-02  1.40313E-03   2.00843E-02  1.09887E-03       ---          ---       2.04297E-02  9.18209E-04
  12      1.56250E-02  0.00000E+00   1.86710E-02  1.40557E-03   2.56410E-02  0.00000E+00   1.93250E-02  1.62276E-03
  13          ---          ---           ---          ---           ---          ---           ---          ---
  14          ---          ---       1.53509E-02  0.00000E+00       ---          ---       1.53509E-02  0.00000E+00
  15          ---          ---           ---          ---           ---          ---           ---          ---
  16          ---          ---           ---          ---           ---          ---           ---          ---
  17          ---          ---           ---          ---           ---          ---           ---          ---
  18          ---          ---           ---          ---           ---          ---           ---          ---
  19          ---          ---           ---          ---           ---          ---           ---          ---
  20          ---          ---           ---          ---           ---          ---           ---          ---
  21          ---          ---           ---          ---           ---          ---           ---          ---
  22          ---          ---           ---          ---           ---          ---           ---          ---
  23          ---          ---           ---          ---           ---          ---           ---          ---
  24          ---          ---           ---          ---           ---          ---           ---          ---
  25          ---          ---           ---          ---           ---          ---           ---          ---
  26          ---          ---           ---          ---           ---          ---           ---          ---
  27          ---          ---           ---          ---           ---          ---           ---          ---
  28          ---          ---           ---          ---           ---          ---           ---          ---
  29          ---          ---           ---          ---           ---          ---           ---          ---
  30          ---          ---           ---          ---           ---          ---           ---          ---
  31          ---          ---           ---          ---           ---          ---           ---          ---
  32          ---          ---           ---          ---           ---          ---           ---          ---
  33          ---          ---           ---          ---           ---          ---           ---          ---
  34          ---          ---           ---          ---           ---          ---           ---          ---
  35          ---          ---           ---          ---           ---          ---           ---          ---
  36          ---          ---           ---          ---           ---          ---           ---          ---
  37          ---          ---           ---          ---           ---          ---           ---          ---
  38          ---          ---           ---          ---           ---          ---           ---          ---
  39          ---          ---           ---          ---           ---          ---           ---          ---
  40          ---          ---           ---          ---           ---          ---           ---          ---
  41          ---          ---           ---          ---           ---          ---           ---          ---
  42          ---          ---           ---          ---           ---          ---           ---          ---
  43          ---          ---           ---          ---           ---          ---           ---          ---
  44          ---          ---           ---          ---           ---          ---           ---          ---
  45          ---          ---           ---          ---           ---          ---           ---          ---
  46          ---          ---           ---          ---           ---          ---           ---          ---
  47          ---          ---           ---          ---           ---          ---           ---          ---
  48          ---          ---           ---          ---           ---          ---           ---          ---
  49          ---          ---           ---          ---           ---          ---           ---          ---
  50          ---          ---           ---          ---           ---          ---           ---          ---
Average   3.78751E-02  5.06471E-05   6.66135E-02  8.55221E-06   7.51584E-02  4.25801E-06   7.22224E-02  3.91469E-06
-------------------------------------------------------------------------------------------------------------------

TABLE 6. Number of clusters per cell per Gy per track.  Cluster yields are for a representative cell containing
an average of 1.000 Gbp (giga basepair) of DNA.  Cluster induction is proportional to absorbed dose up to at least
a hundred or thousand Gy. The category "OTHER" includes all classes of individual and clustered DNA lesion, except
for SSB and DSB.  SEM = standard error of the mean.
===================================================================================================================
Number of --------- DSB ----------   --------- SSB ----------   -------- OTHER ---------   ----- ALL CLUSTERS -----
 lesions    Average        SEM         Average        SEM         Average        SEM         Average        SEM    
===================================================================================================================
   1          ---          ---       3.64987E-01  1.20351E-04   1.09464E+00  2.76859E-04   1.45962E+00  3.52517E-04
   2      1.15020E-02  2.50961E-05   1.45155E-01  8.41759E-05   2.01317E-01  9.88047E-05   3.57973E-01  1.35685E-04
   3      6.33213E-03  1.90171E-05   4.44013E-02  4.87177E-05   3.69279E-02  4.36330E-05   8.76613E-02  6.60736E-05
   4      2.42197E-03  1.17911E-05   1.22445E-02  2.60834E-05   6.78568E-03  1.95035E-05   2.14521E-02  3.41982E-05
   5      7.84228E-04  6.72247E-06   3.21332E-03  1.35633E-05   1.25402E-03  8.42409E-06   5.25157E-03  1.72129E-05
   6      2.38685E-04  3.70627E-06   8.13724E-04  6.87702E-06   2.27826E-04  3.63664E-06   1.28024E-03  8.61061E-06
   7      6.80291E-05  1.99522E-06   2.06492E-04  3.50017E-06   4.06256E-05  1.55113E-06   3.15146E-04  4.29631E-06
   8      2.03036E-05  1.08403E-06   4.82372E-05  1.67831E-06   7.52461E-06  6.63318E-07   7.60655E-05  2.11575E-06
   9      4.91204E-06  5.33840E-07   1.18743E-05  8.29280E-07   1.92550E-06  3.34663E-07   1.87119E-05  1.03923E-06
  10      1.04821E-06  2.46868E-07   3.96341E-06  4.79038E-07   1.74806E-07  1.00917E-07   5.18643E-06  5.47356E-07
  11      5.84215E-07  1.84667E-07   4.06795E-07  1.53714E-07       ---          ---       9.91010E-07  2.40172E-07
  12      5.92499E-08  0.00000E+00   2.34438E-07  1.17209E-07   5.83879E-08  0.00000E+00   3.52076E-07  1.43706E-07
  13          ---          ---           ---          ---           ---          ---           ---          ---
  14          ---          ---       5.77397E-08  0.00000E+00       ---          ---       5.77397E-08  0.00000E+00
  15          ---          ---           ---          ---           ---          ---           ---          ---
  16          ---          ---           ---          ---           ---          ---           ---          ---
  17          ---          ---           ---          ---           ---          ---           ---          ---
  18          ---          ---           ---          ---           ---          ---           ---          ---
  19          ---          ---           ---          ---           ---          ---           ---          ---
  20          ---          ---           ---          ---           ---          ---           ---          ---
  21          ---          ---           ---          ---           ---          ---           ---          ---
  22          ---          ---           ---          ---           ---          ---           ---          ---
  23          ---          ---           ---          ---           ---          ---           ---          ---
  24          ---          ---           ---          ---           ---          ---           ---          ---
  25          ---          ---           ---          ---           ---          ---           ---          ---
  26          ---          ---           ---          ---           ---          ---           ---          ---
  27          ---          ---           ---          ---           ---          ---           ---          ---
  28          ---          ---           ---          ---           ---          ---           ---          ---
  29          ---          ---           ---          ---           ---          ---           ---          ---
  30          ---          ---           ---          ---           ---          ---           ---          ---
  31          ---          ---           ---          ---           ---          ---           ---          ---
  32          ---          ---           ---          ---           ---          ---           ---          ---
  33          ---          ---           ---          ---           ---          ---           ---          ---
  34          ---          ---           ---          ---           ---          ---           ---          ---
  35          ---          ---           ---          ---           ---          ---           ---          ---
  36          ---          ---           ---          ---           ---          ---           ---          ---
  37          ---          ---           ---          ---           ---          ---           ---          ---
  38          ---          ---           ---          ---           ---          ---           ---          ---
  39          ---          ---           ---          ---           ---          ---           ---          ---
  40          ---          ---           ---          ---           ---          ---           ---          ---
  41          ---          ---           ---          ---           ---          ---           ---          ---
  42          ---          ---           ---          ---           ---          ---           ---          ---
  43          ---          ---           ---          ---           ---          ---           ---          ---
  44          ---          ---           ---          ---           ---          ---           ---          ---
  45          ---          ---           ---          ---           ---          ---           ---          ---
  46          ---          ---           ---          ---           ---          ---           ---          ---
  47          ---          ---           ---          ---           ---          ---           ---          ---
  48          ---          ---           ---          ---           ---          ---           ---          ---
  49          ---          ---           ---          ---           ---          ---           ---          ---
  50          ---          ---           ---          ---           ---          ---           ---          ---
 Total    2.13739E-02  3.34149E-05   5.71086E-01  1.29402E-04   1.34120E+00  2.83607E-04   1.93366E+00  3.85354E-04
-------------------------------------------------------------------------------------------------------------------
