# Supplementary material for: A computational method to estimate the relative biological effectiveness and tumor control probability for low-LET proton irradiations
Source: PLoS One. 2026 Mar 20;21(3):e0341352. doi: 10.1371/journal.pone.0341352 (PMC13004361; doi:10.1371/journal.pone.0341352)
Supplement: S1 File — These files include the DSB yields simulated by MCDS and the proton spectra used at different LET positions. Available at: https://nfuedu-my.sharepoint.com/personal/ccchan_nfu_edu_tw/_layouts/15/onedrive.aspx?id=%2Fpersonal%2Fccchan%5Fnfu%5Fedu%5Ftw%2FDocuments%2Fplos%20one&ga=1. (ZIP) [file pone.0341352.s001.zip › MCDS/proton/P1/100.out]

===============================
MCDS Version 3.00B  15-JUL-2011
===============================
      1.382     running time (min)
 1.0000E+00     DNA content (Gbp)
 8.0000E+00     Dia. of cell nucleus (um)
      10000     number of cells (nocs)
  987654321     random number seed


MXRF TABLE: Particle types and properties of the (input) mixed radiation field. The hypoxia reduction factor (HRF)
for DSB induction is estimated as [1/(1-pcr)]^2, where pcr = the probability a lesion undergoes chemical repair
for the specified (input) oxygen concentration compared to fully aerobic (100% O2) conditions.  The frequency-mean
specific energy (zf) is for a spherical target representative of the cell nucleus. Radiative losses by the primary
charged particle are assumed non-local and do not not contribute to specific energy or the dose per unit fluence
(DPUF).  The reported stopping power is at the point of entry into the cell nucleus (pO2 = 100.000%).
===================================================================================================================
        Normed   -- Kinetic Energy --               Stopping Power (keV/um)      CSDA       Dosimetry (Gy)    HRF
  Ion     wt       (MeV)     (MeV/A)      zeb     Coll+Nuc  Radiat    Total    Range (cm)   DPUF       zf     DSB
===================================================================================================================
    p  2.65E-03  4.286E+01  4.286E+01  1.170E+01  1.38E+00 0.00E+00 1.380E+00  1.720E+00  2.225E+00 4.43E-03 1.005
    p  6.19E-03  4.952E+01  4.952E+01  1.023E+01  1.23E+00 0.00E+00 1.231E+00  2.232E+00  1.984E+00 3.95E-03 1.005
    p  0.00E+00  5.595E+01  5.595E+01  9.142E+00  1.12E+00 0.00E+00 1.119E+00  2.780E+00  1.802E+00 3.58E-03 1.005
    p  1.09E-01  5.655E+01  5.655E+01  9.053E+00  1.11E+00 0.00E+00 1.110E+00  2.834E+00  1.787E+00 3.55E-03 1.005
    p  1.68E-01  5.702E+01  5.702E+01  8.985E+00  1.10E+00 0.00E+00 1.103E+00  2.877E+00  1.775E+00 3.53E-03 1.005
    p  2.35E-01  5.762E+01  5.762E+01  8.899E+00  1.09E+00 0.00E+00 1.094E+00  2.931E+00  1.761E+00 3.50E-03 1.005
    p  2.59E-01  5.786E+01  5.786E+01  8.866E+00  1.09E+00 0.00E+00 1.091E+00  2.953E+00  1.755E+00 3.49E-03 1.005
    p  1.59E-01  5.845E+01  5.845E+01  8.784E+00  1.08E+00 0.00E+00 1.082E+00  3.008E+00  1.741E+00 3.46E-03 1.005
    p  6.19E-02  5.881E+01  5.881E+01  8.735E+00  1.08E+00 0.00E+00 1.077E+00  3.041E+00  1.733E+00 3.45E-03 1.005
    p  0.00E+00  5.905E+01  5.905E+01  8.702E+00  1.07E+00 0.00E+00 1.073E+00  3.063E+00  1.728E+00 3.44E-03 1.005
  Avg  1.00E-01  5.758E+01  5.758E+01  8.909E+00  1.09E+00 0.00E+00 1.095E+00  2.929E+00  1.763E+00 3.51E-03 1.005
===================================================================================================================
ZEB = (zeff/beta)^2 (Barkas 1963); DPUF = absorbed dose per unit fluence (nGy-cm^2/particle); zf in units of Gy

TABLE 1. Percent (%) cluster yields by complexity, as classified using the scheme of Nikjoo et al. (IJRB 71, 
467-483 1997 and and Radiat. Res. 156, 577-583 2001).
===================================================================================================================
    68.242     BD    - one or more Bd (no Sb)
    28.905     SSB   - Sb (no auxilary damage)
     1.324     SSB+  - two Sb on the same strand
     0.167     2SSB  - two or more Sb on opposite strands separated by at least 10 bp
     1.179     DSB   - two Sb on opposite strands with a separation <= 10 bp
     0.163     DSB+  - DSB accompanied by one (or more) additional Sb within 10 bp separation
     0.019     DSB++ - more than one DSB whether within the 10 bp separation or further apart
     4.907     SSBc  - fraction of complex damage (SSB+ and 2SSB) among SSBs
    41.065     SSBcb - fraction of complex damage (SSB+ and 2SSB) among SSBs; base damage included
    13.417     DSBc  - fraction of complex damage (DSB+ and DSB++) among DSBs
    52.038     DSBcb - fraction of complex damage (DSB+ and DSB++) among DSBs; base damage included
===================================================================================================================

TABLE 2. Number of clusters per cell per Gy.  Cluster yields are for a representative cell containing an average
of 1.000 Gbp (giga basepair) of DNA.  Cluster induction is proportional to absorbed dose up to at least a
hundred or thousand Gy. The category "OTHER" includes all classes of individual and clustered DNA lesion, except
for SSB and DSB.  SEM = standard error of the mean.
===================================================================================================================
Number of --------- DSB ----------   --------- SSB ----------   -------- OTHER ---------   ----- ALL CLUSTERS -----
 lesions    Average        SEM         Average        SEM         Average        SEM         Average        SEM    
===================================================================================================================
   1          ---          ---       1.10996E+02  3.13065E-02   3.32928E+02  5.97321E-02   4.43923E+02  7.13388E-02
   2      4.04843E+00  7.88867E-03   5.10409E+01  2.52870E-02   7.07936E+01  2.90439E-02   1.25883E+02  3.76618E-02
   3      2.58640E+00  6.43052E-03   1.80407E+01  1.62889E-02   1.50217E+01  1.45285E-02   3.56488E+01  2.16232E-02
   4      1.13753E+00  4.25921E-03   5.76997E+00  9.51959E-03   3.18552E+00  7.10667E-03   1.00930E+01  1.22857E-02
   5      4.30767E-01  2.64317E-03   1.74967E+00  5.30037E-03   6.81917E-01  3.33105E-03   2.86235E+00  6.73779E-03
   6      1.49150E-01  1.56892E-03   5.11067E-01  2.91285E-03   1.44167E-01  1.54152E-03   8.04383E-01  3.63418E-03
   7      5.07667E-02  9.24737E-04   1.47967E-01  1.57560E-03   3.07500E-02  7.24720E-04   2.29483E-01  1.96538E-03
   8      1.69500E-02  5.29589E-04   4.04167E-02  8.14653E-04   6.25000E-03  3.26163E-04   6.36167E-02  1.03043E-03
   9      5.61667E-03  3.05358E-04   1.12833E-02  4.34369E-04   1.26667E-03  1.46657E-04   1.81667E-02  5.48558E-04
  10      1.55000E-03  1.59986E-04   3.53333E-03  2.41251E-04   2.83333E-04  6.86634E-05   5.36667E-03  2.97986E-04
  11      4.00000E-04  8.15557E-05   8.83333E-04  1.21019E-04   6.66667E-05  3.33283E-05   1.35000E-03  1.49399E-04
  12      1.66667E-04  5.26809E-05   2.50000E-04  6.45045E-05   3.33333E-05  2.35690E-05   4.50000E-04  8.64899E-05
  13          ---          ---       5.00000E-05  2.88646E-05       ---          ---       5.00000E-05  2.88646E-05
  14      3.33333E-05  2.35690E-05   1.66667E-05  1.66667E-05       ---          ---       5.00000E-05  2.88646E-05
  15          ---          ---       1.66667E-05  1.66667E-05       ---          ---       1.66667E-05  1.66667E-05
  16          ---          ---           ---          ---           ---          ---           ---          ---
  17          ---          ---           ---          ---           ---          ---           ---          ---
  18          ---          ---           ---          ---           ---          ---           ---          ---
  19          ---          ---           ---          ---           ---          ---           ---          ---
  20          ---          ---           ---          ---           ---          ---           ---          ---
  21          ---          ---           ---          ---           ---          ---           ---          ---
  22          ---          ---           ---          ---           ---          ---           ---          ---
  23          ---          ---           ---          ---           ---          ---           ---          ---
  24          ---          ---           ---          ---           ---          ---           ---          ---
  25          ---          ---           ---          ---           ---          ---           ---          ---
  26          ---          ---           ---          ---           ---          ---           ---          ---
  27          ---          ---           ---          ---           ---          ---           ---          ---
  28          ---          ---           ---          ---           ---          ---           ---          ---
  29          ---          ---           ---          ---           ---          ---           ---          ---
  30          ---          ---           ---          ---           ---          ---           ---          ---
  31          ---          ---           ---          ---           ---          ---           ---          ---
  32          ---          ---           ---          ---           ---          ---           ---          ---
  33          ---          ---           ---          ---           ---          ---           ---          ---
  34          ---          ---           ---          ---           ---          ---           ---          ---
  35          ---          ---           ---          ---           ---          ---           ---          ---
  36          ---          ---           ---          ---           ---          ---           ---          ---
  37          ---          ---           ---          ---           ---          ---           ---          ---
  38          ---          ---           ---          ---           ---          ---           ---          ---
  39          ---          ---           ---          ---           ---          ---           ---          ---
  40          ---          ---           ---          ---           ---          ---           ---          ---
  41          ---          ---           ---          ---           ---          ---           ---          ---
  42          ---          ---           ---          ---           ---          ---           ---          ---
  43          ---          ---           ---          ---           ---          ---           ---          ---
  44          ---          ---           ---          ---           ---          ---           ---          ---
  45          ---          ---           ---          ---           ---          ---           ---          ---
  46          ---          ---           ---          ---           ---          ---           ---          ---
  47          ---          ---           ---          ---           ---          ---           ---          ---
  48          ---          ---           ---          ---           ---          ---           ---          ---
  49          ---          ---           ---          ---           ---          ---           ---          ---
  50          ---          ---           ---          ---           ---          ---           ---          ---
 Total    8.42777E+00  1.09367E-02   1.88312E+02  2.47888E-02   4.22793E+02  4.48454E-02   6.19533E+02  4.65293E-02
-------------------------------------------------------------------------------------------------------------------

TABLE 3. Cluster composition (% Sb per cluster)
===================================================================================================================
Number of --------- DSB ----------   --------- SSB ----------   -------- OTHER ---------   ----- ALL CLUSTERS -----
 lesions    Average        SEM         Average        SEM         Average        SEM         Average        SEM    
===================================================================================================================
   1          ---          ---       1.66667E+01  0.00000E+00   0.00000E+00  0.00000E+00   4.16724E+00  9.74110E-04
   2      1.66667E+01  0.00000E+00   8.95531E+00  1.24871E-03   0.00000E+00  0.00000E+00   4.16696E+00  1.56667E-03
   3      1.20219E+01  5.41966E-03   6.51475E+00  2.10651E-03   0.00000E+00  0.00000E+00   4.16881E+00  2.65895E-03
   4      9.80959E+00  9.42908E-03   5.36236E+00  3.64394E-03   0.00000E+00  0.00000E+00   4.17130E+00  4.52951E-03
   5      8.51187E+00  1.61171E-02   4.71781E+00  6.58711E-03   0.00000E+00  0.00000E+00   4.16635E+00  8.01621E-03
   6      7.68961E+00  2.55503E-02   4.28275E+00  1.27218E-02   0.00000E+00  0.00000E+00   4.13993E+00  1.54681E-02
   7      7.11656E+00  3.95624E-02   4.04019E+00  2.15198E-02   0.00000E+00  0.00000E+00   4.18029E+00  2.62955E-02
   8      6.69495E+00  6.30826E-02   3.79000E+00  3.71132E-02   0.00000E+00  0.00000E+00   4.20128E+00  4.31605E-02
   9      6.39502E+00  1.05775E-01   3.67534E+00  6.74216E-02   0.00000E+00  0.00000E+00   4.25687E+00  7.46995E-02
  10      5.87814E+00  1.72056E-01   3.68483E+00  1.16059E-01   0.00000E+00  0.00000E+00   4.12998E+00  1.18180E-01
  11      5.61869E+00  3.08999E-01   3.37336E+00  2.14591E-01   0.00000E+00  0.00000E+00   3.87205E+00  2.24291E-01
  12      5.41667E+00  4.36758E-01   3.61111E+00  4.84929E-01   0.00000E+00  0.00000E+00   4.01235E+00  4.14971E-01
  13          ---          ---       3.41880E+00  8.54701E-01       ---          ---       3.41880E+00  8.54701E-01
  14      5.35714E+00  1.78571E+00   1.19048E+00  0.00000E+00       ---          ---       3.96825E+00  1.72972E+00
  15          ---          ---       2.22222E+00  0.00000E+00       ---          ---       2.22222E+00  0.00000E+00
  16          ---          ---           ---          ---           ---          ---           ---          ---
  17          ---          ---           ---          ---           ---          ---           ---          ---
  18          ---          ---           ---          ---           ---          ---           ---          ---
  19          ---          ---           ---          ---           ---          ---           ---          ---
  20          ---          ---           ---          ---           ---          ---           ---          ---
  21          ---          ---           ---          ---           ---          ---           ---          ---
  22          ---          ---           ---          ---           ---          ---           ---          ---
  23          ---          ---           ---          ---           ---          ---           ---          ---
  24          ---          ---           ---          ---           ---          ---           ---          ---
  25          ---          ---           ---          ---           ---          ---           ---          ---
  26          ---          ---           ---          ---           ---          ---           ---          ---
  27          ---          ---           ---          ---           ---          ---           ---          ---
  28          ---          ---           ---          ---           ---          ---           ---          ---
  29          ---          ---           ---          ---           ---          ---           ---          ---
  30          ---          ---           ---          ---           ---          ---           ---          ---
  31          ---          ---           ---          ---           ---          ---           ---          ---
  32          ---          ---           ---          ---           ---          ---           ---          ---
  33          ---          ---           ---          ---           ---          ---           ---          ---
  34          ---          ---           ---          ---           ---          ---           ---          ---
  35          ---          ---           ---          ---           ---          ---           ---          ---
  36          ---          ---           ---          ---           ---          ---           ---          ---
  37          ---          ---           ---          ---           ---          ---           ---          ---
  38          ---          ---           ---          ---           ---          ---           ---          ---
  39          ---          ---           ---          ---           ---          ---           ---          ---
  40          ---          ---           ---          ---           ---          ---           ---          ---
  41          ---          ---           ---          ---           ---          ---           ---          ---
  42          ---          ---           ---          ---           ---          ---           ---          ---
  43          ---          ---           ---          ---           ---          ---           ---          ---
  44          ---          ---           ---          ---           ---          ---           ---          ---
  45          ---          ---           ---          ---           ---          ---           ---          ---
  46          ---          ---           ---          ---           ---          ---           ---          ---
  47          ---          ---           ---          ---           ---          ---           ---          ---
  48          ---          ---           ---          ---           ---          ---           ---          ---
  49          ---          ---           ---          ---           ---          ---           ---          ---
  50          ---          ---           ---          ---           ---          ---           ---          ---
Average   1.36521E+01  4.84431E-03   1.30991E+01  1.26944E-03   0.00000E+00  0.00000E+00   4.16731E+00  4.17641E-04
-------------------------------------------------------------------------------------------------------------------
NOTES: (% Sb) is the percentage of lesions that are strand breaks.
The number of Sb is ((% Sb)/100)*(# lesions). The number of Bd is (1-(% Sb)/100)*(# lesions).

TABLE 4. Cluster Length (in base pair)
===================================================================================================================
Number of --------- DSB ----------   --------- SSB ----------   -------- OTHER ---------   ----- ALL CLUSTERS -----
 lesions    Average        SEM         Average        SEM         Average        SEM         Average        SEM    
===================================================================================================================
   1          ---          ---       1.66667E-01  0.00000E+00   1.66667E-01  0.00000E+00   1.66667E-01  0.00000E+00
   2      9.10134E-01  9.41304E-04   9.36466E-01  2.55649E-04   9.34529E-01  2.18144E-04   9.34535E-01  1.64467E-04
   3      1.60420E+00  1.64154E-03   1.71914E+00  6.08296E-04   1.70433E+00  6.60436E-04   1.70457E+00  4.28464E-04
   4      2.33996E+00  3.19708E-03   2.49957E+00  1.32065E-03   2.47464E+00  1.80633E-03   2.47375E+00  9.87413E-04
   5      3.08453E+00  6.55549E-03   3.28188E+00  2.88009E-03   3.24385E+00  5.07024E-03   3.24204E+00  2.22316E-03
   6      3.81937E+00  1.12479E-02   4.06920E+00  6.62909E-03   4.00830E+00  1.14077E-02   4.00985E+00  5.19126E-03
   7      4.63074E+00  2.04120E-02   4.85301E+00  1.25102E-02   4.77703E+00  2.59020E-02   4.79464E+00  1.04139E-02
   8      5.44794E+00  3.74826E-02   5.63651E+00  2.41469E-02   5.58127E+00  6.16911E-02   5.58491E+00  1.97452E-02
   9      6.12048E+00  6.59620E-02   6.44576E+00  4.55050E-02   6.40444E+00  1.31716E-01   6.34630E+00  3.63745E-02
  10      6.88710E+00  1.55942E-01   7.22828E+00  9.38676E-02   6.61765E+00  3.00383E-01   7.09958E+00  7.91138E-02
  11      7.46528E+00  3.84636E-01   8.12579E+00  1.72369E-01   8.45833E+00  6.25000E-01   7.94650E+00  1.65060E-01
  12      8.61667E+00  3.96006E-01   9.03333E+00  3.00000E-01   7.50000E+00  1.00000E+00   8.76543E+00  2.37252E-01
  13          ---          ---       9.44444E+00  7.47424E-01       ---          ---       9.44444E+00  7.47424E-01
  14      1.07500E+01  5.83333E-01   8.16667E+00  0.00000E+00       ---          ---       9.88889E+00  9.24629E-01
  15          ---          ---       9.66667E+00  0.00000E+00       ---          ---       9.66667E+00  0.00000E+00
  16          ---          ---           ---          ---           ---          ---           ---          ---
  17          ---          ---           ---          ---           ---          ---           ---          ---
  18          ---          ---           ---          ---           ---          ---           ---          ---
  19          ---          ---           ---          ---           ---          ---           ---          ---
  20          ---          ---           ---          ---           ---          ---           ---          ---
  21          ---          ---           ---          ---           ---          ---           ---          ---
  22          ---          ---           ---          ---           ---          ---           ---          ---
  23          ---          ---           ---          ---           ---          ---           ---          ---
  24          ---          ---           ---          ---           ---          ---           ---          ---
  25          ---          ---           ---          ---           ---          ---           ---          ---
  26          ---          ---           ---          ---           ---          ---           ---          ---
  27          ---          ---           ---          ---           ---          ---           ---          ---
  28          ---          ---           ---          ---           ---          ---           ---          ---
  29          ---          ---           ---          ---           ---          ---           ---          ---
  30          ---          ---           ---          ---           ---          ---           ---          ---
  31          ---          ---           ---          ---           ---          ---           ---          ---
  32          ---          ---           ---          ---           ---          ---           ---          ---
  33          ---          ---           ---          ---           ---          ---           ---          ---
  34          ---          ---           ---          ---           ---          ---           ---          ---
  35          ---          ---           ---          ---           ---          ---           ---          ---
  36          ---          ---           ---          ---           ---          ---           ---          ---
  37          ---          ---           ---          ---           ---          ---           ---          ---
  38          ---          ---           ---          ---           ---          ---           ---          ---
  39          ---          ---           ---          ---           ---          ---           ---          ---
  40          ---          ---           ---          ---           ---          ---           ---          ---
  41          ---          ---           ---          ---           ---          ---           ---          ---
  42          ---          ---           ---          ---           ---          ---           ---          ---
  43          ---          ---           ---          ---           ---          ---           ---          ---
  44          ---          ---           ---          ---           ---          ---           ---          ---
  45          ---          ---           ---          ---           ---          ---           ---          ---
  46          ---          ---           ---          ---           ---          ---           ---          ---
  47          ---          ---           ---          ---           ---          ---           ---          ---
  48          ---          ---           ---          ---           ---          ---           ---          ---
  49          ---          ---           ---          ---           ---          ---           ---          ---
  50          ---          ---           ---          ---           ---          ---           ---          ---
Average   1.51530E+00  1.38247E-03   6.40523E-01  2.21465E-04   3.74034E-01  9.40353E-05   4.70571E-01  9.44616E-05
-------------------------------------------------------------------------------------------------------------------

TABLE 5. NUMBER OF LESIONS DIVIDED BY TWICE THE CLUSTER LENGTH (lesions per nucleotide)
===================================================================================================================
Number of --------- DSB ----------   --------- SSB ----------   -------- OTHER ---------   ----- ALL CLUSTERS -----
 lesions    Average        SEM         Average        SEM         Average        SEM         Average        SEM    
===================================================================================================================
   1          ---          ---       8.33333E-02  0.00000E+00   8.33333E-02  0.00000E+00   8.33333E-02  0.00000E+00
   2      4.55213E-02  7.71571E-05   4.13080E-02  1.73653E-05   4.16206E-02  1.51110E-05   4.16188E-02  1.13391E-05
   3      3.17811E-02  4.78584E-05   2.92025E-02  1.57365E-05   2.94905E-02  1.72881E-05   2.95100E-02  1.12459E-05
   4      2.71147E-02  4.92372E-05   2.50822E-02  1.86933E-05   2.53854E-02  2.56235E-05   2.54067E-02  1.40504E-05
   5      2.49348E-02  6.84661E-05   2.30939E-02  2.61962E-05   2.34406E-02  4.68039E-05   2.34604E-02  2.07712E-05
   6      2.35461E-02  8.45427E-05   2.19311E-02  4.42314E-05   2.22900E-02  7.83781E-05   2.23184E-02  3.56517E-05
   7      2.23644E-02  1.17604E-04   2.11765E-02  6.32777E-05   2.15727E-02  1.38659E-04   2.14855E-02  5.42018E-05
   8      2.14910E-02  1.68205E-04   2.06462E-02  9.95466E-05   2.09794E-02  2.73933E-04   2.08795E-02  8.31161E-05
   9      2.13224E-02  2.64355E-04   2.00850E-02  1.52510E-04   2.01666E-02  4.35281E-04   2.04597E-02  1.29822E-04
  10      2.12865E-02  5.64470E-04   1.99633E-02  2.84207E-04   2.17295E-02  1.03576E-03   2.04383E-02  2.58033E-04
  11      2.20937E-02  1.44883E-03   1.92896E-02  4.54320E-04   1.83841E-02  1.45767E-03   2.00757E-02  5.40774E-04
  12      1.97167E-02  9.12198E-04   1.87624E-02  6.82444E-04   2.26244E-02  3.01659E-03   1.94019E-02  5.58268E-04
  13          ---          ---       1.93756E-02  1.63200E-03       ---          ---       1.93756E-02  1.63200E-03
  14      1.81413E-02  9.84410E-04   2.38095E-02  0.00000E+00       ---          ---       2.00307E-02  1.97305E-03
  15          ---          ---       2.15517E-02  0.00000E+00       ---          ---       2.15517E-02  0.00000E+00
  16          ---          ---           ---          ---           ---          ---           ---          ---
  17          ---          ---           ---          ---           ---          ---           ---          ---
  18          ---          ---           ---          ---           ---          ---           ---          ---
  19          ---          ---           ---          ---           ---          ---           ---          ---
  20          ---          ---           ---          ---           ---          ---           ---          ---
  21          ---          ---           ---          ---           ---          ---           ---          ---
  22          ---          ---           ---          ---           ---          ---           ---          ---
  23          ---          ---           ---          ---           ---          ---           ---          ---
  24          ---          ---           ---          ---           ---          ---           ---          ---
  25          ---          ---           ---          ---           ---          ---           ---          ---
  26          ---          ---           ---          ---           ---          ---           ---          ---
  27          ---          ---           ---          ---           ---          ---           ---          ---
  28          ---          ---           ---          ---           ---          ---           ---          ---
  29          ---          ---           ---          ---           ---          ---           ---          ---
  30          ---          ---           ---          ---           ---          ---           ---          ---
  31          ---          ---           ---          ---           ---          ---           ---          ---
  32          ---          ---           ---          ---           ---          ---           ---          ---
  33          ---          ---           ---          ---           ---          ---           ---          ---
  34          ---          ---           ---          ---           ---          ---           ---          ---
  35          ---          ---           ---          ---           ---          ---           ---          ---
  36          ---          ---           ---          ---           ---          ---           ---          ---
  37          ---          ---           ---          ---           ---          ---           ---          ---
  38          ---          ---           ---          ---           ---          ---           ---          ---
  39          ---          ---           ---          ---           ---          ---           ---          ---
  40          ---          ---           ---          ---           ---          ---           ---          ---
  41          ---          ---           ---          ---           ---          ---           ---          ---
  42          ---          ---           ---          ---           ---          ---           ---          ---
  43          ---          ---           ---          ---           ---          ---           ---          ---
  44          ---          ---           ---          ---           ---          ---           ---          ---
  45          ---          ---           ---          ---           ---          ---           ---          ---
  46          ---          ---           ---          ---           ---          ---           ---          ---
  47          ---          ---           ---          ---           ---          ---           ---          ---
  48          ---          ---           ---          ---           ---          ---           ---          ---
  49          ---          ---           ---          ---           ---          ---           ---          ---
  50          ---          ---           ---          ---           ---          ---           ---          ---
Average   3.71697E-02  4.17201E-05   6.41764E-02  8.26255E-06   7.38739E-02  4.29797E-06   7.04267E-02  3.89784E-06
-------------------------------------------------------------------------------------------------------------------

TABLE 6. Number of clusters per cell per Gy per track.  Cluster yields are for a representative cell containing
an average of 1.000 Gbp (giga basepair) of DNA.  Cluster induction is proportional to absorbed dose up to at least
a hundred or thousand Gy. The category "OTHER" includes all classes of individual and clustered DNA lesion, except
for SSB and DSB.  SEM = standard error of the mean.
===================================================================================================================
Number of --------- DSB ----------   --------- SSB ----------   -------- OTHER ---------   ----- ALL CLUSTERS -----
 lesions    Average        SEM         Average        SEM         Average        SEM         Average        SEM    
===================================================================================================================
   1          ---          ---       3.89180E-01  1.30487E-04   1.16733E+00  2.97471E-04   1.55651E+00  3.76766E-04
   2      1.41950E-02  2.77852E-05   1.78964E-01  9.46618E-05   2.48224E-01  1.11953E-04   4.41383E-01  1.55597E-04
   3      9.06918E-03  2.26333E-05   6.32573E-02  5.84795E-05   5.26709E-02  5.19485E-05   1.24997E-01  7.97446E-05
   4      3.98896E-03  1.49720E-05   2.02331E-02  3.37565E-05   1.11691E-02  2.49859E-05   3.53912E-02  4.37832E-05
   5      1.51041E-03  9.27862E-06   6.13492E-03  1.86275E-05   2.39120E-03  1.16987E-05   1.00365E-02  2.37249E-05
   6      5.22949E-04  5.50282E-06   1.79205E-03  1.02204E-05   5.05526E-04  5.40573E-06   2.82052E-03  1.27581E-05
   7      1.77961E-04  3.24257E-06   5.18711E-04  5.52717E-06   1.07852E-04  2.54226E-06   8.04524E-04  6.89479E-06
   8      5.94783E-05  1.85842E-06   1.41702E-04  2.85701E-06   2.19223E-05  1.14611E-06   2.23103E-04  3.61585E-06
   9      1.97144E-05  1.07181E-06   3.95965E-05  1.52459E-06   4.43484E-06  5.13456E-07   6.37457E-05  1.92470E-06
  10      5.44209E-06  5.61829E-07   1.23831E-05  8.45698E-07   9.90075E-07  2.39946E-07   1.88152E-05  1.04487E-06
  11      1.39724E-06  2.84895E-07   3.08949E-06  4.23289E-07   2.34322E-07  1.17145E-07   4.72106E-06  5.22482E-07
  12      5.83647E-07  1.84488E-07   8.86801E-07  2.28923E-07   1.16776E-07  8.25689E-08   1.58722E-06  3.05158E-07
  13          ---          ---       1.75378E-07  1.01250E-07       ---          ---       1.75378E-07  1.01250E-07
  14      1.16587E-07  8.24352E-08   5.92499E-08  0.00000E+00       ---          ---       1.75837E-07  1.01512E-07
  15          ---          ---       5.81987E-08  0.00000E+00       ---          ---       5.81987E-08  0.00000E+00
  16          ---          ---           ---          ---           ---          ---           ---          ---
  17          ---          ---           ---          ---           ---          ---           ---          ---
  18          ---          ---           ---          ---           ---          ---           ---          ---
  19          ---          ---           ---          ---           ---          ---           ---          ---
  20          ---          ---           ---          ---           ---          ---           ---          ---
  21          ---          ---           ---          ---           ---          ---           ---          ---
  22          ---          ---           ---          ---           ---          ---           ---          ---
  23          ---          ---           ---          ---           ---          ---           ---          ---
  24          ---          ---           ---          ---           ---          ---           ---          ---
  25          ---          ---           ---          ---           ---          ---           ---          ---
  26          ---          ---           ---          ---           ---          ---           ---          ---
  27          ---          ---           ---          ---           ---          ---           ---          ---
  28          ---          ---           ---          ---           ---          ---           ---          ---
  29          ---          ---           ---          ---           ---          ---           ---          ---
  30          ---          ---           ---          ---           ---          ---           ---          ---
  31          ---          ---           ---          ---           ---          ---           ---          ---
  32          ---          ---           ---          ---           ---          ---           ---          ---
  33          ---          ---           ---          ---           ---          ---           ---          ---
  34          ---          ---           ---          ---           ---          ---           ---          ---
  35          ---          ---           ---          ---           ---          ---           ---          ---
  36          ---          ---           ---          ---           ---          ---           ---          ---
  37          ---          ---           ---          ---           ---          ---           ---          ---
  38          ---          ---           ---          ---           ---          ---           ---          ---
  39          ---          ---           ---          ---           ---          ---           ---          ---
  40          ---          ---           ---          ---           ---          ---           ---          ---
  41          ---          ---           ---          ---           ---          ---           ---          ---
  42          ---          ---           ---          ---           ---          ---           ---          ---
  43          ---          ---           ---          ---           ---          ---           ---          ---
  44          ---          ---           ---          ---           ---          ---           ---          ---
  45          ---          ---           ---          ---           ---          ---           ---          ---
  46          ---          ---           ---          ---           ---          ---           ---          ---
  47          ---          ---           ---          ---           ---          ---           ---          ---
  48          ---          ---           ---          ---           ---          ---           ---          ---
  49          ---          ---           ---          ---           ---          ---           ---          ---
  50          ---          ---           ---          ---           ---          ---           ---          ---
 Total    2.95512E-02  3.88220E-05   6.60278E-01  1.50476E-04   1.48243E+00  3.12837E-04   2.17226E+00  4.31406E-04
-------------------------------------------------------------------------------------------------------------------
