# Supplementary material for: A computational method to estimate the relative biological effectiveness and tumor control probability for low-LET proton irradiations
Source: PLoS One. 2026 Mar 20;21(3):e0341352. doi: 10.1371/journal.pone.0341352 (PMC13004361; doi:10.1371/journal.pone.0341352)
Supplement: S1 File — These files include the DSB yields simulated by MCDS and the proton spectra used at different LET positions. Available at: https://nfuedu-my.sharepoint.com/personal/ccchan_nfu_edu_tw/_layouts/15/onedrive.aspx?id=%2Fpersonal%2Fccchan%5Fnfu%5Fedu%5Ftw%2FDocuments%2Fplos%20one&ga=1. (ZIP) [file pone.0341352.s001.zip › MCDS/proton/P1/2.out]

===============================
MCDS Version 3.00B  15-JUL-2011
===============================
      1.432     running time (min)
 1.0000E+00     DNA content (Gbp)
 8.0000E+00     Dia. of cell nucleus (um)
      10000     number of cells (nocs)
  987654321     random number seed


MXRF TABLE: Particle types and properties of the (input) mixed radiation field. The hypoxia reduction factor (HRF)
for DSB induction is estimated as [1/(1-pcr)]^2, where pcr = the probability a lesion undergoes chemical repair
for the specified (input) oxygen concentration compared to fully aerobic (100% O2) conditions.  The frequency-mean
specific energy (zf) is for a spherical target representative of the cell nucleus. Radiative losses by the primary
charged particle are assumed non-local and do not not contribute to specific energy or the dose per unit fluence
(DPUF).  The reported stopping power is at the point of entry into the cell nucleus (pO2 = 2.000%).
===================================================================================================================
        Normed   -- Kinetic Energy --               Stopping Power (keV/um)      CSDA       Dosimetry (Gy)    HRF
  Ion     wt       (MeV)     (MeV/A)      zeb     Coll+Nuc  Radiat    Total    Range (cm)   DPUF       zf     DSB
===================================================================================================================
    p  2.65E-03  4.286E+01  4.286E+01  1.170E+01  1.38E+00 0.00E+00 1.380E+00  1.720E+00  2.225E+00 4.43E-03 1.225
    p  6.19E-03  4.952E+01  4.952E+01  1.023E+01  1.23E+00 0.00E+00 1.231E+00  2.232E+00  1.984E+00 3.95E-03 1.225
    p  0.00E+00  5.595E+01  5.595E+01  9.142E+00  1.12E+00 0.00E+00 1.119E+00  2.780E+00  1.802E+00 3.58E-03 1.225
    p  1.09E-01  5.655E+01  5.655E+01  9.053E+00  1.11E+00 0.00E+00 1.110E+00  2.834E+00  1.787E+00 3.55E-03 1.225
    p  1.68E-01  5.702E+01  5.702E+01  8.985E+00  1.10E+00 0.00E+00 1.103E+00  2.877E+00  1.775E+00 3.53E-03 1.225
    p  2.35E-01  5.762E+01  5.762E+01  8.899E+00  1.09E+00 0.00E+00 1.094E+00  2.931E+00  1.761E+00 3.50E-03 1.225
    p  2.59E-01  5.786E+01  5.786E+01  8.866E+00  1.09E+00 0.00E+00 1.091E+00  2.953E+00  1.755E+00 3.49E-03 1.225
    p  1.59E-01  5.845E+01  5.845E+01  8.784E+00  1.08E+00 0.00E+00 1.082E+00  3.008E+00  1.741E+00 3.46E-03 1.225
    p  6.19E-02  5.881E+01  5.881E+01  8.735E+00  1.08E+00 0.00E+00 1.077E+00  3.041E+00  1.733E+00 3.45E-03 1.225
    p  0.00E+00  5.905E+01  5.905E+01  8.702E+00  1.07E+00 0.00E+00 1.073E+00  3.063E+00  1.728E+00 3.44E-03 1.225
  Avg  1.00E-01  5.758E+01  5.758E+01  8.909E+00  1.09E+00 0.00E+00 1.095E+00  2.929E+00  1.763E+00 3.51E-03 1.225
===================================================================================================================
ZEB = (zeff/beta)^2 (Barkas 1963); DPUF = absorbed dose per unit fluence (nGy-cm^2/particle); zf in units of Gy

TABLE 1. Percent (%) cluster yields by complexity, as classified using the scheme of Nikjoo et al. (IJRB 71, 
467-483 1997 and and Radiat. Res. 156, 577-583 2001).
===================================================================================================================
    68.922     BD    - one or more Bd (no Sb)
    28.568     SSB   - Sb (no auxilary damage)
     1.172     SSB+  - two Sb on the same strand
     0.134     2SSB  - two or more Sb on opposite strands separated by at least 10 bp
     1.058     DSB   - two Sb on opposite strands with a separation <= 10 bp
     0.131     DSB+  - DSB accompanied by one (or more) additional Sb within 10 bp separation
     0.014     DSB++ - more than one DSB whether within the 10 bp separation or further apart
     4.374     SSBc  - fraction of complex damage (SSB+ and 2SSB) among SSBs
    38.106     SSBcb - fraction of complex damage (SSB+ and 2SSB) among SSBs; base damage included
    12.075     DSBc  - fraction of complex damage (DSB+ and DSB++) among DSBs
    48.698     DSBcb - fraction of complex damage (DSB+ and DSB++) among DSBs; base damage included
===================================================================================================================

TABLE 2. Number of clusters per cell per Gy.  Cluster yields are for a representative cell containing an average
of 1.000 Gbp (giga basepair) of DNA.  Cluster induction is proportional to absorbed dose up to at least a
hundred or thousand Gy. The category "OTHER" includes all classes of individual and clustered DNA lesion, except
for SSB and DSB.  SEM = standard error of the mean.
===================================================================================================================
Number of --------- DSB ----------   --------- SSB ----------   -------- OTHER ---------   ----- ALL CLUSTERS -----
 lesions    Average        SEM         Average        SEM         Average        SEM         Average        SEM    
===================================================================================================================
   1          ---          ---       1.07107E+02  3.00004E-02   3.21267E+02  5.71310E-02   4.28374E+02  6.88849E-02
   2      3.58403E+00  7.44162E-03   4.52557E+01  2.37775E-02   6.27756E+01  2.71915E-02   1.11615E+02  3.51483E-02
   3      2.10335E+00  5.80416E-03   1.46974E+01  1.47409E-02   1.22351E+01  1.32316E-02   2.90357E+01  1.97613E-02
   4      8.49267E-01  3.70343E-03   4.33238E+00  8.23187E-03   2.37852E+00  6.09493E-03   7.56017E+00  1.06131E-02
   5      2.94367E-01  2.18601E-03   1.20605E+00  4.43927E-03   4.70217E-01  2.76849E-03   1.97063E+00  5.56943E-03
   6      9.29000E-02  1.24584E-03   3.24167E-01  2.30926E-03   9.15500E-02  1.22975E-03   5.08617E-01  2.89604E-03
   7      2.95500E-02  7.02540E-04   8.61167E-02  1.18342E-03   1.73000E-02  5.37577E-04   1.32967E-01  1.46761E-03
   8      8.55000E-03  3.76657E-04   2.10500E-02  5.85853E-04   3.36667E-03  2.41489E-04   3.29667E-02  7.36536E-04
   9      2.71667E-03  2.13671E-04   5.65000E-03  3.05297E-04   5.83333E-04  9.84335E-05   8.95000E-03  3.85939E-04
  10      7.50000E-04  1.11557E-04   1.50000E-03  1.57409E-04   1.50000E-04  4.99800E-05   2.40000E-03  1.98565E-04
  11      5.00000E-05  2.88646E-05   4.50000E-04  8.64899E-05   3.33333E-05  2.35690E-05   5.33333E-04  9.41346E-05
  12      1.00000E-04  4.08146E-05   1.33333E-04  4.71239E-05       ---          ---       2.33333E-04  6.23204E-05
  13          ---          ---       1.66667E-05  1.66667E-05       ---          ---       1.66667E-05  1.66667E-05
  14          ---          ---       3.33333E-05  2.35690E-05       ---          ---       3.33333E-05  2.35690E-05
  15          ---          ---       1.66667E-05  1.66667E-05       ---          ---       1.66667E-05  1.66667E-05
  16          ---          ---           ---          ---           ---          ---           ---          ---
  17          ---          ---           ---          ---           ---          ---           ---          ---
  18          ---          ---           ---          ---           ---          ---           ---          ---
  19          ---          ---           ---          ---           ---          ---           ---          ---
  20          ---          ---           ---          ---           ---          ---           ---          ---
  21          ---          ---           ---          ---           ---          ---           ---          ---
  22          ---          ---           ---          ---           ---          ---           ---          ---
  23          ---          ---           ---          ---           ---          ---           ---          ---
  24          ---          ---           ---          ---           ---          ---           ---          ---
  25          ---          ---           ---          ---           ---          ---           ---          ---
  26          ---          ---           ---          ---           ---          ---           ---          ---
  27          ---          ---           ---          ---           ---          ---           ---          ---
  28          ---          ---           ---          ---           ---          ---           ---          ---
  29          ---          ---           ---          ---           ---          ---           ---          ---
  30          ---          ---           ---          ---           ---          ---           ---          ---
  31          ---          ---           ---          ---           ---          ---           ---          ---
  32          ---          ---           ---          ---           ---          ---           ---          ---
  33          ---          ---           ---          ---           ---          ---           ---          ---
  34          ---          ---           ---          ---           ---          ---           ---          ---
  35          ---          ---           ---          ---           ---          ---           ---          ---
  36          ---          ---           ---          ---           ---          ---           ---          ---
  37          ---          ---           ---          ---           ---          ---           ---          ---
  38          ---          ---           ---          ---           ---          ---           ---          ---
  39          ---          ---           ---          ---           ---          ---           ---          ---
  40          ---          ---           ---          ---           ---          ---           ---          ---
  41          ---          ---           ---          ---           ---          ---           ---          ---
  42          ---          ---           ---          ---           ---          ---           ---          ---
  43          ---          ---           ---          ---           ---          ---           ---          ---
  44          ---          ---           ---          ---           ---          ---           ---          ---
  45          ---          ---           ---          ---           ---          ---           ---          ---
  46          ---          ---           ---          ---           ---          ---           ---          ---
  47          ---          ---           ---          ---           ---          ---           ---          ---
  48          ---          ---           ---          ---           ---          ---           ---          ---
  49          ---          ---           ---          ---           ---          ---           ---          ---
  50          ---          ---           ---          ---           ---          ---           ---          ---
 Total    6.96563E+00  9.96701E-03   1.73038E+02  2.25381E-02   3.99240E+02  4.21404E-02   5.79243E+02  4.38013E-02
-------------------------------------------------------------------------------------------------------------------

TABLE 3. Cluster composition (% Sb per cluster)
===================================================================================================================
Number of --------- DSB ----------   --------- SSB ----------   -------- OTHER ---------   ----- ALL CLUSTERS -----
 lesions    Average        SEM         Average        SEM         Average        SEM         Average        SEM    
===================================================================================================================
   1          ---          ---       1.66667E+01  0.00000E+00   0.00000E+00  0.00000E+00   4.16719E+00  9.54201E-04
   2      1.66667E+01  0.00000E+00   8.95627E+00  1.32079E-03   0.00000E+00  0.00000E+00   4.16649E+00  1.66232E-03
   3      1.20280E+01  6.07891E-03   6.51694E+00  2.32329E-03   0.00000E+00  0.00000E+00   4.16960E+00  2.94415E-03
   4      9.80564E+00  1.13685E-02   5.36306E+00  4.24103E-03   0.00000E+00  0.00000E+00   4.17474E+00  5.27072E-03
   5      8.53485E+00  1.90398E-02   4.71824E+00  8.17685E-03   0.00000E+00  0.00000E+00   4.16218E+00  9.94279E-03
   6      7.71284E+00  3.16455E-02   4.30235E+00  1.60871E-02   0.00000E+00  0.00000E+00   4.15460E+00  1.97382E-02
   7      7.14408E+00  5.10454E-02   4.06044E+00  2.73071E-02   0.00000E+00  0.00000E+00   4.21911E+00  3.33230E-02
   8      6.83633E+00  8.78888E-02   3.78206E+00  5.04633E-02   0.00000E+00  0.00000E+00   4.19748E+00  5.94461E-02
   9      6.30895E+00  1.49818E-01   3.81426E+00  1.00005E-01   0.00000E+00  0.00000E+00   4.31804E+00  1.04401E-01
  10      5.96296E+00  2.33843E-01   3.88889E+00  1.68632E-01   0.00000E+00  0.00000E+00   4.29398E+00  1.76586E-01
  11      5.55556E+00  5.05050E-01   3.59147E+00  3.14762E-01   0.00000E+00  0.00000E+00   3.55114E+00  3.30565E-01
  12      5.32407E+00  4.26831E-01   2.60417E+00  3.14697E-01       ---          ---       3.76984E+00  4.47064E-01
  13          ---          ---       5.12820E+00  0.00000E+00       ---          ---       5.12820E+00  0.00000E+00
  14          ---          ---       3.57143E+00  2.38095E+00       ---          ---       3.57143E+00  2.38095E+00
  15          ---          ---       2.22222E+00  0.00000E+00       ---          ---       2.22222E+00  0.00000E+00
  16          ---          ---           ---          ---           ---          ---           ---          ---
  17          ---          ---           ---          ---           ---          ---           ---          ---
  18          ---          ---           ---          ---           ---          ---           ---          ---
  19          ---          ---           ---          ---           ---          ---           ---          ---
  20          ---          ---           ---          ---           ---          ---           ---          ---
  21          ---          ---           ---          ---           ---          ---           ---          ---
  22          ---          ---           ---          ---           ---          ---           ---          ---
  23          ---          ---           ---          ---           ---          ---           ---          ---
  24          ---          ---           ---          ---           ---          ---           ---          ---
  25          ---          ---           ---          ---           ---          ---           ---          ---
  26          ---          ---           ---          ---           ---          ---           ---          ---
  27          ---          ---           ---          ---           ---          ---           ---          ---
  28          ---          ---           ---          ---           ---          ---           ---          ---
  29          ---          ---           ---          ---           ---          ---           ---          ---
  30          ---          ---           ---          ---           ---          ---           ---          ---
  31          ---          ---           ---          ---           ---          ---           ---          ---
  32          ---          ---           ---          ---           ---          ---           ---          ---
  33          ---          ---           ---          ---           ---          ---           ---          ---
  34          ---          ---           ---          ---           ---          ---           ---          ---
  35          ---          ---           ---          ---           ---          ---           ---          ---
  36          ---          ---           ---          ---           ---          ---           ---          ---
  37          ---          ---           ---          ---           ---          ---           ---          ---
  38          ---          ---           ---          ---           ---          ---           ---          ---
  39          ---          ---           ---          ---           ---          ---           ---          ---
  40          ---          ---           ---          ---           ---          ---           ---          ---
  41          ---          ---           ---          ---           ---          ---           ---          ---
  42          ---          ---           ---          ---           ---          ---           ---          ---
  43          ---          ---           ---          ---           ---          ---           ---          ---
  44          ---          ---           ---          ---           ---          ---           ---          ---
  45          ---          ---           ---          ---           ---          ---           ---          ---
  46          ---          ---           ---          ---           ---          ---           ---          ---
  47          ---          ---           ---          ---           ---          ---           ---          ---
  48          ---          ---           ---          ---           ---          ---           ---          ---
  49          ---          ---           ---          ---           ---          ---           ---          ---
  50          ---          ---           ---          ---           ---          ---           ---          ---
Average   1.39077E+01  5.22056E-03   1.33901E+01  1.30630E-03   0.00000E+00  0.00000E+00   4.16727E+00  4.16680E-04
-------------------------------------------------------------------------------------------------------------------
NOTES: (% Sb) is the percentage of lesions that are strand breaks.
The number of Sb is ((% Sb)/100)*(# lesions). The number of Bd is (1-(% Sb)/100)*(# lesions).

TABLE 4. Cluster Length (in base pair)
===================================================================================================================
Number of --------- DSB ----------   --------- SSB ----------   -------- OTHER ---------   ----- ALL CLUSTERS -----
 lesions    Average        SEM         Average        SEM         Average        SEM         Average        SEM    
===================================================================================================================
   1          ---          ---       1.66667E-01  0.00000E+00   1.66667E-01  0.00000E+00   1.66667E-01  0.00000E+00
   2      9.14827E-01  1.00140E-03   9.40608E-01  2.71678E-04   9.38448E-01  2.31000E-04   9.38573E-01  1.74887E-04
   3      1.61229E+00  1.82345E-03   1.72731E+00  6.71427E-04   1.71278E+00  7.27791E-04   1.71287E+00  4.76663E-04
   4      2.35148E+00  3.84012E-03   2.51013E+00  1.53041E-03   2.48693E+00  2.10756E-03   2.48499E+00  1.14147E-03
   5      3.09521E+00  7.80269E-03   3.29875E+00  3.57457E-03   3.25813E+00  6.13667E-03   3.25902E+00  2.73647E-03
   6      3.85131E+00  1.37849E-02   4.09071E+00  8.14255E-03   4.05240E+00  1.41351E-02   4.03825E+00  6.59527E-03
   7      4.68103E+00  2.68999E-02   4.88274E+00  1.60188E-02   4.81978E+00  3.49449E-02   4.82919E+00  1.33126E-02
   8      5.50233E+00  5.42366E-02   5.65231E+00  3.32321E-02   5.58588E+00  8.30405E-02   5.60797E+00  2.72318E-02
   9      6.14027E+00  9.58070E-02   6.44104E+00  6.47510E-02   6.43810E+00  1.65695E-01   6.34975E+00  5.18488E-02
  10      7.30000E+00  2.40160E-01   7.47037E+00  1.47987E-01   6.46296E+00  4.68760E-01   7.35417E+00  1.23473E-01
  11      6.11111E+00  1.37549E+00   8.33951E+00  2.34099E-01   8.25000E+00  1.41667E+00   8.12500E+00  2.60423E-01
  12      8.83333E+00  6.28048E-01   8.81250E+00  4.62307E-01       ---          ---       8.82143E+00  3.61647E-01
  13          ---          ---       9.83333E+00  0.00000E+00       ---          ---       9.83333E+00  0.00000E+00
  14          ---          ---       1.04167E+01  2.25000E+00       ---          ---       1.04167E+01  2.25000E+00
  15          ---          ---       9.66667E+00  0.00000E+00       ---          ---       9.66667E+00  0.00000E+00
  16          ---          ---           ---          ---           ---          ---           ---          ---
  17          ---          ---           ---          ---           ---          ---           ---          ---
  18          ---          ---           ---          ---           ---          ---           ---          ---
  19          ---          ---           ---          ---           ---          ---           ---          ---
  20          ---          ---           ---          ---           ---          ---           ---          ---
  21          ---          ---           ---          ---           ---          ---           ---          ---
  22          ---          ---           ---          ---           ---          ---           ---          ---
  23          ---          ---           ---          ---           ---          ---           ---          ---
  24          ---          ---           ---          ---           ---          ---           ---          ---
  25          ---          ---           ---          ---           ---          ---           ---          ---
  26          ---          ---           ---          ---           ---          ---           ---          ---
  27          ---          ---           ---          ---           ---          ---           ---          ---
  28          ---          ---           ---          ---           ---          ---           ---          ---
  29          ---          ---           ---          ---           ---          ---           ---          ---
  30          ---          ---           ---          ---           ---          ---           ---          ---
  31          ---          ---           ---          ---           ---          ---           ---          ---
  32          ---          ---           ---          ---           ---          ---           ---          ---
  33          ---          ---           ---          ---           ---          ---           ---          ---
  34          ---          ---           ---          ---           ---          ---           ---          ---
  35          ---          ---           ---          ---           ---          ---           ---          ---
  36          ---          ---           ---          ---           ---          ---           ---          ---
  37          ---          ---           ---          ---           ---          ---           ---          ---
  38          ---          ---           ---          ---           ---          ---           ---          ---
  39          ---          ---           ---          ---           ---          ---           ---          ---
  40          ---          ---           ---          ---           ---          ---           ---          ---
  41          ---          ---           ---          ---           ---          ---           ---          ---
  42          ---          ---           ---          ---           ---          ---           ---          ---
  43          ---          ---           ---          ---           ---          ---           ---          ---
  44          ---          ---           ---          ---           ---          ---           ---          ---
  45          ---          ---           ---          ---           ---          ---           ---          ---
  46          ---          ---           ---          ---           ---          ---           ---          ---
  47          ---          ---           ---          ---           ---          ---           ---          ---
  48          ---          ---           ---          ---           ---          ---           ---          ---
  49          ---          ---           ---          ---           ---          ---           ---          ---
  50          ---          ---           ---          ---           ---          ---           ---          ---
Average   1.45609E+00  1.45238E-03   5.92867E-01  2.19730E-04   3.54071E-01  9.15343E-05   4.38670E-01  9.25160E-05
-------------------------------------------------------------------------------------------------------------------

TABLE 5. NUMBER OF LESIONS DIVIDED BY TWICE THE CLUSTER LENGTH (lesions per nucleotide)
===================================================================================================================
Number of --------- DSB ----------   --------- SSB ----------   -------- OTHER ---------   ----- ALL CLUSTERS -----
 lesions    Average        SEM         Average        SEM         Average        SEM         Average        SEM    
===================================================================================================================
   1          ---          ---       8.33333E-02  0.00000E+00   8.33333E-02  0.00000E+00   8.33333E-02  0.00000E+00
   2      4.52392E-02  8.20537E-05   4.10764E-02  1.83876E-05   4.14036E-02  1.60264E-05   4.13934E-02  1.20549E-05
   3      3.15445E-02  5.25411E-05   2.90216E-02  1.73245E-05   2.93145E-02  1.88442E-05   2.93258E-02  1.23249E-05
   4      2.69400E-02  5.81966E-05   2.49618E-02  2.15468E-05   2.52377E-02  2.96745E-05   2.52697E-02  1.60914E-05
   5      2.48376E-02  8.09534E-05   2.29520E-02  3.20773E-05   2.33144E-02  5.59912E-05   2.33145E-02  2.52083E-05
   6      2.32936E-02  1.00826E-04   2.18082E-02  5.41823E-05   2.20382E-02  9.23583E-05   2.21405E-02  4.52645E-05
   7      2.21469E-02  1.51617E-04   2.10509E-02  8.10100E-05   2.14613E-02  1.87738E-04   2.13489E-02  6.96018E-05
   8      2.13576E-02  2.44851E-04   2.06051E-02  1.38121E-04   2.08529E-02  3.34890E-04   2.08203E-02  1.15615E-04
   9      2.12371E-02  3.67223E-04   2.01369E-02  2.27341E-04   1.98823E-02  5.43174E-04   2.04562E-02  1.87540E-04
  10      2.01971E-02  8.52378E-04   1.93118E-02  4.19773E-04   2.23478E-02  1.50456E-03   1.97782E-02  3.87993E-04
  11      2.84250E-02  7.70927E-03   1.86789E-02  4.96720E-04   1.90812E-02  3.27656E-03   1.96178E-02  9.02700E-04
  12      1.93883E-02  1.47161E-03   1.93199E-02  1.12188E-03       ---          ---       1.93492E-02  8.62743E-04
  13          ---          ---       1.83616E-02  0.00000E+00       ---          ---       1.83616E-02  0.00000E+00
  14          ---          ---       1.95802E-02  4.22932E-03       ---          ---       1.95802E-02  4.22932E-03
  15          ---          ---       2.15517E-02  0.00000E+00       ---          ---       2.15517E-02  0.00000E+00
  16          ---          ---           ---          ---           ---          ---           ---          ---
  17          ---          ---           ---          ---           ---          ---           ---          ---
  18          ---          ---           ---          ---           ---          ---           ---          ---
  19          ---          ---           ---          ---           ---          ---           ---          ---
  20          ---          ---           ---          ---           ---          ---           ---          ---
  21          ---          ---           ---          ---           ---          ---           ---          ---
  22          ---          ---           ---          ---           ---          ---           ---          ---
  23          ---          ---           ---          ---           ---          ---           ---          ---
  24          ---          ---           ---          ---           ---          ---           ---          ---
  25          ---          ---           ---          ---           ---          ---           ---          ---
  26          ---          ---           ---          ---           ---          ---           ---          ---
  27          ---          ---           ---          ---           ---          ---           ---          ---
  28          ---          ---           ---          ---           ---          ---           ---          ---
  29          ---          ---           ---          ---           ---          ---           ---          ---
  30          ---          ---           ---          ---           ---          ---           ---          ---
  31          ---          ---           ---          ---           ---          ---           ---          ---
  32          ---          ---           ---          ---           ---          ---           ---          ---
  33          ---          ---           ---          ---           ---          ---           ---          ---
  34          ---          ---           ---          ---           ---          ---           ---          ---
  35          ---          ---           ---          ---           ---          ---           ---          ---
  36          ---          ---           ---          ---           ---          ---           ---          ---
  37          ---          ---           ---          ---           ---          ---           ---          ---
  38          ---          ---           ---          ---           ---          ---           ---          ---
  39          ---          ---           ---          ---           ---          ---           ---          ---
  40          ---          ---           ---          ---           ---          ---           ---          ---
  41          ---          ---           ---          ---           ---          ---           ---          ---
  42          ---          ---           ---          ---           ---          ---           ---          ---
  43          ---          ---           ---          ---           ---          ---           ---          ---
  44          ---          ---           ---          ---           ---          ---           ---          ---
  45          ---          ---           ---          ---           ---          ---           ---          ---
  46          ---          ---           ---          ---           ---          ---           ---          ---
  47          ---          ---           ---          ---           ---          ---           ---          ---
  48          ---          ---           ---          ---           ---          ---           ---          ---
  49          ---          ---           ---          ---           ---          ---           ---          ---
  50          ---          ---           ---          ---           ---          ---           ---          ---
Average   3.75860E-02  4.69696E-05   6.56274E-02  8.52452E-06   7.46484E-02  4.27326E-06   7.15075E-02  3.94372E-06
-------------------------------------------------------------------------------------------------------------------

TABLE 6. Number of clusters per cell per Gy per track.  Cluster yields are for a representative cell containing
an average of 1.000 Gbp (giga basepair) of DNA.  Cluster induction is proportional to absorbed dose up to at least
a hundred or thousand Gy. The category "OTHER" includes all classes of individual and clustered DNA lesion, except
for SSB and DSB.  SEM = standard error of the mean.
===================================================================================================================
Number of --------- DSB ----------   --------- SSB ----------   -------- OTHER ---------   ----- ALL CLUSTERS -----
 lesions    Average        SEM         Average        SEM         Average        SEM         Average        SEM    
===================================================================================================================
   1          ---          ---       3.75546E-01  1.25346E-04   1.12645E+00  2.86530E-04   1.50200E+00  3.64507E-04
   2      1.25663E-02  2.61807E-05   1.58681E-01  8.86992E-05   2.20111E-01  1.04018E-04   3.91358E-01  1.43742E-04
   3      7.37568E-03  2.04399E-05   5.15342E-02  5.27067E-05   4.28993E-02  4.70412E-05   1.01809E-01  7.20813E-05
   4      2.97800E-03  1.30041E-05   1.51917E-02  2.90793E-05   8.33987E-03  2.14335E-05   2.65095E-02  3.76651E-05
   5      1.03217E-03  7.67379E-06   4.22893E-03  1.55988E-05   1.64885E-03  9.71970E-06   6.90995E-03  1.95899E-05
   6      3.25695E-04  4.36777E-06   1.13670E-03  8.10036E-06   3.20893E-04  4.30930E-06   1.78329E-03  1.01600E-05
   7      1.03621E-04  2.46425E-06   3.01865E-04  4.14834E-06   6.07107E-05  1.88661E-06   4.66196E-04  5.14861E-06
   8      3.00554E-05  1.32436E-06   7.38214E-05  2.05488E-06   1.18161E-05  8.50218E-07   1.15693E-04  2.58724E-06
   9      9.53414E-06  7.49816E-07   1.98136E-05  1.07080E-06   2.03974E-06  3.44204E-07   3.13875E-05  1.35351E-06
  10      2.61893E-06  3.89557E-07   5.26838E-06  5.53099E-07   5.24780E-07  1.74862E-07   8.41209E-06  6.96177E-07
  11      1.74913E-07  1.00984E-07   1.58678E-06  3.05074E-07   1.16587E-07  8.24352E-08   1.87827E-06  3.31612E-07
  12      3.51311E-07  1.43392E-07   4.70000E-07  1.66118E-07       ---          ---       8.21312E-07  2.19370E-07
  13          ---          ---       5.92499E-08  0.00000E+00       ---          ---       5.92499E-08  0.00000E+00
  14          ---          ---       1.16990E-07  8.27269E-08       ---          ---       1.16990E-07  8.27269E-08
  15          ---          ---       5.81987E-08  0.00000E+00       ---          ---       5.81987E-08  0.00000E+00
  16          ---          ---           ---          ---           ---          ---           ---          ---
  17          ---          ---           ---          ---           ---          ---           ---          ---
  18          ---          ---           ---          ---           ---          ---           ---          ---
  19          ---          ---           ---          ---           ---          ---           ---          ---
  20          ---          ---           ---          ---           ---          ---           ---          ---
  21          ---          ---           ---          ---           ---          ---           ---          ---
  22          ---          ---           ---          ---           ---          ---           ---          ---
  23          ---          ---           ---          ---           ---          ---           ---          ---
  24          ---          ---           ---          ---           ---          ---           ---          ---
  25          ---          ---           ---          ---           ---          ---           ---          ---
  26          ---          ---           ---          ---           ---          ---           ---          ---
  27          ---          ---           ---          ---           ---          ---           ---          ---
  28          ---          ---           ---          ---           ---          ---           ---          ---
  29          ---          ---           ---          ---           ---          ---           ---          ---
  30          ---          ---           ---          ---           ---          ---           ---          ---
  31          ---          ---           ---          ---           ---          ---           ---          ---
  32          ---          ---           ---          ---           ---          ---           ---          ---
  33          ---          ---           ---          ---           ---          ---           ---          ---
  34          ---          ---           ---          ---           ---          ---           ---          ---
  35          ---          ---           ---          ---           ---          ---           ---          ---
  36          ---          ---           ---          ---           ---          ---           ---          ---
  37          ---          ---           ---          ---           ---          ---           ---          ---
  38          ---          ---           ---          ---           ---          ---           ---          ---
  39          ---          ---           ---          ---           ---          ---           ---          ---
  40          ---          ---           ---          ---           ---          ---           ---          ---
  41          ---          ---           ---          ---           ---          ---           ---          ---
  42          ---          ---           ---          ---           ---          ---           ---          ---
  43          ---          ---           ---          ---           ---          ---           ---          ---
  44          ---          ---           ---          ---           ---          ---           ---          ---
  45          ---          ---           ---          ---           ---          ---           ---          ---
  46          ---          ---           ---          ---           ---          ---           ---          ---
  47          ---          ---           ---          ---           ---          ---           ---          ---
  48          ---          ---           ---          ---           ---          ---           ---          ---
  49          ---          ---           ---          ---           ---          ---           ---          ---
  50          ---          ---           ---          ---           ---          ---           ---          ---
 Total    2.44242E-02  3.52910E-05   6.06722E-01  1.38036E-04   1.39985E+00  2.95799E-04   2.03099E+00  4.04652E-04
-------------------------------------------------------------------------------------------------------------------
