# Supplementary material for: A computational method to estimate the relative biological effectiveness and tumor control probability for low-LET proton irradiations
Source: PLoS One. 2026 Mar 20;21(3):e0341352. doi: 10.1371/journal.pone.0341352 (PMC13004361; doi:10.1371/journal.pone.0341352)
Supplement: S1 File — These files include the DSB yields simulated by MCDS and the proton spectra used at different LET positions. Available at: https://nfuedu-my.sharepoint.com/personal/ccchan_nfu_edu_tw/_layouts/15/onedrive.aspx?id=%2Fpersonal%2Fccchan%5Fnfu%5Fedu%5Ftw%2FDocuments%2Fplos%20one&ga=1. (ZIP) [file pone.0341352.s001.zip › MCDS/proton/P1/21.out]

===============================
MCDS Version 3.00B  15-JUL-2011
===============================
      1.368     running time (min)
 1.0000E+00     DNA content (Gbp)
 8.0000E+00     Dia. of cell nucleus (um)
      10000     number of cells (nocs)
  987654321     random number seed


MXRF TABLE: Particle types and properties of the (input) mixed radiation field. The hypoxia reduction factor (HRF)
for DSB induction is estimated as [1/(1-pcr)]^2, where pcr = the probability a lesion undergoes chemical repair
for the specified (input) oxygen concentration compared to fully aerobic (100% O2) conditions.  The frequency-mean
specific energy (zf) is for a spherical target representative of the cell nucleus. Radiative losses by the primary
charged particle are assumed non-local and do not not contribute to specific energy or the dose per unit fluence
(DPUF).  The reported stopping power is at the point of entry into the cell nucleus (pO2 = 21.000%).
===================================================================================================================
        Normed   -- Kinetic Energy --               Stopping Power (keV/um)      CSDA       Dosimetry (Gy)    HRF
  Ion     wt       (MeV)     (MeV/A)      zeb     Coll+Nuc  Radiat    Total    Range (cm)   DPUF       zf     DSB
===================================================================================================================
    p  2.65E-03  4.286E+01  4.286E+01  1.170E+01  1.38E+00 0.00E+00 1.380E+00  1.720E+00  2.225E+00 4.43E-03 1.024
    p  6.19E-03  4.952E+01  4.952E+01  1.023E+01  1.23E+00 0.00E+00 1.231E+00  2.232E+00  1.984E+00 3.95E-03 1.024
    p  0.00E+00  5.595E+01  5.595E+01  9.142E+00  1.12E+00 0.00E+00 1.119E+00  2.780E+00  1.802E+00 3.58E-03 1.024
    p  1.09E-01  5.655E+01  5.655E+01  9.053E+00  1.11E+00 0.00E+00 1.110E+00  2.834E+00  1.787E+00 3.55E-03 1.024
    p  1.68E-01  5.702E+01  5.702E+01  8.985E+00  1.10E+00 0.00E+00 1.103E+00  2.877E+00  1.775E+00 3.53E-03 1.024
    p  2.35E-01  5.762E+01  5.762E+01  8.899E+00  1.09E+00 0.00E+00 1.094E+00  2.931E+00  1.761E+00 3.50E-03 1.024
    p  2.59E-01  5.786E+01  5.786E+01  8.866E+00  1.09E+00 0.00E+00 1.091E+00  2.953E+00  1.755E+00 3.49E-03 1.024
    p  1.59E-01  5.845E+01  5.845E+01  8.784E+00  1.08E+00 0.00E+00 1.082E+00  3.008E+00  1.741E+00 3.46E-03 1.024
    p  6.19E-02  5.881E+01  5.881E+01  8.735E+00  1.08E+00 0.00E+00 1.077E+00  3.041E+00  1.733E+00 3.45E-03 1.024
    p  0.00E+00  5.905E+01  5.905E+01  8.702E+00  1.07E+00 0.00E+00 1.073E+00  3.063E+00  1.728E+00 3.44E-03 1.024
  Avg  1.00E-01  5.758E+01  5.758E+01  8.909E+00  1.09E+00 0.00E+00 1.095E+00  2.929E+00  1.763E+00 3.51E-03 1.024
===================================================================================================================
ZEB = (zeff/beta)^2 (Barkas 1963); DPUF = absorbed dose per unit fluence (nGy-cm^2/particle); zf in units of Gy

TABLE 1. Percent (%) cluster yields by complexity, as classified using the scheme of Nikjoo et al. (IJRB 71, 
467-483 1997 and and Radiat. Res. 156, 577-583 2001).
===================================================================================================================
    68.312     BD    - one or more Bd (no Sb)
    28.869     SSB   - Sb (no auxilary damage)
     1.310     SSB+  - two Sb on the same strand
     0.164     2SSB  - two or more Sb on opposite strands separated by at least 10 bp
     1.167     DSB   - two Sb on opposite strands with a separation <= 10 bp
     0.160     DSB+  - DSB accompanied by one (or more) additional Sb within 10 bp separation
     0.019     DSB++ - more than one DSB whether within the 10 bp separation or further apart
     4.856     SSBc  - fraction of complex damage (SSB+ and 2SSB) among SSBs
    40.789     SSBcb - fraction of complex damage (SSB+ and 2SSB) among SSBs; base damage included
    13.265     DSBc  - fraction of complex damage (DSB+ and DSB++) among DSBs
    51.718     DSBcb - fraction of complex damage (DSB+ and DSB++) among DSBs; base damage included
===================================================================================================================

TABLE 2. Number of clusters per cell per Gy.  Cluster yields are for a representative cell containing an average
of 1.000 Gbp (giga basepair) of DNA.  Cluster induction is proportional to absorbed dose up to at least a
hundred or thousand Gy. The category "OTHER" includes all classes of individual and clustered DNA lesion, except
for SSB and DSB.  SEM = standard error of the mean.
===================================================================================================================
Number of --------- DSB ----------   --------- SSB ----------   -------- OTHER ---------   ----- ALL CLUSTERS -----
 lesions    Average        SEM         Average        SEM         Average        SEM         Average        SEM    
===================================================================================================================
   1          ---          ---       1.10646E+02  3.12144E-02   3.31951E+02  5.93508E-02   4.42597E+02  7.09727E-02
   2      4.00273E+00  7.85966E-03   5.04765E+01  2.52175E-02   7.00396E+01  2.88811E-02   1.24519E+02  3.75201E-02
   3      2.53935E+00  6.39084E-03   1.77094E+01  1.61246E-02   1.47508E+01  1.43351E-02   3.49995E+01  2.14063E-02
   4      1.10690E+00  4.18928E-03   5.62352E+00  9.40621E-03   3.10448E+00  7.00707E-03   9.83490E+00  1.21318E-02
   5      4.14483E-01  2.59715E-03   1.69133E+00  5.22624E-03   6.59700E-01  3.26626E-03   2.76552E+00  6.62229E-03
   6      1.43950E-01  1.53858E-03   4.89883E-01  2.84971E-03   1.39067E-01  1.51204E-03   7.72900E-01  3.55753E-03
   7      4.82500E-02  9.04187E-04   1.40267E-01  1.53604E-03   2.93167E-02  7.04701E-04   2.17833E-01  1.91665E-03
   8      1.59000E-02  5.11284E-04   3.80000E-02  7.88878E-04   5.75000E-03  3.11418E-04   5.96500E-02  9.95327E-04
   9      5.11667E-03  2.92312E-04   1.09500E-02  4.26191E-04   1.31667E-03  1.49428E-04   1.73833E-02  5.35495E-04
  10      1.38333E-03  1.51217E-04   3.40000E-03  2.39130E-04   2.33333E-04  6.23204E-05   5.01667E-03  2.89621E-04
  11      3.66667E-04  7.80915E-05   8.33333E-04  1.17562E-04   6.66667E-05  3.33283E-05   1.26667E-03  1.44751E-04
  12      1.33333E-04  4.71239E-05   2.33333E-04  6.23204E-05   3.33333E-05  2.35690E-05   4.00000E-04  8.15557E-05
  13          ---          ---       5.00000E-05  2.88646E-05       ---          ---       5.00000E-05  2.88646E-05
  14      3.33333E-05  2.35690E-05   3.33333E-05  2.35690E-05       ---          ---       6.66667E-05  3.33283E-05
  15          ---          ---           ---          ---           ---          ---           ---          ---
  16          ---          ---           ---          ---           ---          ---           ---          ---
  17          ---          ---           ---          ---           ---          ---           ---          ---
  18          ---          ---           ---          ---           ---          ---           ---          ---
  19          ---          ---           ---          ---           ---          ---           ---          ---
  20          ---          ---           ---          ---           ---          ---           ---          ---
  21          ---          ---           ---          ---           ---          ---           ---          ---
  22          ---          ---           ---          ---           ---          ---           ---          ---
  23          ---          ---           ---          ---           ---          ---           ---          ---
  24          ---          ---           ---          ---           ---          ---           ---          ---
  25          ---          ---           ---          ---           ---          ---           ---          ---
  26          ---          ---           ---          ---           ---          ---           ---          ---
  27          ---          ---           ---          ---           ---          ---           ---          ---
  28          ---          ---           ---          ---           ---          ---           ---          ---
  29          ---          ---           ---          ---           ---          ---           ---          ---
  30          ---          ---           ---          ---           ---          ---           ---          ---
  31          ---          ---           ---          ---           ---          ---           ---          ---
  32          ---          ---           ---          ---           ---          ---           ---          ---
  33          ---          ---           ---          ---           ---          ---           ---          ---
  34          ---          ---           ---          ---           ---          ---           ---          ---
  35          ---          ---           ---          ---           ---          ---           ---          ---
  36          ---          ---           ---          ---           ---          ---           ---          ---
  37          ---          ---           ---          ---           ---          ---           ---          ---
  38          ---          ---           ---          ---           ---          ---           ---          ---
  39          ---          ---           ---          ---           ---          ---           ---          ---
  40          ---          ---           ---          ---           ---          ---           ---          ---
  41          ---          ---           ---          ---           ---          ---           ---          ---
  42          ---          ---           ---          ---           ---          ---           ---          ---
  43          ---          ---           ---          ---           ---          ---           ---          ---
  44          ---          ---           ---          ---           ---          ---           ---          ---
  45          ---          ---           ---          ---           ---          ---           ---          ---
  46          ---          ---           ---          ---           ---          ---           ---          ---
  47          ---          ---           ---          ---           ---          ---           ---          ---
  48          ---          ---           ---          ---           ---          ---           ---          ---
  49          ---          ---           ---          ---           ---          ---           ---          ---
  50          ---          ---           ---          ---           ---          ---           ---          ---
 Total    8.27860E+00  1.08633E-02   1.86830E+02  2.45992E-02   4.20681E+02  4.44770E-02   6.15790E+02  4.61690E-02
-------------------------------------------------------------------------------------------------------------------

TABLE 3. Cluster composition (% Sb per cluster)
===================================================================================================================
Number of --------- DSB ----------   --------- SSB ----------   -------- OTHER ---------   ----- ALL CLUSTERS -----
 lesions    Average        SEM         Average        SEM         Average        SEM         Average        SEM    
===================================================================================================================
   1          ---          ---       1.66667E+01  0.00000E+00   0.00000E+00  0.00000E+00   4.16656E+00  9.72726E-04
   2      1.66667E+01  0.00000E+00   8.95570E+00  1.25362E-03   0.00000E+00  0.00000E+00   4.16604E+00  1.57899E-03
   3      1.20224E+01  5.46026E-03   6.51452E+00  2.12426E-03   0.00000E+00  0.00000E+00   4.16814E+00  2.68256E-03
   4      9.80582E+00  9.59667E-03   5.36342E+00  3.67945E-03   0.00000E+00  0.00000E+00   4.17064E+00  4.56673E-03
   5      8.51962E+00  1.65138E-02   4.71709E+00  6.70779E-03   0.00000E+00  0.00000E+00   4.16143E+00  8.14862E-03
   6      7.66892E+00  2.57674E-02   4.27663E+00  1.30355E-02   0.00000E+00  0.00000E+00   4.13040E+00  1.57358E-02
   7      7.15065E+00  4.04994E-02   4.04493E+00  2.19665E-02   0.00000E+00  0.00000E+00   4.18348E+00  2.70202E-02
   8      6.68944E+00  6.51273E-02   3.79349E+00  3.84629E-02   0.00000E+00  0.00000E+00   4.20763E+00  4.45594E-02
   9      6.46002E+00  1.14861E-01   3.67318E+00  6.81749E-02   0.00000E+00  0.00000E+00   4.21025E+00  7.72432E-02
  10      5.72289E+00  1.71881E-01   3.63184E+00  1.16688E-01   0.00000E+00  0.00000E+00   4.04561E+00  1.17728E-01
  11      5.78512E+00  3.25122E-01   3.33333E+00  2.20737E-01   0.00000E+00  0.00000E+00   3.86762E+00  2.38124E-01
  12      5.55556E+00  5.24951E-01   3.76984E+00  4.92201E-01   0.00000E+00  0.00000E+00   4.05093E+00  4.49559E-01
  13          ---          ---       3.41880E+00  8.54701E-01       ---          ---       3.41880E+00  8.54701E-01
  14      5.35714E+00  1.78571E+00   3.57143E+00  2.38095E+00       ---          ---       4.46429E+00  1.31985E+00
  15          ---          ---           ---          ---           ---          ---           ---          ---
  16          ---          ---           ---          ---           ---          ---           ---          ---
  17          ---          ---           ---          ---           ---          ---           ---          ---
  18          ---          ---           ---          ---           ---          ---           ---          ---
  19          ---          ---           ---          ---           ---          ---           ---          ---
  20          ---          ---           ---          ---           ---          ---           ---          ---
  21          ---          ---           ---          ---           ---          ---           ---          ---
  22          ---          ---           ---          ---           ---          ---           ---          ---
  23          ---          ---           ---          ---           ---          ---           ---          ---
  24          ---          ---           ---          ---           ---          ---           ---          ---
  25          ---          ---           ---          ---           ---          ---           ---          ---
  26          ---          ---           ---          ---           ---          ---           ---          ---
  27          ---          ---           ---          ---           ---          ---           ---          ---
  28          ---          ---           ---          ---           ---          ---           ---          ---
  29          ---          ---           ---          ---           ---          ---           ---          ---
  30          ---          ---           ---          ---           ---          ---           ---          ---
  31          ---          ---           ---          ---           ---          ---           ---          ---
  32          ---          ---           ---          ---           ---          ---           ---          ---
  33          ---          ---           ---          ---           ---          ---           ---          ---
  34          ---          ---           ---          ---           ---          ---           ---          ---
  35          ---          ---           ---          ---           ---          ---           ---          ---
  36          ---          ---           ---          ---           ---          ---           ---          ---
  37          ---          ---           ---          ---           ---          ---           ---          ---
  38          ---          ---           ---          ---           ---          ---           ---          ---
  39          ---          ---           ---          ---           ---          ---           ---          ---
  40          ---          ---           ---          ---           ---          ---           ---          ---
  41          ---          ---           ---          ---           ---          ---           ---          ---
  42          ---          ---           ---          ---           ---          ---           ---          ---
  43          ---          ---           ---          ---           ---          ---           ---          ---
  44          ---          ---           ---          ---           ---          ---           ---          ---
  45          ---          ---           ---          ---           ---          ---           ---          ---
  46          ---          ---           ---          ---           ---          ---           ---          ---
  47          ---          ---           ---          ---           ---          ---           ---          ---
  48          ---          ---           ---          ---           ---          ---           ---          ---
  49          ---          ---           ---          ---           ---          ---           ---          ---
  50          ---          ---           ---          ---           ---          ---           ---          ---
Average   1.36762E+01  4.88763E-03   1.31270E+01  1.27296E-03   0.00000E+00  0.00000E+00   4.16657E+00  4.17767E-04
-------------------------------------------------------------------------------------------------------------------
NOTES: (% Sb) is the percentage of lesions that are strand breaks.
The number of Sb is ((% Sb)/100)*(# lesions). The number of Bd is (1-(% Sb)/100)*(# lesions).

TABLE 4. Cluster Length (in base pair)
===================================================================================================================
Number of --------- DSB ----------   --------- SSB ----------   -------- OTHER ---------   ----- ALL CLUSTERS -----
 lesions    Average        SEM         Average        SEM         Average        SEM         Average        SEM    
===================================================================================================================
   1          ---          ---       1.66667E-01  0.00000E+00   1.66667E-01  0.00000E+00   1.66667E-01  0.00000E+00
   2      9.10143E-01  9.44555E-04   9.36801E-01  2.57687E-04   9.35001E-01  2.18881E-04   9.34935E-01  1.65386E-04
   3      1.60578E+00  1.66109E-03   1.71984E+00  6.12949E-04   1.70496E+00  6.64992E-04   1.70531E+00  4.32493E-04
   4      2.33834E+00  3.24450E-03   2.50118E+00  1.33866E-03   2.47629E+00  1.83434E-03   2.47517E+00  1.00348E-03
   5      3.08641E+00  6.69889E-03   3.28415E+00  2.93663E-03   3.24512E+00  5.17440E-03   3.24426E+00  2.26909E-03
   6      3.82411E+00  1.15559E-02   4.07084E+00  6.75995E-03   4.01541E+00  1.16213E-02   4.01232E+00  5.34133E-03
   7      4.64238E+00  2.09036E-02   4.86121E+00  1.27693E-02   4.77629E+00  2.63927E-02   4.80317E+00  1.06433E-02
   8      5.42368E+00  3.85241E-02   5.63181E+00  2.47466E-02   5.58976E+00  6.44503E-02   5.57524E+00  2.01825E-02
   9      6.15977E+00  7.01246E-02   6.46062E+00  4.60736E-02   6.38889E+00  1.29774E-01   6.37111E+00  3.73258E-02
  10      6.92771E+00  1.67818E-01   7.22305E+00  9.58635E-02   6.58333E+00  3.07988E-01   7.11177E+00  8.18361E-02
  11      7.40909E+00  3.42361E-01   8.15333E+00  1.76116E-01   8.45833E+00  6.25000E-01   7.95395E+00  1.59146E-01
  12      8.70833E+00  4.17559E-01   8.97619E+00  3.16352E-01   7.50000E+00  1.00000E+00   8.76389E+00  2.47556E-01
  13          ---          ---       9.44444E+00  7.47424E-01       ---          ---       9.44444E+00  7.47424E-01
  14      1.07500E+01  5.83333E-01   1.04167E+01  2.25000E+00       ---          ---       1.05833E+01  9.53794E-01
  15          ---          ---           ---          ---           ---          ---           ---          ---
  16          ---          ---           ---          ---           ---          ---           ---          ---
  17          ---          ---           ---          ---           ---          ---           ---          ---
  18          ---          ---           ---          ---           ---          ---           ---          ---
  19          ---          ---           ---          ---           ---          ---           ---          ---
  20          ---          ---           ---          ---           ---          ---           ---          ---
  21          ---          ---           ---          ---           ---          ---           ---          ---
  22          ---          ---           ---          ---           ---          ---           ---          ---
  23          ---          ---           ---          ---           ---          ---           ---          ---
  24          ---          ---           ---          ---           ---          ---           ---          ---
  25          ---          ---           ---          ---           ---          ---           ---          ---
  26          ---          ---           ---          ---           ---          ---           ---          ---
  27          ---          ---           ---          ---           ---          ---           ---          ---
  28          ---          ---           ---          ---           ---          ---           ---          ---
  29          ---          ---           ---          ---           ---          ---           ---          ---
  30          ---          ---           ---          ---           ---          ---           ---          ---
  31          ---          ---           ---          ---           ---          ---           ---          ---
  32          ---          ---           ---          ---           ---          ---           ---          ---
  33          ---          ---           ---          ---           ---          ---           ---          ---
  34          ---          ---           ---          ---           ---          ---           ---          ---
  35          ---          ---           ---          ---           ---          ---           ---          ---
  36          ---          ---           ---          ---           ---          ---           ---          ---
  37          ---          ---           ---          ---           ---          ---           ---          ---
  38          ---          ---           ---          ---           ---          ---           ---          ---
  39          ---          ---           ---          ---           ---          ---           ---          ---
  40          ---          ---           ---          ---           ---          ---           ---          ---
  41          ---          ---           ---          ---           ---          ---           ---          ---
  42          ---          ---           ---          ---           ---          ---           ---          ---
  43          ---          ---           ---          ---           ---          ---           ---          ---
  44          ---          ---           ---          ---           ---          ---           ---          ---
  45          ---          ---           ---          ---           ---          ---           ---          ---
  46          ---          ---           ---          ---           ---          ---           ---          ---
  47          ---          ---           ---          ---           ---          ---           ---          ---
  48          ---          ---           ---          ---           ---          ---           ---          ---
  49          ---          ---           ---          ---           ---          ---           ---          ---
  50          ---          ---           ---          ---           ---          ---           ---          ---
Average   1.50921E+00  1.38858E-03   6.35901E-01  2.20910E-04   3.72152E-01  9.35769E-05   4.67471E-01  9.41803E-05
-------------------------------------------------------------------------------------------------------------------

TABLE 5. NUMBER OF LESIONS DIVIDED BY TWICE THE CLUSTER LENGTH (lesions per nucleotide)
===================================================================================================================
Number of --------- DSB ----------   --------- SSB ----------   -------- OTHER ---------   ----- ALL CLUSTERS -----
 lesions    Average        SEM         Average        SEM         Average        SEM         Average        SEM    
===================================================================================================================
   1          ---          ---       8.33333E-02  0.00000E+00   8.33333E-02  0.00000E+00   8.33333E-02  0.00000E+00
   2      4.55183E-02  7.75114E-05   4.12892E-02  1.74906E-05   4.15972E-02  1.51840E-05   4.15980E-02  1.14214E-05
   3      3.17338E-02  4.81246E-05   2.91877E-02  1.58558E-05   2.94769E-02  1.73781E-05   2.94937E-02  1.13187E-05
   4      2.71271E-02  5.00497E-05   2.50647E-02  1.88989E-05   2.53637E-02  2.60454E-05   2.53898E-02  1.42307E-05
   5      2.49110E-02  6.89883E-05   2.30715E-02  2.66113E-05   2.34297E-02  4.76677E-05   2.34392E-02  2.10952E-05
   6      2.35406E-02  8.66288E-05   2.19206E-02  4.45061E-05   2.22485E-02  7.97070E-05   2.23089E-02  3.65646E-05
   7      2.22837E-02  1.18629E-04   2.11344E-02  6.44620E-05   2.15643E-02  1.39867E-04   2.14361E-02  5.50551E-05
   8      2.15879E-02  1.73759E-04   2.06583E-02  1.02346E-04   2.09519E-02  2.84914E-04   2.09110E-02  8.53197E-05
   9      2.11986E-02  2.77972E-04   2.00320E-02  1.53688E-04   2.02206E-02  4.27839E-04   2.03770E-02  1.32212E-04
  10      2.11983E-02  6.13292E-04   1.99727E-02  2.89485E-04   2.17167E-02  1.03207E-03   2.03965E-02  2.66811E-04
  11      2.16993E-02  1.14808E-03   1.92219E-02  4.69808E-04   1.83841E-02  1.45767E-03   1.98950E-02  4.73623E-04
  12      1.94420E-02  9.09438E-04   1.88919E-02  7.19739E-04   2.26244E-02  3.01659E-03   1.93863E-02  5.76116E-04
  13          ---          ---       1.93756E-02  1.63200E-03       ---          ---       1.93756E-02  1.63200E-03
  14      1.81413E-02  9.84410E-04   1.95802E-02  4.22932E-03       ---          ---       1.88607E-02  1.82078E-03
  15          ---          ---           ---          ---           ---          ---           ---          ---
  16          ---          ---           ---          ---           ---          ---           ---          ---
  17          ---          ---           ---          ---           ---          ---           ---          ---
  18          ---          ---           ---          ---           ---          ---           ---          ---
  19          ---          ---           ---          ---           ---          ---           ---          ---
  20          ---          ---           ---          ---           ---          ---           ---          ---
  21          ---          ---           ---          ---           ---          ---           ---          ---
  22          ---          ---           ---          ---           ---          ---           ---          ---
  23          ---          ---           ---          ---           ---          ---           ---          ---
  24          ---          ---           ---          ---           ---          ---           ---          ---
  25          ---          ---           ---          ---           ---          ---           ---          ---
  26          ---          ---           ---          ---           ---          ---           ---          ---
  27          ---          ---           ---          ---           ---          ---           ---          ---
  28          ---          ---           ---          ---           ---          ---           ---          ---
  29          ---          ---           ---          ---           ---          ---           ---          ---
  30          ---          ---           ---          ---           ---          ---           ---          ---
  31          ---          ---           ---          ---           ---          ---           ---          ---
  32          ---          ---           ---          ---           ---          ---           ---          ---
  33          ---          ---           ---          ---           ---          ---           ---          ---
  34          ---          ---           ---          ---           ---          ---           ---          ---
  35          ---          ---           ---          ---           ---          ---           ---          ---
  36          ---          ---           ---          ---           ---          ---           ---          ---
  37          ---          ---           ---          ---           ---          ---           ---          ---
  38          ---          ---           ---          ---           ---          ---           ---          ---
  39          ---          ---           ---          ---           ---          ---           ---          ---
  40          ---          ---           ---          ---           ---          ---           ---          ---
  41          ---          ---           ---          ---           ---          ---           ---          ---
  42          ---          ---           ---          ---           ---          ---           ---          ---
  43          ---          ---           ---          ---           ---          ---           ---          ---
  44          ---          ---           ---          ---           ---          ---           ---          ---
  45          ---          ---           ---          ---           ---          ---           ---          ---
  46          ---          ---           ---          ---           ---          ---           ---          ---
  47          ---          ---           ---          ---           ---          ---           ---          ---
  48          ---          ---           ---          ---           ---          ---           ---          ---
  49          ---          ---           ---          ---           ---          ---           ---          ---
  50          ---          ---           ---          ---           ---          ---           ---          ---
Average   3.72166E-02  4.21440E-05   6.43155E-02  8.27135E-06   7.39467E-02  4.29032E-06   7.05305E-02  3.90230E-06
-------------------------------------------------------------------------------------------------------------------

TABLE 6. Number of clusters per cell per Gy per track.  Cluster yields are for a representative cell containing
an average of 1.000 Gbp (giga basepair) of DNA.  Cluster induction is proportional to absorbed dose up to at least
a hundred or thousand Gy. The category "OTHER" includes all classes of individual and clustered DNA lesion, except
for SSB and DSB.  SEM = standard error of the mean.
===================================================================================================================
Number of --------- DSB ----------   --------- SSB ----------   -------- OTHER ---------   ----- ALL CLUSTERS -----
 lesions    Average        SEM         Average        SEM         Average        SEM         Average        SEM    
===================================================================================================================
   1          ---          ---       3.87954E-01  1.29854E-04   1.16391E+00  2.96190E-04   1.55186E+00  3.75063E-04
   2      1.40348E-02  2.76885E-05   1.76986E-01  9.44797E-05   2.45579E-01  1.11101E-04   4.36600E-01  1.54849E-04
   3      8.90414E-03  2.24862E-05   6.20960E-02  5.79242E-05   5.17209E-02  5.12300E-05   1.22721E-01  7.89269E-05
   4      3.88139E-03  1.47187E-05   1.97192E-02  3.33289E-05   1.08852E-02  2.46469E-05   3.44858E-02  4.32036E-05
   5      1.45336E-03  9.11666E-06   5.93043E-03  1.83681E-05   2.31335E-03  1.14744E-05   9.69714E-03  2.33231E-05
   6      5.04703E-04  5.39651E-06   1.71776E-03  9.99934E-06   4.87587E-04  5.30153E-06   2.71005E-03  1.24886E-05
   7      1.69135E-04  3.17020E-06   4.91696E-04  5.38706E-06   1.02831E-04  2.47210E-06   7.63662E-04  6.72182E-06
   8      5.58128E-05  1.79482E-06   1.33221E-04  2.76589E-06   2.01760E-05  1.09479E-06   2.09210E-04  3.49267E-06
   9      1.79557E-05  1.02594E-06   3.84231E-05  1.49568E-06   4.60919E-06  5.23081E-07   6.09879E-05  1.87854E-06
  10      4.85666E-06  5.31015E-07   1.19189E-05  8.38420E-07   8.16397E-07  2.18058E-07   1.75920E-05  1.01573E-06
  11      1.28250E-06  2.73153E-07   2.91433E-06  4.11157E-07   2.34322E-07  1.17145E-07   4.43115E-06  5.06400E-07
  12      4.67520E-07  1.65241E-07   8.27933E-07  2.21247E-07   1.16776E-07  8.25689E-08   1.41223E-06  2.88036E-07
  13          ---          ---       1.75378E-07  1.01250E-07       ---          ---       1.75378E-07  1.01250E-07
  14      1.16587E-07  8.24352E-08   1.16990E-07  8.27269E-08       ---          ---       2.33576E-07  1.16776E-07
  15          ---          ---           ---          ---           ---          ---           ---          ---
  16          ---          ---           ---          ---           ---          ---           ---          ---
  17          ---          ---           ---          ---           ---          ---           ---          ---
  18          ---          ---           ---          ---           ---          ---           ---          ---
  19          ---          ---           ---          ---           ---          ---           ---          ---
  20          ---          ---           ---          ---           ---          ---           ---          ---
  21          ---          ---           ---          ---           ---          ---           ---          ---
  22          ---          ---           ---          ---           ---          ---           ---          ---
  23          ---          ---           ---          ---           ---          ---           ---          ---
  24          ---          ---           ---          ---           ---          ---           ---          ---
  25          ---          ---           ---          ---           ---          ---           ---          ---
  26          ---          ---           ---          ---           ---          ---           ---          ---
  27          ---          ---           ---          ---           ---          ---           ---          ---
  28          ---          ---           ---          ---           ---          ---           ---          ---
  29          ---          ---           ---          ---           ---          ---           ---          ---
  30          ---          ---           ---          ---           ---          ---           ---          ---
  31          ---          ---           ---          ---           ---          ---           ---          ---
  32          ---          ---           ---          ---           ---          ---           ---          ---
  33          ---          ---           ---          ---           ---          ---           ---          ---
  34          ---          ---           ---          ---           ---          ---           ---          ---
  35          ---          ---           ---          ---           ---          ---           ---          ---
  36          ---          ---           ---          ---           ---          ---           ---          ---
  37          ---          ---           ---          ---           ---          ---           ---          ---
  38          ---          ---           ---          ---           ---          ---           ---          ---
  39          ---          ---           ---          ---           ---          ---           ---          ---
  40          ---          ---           ---          ---           ---          ---           ---          ---
  41          ---          ---           ---          ---           ---          ---           ---          ---
  42          ---          ---           ---          ---           ---          ---           ---          ---
  43          ---          ---           ---          ---           ---          ---           ---          ---
  44          ---          ---           ---          ---           ---          ---           ---          ---
  45          ---          ---           ---          ---           ---          ---           ---          ---
  46          ---          ---           ---          ---           ---          ---           ---          ---
  47          ---          ---           ---          ---           ---          ---           ---          ---
  48          ---          ---           ---          ---           ---          ---           ---          ---
  49          ---          ---           ---          ---           ---          ---           ---          ---
  50          ---          ---           ---          ---           ---          ---           ---          ---
 Total    2.90281E-02  3.85412E-05   6.55083E-01  1.49386E-04   1.47502E+00  3.10924E-04   2.15913E+00  4.28628E-04
-------------------------------------------------------------------------------------------------------------------
