# Supplementary material for: A computational method to estimate the relative biological effectiveness and tumor control probability for low-LET proton irradiations
Source: PLoS One. 2026 Mar 20;21(3):e0341352. doi: 10.1371/journal.pone.0341352 (PMC13004361; doi:10.1371/journal.pone.0341352)
Supplement: S1 File — These files include the DSB yields simulated by MCDS and the proton spectra used at different LET positions. Available at: https://nfuedu-my.sharepoint.com/personal/ccchan_nfu_edu_tw/_layouts/15/onedrive.aspx?id=%2Fpersonal%2Fccchan%5Fnfu%5Fedu%5Ftw%2FDocuments%2Fplos%20one&ga=1. (ZIP) [file pone.0341352.s001.zip › MCDS/proton/P1/5.out]

===============================
MCDS Version 3.00B  15-JUL-2011
===============================
      1.369     running time (min)
 1.0000E+00     DNA content (Gbp)
 8.0000E+00     Dia. of cell nucleus (um)
      10000     number of cells (nocs)
  987654321     random number seed


MXRF TABLE: Particle types and properties of the (input) mixed radiation field. The hypoxia reduction factor (HRF)
for DSB induction is estimated as [1/(1-pcr)]^2, where pcr = the probability a lesion undergoes chemical repair
for the specified (input) oxygen concentration compared to fully aerobic (100% O2) conditions.  The frequency-mean
specific energy (zf) is for a spherical target representative of the cell nucleus. Radiative losses by the primary
charged particle are assumed non-local and do not not contribute to specific energy or the dose per unit fluence
(DPUF).  The reported stopping power is at the point of entry into the cell nucleus (pO2 = 5.000%).
===================================================================================================================
        Normed   -- Kinetic Energy --               Stopping Power (keV/um)      CSDA       Dosimetry (Gy)    HRF
  Ion     wt       (MeV)     (MeV/A)      zeb     Coll+Nuc  Radiat    Total    Range (cm)   DPUF       zf     DSB
===================================================================================================================
    p  2.65E-03  4.286E+01  4.286E+01  1.170E+01  1.38E+00 0.00E+00 1.380E+00  1.720E+00  2.225E+00 4.43E-03 1.096
    p  6.19E-03  4.952E+01  4.952E+01  1.023E+01  1.23E+00 0.00E+00 1.231E+00  2.232E+00  1.984E+00 3.95E-03 1.096
    p  0.00E+00  5.595E+01  5.595E+01  9.142E+00  1.12E+00 0.00E+00 1.119E+00  2.780E+00  1.802E+00 3.58E-03 1.096
    p  1.09E-01  5.655E+01  5.655E+01  9.053E+00  1.11E+00 0.00E+00 1.110E+00  2.834E+00  1.787E+00 3.55E-03 1.096
    p  1.68E-01  5.702E+01  5.702E+01  8.985E+00  1.10E+00 0.00E+00 1.103E+00  2.877E+00  1.775E+00 3.53E-03 1.096
    p  2.35E-01  5.762E+01  5.762E+01  8.899E+00  1.09E+00 0.00E+00 1.094E+00  2.931E+00  1.761E+00 3.50E-03 1.096
    p  2.59E-01  5.786E+01  5.786E+01  8.866E+00  1.09E+00 0.00E+00 1.091E+00  2.953E+00  1.755E+00 3.49E-03 1.096
    p  1.59E-01  5.845E+01  5.845E+01  8.784E+00  1.08E+00 0.00E+00 1.082E+00  3.008E+00  1.741E+00 3.46E-03 1.096
    p  6.19E-02  5.881E+01  5.881E+01  8.735E+00  1.08E+00 0.00E+00 1.077E+00  3.041E+00  1.733E+00 3.45E-03 1.096
    p  0.00E+00  5.905E+01  5.905E+01  8.702E+00  1.07E+00 0.00E+00 1.073E+00  3.063E+00  1.728E+00 3.44E-03 1.096
  Avg  1.00E-01  5.758E+01  5.758E+01  8.909E+00  1.09E+00 0.00E+00 1.095E+00  2.929E+00  1.763E+00 3.51E-03 1.096
===================================================================================================================
ZEB = (zeff/beta)^2 (Barkas 1963); DPUF = absorbed dose per unit fluence (nGy-cm^2/particle); zf in units of Gy

TABLE 1. Percent (%) cluster yields by complexity, as classified using the scheme of Nikjoo et al. (IJRB 71, 
467-483 1997 and and Radiat. Res. 156, 577-583 2001).
===================================================================================================================
    68.555     BD    - one or more Bd (no Sb)
    28.746     SSB   - Sb (no auxilary damage)
     1.256     SSB+  - two Sb on the same strand
     0.152     2SSB  - two or more Sb on opposite strands separated by at least 10 bp
     1.125     DSB   - two Sb on opposite strands with a separation <= 10 bp
     0.149     DSB+  - DSB accompanied by one (or more) additional Sb within 10 bp separation
     0.017     DSB++ - more than one DSB whether within the 10 bp separation or further apart
     4.669     SSBc  - fraction of complex damage (SSB+ and 2SSB) among SSBs
    39.759     SSBcb - fraction of complex damage (SSB+ and 2SSB) among SSBs; base damage included
    12.834     DSBc  - fraction of complex damage (DSB+ and DSB++) among DSBs
    50.566     DSBcb - fraction of complex damage (DSB+ and DSB++) among DSBs; base damage included
===================================================================================================================

TABLE 2. Number of clusters per cell per Gy.  Cluster yields are for a representative cell containing an average
of 1.000 Gbp (giga basepair) of DNA.  Cluster induction is proportional to absorbed dose up to at least a
hundred or thousand Gy. The category "OTHER" includes all classes of individual and clustered DNA lesion, except
for SSB and DSB.  SEM = standard error of the mean.
===================================================================================================================
Number of --------- DSB ----------   --------- SSB ----------   -------- OTHER ---------   ----- ALL CLUSTERS -----
 lesions    Average        SEM         Average        SEM         Average        SEM         Average        SEM    
===================================================================================================================
   1          ---          ---       1.09342E+02  3.07632E-02   3.28066E+02  5.88701E-02   4.37408E+02  7.04616E-02
   2      3.84258E+00  7.73038E-03   4.84643E+01  2.44712E-02   6.72486E+01  2.81678E-02   1.19555E+02  3.63982E-02
   3      2.36500E+00  6.15216E-03   1.65290E+01  1.55453E-02   1.37513E+01  1.39812E-02   3.26454E+01  2.08790E-02
   4      9.98883E-01  4.00286E-03   5.08493E+00  8.97329E-03   2.81275E+00  6.61052E-03   8.89657E+00  1.15032E-02
   5      3.67233E-01  2.43872E-03   1.48757E+00  4.88907E-03   5.80150E-01  3.05167E-03   2.43495E+00  6.22548E-03
   6      1.23517E-01  1.41730E-03   4.18017E-01  2.61830E-03   1.19617E-01  1.40483E-03   6.61150E-01  3.28320E-03
   7      3.99000E-02  8.18386E-04   1.15700E-01  1.38319E-03   2.39167E-02  6.36663E-04   1.79517E-01  1.72116E-03
   8      1.29667E-02  4.61744E-04   3.09000E-02  7.18110E-04   4.98333E-03  2.91591E-04   4.88500E-02  9.00650E-04
   9      4.01667E-03  2.59923E-04   8.08333E-03  3.69507E-04   1.10000E-03  1.34960E-04   1.32000E-02  4.67663E-04
  10      1.05000E-03  1.31877E-04   2.48333E-03  2.03302E-04   1.66667E-04  5.26809E-05   3.70000E-03  2.47820E-04
  11      3.00000E-04  7.06505E-05   5.83333E-04  9.84335E-05   5.00000E-05  2.88646E-05   9.33333E-04  1.24378E-04
  12      3.33333E-05  2.35690E-05   1.50000E-04  4.99800E-05   1.66667E-05  1.66667E-05   2.00000E-04  5.77033E-05
  13          ---          ---           ---          ---           ---          ---           ---          ---
  14      1.66667E-05  1.66667E-05   1.66667E-05  1.66667E-05       ---          ---       3.33333E-05  2.35690E-05
  15          ---          ---       1.66667E-05  1.66667E-05       ---          ---       1.66667E-05  1.66667E-05
  16          ---          ---           ---          ---           ---          ---           ---          ---
  17          ---          ---           ---          ---           ---          ---           ---          ---
  18          ---          ---           ---          ---           ---          ---           ---          ---
  19          ---          ---           ---          ---           ---          ---           ---          ---
  20          ---          ---           ---          ---           ---          ---           ---          ---
  21          ---          ---           ---          ---           ---          ---           ---          ---
  22          ---          ---           ---          ---           ---          ---           ---          ---
  23          ---          ---           ---          ---           ---          ---           ---          ---
  24          ---          ---           ---          ---           ---          ---           ---          ---
  25          ---          ---           ---          ---           ---          ---           ---          ---
  26          ---          ---           ---          ---           ---          ---           ---          ---
  27          ---          ---           ---          ---           ---          ---           ---          ---
  28          ---          ---           ---          ---           ---          ---           ---          ---
  29          ---          ---           ---          ---           ---          ---           ---          ---
  30          ---          ---           ---          ---           ---          ---           ---          ---
  31          ---          ---           ---          ---           ---          ---           ---          ---
  32          ---          ---           ---          ---           ---          ---           ---          ---
  33          ---          ---           ---          ---           ---          ---           ---          ---
  34          ---          ---           ---          ---           ---          ---           ---          ---
  35          ---          ---           ---          ---           ---          ---           ---          ---
  36          ---          ---           ---          ---           ---          ---           ---          ---
  37          ---          ---           ---          ---           ---          ---           ---          ---
  38          ---          ---           ---          ---           ---          ---           ---          ---
  39          ---          ---           ---          ---           ---          ---           ---          ---
  40          ---          ---           ---          ---           ---          ---           ---          ---
  41          ---          ---           ---          ---           ---          ---           ---          ---
  42          ---          ---           ---          ---           ---          ---           ---          ---
  43          ---          ---           ---          ---           ---          ---           ---          ---
  44          ---          ---           ---          ---           ---          ---           ---          ---
  45          ---          ---           ---          ---           ---          ---           ---          ---
  46          ---          ---           ---          ---           ---          ---           ---          ---
  47          ---          ---           ---          ---           ---          ---           ---          ---
  48          ---          ---           ---          ---           ---          ---           ---          ---
  49          ---          ---           ---          ---           ---          ---           ---          ---
  50          ---          ---           ---          ---           ---          ---           ---          ---
 Total    7.75550E+00  1.05399E-02   1.81484E+02  2.39810E-02   4.12609E+02  4.38376E-02   6.01848E+02  4.55364E-02
-------------------------------------------------------------------------------------------------------------------

TABLE 3. Cluster composition (% Sb per cluster)
===================================================================================================================
Number of --------- DSB ----------   --------- SSB ----------   -------- OTHER ---------   ----- ALL CLUSTERS -----
 lesions    Average        SEM         Average        SEM         Average        SEM         Average        SEM    
===================================================================================================================
   1          ---          ---       1.66667E+01  0.00000E+00   0.00000E+00  0.00000E+00   4.16631E+00  9.68579E-04
   2      1.66667E+01  0.00000E+00   8.95608E+00  1.28842E-03   0.00000E+00  0.00000E+00   4.16611E+00  1.60588E-03
   3      1.20226E+01  5.64009E-03   6.51651E+00  2.20491E-03   0.00000E+00  0.00000E+00   4.17015E+00  2.78118E-03
   4      9.80922E+00  1.02095E-02   5.36350E+00  3.88839E-03   0.00000E+00  0.00000E+00   4.16665E+00  4.83515E-03
   5      8.50472E+00  1.73351E-02   4.71767E+00  7.20356E-03   0.00000E+00  0.00000E+00   4.16461E+00  8.68550E-03
   6      7.69371E+00  2.77856E-02   4.28938E+00  1.41408E-02   0.00000E+00  0.00000E+00   4.13513E+00  1.72429E-02
   7      7.09583E+00  4.47820E-02   4.05252E+00  2.40898E-02   0.00000E+00  0.00000E+00   4.18872E+00  2.92760E-02
   8      6.73399E+00  7.12369E-02   3.77709E+00  4.28565E-02   0.00000E+00  0.00000E+00   4.16558E+00  4.90981E-02
   9      6.34865E+00  1.19082E-01   3.66627E+00  7.95302E-02   0.00000E+00  0.00000E+00   4.17698E+00  8.79752E-02
  10      5.71429E+00  1.94926E-01   3.61486E+00  1.39665E-01   0.00000E+00  0.00000E+00   4.05303E+00  1.37930E-01
  11      5.30303E+00  3.51834E-01   3.54978E+00  2.84260E-01   0.00000E+00  0.00000E+00   3.92316E+00  2.66873E-01
  12      4.16667E+00  0.00000E+00   3.85802E+00  7.59943E-01   0.00000E+00  0.00000E+00   3.58796E+00  6.50062E-01
  13          ---          ---           ---          ---           ---          ---           ---          ---
  14      7.14286E+00  0.00000E+00   1.19048E+00  0.00000E+00       ---          ---       4.16667E+00  2.97619E+00
  15          ---          ---       2.22222E+00  0.00000E+00       ---          ---       2.22222E+00  0.00000E+00
  16          ---          ---           ---          ---           ---          ---           ---          ---
  17          ---          ---           ---          ---           ---          ---           ---          ---
  18          ---          ---           ---          ---           ---          ---           ---          ---
  19          ---          ---           ---          ---           ---          ---           ---          ---
  20          ---          ---           ---          ---           ---          ---           ---          ---
  21          ---          ---           ---          ---           ---          ---           ---          ---
  22          ---          ---           ---          ---           ---          ---           ---          ---
  23          ---          ---           ---          ---           ---          ---           ---          ---
  24          ---          ---           ---          ---           ---          ---           ---          ---
  25          ---          ---           ---          ---           ---          ---           ---          ---
  26          ---          ---           ---          ---           ---          ---           ---          ---
  27          ---          ---           ---          ---           ---          ---           ---          ---
  28          ---          ---           ---          ---           ---          ---           ---          ---
  29          ---          ---           ---          ---           ---          ---           ---          ---
  30          ---          ---           ---          ---           ---          ---           ---          ---
  31          ---          ---           ---          ---           ---          ---           ---          ---
  32          ---          ---           ---          ---           ---          ---           ---          ---
  33          ---          ---           ---          ---           ---          ---           ---          ---
  34          ---          ---           ---          ---           ---          ---           ---          ---
  35          ---          ---           ---          ---           ---          ---           ---          ---
  36          ---          ---           ---          ---           ---          ---           ---          ---
  37          ---          ---           ---          ---           ---          ---           ---          ---
  38          ---          ---           ---          ---           ---          ---           ---          ---
  39          ---          ---           ---          ---           ---          ---           ---          ---
  40          ---          ---           ---          ---           ---          ---           ---          ---
  41          ---          ---           ---          ---           ---          ---           ---          ---
  42          ---          ---           ---          ---           ---          ---           ---          ---
  43          ---          ---           ---          ---           ---          ---           ---          ---
  44          ---          ---           ---          ---           ---          ---           ---          ---
  45          ---          ---           ---          ---           ---          ---           ---          ---
  46          ---          ---           ---          ---           ---          ---           ---          ---
  47          ---          ---           ---          ---           ---          ---           ---          ---
  48          ---          ---           ---          ---           ---          ---           ---          ---
  49          ---          ---           ---          ---           ---          ---           ---          ---
  50          ---          ---           ---          ---           ---          ---           ---          ---
Average   1.37632E+01  5.02376E-03   1.32289E+01  1.28116E-03   0.00000E+00  0.00000E+00   4.16646E+00  4.18536E-04
-------------------------------------------------------------------------------------------------------------------
NOTES: (% Sb) is the percentage of lesions that are strand breaks.
The number of Sb is ((% Sb)/100)*(# lesions). The number of Bd is (1-(% Sb)/100)*(# lesions).

TABLE 4. Cluster Length (in base pair)
===================================================================================================================
Number of --------- DSB ----------   --------- SSB ----------   -------- OTHER ---------   ----- ALL CLUSTERS -----
 lesions    Average        SEM         Average        SEM         Average        SEM         Average        SEM    
===================================================================================================================
   1          ---          ---       1.66667E-01  0.00000E+00   1.66667E-01  0.00000E+00   1.66667E-01  0.00000E+00
   2      9.12332E-01  9.64891E-04   9.38292E-01  2.62373E-04   9.36363E-01  2.22631E-04   9.36375E-01  1.68491E-04
   3      1.60792E+00  1.73385E-03   1.72305E+00  6.33831E-04   1.70765E+00  6.91201E-04   1.70821E+00  4.49704E-04
   4      2.34275E+00  3.49071E-03   2.50603E+00  1.40756E-03   2.48042E+00  1.93889E-03   2.47968E+00  1.05733E-03
   5      3.08672E+00  7.05409E-03   3.29009E+00  3.18366E-03   3.25087E+00  5.55428E-03   3.24915E+00  2.44550E-03
   6      3.80771E+00  1.23800E-02   4.07997E+00  7.34191E-03   4.02165E+00  1.24934E-02   4.02022E+00  5.86979E-03
   7      4.61081E+00  2.26342E-02   4.86055E+00  1.38519E-02   4.79569E+00  2.97768E-02   4.79473E+00  1.15233E-02
   8      5.49923E+00  4.28791E-02   5.62434E+00  2.78496E-02   5.63042E+00  6.84233E-02   5.59689E+00  2.24278E-02
   9      6.07595E+00  7.80965E-02   6.48830E+00  5.32010E-02   6.36364E+00  1.42130E-01   6.35452E+00  4.26936E-02
  10      6.58201E+00  1.74703E-01   7.26520E+00  1.07057E-01   6.71667E+00  4.08286E-01   7.04280E+00  9.15197E-02
  11      8.44444E+00  3.08439E-01   8.12381E+00  2.04791E-01   8.05556E+00  6.75863E-01   8.22321E+00  1.64229E-01
  12      7.83333E+00  1.00000E+00   9.24074E+00  3.86012E-01   6.50000E+00  0.00000E+00   8.77778E+00  4.04797E-01
  13          ---          ---           ---          ---           ---          ---           ---          ---
  14      1.01667E+01  0.00000E+00   8.16667E+00  0.00000E+00       ---          ---       9.16667E+00  1.00000E+00
  15          ---          ---       9.66667E+00  0.00000E+00       ---          ---       9.66667E+00  0.00000E+00
  16          ---          ---           ---          ---           ---          ---           ---          ---
  17          ---          ---           ---          ---           ---          ---           ---          ---
  18          ---          ---           ---          ---           ---          ---           ---          ---
  19          ---          ---           ---          ---           ---          ---           ---          ---
  20          ---          ---           ---          ---           ---          ---           ---          ---
  21          ---          ---           ---          ---           ---          ---           ---          ---
  22          ---          ---           ---          ---           ---          ---           ---          ---
  23          ---          ---           ---          ---           ---          ---           ---          ---
  24          ---          ---           ---          ---           ---          ---           ---          ---
  25          ---          ---           ---          ---           ---          ---           ---          ---
  26          ---          ---           ---          ---           ---          ---           ---          ---
  27          ---          ---           ---          ---           ---          ---           ---          ---
  28          ---          ---           ---          ---           ---          ---           ---          ---
  29          ---          ---           ---          ---           ---          ---           ---          ---
  30          ---          ---           ---          ---           ---          ---           ---          ---
  31          ---          ---           ---          ---           ---          ---           ---          ---
  32          ---          ---           ---          ---           ---          ---           ---          ---
  33          ---          ---           ---          ---           ---          ---           ---          ---
  34          ---          ---           ---          ---           ---          ---           ---          ---
  35          ---          ---           ---          ---           ---          ---           ---          ---
  36          ---          ---           ---          ---           ---          ---           ---          ---
  37          ---          ---           ---          ---           ---          ---           ---          ---
  38          ---          ---           ---          ---           ---          ---           ---          ---
  39          ---          ---           ---          ---           ---          ---           ---          ---
  40          ---          ---           ---          ---           ---          ---           ---          ---
  41          ---          ---           ---          ---           ---          ---           ---          ---
  42          ---          ---           ---          ---           ---          ---           ---          ---
  43          ---          ---           ---          ---           ---          ---           ---          ---
  44          ---          ---           ---          ---           ---          ---           ---          ---
  45          ---          ---           ---          ---           ---          ---           ---          ---
  46          ---          ---           ---          ---           ---          ---           ---          ---
  47          ---          ---           ---          ---           ---          ---           ---          ---
  48          ---          ---           ---          ---           ---          ---           ---          ---
  49          ---          ---           ---          ---           ---          ---           ---          ---
  50          ---          ---           ---          ---           ---          ---           ---          ---
Average   1.48842E+00  1.41337E-03   6.18982E-01  2.19480E-04   3.65121E-01  9.29889E-05   4.56154E-01  9.39200E-05
-------------------------------------------------------------------------------------------------------------------

TABLE 5. NUMBER OF LESIONS DIVIDED BY TWICE THE CLUSTER LENGTH (lesions per nucleotide)
===================================================================================================================
Number of --------- DSB ----------   --------- SSB ----------   -------- OTHER ---------   ----- ALL CLUSTERS -----
 lesions    Average        SEM         Average        SEM         Average        SEM         Average        SEM    
===================================================================================================================
   1          ---          ---       8.33333E-02  0.00000E+00   8.33333E-02  0.00000E+00   8.33333E-02  0.00000E+00
   2      4.53243E-02  7.90524E-05   4.12065E-02  1.77736E-05   4.15216E-02  1.54173E-05   4.15156E-02  1.16147E-05
   3      3.16916E-02  5.01290E-05   2.91150E-02  1.63723E-05   2.94182E-02  1.80565E-05   2.94290E-02  1.17718E-05
   4      2.70876E-02  5.50658E-05   2.50032E-02  1.98824E-05   2.53102E-02  2.74245E-05   2.53336E-02  1.50662E-05
   5      2.49014E-02  7.23124E-05   2.30351E-02  2.88288E-05   2.33779E-02  5.19284E-05   2.34025E-02  2.27276E-05
   6      2.36639E-02  9.38669E-05   2.18623E-02  4.74906E-05   2.22092E-02  8.31933E-05   2.22597E-02  3.90509E-05
   7      2.24354E-02  1.31660E-04   2.11233E-02  6.93045E-05   2.15229E-02  1.57364E-04   2.14712E-02  5.98149E-05
   8      2.12861E-02  1.90728E-04   2.07171E-02  1.16365E-04   2.06958E-02  2.84013E-04   2.08357E-02  9.43499E-05
   9      2.15186E-02  3.27632E-04   1.99215E-02  1.74655E-04   2.03030E-02  4.63643E-04   2.04357E-02  1.54161E-04
  10      2.22409E-02  7.23109E-04   1.97751E-02  3.13451E-04   2.14292E-02  1.39259E-03   2.05629E-02  3.09606E-04
  11      1.85162E-02  6.90887E-04   1.92498E-02  5.32783E-04   1.92440E-02  1.66462E-03   1.90137E-02  4.05739E-04
  12      2.16291E-02  2.76116E-03   1.82879E-02  7.57534E-04   2.56410E-02  0.00000E+00   1.94575E-02  9.39638E-04
  13          ---          ---           ---          ---           ---          ---           ---          ---
  14      1.91257E-02  0.00000E+00   2.38095E-02  0.00000E+00       ---          ---       2.14676E-02  2.34192E-03
  15          ---          ---       2.15517E-02  0.00000E+00       ---          ---       2.15517E-02  0.00000E+00
  16          ---          ---           ---          ---           ---          ---           ---          ---
  17          ---          ---           ---          ---           ---          ---           ---          ---
  18          ---          ---           ---          ---           ---          ---           ---          ---
  19          ---          ---           ---          ---           ---          ---           ---          ---
  20          ---          ---           ---          ---           ---          ---           ---          ---
  21          ---          ---           ---          ---           ---          ---           ---          ---
  22          ---          ---           ---          ---           ---          ---           ---          ---
  23          ---          ---           ---          ---           ---          ---           ---          ---
  24          ---          ---           ---          ---           ---          ---           ---          ---
  25          ---          ---           ---          ---           ---          ---           ---          ---
  26          ---          ---           ---          ---           ---          ---           ---          ---
  27          ---          ---           ---          ---           ---          ---           ---          ---
  28          ---          ---           ---          ---           ---          ---           ---          ---
  29          ---          ---           ---          ---           ---          ---           ---          ---
  30          ---          ---           ---          ---           ---          ---           ---          ---
  31          ---          ---           ---          ---           ---          ---           ---          ---
  32          ---          ---           ---          ---           ---          ---           ---          ---
  33          ---          ---           ---          ---           ---          ---           ---          ---
  34          ---          ---           ---          ---           ---          ---           ---          ---
  35          ---          ---           ---          ---           ---          ---           ---          ---
  36          ---          ---           ---          ---           ---          ---           ---          ---
  37          ---          ---           ---          ---           ---          ---           ---          ---
  38          ---          ---           ---          ---           ---          ---           ---          ---
  39          ---          ---           ---          ---           ---          ---           ---          ---
  40          ---          ---           ---          ---           ---          ---           ---          ---
  41          ---          ---           ---          ---           ---          ---           ---          ---
  42          ---          ---           ---          ---           ---          ---           ---          ---
  43          ---          ---           ---          ---           ---          ---           ---          ---
  44          ---          ---           ---          ---           ---          ---           ---          ---
  45          ---          ---           ---          ---           ---          ---           ---          ---
  46          ---          ---           ---          ---           ---          ---           ---          ---
  47          ---          ---           ---          ---           ---          ---           ---          ---
  48          ---          ---           ---          ---           ---          ---           ---          ---
  49          ---          ---           ---          ---           ---          ---           ---          ---
  50          ---          ---           ---          ---           ---          ---           ---          ---
Average   3.73298E-02  4.36891E-05   6.48199E-02  8.33270E-06   7.42174E-02  4.28136E-06   7.09081E-02  3.92535E-06
-------------------------------------------------------------------------------------------------------------------

TABLE 6. Number of clusters per cell per Gy per track.  Cluster yields are for a representative cell containing
an average of 1.000 Gbp (giga basepair) of DNA.  Cluster induction is proportional to absorbed dose up to at least
a hundred or thousand Gy. The category "OTHER" includes all classes of individual and clustered DNA lesion, except
for SSB and DSB.  SEM = standard error of the mean.
===================================================================================================================
Number of --------- DSB ----------   --------- SSB ----------   -------- OTHER ---------   ----- ALL CLUSTERS -----
 lesions    Average        SEM         Average        SEM         Average        SEM         Average        SEM    
===================================================================================================================
   1          ---          ---       3.83383E-01  1.28246E-04   1.15029E+00  2.92393E-04   1.53367E+00  3.70718E-04
   2      1.34730E-02  2.72061E-05   1.69931E-01  9.16225E-05   2.35795E-01  1.08491E-04   4.19198E-01  1.50285E-04
   3      8.29297E-03  2.16560E-05   5.79569E-02  5.57100E-05   4.82168E-02  4.99261E-05   1.14467E-01  7.66957E-05
   4      3.50267E-03  1.40639E-05   1.78307E-02  3.17517E-05   9.86212E-03  2.32456E-05   3.11954E-02  4.08978E-05
   5      1.28766E-03  8.56067E-06   5.21584E-03  1.71787E-05   2.03439E-03  1.07148E-05   8.53789E-03  2.19053E-05
   6      4.33167E-04  4.97301E-06   1.46565E-03  9.18524E-06   4.19427E-04  4.92706E-06   2.31825E-03  1.15264E-05
   7      1.39810E-04  2.86814E-06   4.05650E-04  4.85146E-06   8.38843E-05  2.23348E-06   6.29344E-04  6.03691E-06
   8      4.55172E-05  1.62105E-06   1.08370E-04  2.52083E-06   1.74866E-05  1.02530E-06   1.71374E-04  3.16560E-06
   9      1.41090E-05  9.13114E-07   2.83676E-05  1.29707E-06   3.84960E-06  4.72326E-07   4.63262E-05  1.64156E-06
  10      3.68148E-06  4.62454E-07   8.70246E-06  7.12602E-07   5.83188E-07  1.84344E-07   1.29671E-05  8.68660E-07
  11      1.04736E-06  2.46667E-07   2.04581E-06  3.45233E-07   1.75934E-07  1.01567E-07   3.26910E-06  4.35670E-07
  12      1.17255E-07  8.29087E-08   5.24892E-07  1.74902E-07   5.83879E-08  0.00000E+00   7.00536E-07  2.02124E-07
  13          ---          ---           ---          ---           ---          ---           ---          ---
  14      5.83879E-08  0.00000E+00   5.92499E-08  0.00000E+00       ---          ---       1.17638E-07  8.31806E-08
  15          ---          ---       5.81987E-08  0.00000E+00       ---          ---       5.81987E-08  0.00000E+00
  16          ---          ---           ---          ---           ---          ---           ---          ---
  17          ---          ---           ---          ---           ---          ---           ---          ---
  18          ---          ---           ---          ---           ---          ---           ---          ---
  19          ---          ---           ---          ---           ---          ---           ---          ---
  20          ---          ---           ---          ---           ---          ---           ---          ---
  21          ---          ---           ---          ---           ---          ---           ---          ---
  22          ---          ---           ---          ---           ---          ---           ---          ---
  23          ---          ---           ---          ---           ---          ---           ---          ---
  24          ---          ---           ---          ---           ---          ---           ---          ---
  25          ---          ---           ---          ---           ---          ---           ---          ---
  26          ---          ---           ---          ---           ---          ---           ---          ---
  27          ---          ---           ---          ---           ---          ---           ---          ---
  28          ---          ---           ---          ---           ---          ---           ---          ---
  29          ---          ---           ---          ---           ---          ---           ---          ---
  30          ---          ---           ---          ---           ---          ---           ---          ---
  31          ---          ---           ---          ---           ---          ---           ---          ---
  32          ---          ---           ---          ---           ---          ---           ---          ---
  33          ---          ---           ---          ---           ---          ---           ---          ---
  34          ---          ---           ---          ---           ---          ---           ---          ---
  35          ---          ---           ---          ---           ---          ---           ---          ---
  36          ---          ---           ---          ---           ---          ---           ---          ---
  37          ---          ---           ---          ---           ---          ---           ---          ---
  38          ---          ---           ---          ---           ---          ---           ---          ---
  39          ---          ---           ---          ---           ---          ---           ---          ---
  40          ---          ---           ---          ---           ---          ---           ---          ---
  41          ---          ---           ---          ---           ---          ---           ---          ---
  42          ---          ---           ---          ---           ---          ---           ---          ---
  43          ---          ---           ---          ---           ---          ---           ---          ---
  44          ---          ---           ---          ---           ---          ---           ---          ---
  45          ---          ---           ---          ---           ---          ---           ---          ---
  46          ---          ---           ---          ---           ---          ---           ---          ---
  47          ---          ---           ---          ---           ---          ---           ---          ---
  48          ---          ---           ---          ---           ---          ---           ---          ---
  49          ---          ---           ---          ---           ---          ---           ---          ---
  50          ---          ---           ---          ---           ---          ---           ---          ---
 Total    2.71938E-02  3.73609E-05   6.36337E-01  1.45277E-04   1.44672E+00  3.05187E-04   2.11025E+00  4.19215E-04
-------------------------------------------------------------------------------------------------------------------
