# Supplementary material for: A computational method to estimate the relative biological effectiveness and tumor control probability for low-LET proton irradiations
Source: PLoS One. 2026 Mar 20;21(3):e0341352. doi: 10.1371/journal.pone.0341352 (PMC13004361; doi:10.1371/journal.pone.0341352)
Supplement: S1 File — These files include the DSB yields simulated by MCDS and the proton spectra used at different LET positions. Available at: https://nfuedu-my.sharepoint.com/personal/ccchan_nfu_edu_tw/_layouts/15/onedrive.aspx?id=%2Fpersonal%2Fccchan%5Fnfu%5Fedu%5Ftw%2FDocuments%2Fplos%20one&ga=1. (ZIP) [file pone.0341352.s001.zip › MCDS/proton/P1/50.out]

===============================
MCDS Version 3.00B  15-JUL-2011
===============================
      1.368     running time (min)
 1.0000E+00     DNA content (Gbp)
 8.0000E+00     Dia. of cell nucleus (um)
      10000     number of cells (nocs)
  987654321     random number seed


MXRF TABLE: Particle types and properties of the (input) mixed radiation field. The hypoxia reduction factor (HRF)
for DSB induction is estimated as [1/(1-pcr)]^2, where pcr = the probability a lesion undergoes chemical repair
for the specified (input) oxygen concentration compared to fully aerobic (100% O2) conditions.  The frequency-mean
specific energy (zf) is for a spherical target representative of the cell nucleus. Radiative losses by the primary
charged particle are assumed non-local and do not not contribute to specific energy or the dose per unit fluence
(DPUF).  The reported stopping power is at the point of entry into the cell nucleus (pO2 = 50.000%).
===================================================================================================================
        Normed   -- Kinetic Energy --               Stopping Power (keV/um)      CSDA       Dosimetry (Gy)    HRF
  Ion     wt       (MeV)     (MeV/A)      zeb     Coll+Nuc  Radiat    Total    Range (cm)   DPUF       zf     DSB
===================================================================================================================
    p  2.65E-03  4.286E+01  4.286E+01  1.170E+01  1.38E+00 0.00E+00 1.380E+00  1.720E+00  2.225E+00 4.43E-03 1.010
    p  6.19E-03  4.952E+01  4.952E+01  1.023E+01  1.23E+00 0.00E+00 1.231E+00  2.232E+00  1.984E+00 3.95E-03 1.010
    p  0.00E+00  5.595E+01  5.595E+01  9.142E+00  1.12E+00 0.00E+00 1.119E+00  2.780E+00  1.802E+00 3.58E-03 1.010
    p  1.09E-01  5.655E+01  5.655E+01  9.053E+00  1.11E+00 0.00E+00 1.110E+00  2.834E+00  1.787E+00 3.55E-03 1.010
    p  1.68E-01  5.702E+01  5.702E+01  8.985E+00  1.10E+00 0.00E+00 1.103E+00  2.877E+00  1.775E+00 3.53E-03 1.010
    p  2.35E-01  5.762E+01  5.762E+01  8.899E+00  1.09E+00 0.00E+00 1.094E+00  2.931E+00  1.761E+00 3.50E-03 1.010
    p  2.59E-01  5.786E+01  5.786E+01  8.866E+00  1.09E+00 0.00E+00 1.091E+00  2.953E+00  1.755E+00 3.49E-03 1.010
    p  1.59E-01  5.845E+01  5.845E+01  8.784E+00  1.08E+00 0.00E+00 1.082E+00  3.008E+00  1.741E+00 3.46E-03 1.010
    p  6.19E-02  5.881E+01  5.881E+01  8.735E+00  1.08E+00 0.00E+00 1.077E+00  3.041E+00  1.733E+00 3.45E-03 1.010
    p  0.00E+00  5.905E+01  5.905E+01  8.702E+00  1.07E+00 0.00E+00 1.073E+00  3.063E+00  1.728E+00 3.44E-03 1.010
  Avg  1.00E-01  5.758E+01  5.758E+01  8.909E+00  1.09E+00 0.00E+00 1.095E+00  2.929E+00  1.763E+00 3.51E-03 1.010
===================================================================================================================
ZEB = (zeff/beta)^2 (Barkas 1963); DPUF = absorbed dose per unit fluence (nGy-cm^2/particle); zf in units of Gy

TABLE 1. Percent (%) cluster yields by complexity, as classified using the scheme of Nikjoo et al. (IJRB 71, 
467-483 1997 and and Radiat. Res. 156, 577-583 2001).
===================================================================================================================
    68.258     BD    - one or more Bd (no Sb)
    28.898     SSB   - Sb (no auxilary damage)
     1.321     SSB+  - two Sb on the same strand
     0.166     2SSB  - two or more Sb on opposite strands separated by at least 10 bp
     1.175     DSB   - two Sb on opposite strands with a separation <= 10 bp
     0.163     DSB+  - DSB accompanied by one (or more) additional Sb within 10 bp separation
     0.019     DSB++ - more than one DSB whether within the 10 bp separation or further apart
     4.894     SSBc  - fraction of complex damage (SSB+ and 2SSB) among SSBs
    40.996     SSBcb - fraction of complex damage (SSB+ and 2SSB) among SSBs; base damage included
    13.402     DSBc  - fraction of complex damage (DSB+ and DSB++) among DSBs
    51.976     DSBcb - fraction of complex damage (DSB+ and DSB++) among DSBs; base damage included
===================================================================================================================

TABLE 2. Number of clusters per cell per Gy.  Cluster yields are for a representative cell containing an average
of 1.000 Gbp (giga basepair) of DNA.  Cluster induction is proportional to absorbed dose up to at least a
hundred or thousand Gy. The category "OTHER" includes all classes of individual and clustered DNA lesion, except
for SSB and DSB.  SEM = standard error of the mean.
===================================================================================================================
Number of --------- DSB ----------   --------- SSB ----------   -------- OTHER ---------   ----- ALL CLUSTERS -----
 lesions    Average        SEM         Average        SEM         Average        SEM         Average        SEM    
===================================================================================================================
   1          ---          ---       1.10914E+02  3.12213E-02   3.32663E+02  5.96368E-02   4.43577E+02  7.12089E-02
   2      4.03632E+00  7.88865E-03   5.09048E+01  2.52345E-02   7.06069E+01  2.90092E-02   1.25548E+02  3.75820E-02
   3      2.57435E+00  6.43614E-03   1.79544E+01  1.62272E-02   1.49507E+01  1.45203E-02   3.54795E+01  2.15764E-02
   4      1.12950E+00  4.23836E-03   5.73433E+00  9.48935E-03   3.16340E+00  7.09065E-03   1.00272E+01  1.22729E-02
   5      4.25583E-01  2.62509E-03   1.73468E+00  5.28598E-03   6.75717E-01  3.31434E-03   2.83598E+00  6.71840E-03
   6      1.48183E-01  1.56426E-03   5.05483E-01  2.89814E-03   1.43283E-01  1.53089E-03   7.96950E-01  3.62197E-03
   7      5.00833E-02  9.19284E-04   1.45733E-01  1.55431E-03   3.01167E-02  7.16988E-04   2.25933E-01  1.94157E-03
   8      1.67000E-02  5.24325E-04   4.00667E-02  8.11774E-04   6.11667E-03  3.22132E-04   6.28833E-02  1.02223E-03
   9      5.45000E-03  3.01081E-04   1.10000E-02  4.28339E-04   1.20000E-03  1.42876E-04   1.76500E-02  5.41335E-04
  10      1.55000E-03  1.59986E-04   3.56667E-03  2.44632E-04   2.50000E-04  6.45045E-05   5.36667E-03  3.01692E-04
  11      3.66667E-04  7.80915E-05   8.33333E-04  1.17562E-04   6.66667E-05  3.33283E-05   1.26667E-03  1.44751E-04
  12      1.66667E-04  5.26809E-05   2.50000E-04  6.45045E-05   3.33333E-05  2.35690E-05   4.50000E-04  8.64899E-05
  13          ---          ---       5.00000E-05  2.88646E-05       ---          ---       5.00000E-05  2.88646E-05
  14      3.33333E-05  2.35690E-05   3.33333E-05  2.35690E-05       ---          ---       6.66667E-05  3.33283E-05
  15          ---          ---       1.66667E-05  1.66667E-05       ---          ---       1.66667E-05  1.66667E-05
  16          ---          ---           ---          ---           ---          ---           ---          ---
  17          ---          ---           ---          ---           ---          ---           ---          ---
  18          ---          ---           ---          ---           ---          ---           ---          ---
  19          ---          ---           ---          ---           ---          ---           ---          ---
  20          ---          ---           ---          ---           ---          ---           ---          ---
  21          ---          ---           ---          ---           ---          ---           ---          ---
  22          ---          ---           ---          ---           ---          ---           ---          ---
  23          ---          ---           ---          ---           ---          ---           ---          ---
  24          ---          ---           ---          ---           ---          ---           ---          ---
  25          ---          ---           ---          ---           ---          ---           ---          ---
  26          ---          ---           ---          ---           ---          ---           ---          ---
  27          ---          ---           ---          ---           ---          ---           ---          ---
  28          ---          ---           ---          ---           ---          ---           ---          ---
  29          ---          ---           ---          ---           ---          ---           ---          ---
  30          ---          ---           ---          ---           ---          ---           ---          ---
  31          ---          ---           ---          ---           ---          ---           ---          ---
  32          ---          ---           ---          ---           ---          ---           ---          ---
  33          ---          ---           ---          ---           ---          ---           ---          ---
  34          ---          ---           ---          ---           ---          ---           ---          ---
  35          ---          ---           ---          ---           ---          ---           ---          ---
  36          ---          ---           ---          ---           ---          ---           ---          ---
  37          ---          ---           ---          ---           ---          ---           ---          ---
  38          ---          ---           ---          ---           ---          ---           ---          ---
  39          ---          ---           ---          ---           ---          ---           ---          ---
  40          ---          ---           ---          ---           ---          ---           ---          ---
  41          ---          ---           ---          ---           ---          ---           ---          ---
  42          ---          ---           ---          ---           ---          ---           ---          ---
  43          ---          ---           ---          ---           ---          ---           ---          ---
  44          ---          ---           ---          ---           ---          ---           ---          ---
  45          ---          ---           ---          ---           ---          ---           ---          ---
  46          ---          ---           ---          ---           ---          ---           ---          ---
  47          ---          ---           ---          ---           ---          ---           ---          ---
  48          ---          ---           ---          ---           ---          ---           ---          ---
  49          ---          ---           ---          ---           ---          ---           ---          ---
  50          ---          ---           ---          ---           ---          ---           ---          ---
 Total    8.38828E+00  1.09269E-02   1.87949E+02  2.47433E-02   4.22241E+02  4.47399E-02   6.18578E+02  4.64316E-02
-------------------------------------------------------------------------------------------------------------------

TABLE 3. Cluster composition (% Sb per cluster)
===================================================================================================================
Number of --------- DSB ----------   --------- SSB ----------   -------- OTHER ---------   ----- ALL CLUSTERS -----
 lesions    Average        SEM         Average        SEM         Average        SEM         Average        SEM    
===================================================================================================================
   1          ---          ---       1.66667E+01  0.00000E+00   0.00000E+00  0.00000E+00   4.16741E+00  9.72471E-04
   2      1.66667E+01  0.00000E+00   8.95519E+00  1.24896E-03   0.00000E+00  0.00000E+00   4.16671E+00  1.56703E-03
   3      1.20230E+01  5.42063E-03   6.51474E+00  2.11316E-03   0.00000E+00  0.00000E+00   4.16883E+00  2.67563E-03
   4      9.81102E+00  9.47813E-03   5.36223E+00  3.65270E-03   0.00000E+00  0.00000E+00   4.17186E+00  4.54497E-03
   5      8.51588E+00  1.62080E-02   4.71618E+00  6.59419E-03   0.00000E+00  0.00000E+00   4.16350E+00  8.02852E-03
   6      7.69608E+00  2.56763E-02   4.28050E+00  1.27576E-02   0.00000E+00  0.00000E+00   4.14353E+00  1.55468E-02
   7      7.11143E+00  3.98447E-02   4.04543E+00  2.16321E-02   0.00000E+00  0.00000E+00   4.18787E+00  2.65344E-02
   8      6.70559E+00  6.35818E-02   3.79931E+00  3.76947E-02   0.00000E+00  0.00000E+00   4.20436E+00  4.35828E-02
   9      6.41534E+00  1.08120E-01   3.66307E+00  6.87842E-02   0.00000E+00  0.00000E+00   4.26546E+00  7.60059E-02
  10      5.93190E+00  1.73692E-01   3.64929E+00  1.12508E-01   0.00000E+00  0.00000E+00   4.14809E+00  1.16379E-01
  11      5.57851E+00  3.21279E-01   3.39394E+00  2.27262E-01   0.00000E+00  0.00000E+00   3.84769E+00  2.33075E-01
  12      5.41667E+00  4.36758E-01   3.61111E+00  4.84929E-01   0.00000E+00  0.00000E+00   4.01235E+00  4.14971E-01
  13          ---          ---       3.41880E+00  8.54701E-01       ---          ---       3.41880E+00  8.54701E-01
  14      5.35714E+00  1.78571E+00   3.57143E+00  2.38095E+00       ---          ---       4.46429E+00  1.31985E+00
  15          ---          ---       2.22222E+00  0.00000E+00       ---          ---       2.22222E+00  0.00000E+00
  16          ---          ---           ---          ---           ---          ---           ---          ---
  17          ---          ---           ---          ---           ---          ---           ---          ---
  18          ---          ---           ---          ---           ---          ---           ---          ---
  19          ---          ---           ---          ---           ---          ---           ---          ---
  20          ---          ---           ---          ---           ---          ---           ---          ---
  21          ---          ---           ---          ---           ---          ---           ---          ---
  22          ---          ---           ---          ---           ---          ---           ---          ---
  23          ---          ---           ---          ---           ---          ---           ---          ---
  24          ---          ---           ---          ---           ---          ---           ---          ---
  25          ---          ---           ---          ---           ---          ---           ---          ---
  26          ---          ---           ---          ---           ---          ---           ---          ---
  27          ---          ---           ---          ---           ---          ---           ---          ---
  28          ---          ---           ---          ---           ---          ---           ---          ---
  29          ---          ---           ---          ---           ---          ---           ---          ---
  30          ---          ---           ---          ---           ---          ---           ---          ---
  31          ---          ---           ---          ---           ---          ---           ---          ---
  32          ---          ---           ---          ---           ---          ---           ---          ---
  33          ---          ---           ---          ---           ---          ---           ---          ---
  34          ---          ---           ---          ---           ---          ---           ---          ---
  35          ---          ---           ---          ---           ---          ---           ---          ---
  36          ---          ---           ---          ---           ---          ---           ---          ---
  37          ---          ---           ---          ---           ---          ---           ---          ---
  38          ---          ---           ---          ---           ---          ---           ---          ---
  39          ---          ---           ---          ---           ---          ---           ---          ---
  40          ---          ---           ---          ---           ---          ---           ---          ---
  41          ---          ---           ---          ---           ---          ---           ---          ---
  42          ---          ---           ---          ---           ---          ---           ---          ---
  43          ---          ---           ---          ---           ---          ---           ---          ---
  44          ---          ---           ---          ---           ---          ---           ---          ---
  45          ---          ---           ---          ---           ---          ---           ---          ---
  46          ---          ---           ---          ---           ---          ---           ---          ---
  47          ---          ---           ---          ---           ---          ---           ---          ---
  48          ---          ---           ---          ---           ---          ---           ---          ---
  49          ---          ---           ---          ---           ---          ---           ---          ---
  50          ---          ---           ---          ---           ---          ---           ---          ---
Average   1.36591E+01  4.85206E-03   1.31061E+01  1.27004E-03   0.00000E+00  0.00000E+00   4.16738E+00  4.17103E-04
-------------------------------------------------------------------------------------------------------------------
NOTES: (% Sb) is the percentage of lesions that are strand breaks.
The number of Sb is ((% Sb)/100)*(# lesions). The number of Bd is (1-(% Sb)/100)*(# lesions).

TABLE 4. Cluster Length (in base pair)
===================================================================================================================
Number of --------- DSB ----------   --------- SSB ----------   -------- OTHER ---------   ----- ALL CLUSTERS -----
 lesions    Average        SEM         Average        SEM         Average        SEM         Average        SEM    
===================================================================================================================
   1          ---          ---       1.66667E-01  0.00000E+00   1.66667E-01  0.00000E+00   1.66667E-01  0.00000E+00
   2      9.10206E-01  9.42836E-04   9.36528E-01  2.56085E-04   9.34660E-01  2.18535E-04   9.34632E-01  1.64867E-04
   3      1.60483E+00  1.64203E-03   1.71935E+00  6.08957E-04   1.70424E+00  6.60868E-04   1.70467E+00  4.28936E-04
   4      2.34020E+00  3.21628E-03   2.49988E+00  1.32819E-03   2.47590E+00  1.81131E-03   2.47435E+00  9.93796E-04
   5      3.08356E+00  6.59186E-03   3.28326E+00  2.89265E-03   3.24244E+00  5.08216E-03   3.24249E+00  2.22920E-03
   6      3.81972E+00  1.12657E-02   4.07056E+00  6.65544E-03   4.01171E+00  1.14133E-02   4.01204E+00  5.20426E-03
   7      4.63747E+00  2.05052E-02   4.85178E+00  1.26304E-02   4.76563E+00  2.60594E-02   4.79294E+00  1.04546E-02
   8      5.44659E+00  3.77969E-02   5.63863E+00  2.41939E-02   5.59034E+00  6.17375E-02   5.58705E+00  1.97737E-02
   9      6.13872E+00  6.65204E-02   6.44971E+00  4.60811E-02   6.36854E+00  1.37034E-01   6.35065E+00  3.68899E-02
  10      6.75627E+00  1.56802E-01   7.21248E+00  9.42455E-02   6.62222E+00  3.29930E-01   7.05732E+00  8.05224E-02
  11      7.65152E+00  3.95974E-01   8.13667E+00  1.80368E-01   8.45833E+00  6.25000E-01   8.01316E+00  1.68202E-01
  12      8.61667E+00  3.96006E-01   9.03333E+00  3.00000E-01   7.50000E+00  1.00000E+00   8.76543E+00  2.37252E-01
  13          ---          ---       9.44444E+00  7.47424E-01       ---          ---       9.44444E+00  7.47424E-01
  14      1.07500E+01  5.83333E-01   1.04167E+01  2.25000E+00       ---          ---       1.05833E+01  9.53794E-01
  15          ---          ---       9.66667E+00  0.00000E+00       ---          ---       9.66667E+00  0.00000E+00
  16          ---          ---           ---          ---           ---          ---           ---          ---
  17          ---          ---           ---          ---           ---          ---           ---          ---
  18          ---          ---           ---          ---           ---          ---           ---          ---
  19          ---          ---           ---          ---           ---          ---           ---          ---
  20          ---          ---           ---          ---           ---          ---           ---          ---
  21          ---          ---           ---          ---           ---          ---           ---          ---
  22          ---          ---           ---          ---           ---          ---           ---          ---
  23          ---          ---           ---          ---           ---          ---           ---          ---
  24          ---          ---           ---          ---           ---          ---           ---          ---
  25          ---          ---           ---          ---           ---          ---           ---          ---
  26          ---          ---           ---          ---           ---          ---           ---          ---
  27          ---          ---           ---          ---           ---          ---           ---          ---
  28          ---          ---           ---          ---           ---          ---           ---          ---
  29          ---          ---           ---          ---           ---          ---           ---          ---
  30          ---          ---           ---          ---           ---          ---           ---          ---
  31          ---          ---           ---          ---           ---          ---           ---          ---
  32          ---          ---           ---          ---           ---          ---           ---          ---
  33          ---          ---           ---          ---           ---          ---           ---          ---
  34          ---          ---           ---          ---           ---          ---           ---          ---
  35          ---          ---           ---          ---           ---          ---           ---          ---
  36          ---          ---           ---          ---           ---          ---           ---          ---
  37          ---          ---           ---          ---           ---          ---           ---          ---
  38          ---          ---           ---          ---           ---          ---           ---          ---
  39          ---          ---           ---          ---           ---          ---           ---          ---
  40          ---          ---           ---          ---           ---          ---           ---          ---
  41          ---          ---           ---          ---           ---          ---           ---          ---
  42          ---          ---           ---          ---           ---          ---           ---          ---
  43          ---          ---           ---          ---           ---          ---           ---          ---
  44          ---          ---           ---          ---           ---          ---           ---          ---
  45          ---          ---           ---          ---           ---          ---           ---          ---
  46          ---          ---           ---          ---           ---          ---           ---          ---
  47          ---          ---           ---          ---           ---          ---           ---          ---
  48          ---          ---           ---          ---           ---          ---           ---          ---
  49          ---          ---           ---          ---           ---          ---           ---          ---
  50          ---          ---           ---          ---           ---          ---           ---          ---
Average   1.51388E+00  1.38385E-03   6.39338E-01  2.20585E-04   3.73548E-01  9.38555E-05   4.69778E-01  9.42715E-05
-------------------------------------------------------------------------------------------------------------------

TABLE 5. NUMBER OF LESIONS DIVIDED BY TWICE THE CLUSTER LENGTH (lesions per nucleotide)
===================================================================================================================
Number of --------- DSB ----------   --------- SSB ----------   -------- OTHER ---------   ----- ALL CLUSTERS -----
 lesions    Average        SEM         Average        SEM         Average        SEM         Average        SEM    
===================================================================================================================
   1          ---          ---       8.33333E-02  0.00000E+00   8.33333E-02  0.00000E+00   8.33333E-02  0.00000E+00
   2      4.55142E-02  7.72301E-05   4.13034E-02  1.74237E-05   4.16165E-02  1.51541E-05   4.16146E-02  1.13898E-05
   3      3.17650E-02  4.79923E-05   2.91971E-02  1.57729E-05   2.94914E-02  1.72624E-05   2.95067E-02  1.12543E-05
   4      2.71061E-02  4.93872E-05   2.50798E-02  1.88028E-05   2.53692E-02  2.56478E-05   2.53998E-02  1.41464E-05
   5      2.49427E-02  6.91093E-05   2.30790E-02  2.63077E-05   2.34564E-02  4.70437E-05   2.34538E-02  2.08081E-05
   6      2.35405E-02  8.45386E-05   2.19227E-02  4.40286E-05   2.22580E-02  7.71265E-05   2.23014E-02  3.55274E-05
   7      2.23317E-02  1.18244E-04   2.11918E-02  6.41961E-05   2.16209E-02  1.40203E-04   2.14946E-02  5.46230E-05
   8      2.14978E-02  1.69413E-04   2.06318E-02  9.94467E-05   2.09309E-02  2.76138E-04   2.08650E-02  8.31076E-05
   9      2.12421E-02  2.65239E-04   2.00704E-02  1.54158E-04   2.02958E-02  4.52946E-04   2.04407E-02  1.31474E-04
  10      2.17778E-02  6.02173E-04   2.00149E-02  2.85852E-04   2.17582E-02  1.14174E-03   2.06044E-02  2.70172E-04
  11      2.15208E-02  1.51187E-03   1.92797E-02  4.76005E-04   1.83841E-02  1.45767E-03   1.98813E-02  5.49774E-04
  12      1.97167E-02  9.12198E-04   1.87624E-02  6.82444E-04   2.26244E-02  3.01659E-03   1.94019E-02  5.58268E-04
  13          ---          ---       1.93756E-02  1.63200E-03       ---          ---       1.93756E-02  1.63200E-03
  14      1.81413E-02  9.84410E-04   1.95802E-02  4.22932E-03       ---          ---       1.88607E-02  1.82078E-03
  15          ---          ---       2.15517E-02  0.00000E+00       ---          ---       2.15517E-02  0.00000E+00
  16          ---          ---           ---          ---           ---          ---           ---          ---
  17          ---          ---           ---          ---           ---          ---           ---          ---
  18          ---          ---           ---          ---           ---          ---           ---          ---
  19          ---          ---           ---          ---           ---          ---           ---          ---
  20          ---          ---           ---          ---           ---          ---           ---          ---
  21          ---          ---           ---          ---           ---          ---           ---          ---
  22          ---          ---           ---          ---           ---          ---           ---          ---
  23          ---          ---           ---          ---           ---          ---           ---          ---
  24          ---          ---           ---          ---           ---          ---           ---          ---
  25          ---          ---           ---          ---           ---          ---           ---          ---
  26          ---          ---           ---          ---           ---          ---           ---          ---
  27          ---          ---           ---          ---           ---          ---           ---          ---
  28          ---          ---           ---          ---           ---          ---           ---          ---
  29          ---          ---           ---          ---           ---          ---           ---          ---
  30          ---          ---           ---          ---           ---          ---           ---          ---
  31          ---          ---           ---          ---           ---          ---           ---          ---
  32          ---          ---           ---          ---           ---          ---           ---          ---
  33          ---          ---           ---          ---           ---          ---           ---          ---
  34          ---          ---           ---          ---           ---          ---           ---          ---
  35          ---          ---           ---          ---           ---          ---           ---          ---
  36          ---          ---           ---          ---           ---          ---           ---          ---
  37          ---          ---           ---          ---           ---          ---           ---          ---
  38          ---          ---           ---          ---           ---          ---           ---          ---
  39          ---          ---           ---          ---           ---          ---           ---          ---
  40          ---          ---           ---          ---           ---          ---           ---          ---
  41          ---          ---           ---          ---           ---          ---           ---          ---
  42          ---          ---           ---          ---           ---          ---           ---          ---
  43          ---          ---           ---          ---           ---          ---           ---          ---
  44          ---          ---           ---          ---           ---          ---           ---          ---
  45          ---          ---           ---          ---           ---          ---           ---          ---
  46          ---          ---           ---          ---           ---          ---           ---          ---
  47          ---          ---           ---          ---           ---          ---           ---          ---
  48          ---          ---           ---          ---           ---          ---           ---          ---
  49          ---          ---           ---          ---           ---          ---           ---          ---
  50          ---          ---           ---          ---           ---          ---           ---          ---
Average   3.71772E-02  4.18098E-05   6.42115E-02  8.24915E-06   7.38925E-02  4.29695E-06   7.04529E-02  3.89802E-06
-------------------------------------------------------------------------------------------------------------------

TABLE 6. Number of clusters per cell per Gy per track.  Cluster yields are for a representative cell containing
an average of 1.000 Gbp (giga basepair) of DNA.  Cluster induction is proportional to absorbed dose up to at least
a hundred or thousand Gy. The category "OTHER" includes all classes of individual and clustered DNA lesion, except
for SSB and DSB.  SEM = standard error of the mean.
===================================================================================================================
Number of --------- DSB ----------   --------- SSB ----------   -------- OTHER ---------   ----- ALL CLUSTERS -----
 lesions    Average        SEM         Average        SEM         Average        SEM         Average        SEM    
===================================================================================================================
   1          ---          ---       3.88893E-01  1.30282E-04   1.16641E+00  2.97119E-04   1.55530E+00  3.76401E-04
   2      1.41522E-02  2.77696E-05   1.78487E-01  9.45374E-05   2.47569E-01  1.11807E-04   4.40208E-01  1.55297E-04
   3      9.02693E-03  2.26512E-05   6.29548E-02  5.82655E-05   5.24220E-02  5.18984E-05   1.24404E-01  7.95473E-05
   4      3.96079E-03  1.48982E-05   2.01081E-02  3.36428E-05   1.10915E-02  2.49309E-05   3.51604E-02  4.37276E-05
   5      1.49222E-03  9.21479E-06   6.08242E-03  1.85768E-05   2.36952E-03  1.16427E-05   9.94416E-03  2.36584E-05
   6      5.19535E-04  5.48526E-06   1.77247E-03  1.01698E-05   5.02386E-04  5.36820E-06   2.79439E-03  1.27143E-05
   7      1.75581E-04  3.22430E-06   5.10889E-04  5.45134E-06   1.05621E-04  2.51484E-06   7.92091E-04  6.81055E-06
   8      5.85987E-05  1.83999E-06   1.40474E-04  2.84718E-06   2.14579E-05  1.13223E-06   2.20531E-04  3.58806E-06
   9      1.91380E-05  1.05729E-06   3.86051E-05  1.50363E-06   4.20016E-06  5.00069E-07   6.19433E-05  1.90014E-06
  10      5.43351E-06  5.60898E-07   1.25059E-05  8.57889E-07   8.73468E-07  2.25379E-07   1.88128E-05  1.05752E-06
  11      1.28139E-06  2.72918E-07   2.91430E-06  4.11152E-07   2.34322E-07  1.17145E-07   4.43002E-06  5.06271E-07
  12      5.83647E-07  1.84488E-07   8.86801E-07  2.28923E-07   1.16776E-07  8.25689E-08   1.58722E-06  3.05158E-07
  13          ---          ---       1.75378E-07  1.01250E-07       ---          ---       1.75378E-07  1.01250E-07
  14      1.16587E-07  8.24352E-08   1.16990E-07  8.27269E-08       ---          ---       2.33576E-07  1.16776E-07
  15          ---          ---       5.81987E-08  0.00000E+00       ---          ---       5.81987E-08  0.00000E+00
  16          ---          ---           ---          ---           ---          ---           ---          ---
  17          ---          ---           ---          ---           ---          ---           ---          ---
  18          ---          ---           ---          ---           ---          ---           ---          ---
  19          ---          ---           ---          ---           ---          ---           ---          ---
  20          ---          ---           ---          ---           ---          ---           ---          ---
  21          ---          ---           ---          ---           ---          ---           ---          ---
  22          ---          ---           ---          ---           ---          ---           ---          ---
  23          ---          ---           ---          ---           ---          ---           ---          ---
  24          ---          ---           ---          ---           ---          ---           ---          ---
  25          ---          ---           ---          ---           ---          ---           ---          ---
  26          ---          ---           ---          ---           ---          ---           ---          ---
  27          ---          ---           ---          ---           ---          ---           ---          ---
  28          ---          ---           ---          ---           ---          ---           ---          ---
  29          ---          ---           ---          ---           ---          ---           ---          ---
  30          ---          ---           ---          ---           ---          ---           ---          ---
  31          ---          ---           ---          ---           ---          ---           ---          ---
  32          ---          ---           ---          ---           ---          ---           ---          ---
  33          ---          ---           ---          ---           ---          ---           ---          ---
  34          ---          ---           ---          ---           ---          ---           ---          ---
  35          ---          ---           ---          ---           ---          ---           ---          ---
  36          ---          ---           ---          ---           ---          ---           ---          ---
  37          ---          ---           ---          ---           ---          ---           ---          ---
  38          ---          ---           ---          ---           ---          ---           ---          ---
  39          ---          ---           ---          ---           ---          ---           ---          ---
  40          ---          ---           ---          ---           ---          ---           ---          ---
  41          ---          ---           ---          ---           ---          ---           ---          ---
  42          ---          ---           ---          ---           ---          ---           ---          ---
  43          ---          ---           ---          ---           ---          ---           ---          ---
  44          ---          ---           ---          ---           ---          ---           ---          ---
  45          ---          ---           ---          ---           ---          ---           ---          ---
  46          ---          ---           ---          ---           ---          ---           ---          ---
  47          ---          ---           ---          ---           ---          ---           ---          ---
  48          ---          ---           ---          ---           ---          ---           ---          ---
  49          ---          ---           ---          ---           ---          ---           ---          ---
  50          ---          ---           ---          ---           ---          ---           ---          ---
 Total    2.94124E-02  3.87549E-05   6.59004E-01  1.50441E-04   1.48049E+00  3.12342E-04   2.16891E+00  4.30818E-04
-------------------------------------------------------------------------------------------------------------------
