# Supplementary material for: A computational method to estimate the relative biological effectiveness and tumor control probability for low-LET proton irradiations
Source: PLoS One. 2026 Mar 20;21(3):e0341352. doi: 10.1371/journal.pone.0341352 (PMC13004361; doi:10.1371/journal.pone.0341352)
Supplement: S1 File — These files include the DSB yields simulated by MCDS and the proton spectra used at different LET positions. Available at: https://nfuedu-my.sharepoint.com/personal/ccchan_nfu_edu_tw/_layouts/15/onedrive.aspx?id=%2Fpersonal%2Fccchan%5Fnfu%5Fedu%5Ftw%2FDocuments%2Fplos%20one&ga=1. (ZIP) [file pone.0341352.s001.zip › MCDS/proton/P1/END.out]

===============================
MCDS Version 3.00B  15-JUL-2011
===============================
      1.437     running time (min)
 1.0000E+00     DNA content (Gbp)
 8.0000E+00     Dia. of cell nucleus (um)
      10000     number of cells (nocs)
  987654321     random number seed


MXRF TABLE: Particle types and properties of the (input) mixed radiation field. The hypoxia reduction factor (HRF)
for DSB induction is estimated as [1/(1-pcr)]^2, where pcr = the probability a lesion undergoes chemical repair
for the specified (input) oxygen concentration compared to fully aerobic (100% O2) conditions.  The frequency-mean
specific energy (zf) is for a spherical target representative of the cell nucleus. Radiative losses by the primary
charged particle are assumed non-local and do not not contribute to specific energy or the dose per unit fluence
(DPUF).  The reported stopping power is at the point of entry into the cell nucleus (pO2 = 0.000%).
===================================================================================================================
        Normed   -- Kinetic Energy --               Stopping Power (keV/um)      CSDA       Dosimetry (Gy)    HRF
  Ion     wt       (MeV)     (MeV/A)      zeb     Coll+Nuc  Radiat    Total    Range (cm)   DPUF       zf     DSB
===================================================================================================================
    p  2.65E-03  4.286E+01  4.286E+01  1.170E+01  1.38E+00 0.00E+00 1.380E+00  1.720E+00  2.225E+00 4.43E-03 3.027
    p  6.19E-03  4.952E+01  4.952E+01  1.023E+01  1.23E+00 0.00E+00 1.231E+00  2.232E+00  1.984E+00 3.95E-03 3.027
    p  0.00E+00  5.595E+01  5.595E+01  9.142E+00  1.12E+00 0.00E+00 1.119E+00  2.780E+00  1.802E+00 3.58E-03 3.027
    p  1.09E-01  5.655E+01  5.655E+01  9.053E+00  1.11E+00 0.00E+00 1.110E+00  2.834E+00  1.787E+00 3.55E-03 3.027
    p  1.68E-01  5.702E+01  5.702E+01  8.985E+00  1.10E+00 0.00E+00 1.103E+00  2.877E+00  1.775E+00 3.53E-03 3.027
    p  2.35E-01  5.762E+01  5.762E+01  8.899E+00  1.09E+00 0.00E+00 1.094E+00  2.931E+00  1.761E+00 3.50E-03 3.027
    p  2.59E-01  5.786E+01  5.786E+01  8.866E+00  1.09E+00 0.00E+00 1.091E+00  2.953E+00  1.755E+00 3.49E-03 3.027
    p  1.59E-01  5.845E+01  5.845E+01  8.784E+00  1.08E+00 0.00E+00 1.082E+00  3.008E+00  1.741E+00 3.46E-03 3.027
    p  6.19E-02  5.881E+01  5.881E+01  8.735E+00  1.08E+00 0.00E+00 1.077E+00  3.041E+00  1.733E+00 3.45E-03 3.027
    p  0.00E+00  5.905E+01  5.905E+01  8.702E+00  1.07E+00 0.00E+00 1.073E+00  3.063E+00  1.728E+00 3.44E-03 3.027
  Avg  1.00E-01  5.758E+01  5.758E+01  8.909E+00  1.09E+00 0.00E+00 1.095E+00  2.929E+00  1.763E+00 3.51E-03 3.027
===================================================================================================================
ZEB = (zeff/beta)^2 (Barkas 1963); DPUF = absorbed dose per unit fluence (nGy-cm^2/particle); zf in units of Gy

TABLE 1. Percent (%) cluster yields by complexity, as classified using the scheme of Nikjoo et al. (IJRB 71, 
467-483 1997 and and Radiat. Res. 156, 577-583 2001).
===================================================================================================================
    71.241     BD    - one or more Bd (no Sb)
    27.327     SSB   - Sb (no auxilary damage)
     0.680     SSB+  - two Sb on the same strand
     0.050     2SSB  - two or more Sb on opposite strands separated by at least 10 bp
     0.650     DSB   - two Sb on opposite strands with a separation <= 10 bp
     0.049     DSB+  - DSB accompanied by one (or more) additional Sb within 10 bp separation
     0.003     DSB++ - more than one DSB whether within the 10 bp separation or further apart
     2.602     SSBc  - fraction of complex damage (SSB+ and 2SSB) among SSBs
    26.384     SSBcb - fraction of complex damage (SSB+ and 2SSB) among SSBs; base damage included
     7.487     DSBc  - fraction of complex damage (DSB+ and DSB++) among DSBs
    34.538     DSBcb - fraction of complex damage (DSB+ and DSB++) among DSBs; base damage included
===================================================================================================================

TABLE 2. Number of clusters per cell per Gy.  Cluster yields are for a representative cell containing an average
of 1.000 Gbp (giga basepair) of DNA.  Cluster induction is proportional to absorbed dose up to at least a
hundred or thousand Gy. The category "OTHER" includes all classes of individual and clustered DNA lesion, except
for SSB and DSB.  SEM = standard error of the mean.
===================================================================================================================
Number of --------- DSB ----------   --------- SSB ----------   -------- OTHER ---------   ----- ALL CLUSTERS -----
 lesions    Average        SEM         Average        SEM         Average        SEM         Average        SEM    
===================================================================================================================
   1          ---          ---       8.49587E+01  2.26179E-02   2.54807E+02  4.38113E-02   3.39766E+02  5.33913E-02
   2      1.89145E+00  5.52183E-03   2.39741E+01  1.74142E-02   3.32467E+01  1.99766E-02   5.91123E+01  2.56715E-02
   3      7.38200E-01  3.41858E-03   5.22222E+00  8.83997E-03   4.34432E+00  8.10575E-03   1.03047E+01  1.20486E-02
   4      2.01467E-01  1.81209E-03   1.02113E+00  4.06623E-03   5.67333E-01  3.04591E-03   1.78993E+00  5.31314E-03
   5      4.55333E-02  8.56005E-04   1.87883E-01  1.75119E-03   7.31500E-02  1.10568E-03   3.06567E-01  2.22622E-03
   6      9.95000E-03  4.10088E-04   3.36333E-02  7.42549E-04   9.33333E-03  3.96056E-04   5.29167E-02  9.35303E-04
   7      2.15000E-03  1.88081E-04   6.56667E-03  3.31879E-04   1.16667E-03  1.38961E-04   9.88333E-03  4.07531E-04
   8      3.66667E-04  7.80915E-05   1.18333E-03  1.41915E-04   1.33333E-04  4.71239E-05   1.68333E-03  1.68317E-04
   9      3.33333E-05  2.35690E-05   2.16667E-04  6.00565E-05   1.66667E-05  1.66667E-05   2.66667E-04  6.66166E-05
  10          ---          ---       3.33333E-05  2.35690E-05       ---          ---       3.33333E-05  2.35690E-05
  11          ---          ---           ---          ---           ---          ---           ---          ---
  12          ---          ---           ---          ---           ---          ---           ---          ---
  13          ---          ---           ---          ---           ---          ---           ---          ---
  14          ---          ---           ---          ---           ---          ---           ---          ---
  15          ---          ---           ---          ---           ---          ---           ---          ---
  16          ---          ---           ---          ---           ---          ---           ---          ---
  17          ---          ---           ---          ---           ---          ---           ---          ---
  18          ---          ---           ---          ---           ---          ---           ---          ---
  19          ---          ---           ---          ---           ---          ---           ---          ---
  20          ---          ---           ---          ---           ---          ---           ---          ---
  21          ---          ---           ---          ---           ---          ---           ---          ---
  22          ---          ---           ---          ---           ---          ---           ---          ---
  23          ---          ---           ---          ---           ---          ---           ---          ---
  24          ---          ---           ---          ---           ---          ---           ---          ---
  25          ---          ---           ---          ---           ---          ---           ---          ---
  26          ---          ---           ---          ---           ---          ---           ---          ---
  27          ---          ---           ---          ---           ---          ---           ---          ---
  28          ---          ---           ---          ---           ---          ---           ---          ---
  29          ---          ---           ---          ---           ---          ---           ---          ---
  30          ---          ---           ---          ---           ---          ---           ---          ---
  31          ---          ---           ---          ---           ---          ---           ---          ---
  32          ---          ---           ---          ---           ---          ---           ---          ---
  33          ---          ---           ---          ---           ---          ---           ---          ---
  34          ---          ---           ---          ---           ---          ---           ---          ---
  35          ---          ---           ---          ---           ---          ---           ---          ---
  36          ---          ---           ---          ---           ---          ---           ---          ---
  37          ---          ---           ---          ---           ---          ---           ---          ---
  38          ---          ---           ---          ---           ---          ---           ---          ---
  39          ---          ---           ---          ---           ---          ---           ---          ---
  40          ---          ---           ---          ---           ---          ---           ---          ---
  41          ---          ---           ---          ---           ---          ---           ---          ---
  42          ---          ---           ---          ---           ---          ---           ---          ---
  43          ---          ---           ---          ---           ---          ---           ---          ---
  44          ---          ---           ---          ---           ---          ---           ---          ---
  45          ---          ---           ---          ---           ---          ---           ---          ---
  46          ---          ---           ---          ---           ---          ---           ---          ---
  47          ---          ---           ---          ---           ---          ---           ---          ---
  48          ---          ---           ---          ---           ---          ---           ---          ---
  49          ---          ---           ---          ---           ---          ---           ---          ---
  50          ---          ---           ---          ---           ---          ---           ---          ---
 Total    2.88915E+00  6.63562E-03   1.15406E+02  1.49664E-02   2.93049E+02  2.99906E-02   4.11344E+02  3.11566E-02
-------------------------------------------------------------------------------------------------------------------

TABLE 3. Cluster composition (% Sb per cluster)
===================================================================================================================
Number of --------- DSB ----------   --------- SSB ----------   -------- OTHER ---------   ----- ALL CLUSTERS -----
 lesions    Average        SEM         Average        SEM         Average        SEM         Average        SEM    
===================================================================================================================
   1          ---          ---       1.66667E+01  0.00000E+00   0.00000E+00  0.00000E+00   4.16750E+00  8.90415E-04
   2      1.66667E+01  0.00000E+00   8.95662E+00  1.83056E-03   0.00000E+00  0.00000E+00   4.16565E+00  2.34315E-03
   3      1.20355E+01  1.13127E-02   6.51291E+00  3.97890E-03   0.00000E+00  0.00000E+00   4.16158E+00  5.13170E-03
   4      9.80305E+00  2.26051E-02   5.36818E+00  9.42711E-03   0.00000E+00  0.00000E+00   4.17217E+00  1.15497E-02
   5      8.51555E+00  4.34941E-02   4.72646E+00  2.13661E-02   0.00000E+00  0.00000E+00   4.16233E+00  2.74651E-02
   6      7.71256E+00  9.36983E-02   4.27318E+00  4.41222E-02   0.00000E+00  0.00000E+00   4.17303E+00  5.44368E-02
   7      7.01366E+00  2.06845E-01   3.97650E+00  9.70453E-02   0.00000E+00  0.00000E+00   4.16943E+00  1.12731E-01
   8      7.38636E+00  4.48949E-01   3.46726E+00  1.97394E-01   0.00000E+00  0.00000E+00   4.05208E+00  2.62312E-01
   9      6.48148E+00  2.77778E+00   3.84615E+00  6.09935E-01   0.00000E+00  0.00000E+00   3.93519E+00  6.51995E-01
  10          ---          ---       3.33333E+00  0.00000E+00       ---          ---       3.33333E+00  0.00000E+00
  11          ---          ---           ---          ---           ---          ---           ---          ---
  12          ---          ---           ---          ---           ---          ---           ---          ---
  13          ---          ---           ---          ---           ---          ---           ---          ---
  14          ---          ---           ---          ---           ---          ---           ---          ---
  15          ---          ---           ---          ---           ---          ---           ---          ---
  16          ---          ---           ---          ---           ---          ---           ---          ---
  17          ---          ---           ---          ---           ---          ---           ---          ---
  18          ---          ---           ---          ---           ---          ---           ---          ---
  19          ---          ---           ---          ---           ---          ---           ---          ---
  20          ---          ---           ---          ---           ---          ---           ---          ---
  21          ---          ---           ---          ---           ---          ---           ---          ---
  22          ---          ---           ---          ---           ---          ---           ---          ---
  23          ---          ---           ---          ---           ---          ---           ---          ---
  24          ---          ---           ---          ---           ---          ---           ---          ---
  25          ---          ---           ---          ---           ---          ---           ---          ---
  26          ---          ---           ---          ---           ---          ---           ---          ---
  27          ---          ---           ---          ---           ---          ---           ---          ---
  28          ---          ---           ---          ---           ---          ---           ---          ---
  29          ---          ---           ---          ---           ---          ---           ---          ---
  30          ---          ---           ---          ---           ---          ---           ---          ---
  31          ---          ---           ---          ---           ---          ---           ---          ---
  32          ---          ---           ---          ---           ---          ---           ---          ---
  33          ---          ---           ---          ---           ---          ---           ---          ---
  34          ---          ---           ---          ---           ---          ---           ---          ---
  35          ---          ---           ---          ---           ---          ---           ---          ---
  36          ---          ---           ---          ---           ---          ---           ---          ---
  37          ---          ---           ---          ---           ---          ---           ---          ---
  38          ---          ---           ---          ---           ---          ---           ---          ---
  39          ---          ---           ---          ---           ---          ---           ---          ---
  40          ---          ---           ---          ---           ---          ---           ---          ---
  41          ---          ---           ---          ---           ---          ---           ---          ---
  42          ---          ---           ---          ---           ---          ---           ---          ---
  43          ---          ---           ---          ---           ---          ---           ---          ---
  44          ---          ---           ---          ---           ---          ---           ---          ---
  45          ---          ---           ---          ---           ---          ---           ---          ---
  46          ---          ---           ---          ---           ---          ---           ---          ---
  47          ---          ---           ---          ---           ---          ---           ---          ---
  48          ---          ---           ---          ---           ---          ---           ---          ---
  49          ---          ---           ---          ---           ---          ---           ---          ---
  50          ---          ---           ---          ---           ---          ---           ---          ---
Average   1.48329E+01  7.13355E-03   1.44815E+01  1.39226E-03   0.00000E+00  0.00000E+00   4.16708E+00  4.09614E-04
-------------------------------------------------------------------------------------------------------------------
NOTES: (% Sb) is the percentage of lesions that are strand breaks.
The number of Sb is ((% Sb)/100)*(# lesions). The number of Bd is (1-(% Sb)/100)*(# lesions).

TABLE 4. Cluster Length (in base pair)
===================================================================================================================
Number of --------- DSB ----------   --------- SSB ----------   -------- OTHER ---------   ----- ALL CLUSTERS -----
 lesions    Average        SEM         Average        SEM         Average        SEM         Average        SEM    
===================================================================================================================
   1          ---          ---       1.66667E-01  0.00000E+00   1.66667E-01  0.00000E+00   1.66667E-01  0.00000E+00
   2      9.29778E-01  1.42562E-03   9.53973E-01  3.75514E-04   9.52903E-01  3.13371E-04   9.52609E-01  2.38884E-04
   3      1.64136E+00  3.41276E-03   1.75431E+00  1.13784E-03   1.74017E+00  1.25032E-03   1.74034E+00  7.99169E-04
   4      2.38212E+00  7.80372E-03   2.55523E+00  3.40221E-03   2.52756E+00  4.88097E-03   2.52800E+00  2.48679E-03
   5      3.15725E+00  1.77663E-02   3.37624E+00  9.27573E-03   3.32503E+00  1.37696E-02   3.33527E+00  7.45365E-03
   6      3.96464E+00  4.16601E-02   4.17309E+00  2.24203E-02   4.06780E+00  4.17157E-02   4.11429E+00  1.83425E-02
   7      4.63437E+00  9.92387E-02   4.93009E+00  5.54114E-02   4.97143E+00  1.18069E-01   4.86745E+00  4.55473E-02
   8      5.81818E+00  2.64072E-01   5.90595E+00  1.54749E-01   6.35417E+00  2.97872E-01   5.92250E+00  1.24965E-01
   9      6.50000E+00  1.00000E+00   6.85897E+00  4.35615E-01   6.50000E+00  0.00000E+00   6.79167E+00  3.64673E-01
  10          ---          ---       6.91667E+00  8.33333E-02       ---          ---       6.91667E+00  8.33333E-02
  11          ---          ---           ---          ---           ---          ---           ---          ---
  12          ---          ---           ---          ---           ---          ---           ---          ---
  13          ---          ---           ---          ---           ---          ---           ---          ---
  14          ---          ---           ---          ---           ---          ---           ---          ---
  15          ---          ---           ---          ---           ---          ---           ---          ---
  16          ---          ---           ---          ---           ---          ---           ---          ---
  17          ---          ---           ---          ---           ---          ---           ---          ---
  18          ---          ---           ---          ---           ---          ---           ---          ---
  19          ---          ---           ---          ---           ---          ---           ---          ---
  20          ---          ---           ---          ---           ---          ---           ---          ---
  21          ---          ---           ---          ---           ---          ---           ---          ---
  22          ---          ---           ---          ---           ---          ---           ---          ---
  23          ---          ---           ---          ---           ---          ---           ---          ---
  24          ---          ---           ---          ---           ---          ---           ---          ---
  25          ---          ---           ---          ---           ---          ---           ---          ---
  26          ---          ---           ---          ---           ---          ---           ---          ---
  27          ---          ---           ---          ---           ---          ---           ---          ---
  28          ---          ---           ---          ---           ---          ---           ---          ---
  29          ---          ---           ---          ---           ---          ---           ---          ---
  30          ---          ---           ---          ---           ---          ---           ---          ---
  31          ---          ---           ---          ---           ---          ---           ---          ---
  32          ---          ---           ---          ---           ---          ---           ---          ---
  33          ---          ---           ---          ---           ---          ---           ---          ---
  34          ---          ---           ---          ---           ---          ---           ---          ---
  35          ---          ---           ---          ---           ---          ---           ---          ---
  36          ---          ---           ---          ---           ---          ---           ---          ---
  37          ---          ---           ---          ---           ---          ---           ---          ---
  38          ---          ---           ---          ---           ---          ---           ---          ---
  39          ---          ---           ---          ---           ---          ---           ---          ---
  40          ---          ---           ---          ---           ---          ---           ---          ---
  41          ---          ---           ---          ---           ---          ---           ---          ---
  42          ---          ---           ---          ---           ---          ---           ---          ---
  43          ---          ---           ---          ---           ---          ---           ---          ---
  44          ---          ---           ---          ---           ---          ---           ---          ---
  45          ---          ---           ---          ---           ---          ---           ---          ---
  46          ---          ---           ---          ---           ---          ---           ---          ---
  47          ---          ---           ---          ---           ---          ---           ---          ---
  48          ---          ---           ---          ---           ---          ---           ---          ---
  49          ---          ---           ---          ---           ---          ---           ---          ---
  50          ---          ---           ---          ---           ---          ---           ---          ---
Average   1.26267E+00  1.88086E-03   4.29976E-01  2.04607E-04   2.84749E-01  8.32030E-05   3.32367E-01  8.31285E-05
-------------------------------------------------------------------------------------------------------------------

TABLE 5. NUMBER OF LESIONS DIVIDED BY TWICE THE CLUSTER LENGTH (lesions per nucleotide)
===================================================================================================================
Number of --------- DSB ----------   --------- SSB ----------   -------- OTHER ---------   ----- ALL CLUSTERS -----
 lesions    Average        SEM         Average        SEM         Average        SEM         Average        SEM    
===================================================================================================================
   1          ---          ---       8.33333E-02  0.00000E+00   8.33333E-02  0.00000E+00   8.33333E-02  0.00000E+00
   2      4.42499E-02  1.13096E-04   4.03329E-02  2.48913E-05   4.05957E-02  2.13605E-05   4.06046E-02  1.60945E-05
   3      3.08702E-02  9.43208E-05   2.84410E-02  2.86314E-05   2.87482E-02  3.16235E-05   2.87428E-02  2.03341E-05
   4      2.65521E-02  1.19520E-04   2.44086E-02  4.54250E-05   2.47191E-02  6.51584E-05   2.47458E-02  3.41845E-05
   5      2.42256E-02  1.69861E-04   2.23362E-02  7.68442E-05   2.26465E-02  1.16335E-04   2.26409E-02  6.29030E-05
   6      2.27081E-02  2.98571E-04   2.13349E-02  1.43556E-04   2.19199E-02  2.71952E-04   2.17083E-02  1.20056E-04
   7      2.26104E-02  6.52212E-04   2.08472E-02  2.69641E-04   2.03677E-02  5.10631E-04   2.11952E-02  2.41095E-04
   8      2.00185E-02  1.01514E-03   1.99043E-02  6.47812E-04   1.77964E-02  9.49744E-04   1.97608E-02  5.11222E-04
   9      1.96970E-02  3.03030E-03   1.93223E-02  1.55538E-03   1.92308E-02  0.00000E+00   1.93634E-02  1.28456E-03
  10          ---          ---       2.00832E-02  2.41967E-04       ---          ---       2.00832E-02  2.41967E-04
  11          ---          ---           ---          ---           ---          ---           ---          ---
  12          ---          ---           ---          ---           ---          ---           ---          ---
  13          ---          ---           ---          ---           ---          ---           ---          ---
  14          ---          ---           ---          ---           ---          ---           ---          ---
  15          ---          ---           ---          ---           ---          ---           ---          ---
  16          ---          ---           ---          ---           ---          ---           ---          ---
  17          ---          ---           ---          ---           ---          ---           ---          ---
  18          ---          ---           ---          ---           ---          ---           ---          ---
  19          ---          ---           ---          ---           ---          ---           ---          ---
  20          ---          ---           ---          ---           ---          ---           ---          ---
  21          ---          ---           ---          ---           ---          ---           ---          ---
  22          ---          ---           ---          ---           ---          ---           ---          ---
  23          ---          ---           ---          ---           ---          ---           ---          ---
  24          ---          ---           ---          ---           ---          ---           ---          ---
  25          ---          ---           ---          ---           ---          ---           ---          ---
  26          ---          ---           ---          ---           ---          ---           ---          ---
  27          ---          ---           ---          ---           ---          ---           ---          ---
  28          ---          ---           ---          ---           ---          ---           ---          ---
  29          ---          ---           ---          ---           ---          ---           ---          ---
  30          ---          ---           ---          ---           ---          ---           ---          ---
  31          ---          ---           ---          ---           ---          ---           ---          ---
  32          ---          ---           ---          ---           ---          ---           ---          ---
  33          ---          ---           ---          ---           ---          ---           ---          ---
  34          ---          ---           ---          ---           ---          ---           ---          ---
  35          ---          ---           ---          ---           ---          ---           ---          ---
  36          ---          ---           ---          ---           ---          ---           ---          ---
  37          ---          ---           ---          ---           ---          ---           ---          ---
  38          ---          ---           ---          ---           ---          ---           ---          ---
  39          ---          ---           ---          ---           ---          ---           ---          ---
  40          ---          ---           ---          ---           ---          ---           ---          ---
  41          ---          ---           ---          ---           ---          ---           ---          ---
  42          ---          ---           ---          ---           ---          ---           ---          ---
  43          ---          ---           ---          ---           ---          ---           ---          ---
  44          ---          ---           ---          ---           ---          ---           ---          ---
  45          ---          ---           ---          ---           ---          ---           ---          ---
  46          ---          ---           ---          ---           ---          ---           ---          ---
  47          ---          ---           ---          ---           ---          ---           ---          ---
  48          ---          ---           ---          ---           ---          ---           ---          ---
  49          ---          ---           ---          ---           ---          ---           ---          ---
  50          ---          ---           ---          ---           ---          ---           ---          ---
Average   3.91689E-02  7.78827E-05   7.12722E-02  9.09423E-06   7.75423E-02  4.18888E-06   7.55134E-02  3.95857E-06
-------------------------------------------------------------------------------------------------------------------

TABLE 6. Number of clusters per cell per Gy per track.  Cluster yields are for a representative cell containing
an average of 1.000 Gbp (giga basepair) of DNA.  Cluster induction is proportional to absorbed dose up to at least
a hundred or thousand Gy. The category "OTHER" includes all classes of individual and clustered DNA lesion, except
for SSB and DSB.  SEM = standard error of the mean.
===================================================================================================================
Number of --------- DSB ----------   --------- SSB ----------   -------- OTHER ---------   ----- ALL CLUSTERS -----
 lesions    Average        SEM         Average        SEM         Average        SEM         Average        SEM    
===================================================================================================================
   1          ---          ---       2.97889E-01  9.61328E-05   8.93425E-01  2.24665E-04   1.19131E+00  2.87527E-04
   2      6.63209E-03  1.94100E-05   8.40613E-02  6.31886E-05   1.16574E-01  7.35028E-05   2.07267E-01  9.83765E-05
   3      2.58843E-03  1.19985E-05   1.83106E-02  3.11862E-05   1.52329E-02  2.85895E-05   3.61319E-02  4.28389E-05
   4      7.06499E-04  6.35643E-06   3.58055E-03  1.42789E-05   1.98932E-03  1.06878E-05   6.27637E-03  1.86798E-05
   5      1.59630E-04  3.00035E-06   6.58987E-04  6.14767E-06   2.56444E-04  3.87753E-06   1.07506E-03  7.81689E-06
   6      3.49010E-05  1.43850E-06   1.17981E-04  2.60503E-06   3.27071E-05  1.38791E-06   1.85589E-04  3.28072E-06
   7      7.53946E-06  6.59574E-07   2.30568E-05  1.16557E-06   4.09852E-06  4.88246E-07   3.46948E-05  1.43093E-06
   8      1.28457E-06  2.73594E-07   4.13654E-06  4.96085E-07   4.67653E-07  1.65292E-07   5.88876E-06  5.88816E-07
   9      1.16607E-07  8.24535E-08   7.80636E-07  2.16973E-07   5.83879E-08  0.00000E+00   9.55631E-07  2.39283E-07
  10          ---          ---       1.17066E-07  8.27756E-08       ---          ---       1.17066E-07  8.27756E-08
  11          ---          ---           ---          ---           ---          ---           ---          ---
  12          ---          ---           ---          ---           ---          ---           ---          ---
  13          ---          ---           ---          ---           ---          ---           ---          ---
  14          ---          ---           ---          ---           ---          ---           ---          ---
  15          ---          ---           ---          ---           ---          ---           ---          ---
  16          ---          ---           ---          ---           ---          ---           ---          ---
  17          ---          ---           ---          ---           ---          ---           ---          ---
  18          ---          ---           ---          ---           ---          ---           ---          ---
  19          ---          ---           ---          ---           ---          ---           ---          ---
  20          ---          ---           ---          ---           ---          ---           ---          ---
  21          ---          ---           ---          ---           ---          ---           ---          ---
  22          ---          ---           ---          ---           ---          ---           ---          ---
  23          ---          ---           ---          ---           ---          ---           ---          ---
  24          ---          ---           ---          ---           ---          ---           ---          ---
  25          ---          ---           ---          ---           ---          ---           ---          ---
  26          ---          ---           ---          ---           ---          ---           ---          ---
  27          ---          ---           ---          ---           ---          ---           ---          ---
  28          ---          ---           ---          ---           ---          ---           ---          ---
  29          ---          ---           ---          ---           ---          ---           ---          ---
  30          ---          ---           ---          ---           ---          ---           ---          ---
  31          ---          ---           ---          ---           ---          ---           ---          ---
  32          ---          ---           ---          ---           ---          ---           ---          ---
  33          ---          ---           ---          ---           ---          ---           ---          ---
  34          ---          ---           ---          ---           ---          ---           ---          ---
  35          ---          ---           ---          ---           ---          ---           ---          ---
  36          ---          ---           ---          ---           ---          ---           ---          ---
  37          ---          ---           ---          ---           ---          ---           ---          ---
  38          ---          ---           ---          ---           ---          ---           ---          ---
  39          ---          ---           ---          ---           ---          ---           ---          ---
  40          ---          ---           ---          ---           ---          ---           ---          ---
  41          ---          ---           ---          ---           ---          ---           ---          ---
  42          ---          ---           ---          ---           ---          ---           ---          ---
  43          ---          ---           ---          ---           ---          ---           ---          ---
  44          ---          ---           ---          ---           ---          ---           ---          ---
  45          ---          ---           ---          ---           ---          ---           ---          ---
  46          ---          ---           ---          ---           ---          ---           ---          ---
  47          ---          ---           ---          ---           ---          ---           ---          ---
  48          ---          ---           ---          ---           ---          ---           ---          ---
  49          ---          ---           ---          ---           ---          ---           ---          ---
  50          ---          ---           ---          ---           ---          ---           ---          ---
 Total    1.01305E-02  2.33540E-05   4.04646E-01  9.16605E-05   1.02751E+00  2.16878E-04   1.44229E+00  2.88381E-04
-------------------------------------------------------------------------------------------------------------------
