# Supplementary material for: A computational method to estimate the relative biological effectiveness and tumor control probability for low-LET proton irradiations
Source: PLoS One. 2026 Mar 20;21(3):e0341352. doi: 10.1371/journal.pone.0341352 (PMC13004361; doi:10.1371/journal.pone.0341352)
Supplement: S1 File — These files include the DSB yields simulated by MCDS and the proton spectra used at different LET positions. Available at: https://nfuedu-my.sharepoint.com/personal/ccchan_nfu_edu_tw/_layouts/15/onedrive.aspx?id=%2Fpersonal%2Fccchan%5Fnfu%5Fedu%5Ftw%2FDocuments%2Fplos%20one&ga=1. (ZIP) [file pone.0341352.s001.zip › MCDS/proton/P1/inp_make.c]

#include <stdio.h>
#include <string.h>

main()
{
  FILE *fpt1, *fpt2, *fpt3;

  char inp_name[20];
  char oxy[20];

  fpt1= fopen("inp_name.txt", "r");
  fpt3= fopen("inp.txt", "r");

   do
   {
      fscanf(fpt1, "%s", &inp_name);
      fscanf(fpt3, "%s", &oxy);
      fpt2= fopen(inp_name, "w");
      fprintf(fpt2,"!%s oxygen conc. MCDS INPUT FILE )\n\n",oxy);
      fprintf(fpt2,"SIMCON: nocs=10000 seed=987654321\n");
      fprintf(fpt2, "CELL: DNA=1 ndia=8\n");   
      fprintf(fpt2, "RADX: fn=proton1.dat\n");
      fprintf(fpt2, "EVO2: pO2=%s\n", oxy);
      fclose(fpt2); 
   
   } while( *inp_name != 'E');

  fclose(fpt1);
  fclose(fpt3);

}
