# Supplementary material for: A computational method to estimate the relative biological effectiveness and tumor control probability for low-LET proton irradiations
Source: PLoS One. 2026 Mar 20;21(3):e0341352. doi: 10.1371/journal.pone.0341352 (PMC13004361; doi:10.1371/journal.pone.0341352)
Supplement: S1 File — These files include the DSB yields simulated by MCDS and the proton spectra used at different LET positions. Available at: https://nfuedu-my.sharepoint.com/personal/ccchan_nfu_edu_tw/_layouts/15/onedrive.aspx?id=%2Fpersonal%2Fccchan%5Fnfu%5Fedu%5Ftw%2FDocuments%2Fplos%20one&ga=1. (ZIP) [file pone.0341352.s001.zip › MCDS/proton/P1/job1]

wine mcds 0.001.inp 
wine mcds 0.002.inp 
wine mcds 0.005.inp 
wine mcds 0.02.inp 
wine mcds 0.1.inp 
wine mcds 0.2.inp 
wine mcds 0.4.inp 
wine mcds 0.6.inp 
wine mcds 1.inp 
wine mcds 2.inp 
wine mcds 5.inp 
wine mcds 21.inp 
wine mcds 50.inp 
wine mcds 100.inp 
wine mcds END.inp 
