# Supplementary material for: A computational method to estimate the relative biological effectiveness and tumor control probability for low-LET proton irradiations
Source: PLoS One. 2026 Mar 20;21(3):e0341352. doi: 10.1371/journal.pone.0341352 (PMC13004361; doi:10.1371/journal.pone.0341352)
Supplement: S1 File — These files include the DSB yields simulated by MCDS and the proton spectra used at different LET positions. Available at: https://nfuedu-my.sharepoint.com/personal/ccchan_nfu_edu_tw/_layouts/15/onedrive.aspx?id=%2Fpersonal%2Fccchan%5Fnfu%5Fedu%5Ftw%2FDocuments%2Fplos%20one&ga=1. (ZIP) [file pone.0341352.s001.zip › MCDS/proton/P1/P1_m.txt]

BD	SSB	SSB+	2SSB	DSB	DSB+	DSB++	SSBc	SSBcb	DSBc	DSBcb	total SSB	DSB	total damage
71.239	27.321	0.683	0.052	0.652	0.050	0.003	2.620	26.454	7.512	34.645	1.15519E+02	2.90397E+00	4.11763E+02
71.239	27.317	0.687	0.052	0.652	0.051	0.003	2.632	26.476	7.683	34.859	1.15652E+02	2.91060E+00	4.12220E+02
71.205	27.348	0.682	0.052	0.660	0.050	0.003	2.614	26.540	7.458	34.493	1.16074E+02	2.94547E+00	4.13398E+02
71.150	27.373	0.702	0.054	0.667	0.051	0.003	2.688	26.986	7.539	35.141	1.17937E+02	3.02880E+00	4.19388E+02
70.810	27.564	0.768	0.064	0.728	0.062	0.005	2.930	28.752	8.376	37.520	1.26772E+02	3.53858E+00	4.46408E+02
70.484	27.748	0.833	0.073	0.785	0.072	0.005	3.161	30.505	8.995	39.542	1.35068E+02	4.06063E+00	4.71387E+02
70.047	27.983	0.927	0.089	0.861	0.087	0.008	3.503	32.827	9.875	42.314	1.46361E+02	4.81758E+00	5.04761E+02
69.733	28.152	0.992	0.101	0.915	0.099	0.009	3.735	34.289	10.501	44.237	1.53815E+02	5.37518E+00	5.26007E+02
69.360	28.342	1.075	0.116	0.983	0.113	0.011	4.031	36.074	11.194	46.328	1.62875E+02	6.09557E+00	5.51483E+02
68.922	28.568	1.172	0.134	1.058	0.131	0.014	4.374	38.106	12.075	48.698	1.73038E+02	6.96563E+00	5.79243E+02
68.555	28.746	1.256	0.152	1.125	0.149	0.017	4.669	39.759	12.834	50.566	1.81484E+02	7.75550E+00	6.01848E+02
68.312	28.869	1.310	0.164	1.167	0.160	0.019	4.856	40.789	13.265	51.718	1.86830E+02	8.27860E+00	6.15790E+02
68.258	28.898	1.321	0.166	1.175	0.163	0.019	4.894	40.996	13.402	51.976	1.87949E+02	8.38828E+00	6.18578E+02
68.242	28.905	1.324	0.167	1.179	0.163	0.019	4.907	41.065	13.417	52.038	1.88312E+02	8.42777E+00	6.19533E+02
71.241	27.327	0.680	0.050	0.650	0.049	0.003	2.602	26.384	7.487	34.538	1.15406E+02	2.88915E+00	4.11344E+02
