# Supplementary material for: A computational method to estimate the relative biological effectiveness and tumor control probability for low-LET proton irradiations
Source: PLoS One. 2026 Mar 20;21(3):e0341352. doi: 10.1371/journal.pone.0341352 (PMC13004361; doi:10.1371/journal.pone.0341352)
Supplement: S1 File — These files include the DSB yields simulated by MCDS and the proton spectra used at different LET positions. Available at: https://nfuedu-my.sharepoint.com/personal/ccchan_nfu_edu_tw/_layouts/15/onedrive.aspx?id=%2Fpersonal%2Fccchan%5Fnfu%5Fedu%5Ftw%2FDocuments%2Fplos%20one&ga=1. (ZIP) [file pone.0341352.s001.zip › MCDS/proton/P1/proton3.dat]

proton			energy	spectrum
10
p	1.07	0.001923077
p	3.81	0.036538462
p	5.12	0.069230769
p	6.55	0.121153846
p	8.21	0.188461538
p	9.88	0.161538462
p	10.24	0.125
p	11.19	0.063461538
p	12.38	0.007692308
p	13.57	0
