# Supplementary material for: A computational method to estimate the relative biological effectiveness and tumor control probability for low-LET proton irradiations
Source: PLoS One. 2026 Mar 20;21(3):e0341352. doi: 10.1371/journal.pone.0341352 (PMC13004361; doi:10.1371/journal.pone.0341352)
Supplement: S1 File — These files include the DSB yields simulated by MCDS and the proton spectra used at different LET positions. Available at: https://nfuedu-my.sharepoint.com/personal/ccchan_nfu_edu_tw/_layouts/15/onedrive.aspx?id=%2Fpersonal%2Fccchan%5Fnfu%5Fedu%5Ftw%2FDocuments%2Fplos%20one&ga=1. (ZIP) [file pone.0341352.s001.zip › MCDS/proton/P2/0.001.out]

===============================
MCDS Version 3.00B  15-JUL-2011
===============================
      1.313     running time (min)
 1.0000E+00     DNA content (Gbp)
 8.0000E+00     Dia. of cell nucleus (um)
      10000     number of cells (nocs)
  987654321     random number seed


MXRF TABLE: Particle types and properties of the (input) mixed radiation field. The hypoxia reduction factor (HRF)
for DSB induction is estimated as [1/(1-pcr)]^2, where pcr = the probability a lesion undergoes chemical repair
for the specified (input) oxygen concentration compared to fully aerobic (100% O2) conditions.  The frequency-mean
specific energy (zf) is for a spherical target representative of the cell nucleus. Radiative losses by the primary
charged particle are assumed non-local and do not not contribute to specific energy or the dose per unit fluence
(DPUF).  The reported stopping power is at the point of entry into the cell nucleus (pO2 = 0.001%).
===================================================================================================================
        Normed   -- Kinetic Energy --               Stopping Power (keV/um)      CSDA       Dosimetry (Gy)    HRF
  Ion     wt       (MeV)     (MeV/A)      zeb     Coll+Nuc  Radiat    Total    Range (cm)   DPUF       zf     DSB
===================================================================================================================
    p  1.88E-03  7.020E+00  7.020E+00  6.758E+01  5.99E+00 0.00E+00 5.991E+00  6.565E-02  1.002E+01 1.99E-02 3.011
    p  5.08E-02  1.036E+01  1.036E+01  4.603E+01  4.37E+00 0.00E+00 4.365E+00  1.319E-01  7.199E+00 1.43E-02 3.016
    p  1.37E-01  1.143E+01  1.143E+01  4.180E+01  4.03E+00 0.00E+00 4.029E+00  1.574E-01  6.626E+00 1.32E-02 3.017
    p  2.17E-01  1.190E+01  1.190E+01  4.017E+01  3.90E+00 0.00E+00 3.898E+00  1.693E-01  6.405E+00 1.27E-02 3.017
    p  2.71E-01  1.286E+01  1.286E+01  3.723E+01  3.66E+00 0.00E+00 3.659E+00  1.947E-01  6.000E+00 1.19E-02 3.018
    p  2.02E-01  1.405E+01  1.405E+01  3.414E+01  3.40E+00 0.00E+00 3.404E+00  2.285E-01  5.570E+00 1.11E-02 3.018
    p  9.42E-02  1.488E+01  1.488E+01  3.228E+01  3.25E+00 0.00E+00 3.248E+00  2.534E-01  5.309E+00 1.06E-02 3.018
    p  2.64E-02  1.583E+01  1.583E+01  3.039E+01  3.09E+00 0.00E+00 3.088E+00  2.835E-01  5.041E+00 1.00E-02 3.018
    p  0.00E+00  1.690E+01  1.690E+01  2.851E+01  2.93E+00 0.00E+00 2.927E+00  3.191E-01  4.773E+00 9.49E-03 3.019
  Avg  1.11E-01  1.283E+01  1.283E+01  3.773E+01  3.70E+00 0.00E+00 3.697E+00  1.953E-01  6.065E+00 1.21E-02 3.017
===================================================================================================================
ZEB = (zeff/beta)^2 (Barkas 1963); DPUF = absorbed dose per unit fluence (nGy-cm^2/particle); zf in units of Gy

TABLE 1. Percent (%) cluster yields by complexity, as classified using the scheme of Nikjoo et al. (IJRB 71, 
467-483 1997 and and Radiat. Res. 156, 577-583 2001).
===================================================================================================================
    70.865     BD    - one or more Bd (no Sb)
    27.530     SSB   - Sb (no auxilary damage)
     0.759     SSB+  - two Sb on the same strand
     0.062     2SSB  - two or more Sb on opposite strands separated by at least 10 bp
     0.719     DSB   - two Sb on opposite strands with a separation <= 10 bp
     0.060     DSB+  - DSB accompanied by one (or more) additional Sb within 10 bp separation
     0.004     DSB++ - more than one DSB whether within the 10 bp separation or further apart
     2.896     SSBc  - fraction of complex damage (SSB+ and 2SSB) among SSBs
    28.537     SSBcb - fraction of complex damage (SSB+ and 2SSB) among SSBs; base damage included
     8.272     DSBc  - fraction of complex damage (DSB+ and DSB++) among DSBs
    36.998     DSBcb - fraction of complex damage (DSB+ and DSB++) among DSBs; base damage included
===================================================================================================================

TABLE 2. Number of clusters per cell per Gy.  Cluster yields are for a representative cell containing an average
of 1.000 Gbp (giga basepair) of DNA.  Cluster induction is proportional to absorbed dose up to at least a
hundred or thousand Gy. The category "OTHER" includes all classes of individual and clustered DNA lesion, except
for SSB and DSB.  SEM = standard error of the mean.
===================================================================================================================
Number of --------- DSB ----------   --------- SSB ----------   -------- OTHER ---------   ----- ALL CLUSTERS -----
 lesions    Average        SEM         Average        SEM         Average        SEM         Average        SEM    
===================================================================================================================
   1          ---          ---       8.23077E+01  2.31488E-02   2.46932E+02  4.62775E-02   3.29240E+02  5.60570E-02
   2      1.98068E+00  5.56641E-03   2.50527E+01  1.80015E-02   3.47786E+01  2.06867E-02   6.18120E+01  2.64405E-02
   3      8.34950E-01  3.66594E-03   5.85238E+00  9.60841E-03   4.88198E+00  8.57907E-03   1.15693E+01  1.30351E-02
   4      2.40867E-01  1.99593E-03   1.23050E+00  4.41142E-03   6.95300E-01  3.38317E-03   2.16667E+00  5.80914E-03
   5      6.01167E-02  9.85493E-04   2.50567E-01  2.02768E-03   9.49333E-02  1.25567E-03   4.05617E-01  2.58051E-03
   6      1.40500E-02  4.88200E-04   4.85833E-02  9.00551E-04   1.39667E-02  4.84728E-04   7.66000E-02  1.12770E-03
   7      3.25000E-03  2.31671E-04   8.93333E-03  3.84897E-04   1.76667E-03  1.70691E-04   1.39500E-02  4.75226E-04
   8      7.16667E-04  1.09061E-04   1.71667E-03  1.69926E-04   2.16667E-04  6.00565E-05   2.65000E-03  2.09820E-04
   9      1.83333E-04  5.52494E-05   3.33333E-04  7.44647E-05   6.66667E-05  3.33283E-05   5.83333E-04  9.84335E-05
  10      3.33333E-05  2.35690E-05   1.66667E-05  1.66667E-05       ---          ---       5.00000E-05  2.88646E-05
  11          ---          ---       1.66667E-05  1.66667E-05       ---          ---       1.66667E-05  1.66667E-05
  12          ---          ---           ---          ---           ---          ---           ---          ---
  13          ---          ---           ---          ---           ---          ---           ---          ---
  14          ---          ---           ---          ---           ---          ---           ---          ---
  15          ---          ---           ---          ---           ---          ---           ---          ---
  16          ---          ---           ---          ---           ---          ---           ---          ---
  17          ---          ---           ---          ---           ---          ---           ---          ---
  18          ---          ---           ---          ---           ---          ---           ---          ---
  19          ---          ---           ---          ---           ---          ---           ---          ---
  20          ---          ---           ---          ---           ---          ---           ---          ---
  21          ---          ---           ---          ---           ---          ---           ---          ---
  22          ---          ---           ---          ---           ---          ---           ---          ---
  23          ---          ---           ---          ---           ---          ---           ---          ---
  24          ---          ---           ---          ---           ---          ---           ---          ---
  25          ---          ---           ---          ---           ---          ---           ---          ---
  26          ---          ---           ---          ---           ---          ---           ---          ---
  27          ---          ---           ---          ---           ---          ---           ---          ---
  28          ---          ---           ---          ---           ---          ---           ---          ---
  29          ---          ---           ---          ---           ---          ---           ---          ---
  30          ---          ---           ---          ---           ---          ---           ---          ---
  31          ---          ---           ---          ---           ---          ---           ---          ---
  32          ---          ---           ---          ---           ---          ---           ---          ---
  33          ---          ---           ---          ---           ---          ---           ---          ---
  34          ---          ---           ---          ---           ---          ---           ---          ---
  35          ---          ---           ---          ---           ---          ---           ---          ---
  36          ---          ---           ---          ---           ---          ---           ---          ---
  37          ---          ---           ---          ---           ---          ---           ---          ---
  38          ---          ---           ---          ---           ---          ---           ---          ---
  39          ---          ---           ---          ---           ---          ---           ---          ---
  40          ---          ---           ---          ---           ---          ---           ---          ---
  41          ---          ---           ---          ---           ---          ---           ---          ---
  42          ---          ---           ---          ---           ---          ---           ---          ---
  43          ---          ---           ---          ---           ---          ---           ---          ---
  44          ---          ---           ---          ---           ---          ---           ---          ---
  45          ---          ---           ---          ---           ---          ---           ---          ---
  46          ---          ---           ---          ---           ---          ---           ---          ---
  47          ---          ---           ---          ---           ---          ---           ---          ---
  48          ---          ---           ---          ---           ---          ---           ---          ---
  49          ---          ---           ---          ---           ---          ---           ---          ---
  50          ---          ---           ---          ---           ---          ---           ---          ---
 Total    3.13485E+00  6.88165E-03   1.14753E+02  1.55180E-02   2.87399E+02  3.20960E-02   4.05288E+02  3.33061E-02
-------------------------------------------------------------------------------------------------------------------

TABLE 3. Cluster composition (% Sb per cluster)
===================================================================================================================
Number of --------- DSB ----------   --------- SSB ----------   -------- OTHER ---------   ----- ALL CLUSTERS -----
 lesions    Average        SEM         Average        SEM         Average        SEM         Average        SEM    
===================================================================================================================
   1          ---          ---       1.66667E+01  0.00000E+00   0.00000E+00  0.00000E+00   4.16658E+00  9.44895E-04
   2      1.66667E+01  0.00000E+00   8.95700E+00  1.75524E-03   0.00000E+00  0.00000E+00   4.16431E+00  2.31207E-03
   3      1.20170E+01  1.03073E-02   6.51894E+00  3.74568E-03   0.00000E+00  0.00000E+00   4.16398E+00  4.79722E-03
   4      9.83851E+00  2.12189E-02   5.35972E+00  8.47711E-03   0.00000E+00  0.00000E+00   4.13861E+00  1.03289E-02
   5      8.60440E+00  3.89619E-02   4.74213E+00  1.86544E-02   0.00000E+00  0.00000E+00   4.21759E+00  2.40506E-02
   6      7.61979E+00  7.53601E-02   4.34381E+00  3.78076E-02   0.00000E+00  0.00000E+00   4.16245E+00  4.57673E-02
   7      7.08763E+00  1.45667E-01   3.99253E+00  8.00878E-02   0.00000E+00  0.00000E+00   4.21054E+00  9.50016E-02
   8      6.73450E+00  2.67049E-01   4.00327E+00  1.78199E-01   0.00000E+00  0.00000E+00   4.41719E+00  1.96515E-01
   9      6.22896E+00  6.25393E-01   3.24074E+00  3.25637E-01   0.00000E+00  0.00000E+00   3.80952E+00  4.22307E-01
  10      6.66667E+00  1.66667E+00   3.33333E+00  0.00000E+00       ---          ---       5.55556E+00  1.46986E+00
  11          ---          ---       1.51515E+00  0.00000E+00       ---          ---       1.51515E+00  0.00000E+00
  12          ---          ---           ---          ---           ---          ---           ---          ---
  13          ---          ---           ---          ---           ---          ---           ---          ---
  14          ---          ---           ---          ---           ---          ---           ---          ---
  15          ---          ---           ---          ---           ---          ---           ---          ---
  16          ---          ---           ---          ---           ---          ---           ---          ---
  17          ---          ---           ---          ---           ---          ---           ---          ---
  18          ---          ---           ---          ---           ---          ---           ---          ---
  19          ---          ---           ---          ---           ---          ---           ---          ---
  20          ---          ---           ---          ---           ---          ---           ---          ---
  21          ---          ---           ---          ---           ---          ---           ---          ---
  22          ---          ---           ---          ---           ---          ---           ---          ---
  23          ---          ---           ---          ---           ---          ---           ---          ---
  24          ---          ---           ---          ---           ---          ---           ---          ---
  25          ---          ---           ---          ---           ---          ---           ---          ---
  26          ---          ---           ---          ---           ---          ---           ---          ---
  27          ---          ---           ---          ---           ---          ---           ---          ---
  28          ---          ---           ---          ---           ---          ---           ---          ---
  29          ---          ---           ---          ---           ---          ---           ---          ---
  30          ---          ---           ---          ---           ---          ---           ---          ---
  31          ---          ---           ---          ---           ---          ---           ---          ---
  32          ---          ---           ---          ---           ---          ---           ---          ---
  33          ---          ---           ---          ---           ---          ---           ---          ---
  34          ---          ---           ---          ---           ---          ---           ---          ---
  35          ---          ---           ---          ---           ---          ---           ---          ---
  36          ---          ---           ---          ---           ---          ---           ---          ---
  37          ---          ---           ---          ---           ---          ---           ---          ---
  38          ---          ---           ---          ---           ---          ---           ---          ---
  39          ---          ---           ---          ---           ---          ---           ---          ---
  40          ---          ---           ---          ---           ---          ---           ---          ---
  41          ---          ---           ---          ---           ---          ---           ---          ---
  42          ---          ---           ---          ---           ---          ---           ---          ---
  43          ---          ---           ---          ---           ---          ---           ---          ---
  44          ---          ---           ---          ---           ---          ---           ---          ---
  45          ---          ---           ---          ---           ---          ---           ---          ---
  46          ---          ---           ---          ---           ---          ---           ---          ---
  47          ---          ---           ---          ---           ---          ---           ---          ---
  48          ---          ---           ---          ---           ---          ---           ---          ---
  49          ---          ---           ---          ---           ---          ---           ---          ---
  50          ---          ---           ---          ---           ---          ---           ---          ---
Average   1.46976E+01  6.99884E-03   1.43120E+01  1.46476E-03   0.00000E+00  0.00000E+00   4.16600E+00  4.30290E-04
-------------------------------------------------------------------------------------------------------------------
NOTES: (% Sb) is the percentage of lesions that are strand breaks.
The number of Sb is ((% Sb)/100)*(# lesions). The number of Bd is (1-(% Sb)/100)*(# lesions).

TABLE 4. Cluster Length (in base pair)
===================================================================================================================
Number of --------- DSB ----------   --------- SSB ----------   -------- OTHER ---------   ----- ALL CLUSTERS -----
 lesions    Average        SEM         Average        SEM         Average        SEM         Average        SEM    
===================================================================================================================
   1          ---          ---       1.66667E-01  0.00000E+00   1.66667E-01  0.00000E+00   1.66667E-01  0.00000E+00
   2      9.27422E-01  1.37738E-03   9.52280E-01  3.66734E-04   9.50923E-01  3.09882E-04   9.50725E-01  2.32742E-04
   3      1.63694E+00  3.17388E-03   1.75044E+00  1.07276E-03   1.73633E+00  1.18182E-03   1.73607E+00  7.50732E-04
   4      2.37301E+00  7.30893E-03   2.54970E+00  3.02608E-03   2.52309E+00  4.37654E-03   2.52175E+00  2.23089E-03
   5      3.14031E+00  1.52960E-02   3.35115E+00  8.10824E-03   3.29972E+00  1.26060E-02   3.30995E+00  6.55418E-03
   6      3.90542E+00  3.40421E-02   4.13647E+00  1.89043E-02   4.09351E+00  3.43815E-02   4.08602E+00  1.53305E-02
   7      4.82088E+00  7.58956E-02   4.94567E+00  4.64996E-02   5.15409E+00  1.05094E-01   4.94165E+00  3.74633E-02
   8      5.42636E+00  2.00613E-01   5.71732E+00  1.14962E-01   5.51282E+00  2.92025E-01   5.62131E+00  9.52109E-02
   9      6.92424E+00  4.34244E-01   6.25000E+00  2.33678E-01   5.58333E+00  3.93818E-01   6.38571E+00  2.03926E-01
  10      5.16667E+00  0.00000E+00   8.83333E+00  0.00000E+00       ---          ---       6.38889E+00  1.22222E+00
  11          ---          ---       7.33333E+00  0.00000E+00       ---          ---       7.33333E+00  0.00000E+00
  12          ---          ---           ---          ---           ---          ---           ---          ---
  13          ---          ---           ---          ---           ---          ---           ---          ---
  14          ---          ---           ---          ---           ---          ---           ---          ---
  15          ---          ---           ---          ---           ---          ---           ---          ---
  16          ---          ---           ---          ---           ---          ---           ---          ---
  17          ---          ---           ---          ---           ---          ---           ---          ---
  18          ---          ---           ---          ---           ---          ---           ---          ---
  19          ---          ---           ---          ---           ---          ---           ---          ---
  20          ---          ---           ---          ---           ---          ---           ---          ---
  21          ---          ---           ---          ---           ---          ---           ---          ---
  22          ---          ---           ---          ---           ---          ---           ---          ---
  23          ---          ---           ---          ---           ---          ---           ---          ---
  24          ---          ---           ---          ---           ---          ---           ---          ---
  25          ---          ---           ---          ---           ---          ---           ---          ---
  26          ---          ---           ---          ---           ---          ---           ---          ---
  27          ---          ---           ---          ---           ---          ---           ---          ---
  28          ---          ---           ---          ---           ---          ---           ---          ---
  29          ---          ---           ---          ---           ---          ---           ---          ---
  30          ---          ---           ---          ---           ---          ---           ---          ---
  31          ---          ---           ---          ---           ---          ---           ---          ---
  32          ---          ---           ---          ---           ---          ---           ---          ---
  33          ---          ---           ---          ---           ---          ---           ---          ---
  34          ---          ---           ---          ---           ---          ---           ---          ---
  35          ---          ---           ---          ---           ---          ---           ---          ---
  36          ---          ---           ---          ---           ---          ---           ---          ---
  37          ---          ---           ---          ---           ---          ---           ---          ---
  38          ---          ---           ---          ---           ---          ---           ---          ---
  39          ---          ---           ---          ---           ---          ---           ---          ---
  40          ---          ---           ---          ---           ---          ---           ---          ---
  41          ---          ---           ---          ---           ---          ---           ---          ---
  42          ---          ---           ---          ---           ---          ---           ---          ---
  43          ---          ---           ---          ---           ---          ---           ---          ---
  44          ---          ---           ---          ---           ---          ---           ---          ---
  45          ---          ---           ---          ---           ---          ---           ---          ---
  46          ---          ---           ---          ---           ---          ---           ---          ---
  47          ---          ---           ---          ---           ---          ---           ---          ---
  48          ---          ---           ---          ---           ---          ---           ---          ---
  49          ---          ---           ---          ---           ---          ---           ---          ---
  50          ---          ---           ---          ---           ---          ---           ---          ---
Average   1.28864E+00  1.86067E-03   4.53654E-01  2.18365E-04   2.95269E-01  9.06280E-05   3.47806E-01  9.14300E-05
-------------------------------------------------------------------------------------------------------------------

TABLE 5. NUMBER OF LESIONS DIVIDED BY TWICE THE CLUSTER LENGTH (lesions per nucleotide)
===================================================================================================================
Number of --------- DSB ----------   --------- SSB ----------   -------- OTHER ---------   ----- ALL CLUSTERS -----
 lesions    Average        SEM         Average        SEM         Average        SEM         Average        SEM    
===================================================================================================================
   1          ---          ---       8.33333E-02  0.00000E+00   8.33333E-02  0.00000E+00   8.33333E-02  0.00000E+00
   2      4.42974E-02  1.10356E-04   4.04562E-02  2.43305E-05   4.06905E-02  2.09366E-05   4.07092E-02  1.57461E-05
   3      3.09599E-02  8.80945E-05   2.85177E-02  2.68242E-05   2.88202E-02  2.98662E-05   2.88275E-02  1.91647E-05
   4      2.67329E-02  1.10956E-04   2.44564E-02  4.11305E-05   2.48013E-02  6.02198E-05   2.48137E-02  3.06537E-05
   5      2.43084E-02  1.52518E-04   2.25009E-02  6.82098E-05   2.30028E-02  1.14324E-04   2.28719E-02  5.79293E-05
   6      2.29843E-02  2.59425E-04   2.15213E-02  1.18607E-04   2.17593E-02  2.17740E-04   2.18390E-02  1.01179E-04
   7      2.12918E-02  3.88847E-04   2.07227E-02  2.27448E-04   1.98585E-02  5.09712E-04   2.07573E-02  1.85179E-04
   8      2.20191E-02  1.07690E-03   2.03118E-02  4.58956E-04   2.07946E-02  1.02184E-03   2.08162E-02  4.26654E-04
   9      1.87582E-02  1.14239E-03   2.05058E-02  7.19813E-04   2.27022E-02  1.48867E-03   2.02076E-02  5.91834E-04
  10      2.68817E-02  0.00000E+00   1.57233E-02  0.00000E+00       ---          ---       2.31622E-02  3.71948E-03
  11          ---          ---       2.08333E-02  0.00000E+00       ---          ---       2.08333E-02  0.00000E+00
  12          ---          ---           ---          ---           ---          ---           ---          ---
  13          ---          ---           ---          ---           ---          ---           ---          ---
  14          ---          ---           ---          ---           ---          ---           ---          ---
  15          ---          ---           ---          ---           ---          ---           ---          ---
  16          ---          ---           ---          ---           ---          ---           ---          ---
  17          ---          ---           ---          ---           ---          ---           ---          ---
  18          ---          ---           ---          ---           ---          ---           ---          ---
  19          ---          ---           ---          ---           ---          ---           ---          ---
  20          ---          ---           ---          ---           ---          ---           ---          ---
  21          ---          ---           ---          ---           ---          ---           ---          ---
  22          ---          ---           ---          ---           ---          ---           ---          ---
  23          ---          ---           ---          ---           ---          ---           ---          ---
  24          ---          ---           ---          ---           ---          ---           ---          ---
  25          ---          ---           ---          ---           ---          ---           ---          ---
  26          ---          ---           ---          ---           ---          ---           ---          ---
  27          ---          ---           ---          ---           ---          ---           ---          ---
  28          ---          ---           ---          ---           ---          ---           ---          ---
  29          ---          ---           ---          ---           ---          ---           ---          ---
  30          ---          ---           ---          ---           ---          ---           ---          ---
  31          ---          ---           ---          ---           ---          ---           ---          ---
  32          ---          ---           ---          ---           ---          ---           ---          ---
  33          ---          ---           ---          ---           ---          ---           ---          ---
  34          ---          ---           ---          ---           ---          ---           ---          ---
  35          ---          ---           ---          ---           ---          ---           ---          ---
  36          ---          ---           ---          ---           ---          ---           ---          ---
  37          ---          ---           ---          ---           ---          ---           ---          ---
  38          ---          ---           ---          ---           ---          ---           ---          ---
  39          ---          ---           ---          ---           ---          ---           ---          ---
  40          ---          ---           ---          ---           ---          ---           ---          ---
  41          ---          ---           ---          ---           ---          ---           ---          ---
  42          ---          ---           ---          ---           ---          ---           ---          ---
  43          ---          ---           ---          ---           ---          ---           ---          ---
  44          ---          ---           ---          ---           ---          ---           ---          ---
  45          ---          ---           ---          ---           ---          ---           ---          ---
  46          ---          ---           ---          ---           ---          ---           ---          ---
  47          ---          ---           ---          ---           ---          ---           ---          ---
  48          ---          ---           ---          ---           ---          ---           ---          ---
  49          ---          ---           ---          ---           ---          ---           ---          ---
  50          ---          ---           ---          ---           ---          ---           ---          ---
Average   3.88796E-02  7.39071E-05   7.03794E-02  9.50931E-06   7.70790E-02  4.45908E-06   7.48862E-02  4.22993E-06
-------------------------------------------------------------------------------------------------------------------

TABLE 6. Number of clusters per cell per Gy per track.  Cluster yields are for a representative cell containing
an average of 1.000 Gbp (giga basepair) of DNA.  Cluster induction is proportional to absorbed dose up to at least
a hundred or thousand Gy. The category "OTHER" includes all classes of individual and clustered DNA lesion, except
for SSB and DSB.  SEM = standard error of the mean.
===================================================================================================================
Number of --------- DSB ----------   --------- SSB ----------   -------- OTHER ---------   ----- ALL CLUSTERS -----
 lesions    Average        SEM         Average        SEM         Average        SEM         Average        SEM    
===================================================================================================================
   1          ---          ---       9.92653E-01  8.78591E-04   2.97812E+00  2.56841E-03   3.97077E+00  3.40746E-03
   2      2.39145E-02  7.15166E-05   3.02452E-01  3.62964E-04   4.19835E-01  4.71156E-04   7.46202E-01  7.81312E-04
   3      1.00837E-02  4.55853E-05   7.07256E-02  1.39407E-04   5.89872E-02  1.20825E-04   1.39796E-01  2.16690E-04
   4      2.91454E-03  2.44868E-05   1.48812E-02  5.60666E-05   8.40757E-03  4.21099E-05   2.62033E-02  7.64335E-05
   5      7.24419E-04  1.19478E-05   3.03333E-03  2.49002E-05   1.15106E-03  1.53647E-05   4.90882E-03  3.19440E-05
   6      1.70849E-04  5.96097E-06   5.89430E-04  1.09912E-05   1.69432E-04  5.91469E-06   9.29711E-04  1.37624E-05
   7      3.94969E-05  2.83087E-06   1.08323E-04  4.69304E-06   2.14575E-05  2.08462E-06   1.69278E-04  5.79767E-06
   8      8.69993E-06  1.32854E-06   2.10352E-05  2.09069E-06   2.61495E-06  7.26914E-07   3.23501E-05  2.57143E-06
   9      2.30125E-06  6.95665E-07   3.98329E-06  8.92678E-07   7.79351E-07  3.91016E-07   7.06389E-06  1.19620E-06
  10      4.18643E-07  2.96375E-07   2.12365E-07  0.00000E+00       ---          ---       6.31009E-07  3.64581E-07
  11          ---          ---       1.84692E-07  0.00000E+00       ---          ---       1.84692E-07  0.00000E+00
  12          ---          ---           ---          ---           ---          ---           ---          ---
  13          ---          ---           ---          ---           ---          ---           ---          ---
  14          ---          ---           ---          ---           ---          ---           ---          ---
  15          ---          ---           ---          ---           ---          ---           ---          ---
  16          ---          ---           ---          ---           ---          ---           ---          ---
  17          ---          ---           ---          ---           ---          ---           ---          ---
  18          ---          ---           ---          ---           ---          ---           ---          ---
  19          ---          ---           ---          ---           ---          ---           ---          ---
  20          ---          ---           ---          ---           ---          ---           ---          ---
  21          ---          ---           ---          ---           ---          ---           ---          ---
  22          ---          ---           ---          ---           ---          ---           ---          ---
  23          ---          ---           ---          ---           ---          ---           ---          ---
  24          ---          ---           ---          ---           ---          ---           ---          ---
  25          ---          ---           ---          ---           ---          ---           ---          ---
  26          ---          ---           ---          ---           ---          ---           ---          ---
  27          ---          ---           ---          ---           ---          ---           ---          ---
  28          ---          ---           ---          ---           ---          ---           ---          ---
  29          ---          ---           ---          ---           ---          ---           ---          ---
  30          ---          ---           ---          ---           ---          ---           ---          ---
  31          ---          ---           ---          ---           ---          ---           ---          ---
  32          ---          ---           ---          ---           ---          ---           ---          ---
  33          ---          ---           ---          ---           ---          ---           ---          ---
  34          ---          ---           ---          ---           ---          ---           ---          ---
  35          ---          ---           ---          ---           ---          ---           ---          ---
  36          ---          ---           ---          ---           ---          ---           ---          ---
  37          ---          ---           ---          ---           ---          ---           ---          ---
  38          ---          ---           ---          ---           ---          ---           ---          ---
  39          ---          ---           ---          ---           ---          ---           ---          ---
  40          ---          ---           ---          ---           ---          ---           ---          ---
  41          ---          ---           ---          ---           ---          ---           ---          ---
  42          ---          ---           ---          ---           ---          ---           ---          ---
  43          ---          ---           ---          ---           ---          ---           ---          ---
  44          ---          ---           ---          ---           ---          ---           ---          ---
  45          ---          ---           ---          ---           ---          ---           ---          ---
  46          ---          ---           ---          ---           ---          ---           ---          ---
  47          ---          ---           ---          ---           ---          ---           ---          ---
  48          ---          ---           ---          ---           ---          ---           ---          ---
  49          ---          ---           ---          ---           ---          ---           ---          ---
  50          ---          ---           ---          ---           ---          ---           ---          ---
 Total    3.78589E-02  9.17967E-05   1.38447E+00  1.23861E-03   3.46669E+00  3.00731E-03   4.88902E+00  4.26405E-03
-------------------------------------------------------------------------------------------------------------------
