# Supplementary material for: A computational method to estimate the relative biological effectiveness and tumor control probability for low-LET proton irradiations
Source: PLoS One. 2026 Mar 20;21(3):e0341352. doi: 10.1371/journal.pone.0341352 (PMC13004361; doi:10.1371/journal.pone.0341352)
Supplement: S1 File — These files include the DSB yields simulated by MCDS and the proton spectra used at different LET positions. Available at: https://nfuedu-my.sharepoint.com/personal/ccchan_nfu_edu_tw/_layouts/15/onedrive.aspx?id=%2Fpersonal%2Fccchan%5Fnfu%5Fedu%5Ftw%2FDocuments%2Fplos%20one&ga=1. (ZIP) [file pone.0341352.s001.zip › MCDS/proton/P2/0.002.out]

===============================
MCDS Version 3.00B  15-JUL-2011
===============================
      1.317     running time (min)
 1.0000E+00     DNA content (Gbp)
 8.0000E+00     Dia. of cell nucleus (um)
      10000     number of cells (nocs)
  987654321     random number seed


MXRF TABLE: Particle types and properties of the (input) mixed radiation field. The hypoxia reduction factor (HRF)
for DSB induction is estimated as [1/(1-pcr)]^2, where pcr = the probability a lesion undergoes chemical repair
for the specified (input) oxygen concentration compared to fully aerobic (100% O2) conditions.  The frequency-mean
specific energy (zf) is for a spherical target representative of the cell nucleus. Radiative losses by the primary
charged particle are assumed non-local and do not not contribute to specific energy or the dose per unit fluence
(DPUF).  The reported stopping power is at the point of entry into the cell nucleus (pO2 = 0.002%).
===================================================================================================================
        Normed   -- Kinetic Energy --               Stopping Power (keV/um)      CSDA       Dosimetry (Gy)    HRF
  Ion     wt       (MeV)     (MeV/A)      zeb     Coll+Nuc  Radiat    Total    Range (cm)   DPUF       zf     DSB
===================================================================================================================
    p  1.88E-03  7.020E+00  7.020E+00  6.758E+01  5.99E+00 0.00E+00 5.991E+00  6.565E-02  1.002E+01 1.99E-02 3.004
    p  5.08E-02  1.036E+01  1.036E+01  4.603E+01  4.37E+00 0.00E+00 4.365E+00  1.319E-01  7.199E+00 1.43E-02 3.009
    p  1.37E-01  1.143E+01  1.143E+01  4.180E+01  4.03E+00 0.00E+00 4.029E+00  1.574E-01  6.626E+00 1.32E-02 3.009
    p  2.17E-01  1.190E+01  1.190E+01  4.017E+01  3.90E+00 0.00E+00 3.898E+00  1.693E-01  6.405E+00 1.27E-02 3.010
    p  2.71E-01  1.286E+01  1.286E+01  3.723E+01  3.66E+00 0.00E+00 3.659E+00  1.947E-01  6.000E+00 1.19E-02 3.010
    p  2.02E-01  1.405E+01  1.405E+01  3.414E+01  3.40E+00 0.00E+00 3.404E+00  2.285E-01  5.570E+00 1.11E-02 3.010
    p  9.42E-02  1.488E+01  1.488E+01  3.228E+01  3.25E+00 0.00E+00 3.248E+00  2.534E-01  5.309E+00 1.06E-02 3.011
    p  2.64E-02  1.583E+01  1.583E+01  3.039E+01  3.09E+00 0.00E+00 3.088E+00  2.835E-01  5.041E+00 1.00E-02 3.011
    p  0.00E+00  1.690E+01  1.690E+01  2.851E+01  2.93E+00 0.00E+00 2.927E+00  3.191E-01  4.773E+00 9.49E-03 3.011
  Avg  1.11E-01  1.283E+01  1.283E+01  3.773E+01  3.70E+00 0.00E+00 3.697E+00  1.953E-01  6.065E+00 1.21E-02 3.010
===================================================================================================================
ZEB = (zeff/beta)^2 (Barkas 1963); DPUF = absorbed dose per unit fluence (nGy-cm^2/particle); zf in units of Gy

TABLE 1. Percent (%) cluster yields by complexity, as classified using the scheme of Nikjoo et al. (IJRB 71, 
467-483 1997 and and Radiat. Res. 156, 577-583 2001).
===================================================================================================================
    70.864     BD    - one or more Bd (no Sb)
    27.531     SSB   - Sb (no auxilary damage)
     0.757     SSB+  - two Sb on the same strand
     0.063     2SSB  - two or more Sb on opposite strands separated by at least 10 bp
     0.720     DSB   - two Sb on opposite strands with a separation <= 10 bp
     0.061     DSB+  - DSB accompanied by one (or more) additional Sb within 10 bp separation
     0.004     DSB++ - more than one DSB whether within the 10 bp separation or further apart
     2.892     SSBc  - fraction of complex damage (SSB+ and 2SSB) among SSBs
    28.561     SSBcb - fraction of complex damage (SSB+ and 2SSB) among SSBs; base damage included
     8.311     DSBc  - fraction of complex damage (DSB+ and DSB++) among DSBs
    37.086     DSBcb - fraction of complex damage (DSB+ and DSB++) among DSBs; base damage included
===================================================================================================================

TABLE 2. Number of clusters per cell per Gy.  Cluster yields are for a representative cell containing an average
of 1.000 Gbp (giga basepair) of DNA.  Cluster induction is proportional to absorbed dose up to at least a
hundred or thousand Gy. The category "OTHER" includes all classes of individual and clustered DNA lesion, except
for SSB and DSB.  SEM = standard error of the mean.
===================================================================================================================
Number of --------- DSB ----------   --------- SSB ----------   -------- OTHER ---------   ----- ALL CLUSTERS -----
 lesions    Average        SEM         Average        SEM         Average        SEM         Average        SEM    
===================================================================================================================
   1          ---          ---       8.23480E+01  2.32051E-02   2.47128E+02  4.55737E-02   3.29476E+02  5.53273E-02
   2      1.99190E+00  5.55311E-03   2.51066E+01  1.79893E-02   3.48413E+01  2.06218E-02   6.19398E+01  2.62263E-02
   3      8.37100E-01  3.70734E-03   5.86405E+00  9.54903E-03   4.88633E+00  8.63004E-03   1.15875E+01  1.28445E-02
   4      2.40167E-01  1.99712E-03   1.25102E+00  4.44556E-03   6.95850E-01  3.39356E-03   2.18703E+00  5.84145E-03
   5      6.01000E-02  9.92196E-04   2.51300E-01  2.04348E-03   9.63667E-02  1.25780E-03   4.07767E-01  2.58596E-03
   6      1.46333E-02  4.94132E-04   4.93000E-02  9.13377E-04   1.33833E-02  4.66249E-04   7.73167E-02  1.13669E-03
   7      2.80000E-03  2.14213E-04   1.00167E-02  4.11954E-04   2.05000E-03  1.83711E-04   1.48667E-02  4.97360E-04
   8      6.00000E-04  9.98248E-05   1.66667E-03  1.69157E-04   3.00000E-04  7.06505E-05   2.56667E-03  2.07929E-04
   9      1.83333E-04  5.52494E-05   3.33333E-04  7.44647E-05   5.00000E-05  2.88646E-05   5.66667E-04  9.70220E-05
  10      1.66667E-05  1.66667E-05   1.00000E-04  4.08146E-05   3.33333E-05  2.35690E-05   1.50000E-04  4.99800E-05
  11      1.66667E-05  1.66667E-05       ---          ---           ---          ---       1.66667E-05  1.66667E-05
  12          ---          ---       1.66667E-05  1.66667E-05       ---          ---       1.66667E-05  1.66667E-05
  13          ---          ---           ---          ---           ---          ---           ---          ---
  14          ---          ---           ---          ---           ---          ---           ---          ---
  15          ---          ---           ---          ---           ---          ---           ---          ---
  16          ---          ---           ---          ---           ---          ---           ---          ---
  17          ---          ---           ---          ---           ---          ---           ---          ---
  18          ---          ---           ---          ---           ---          ---           ---          ---
  19          ---          ---           ---          ---           ---          ---           ---          ---
  20          ---          ---           ---          ---           ---          ---           ---          ---
  21          ---          ---           ---          ---           ---          ---           ---          ---
  22          ---          ---           ---          ---           ---          ---           ---          ---
  23          ---          ---           ---          ---           ---          ---           ---          ---
  24          ---          ---           ---          ---           ---          ---           ---          ---
  25          ---          ---           ---          ---           ---          ---           ---          ---
  26          ---          ---           ---          ---           ---          ---           ---          ---
  27          ---          ---           ---          ---           ---          ---           ---          ---
  28          ---          ---           ---          ---           ---          ---           ---          ---
  29          ---          ---           ---          ---           ---          ---           ---          ---
  30          ---          ---           ---          ---           ---          ---           ---          ---
  31          ---          ---           ---          ---           ---          ---           ---          ---
  32          ---          ---           ---          ---           ---          ---           ---          ---
  33          ---          ---           ---          ---           ---          ---           ---          ---
  34          ---          ---           ---          ---           ---          ---           ---          ---
  35          ---          ---           ---          ---           ---          ---           ---          ---
  36          ---          ---           ---          ---           ---          ---           ---          ---
  37          ---          ---           ---          ---           ---          ---           ---          ---
  38          ---          ---           ---          ---           ---          ---           ---          ---
  39          ---          ---           ---          ---           ---          ---           ---          ---
  40          ---          ---           ---          ---           ---          ---           ---          ---
  41          ---          ---           ---          ---           ---          ---           ---          ---
  42          ---          ---           ---          ---           ---          ---           ---          ---
  43          ---          ---           ---          ---           ---          ---           ---          ---
  44          ---          ---           ---          ---           ---          ---           ---          ---
  45          ---          ---           ---          ---           ---          ---           ---          ---
  46          ---          ---           ---          ---           ---          ---           ---          ---
  47          ---          ---           ---          ---           ---          ---           ---          ---
  48          ---          ---           ---          ---           ---          ---           ---          ---
  49          ---          ---           ---          ---           ---          ---           ---          ---
  50          ---          ---           ---          ---           ---          ---           ---          ---
 Total    3.14752E+00  6.92055E-03   1.14882E+02  1.54905E-02   2.87664E+02  3.16565E-02   4.05694E+02  3.28381E-02
-------------------------------------------------------------------------------------------------------------------

TABLE 3. Cluster composition (% Sb per cluster)
===================================================================================================================
Number of --------- DSB ----------   --------- SSB ----------   -------- OTHER ---------   ----- ALL CLUSTERS -----
 lesions    Average        SEM         Average        SEM         Average        SEM         Average        SEM    
===================================================================================================================
   1          ---          ---       1.66667E+01  0.00000E+00   0.00000E+00  0.00000E+00   4.16561E+00  9.45569E-04
   2      1.66667E+01  0.00000E+00   8.95260E+00  1.75450E-03   0.00000E+00  0.00000E+00   4.16477E+00  2.29715E-03
   3      1.20298E+01  1.04591E-02   6.52041E+00  3.69974E-03   0.00000E+00  0.00000E+00   4.16747E+00  4.87362E-03
   4      9.82646E+00  2.13311E-02   5.36997E+00  8.40692E-03   0.00000E+00  0.00000E+00   4.14997E+00  1.02569E-02
   5      8.53188E+00  3.84445E-02   4.72022E+00  1.88262E-02   0.00000E+00  0.00000E+00   4.14749E+00  2.39531E-02
   6      7.77778E+00  7.32744E-02   4.33185E+00  3.71140E-02   0.00000E+00  0.00000E+00   4.22996E+00  4.59417E-02
   7      7.01531E+00  1.63635E-01   3.97991E+00  7.38240E-02   0.00000E+00  0.00000E+00   3.99753E+00  8.99923E-02
   8      6.94444E+00  3.80363E-01   3.72024E+00  1.68927E-01   0.00000E+00  0.00000E+00   4.04331E+00  2.15010E-01
   9      5.72391E+00  5.27019E-01   4.16667E+00  3.77012E-01   0.00000E+00  0.00000E+00   4.30283E+00  3.80792E-01
  10      6.66667E+00  0.00000E+00   4.72222E+00  6.68977E-01   0.00000E+00  0.00000E+00   3.88889E+00  8.78410E-01
  11      4.54545E+00  0.00000E+00       ---          ---           ---          ---       4.54545E+00  0.00000E+00
  12          ---          ---       2.77778E+00  0.00000E+00       ---          ---       2.77778E+00  0.00000E+00
  13          ---          ---           ---          ---           ---          ---           ---          ---
  14          ---          ---           ---          ---           ---          ---           ---          ---
  15          ---          ---           ---          ---           ---          ---           ---          ---
  16          ---          ---           ---          ---           ---          ---           ---          ---
  17          ---          ---           ---          ---           ---          ---           ---          ---
  18          ---          ---           ---          ---           ---          ---           ---          ---
  19          ---          ---           ---          ---           ---          ---           ---          ---
  20          ---          ---           ---          ---           ---          ---           ---          ---
  21          ---          ---           ---          ---           ---          ---           ---          ---
  22          ---          ---           ---          ---           ---          ---           ---          ---
  23          ---          ---           ---          ---           ---          ---           ---          ---
  24          ---          ---           ---          ---           ---          ---           ---          ---
  25          ---          ---           ---          ---           ---          ---           ---          ---
  26          ---          ---           ---          ---           ---          ---           ---          ---
  27          ---          ---           ---          ---           ---          ---           ---          ---
  28          ---          ---           ---          ---           ---          ---           ---          ---
  29          ---          ---           ---          ---           ---          ---           ---          ---
  30          ---          ---           ---          ---           ---          ---           ---          ---
  31          ---          ---           ---          ---           ---          ---           ---          ---
  32          ---          ---           ---          ---           ---          ---           ---          ---
  33          ---          ---           ---          ---           ---          ---           ---          ---
  34          ---          ---           ---          ---           ---          ---           ---          ---
  35          ---          ---           ---          ---           ---          ---           ---          ---
  36          ---          ---           ---          ---           ---          ---           ---          ---
  37          ---          ---           ---          ---           ---          ---           ---          ---
  38          ---          ---           ---          ---           ---          ---           ---          ---
  39          ---          ---           ---          ---           ---          ---           ---          ---
  40          ---          ---           ---          ---           ---          ---           ---          ---
  41          ---          ---           ---          ---           ---          ---           ---          ---
  42          ---          ---           ---          ---           ---          ---           ---          ---
  43          ---          ---           ---          ---           ---          ---           ---          ---
  44          ---          ---           ---          ---           ---          ---           ---          ---
  45          ---          ---           ---          ---           ---          ---           ---          ---
  46          ---          ---           ---          ---           ---          ---           ---          ---
  47          ---          ---           ---          ---           ---          ---           ---          ---
  48          ---          ---           ---          ---           ---          ---           ---          ---
  49          ---          ---           ---          ---           ---          ---           ---          ---
  50          ---          ---           ---          ---           ---          ---           ---          ---
Average   1.47057E+01  6.92154E-03   1.43069E+01  1.46139E-03   0.00000E+00  0.00000E+00   4.16544E+00  4.31801E-04
-------------------------------------------------------------------------------------------------------------------
NOTES: (% Sb) is the percentage of lesions that are strand breaks.
The number of Sb is ((% Sb)/100)*(# lesions). The number of Bd is (1-(% Sb)/100)*(# lesions).

TABLE 4. Cluster Length (in base pair)
===================================================================================================================
Number of --------- DSB ----------   --------- SSB ----------   -------- OTHER ---------   ----- ALL CLUSTERS -----
 lesions    Average        SEM         Average        SEM         Average        SEM         Average        SEM    
===================================================================================================================
   1          ---          ---       1.66667E-01  0.00000E+00   1.66667E-01  0.00000E+00   1.66667E-01  0.00000E+00
   2      9.31774E-01  1.37745E-03   9.52339E-01  3.65548E-04   9.50651E-01  3.07418E-04   9.50767E-01  2.30592E-04
   3      1.63424E+00  3.14139E-03   1.74959E+00  1.07371E-03   1.73887E+00  1.18173E-03   1.73675E+00  7.55024E-04
   4      2.38723E+00  7.35231E-03   2.55211E+00  3.03188E-03   2.51846E+00  4.31280E-03   2.52232E+00  2.21394E-03
   5      3.13119E+00  1.54889E-02   3.33194E+00  8.25616E-03   3.31833E+00  1.26804E-02   3.30418E+00  6.78338E-03
   6      3.94917E+00  3.33300E-02   4.13069E+00  1.90630E-02   4.10030E+00  3.51876E-02   4.09012E+00  1.54552E-02
   7      4.69246E+00  8.32738E-02   4.92559E+00  4.51018E-02   4.98780E+00  9.68802E-02   4.88915E+00  3.67125E-02
   8      5.58796E+00  1.86219E-01   5.66922E+00  1.00191E-01   5.42593E+00  2.90000E-01   5.62116E+00  8.49936E-02
   9      5.87879E+00  5.16931E-01   6.80833E+00  2.85178E-01   6.88889E+00  1.40216E+00   6.51471E+00  2.64823E-01
  10      5.16667E+00  0.00000E+00   6.91667E+00  5.48989E-01   5.58333E+00  1.08333E+00   6.42593E+00  4.69034E-01
  11      7.00000E+00  0.00000E+00       ---          ---           ---          ---       7.00000E+00  0.00000E+00
  12          ---          ---       1.00000E+01  0.00000E+00       ---          ---       1.00000E+01  0.00000E+00
  13          ---          ---           ---          ---           ---          ---           ---          ---
  14          ---          ---           ---          ---           ---          ---           ---          ---
  15          ---          ---           ---          ---           ---          ---           ---          ---
  16          ---          ---           ---          ---           ---          ---           ---          ---
  17          ---          ---           ---          ---           ---          ---           ---          ---
  18          ---          ---           ---          ---           ---          ---           ---          ---
  19          ---          ---           ---          ---           ---          ---           ---          ---
  20          ---          ---           ---          ---           ---          ---           ---          ---
  21          ---          ---           ---          ---           ---          ---           ---          ---
  22          ---          ---           ---          ---           ---          ---           ---          ---
  23          ---          ---           ---          ---           ---          ---           ---          ---
  24          ---          ---           ---          ---           ---          ---           ---          ---
  25          ---          ---           ---          ---           ---          ---           ---          ---
  26          ---          ---           ---          ---           ---          ---           ---          ---
  27          ---          ---           ---          ---           ---          ---           ---          ---
  28          ---          ---           ---          ---           ---          ---           ---          ---
  29          ---          ---           ---          ---           ---          ---           ---          ---
  30          ---          ---           ---          ---           ---          ---           ---          ---
  31          ---          ---           ---          ---           ---          ---           ---          ---
  32          ---          ---           ---          ---           ---          ---           ---          ---
  33          ---          ---           ---          ---           ---          ---           ---          ---
  34          ---          ---           ---          ---           ---          ---           ---          ---
  35          ---          ---           ---          ---           ---          ---           ---          ---
  36          ---          ---           ---          ---           ---          ---           ---          ---
  37          ---          ---           ---          ---           ---          ---           ---          ---
  38          ---          ---           ---          ---           ---          ---           ---          ---
  39          ---          ---           ---          ---           ---          ---           ---          ---
  40          ---          ---           ---          ---           ---          ---           ---          ---
  41          ---          ---           ---          ---           ---          ---           ---          ---
  42          ---          ---           ---          ---           ---          ---           ---          ---
  43          ---          ---           ---          ---           ---          ---           ---          ---
  44          ---          ---           ---          ---           ---          ---           ---          ---
  45          ---          ---           ---          ---           ---          ---           ---          ---
  46          ---          ---           ---          ---           ---          ---           ---          ---
  47          ---          ---           ---          ---           ---          ---           ---          ---
  48          ---          ---           ---          ---           ---          ---           ---          ---
  49          ---          ---           ---          ---           ---          ---           ---          ---
  50          ---          ---           ---          ---           ---          ---           ---          ---
Average   1.29021E+00  1.85873E-03   4.54332E-01  2.18092E-04   2.95360E-01  8.97807E-05   3.48110E-01  8.96630E-05
-------------------------------------------------------------------------------------------------------------------

TABLE 5. NUMBER OF LESIONS DIVIDED BY TWICE THE CLUSTER LENGTH (lesions per nucleotide)
===================================================================================================================
Number of --------- DSB ----------   --------- SSB ----------   -------- OTHER ---------   ----- ALL CLUSTERS -----
 lesions    Average        SEM         Average        SEM         Average        SEM         Average        SEM    
===================================================================================================================
   1          ---          ---       8.33333E-02  0.00000E+00   8.33333E-02  0.00000E+00   8.33333E-02  0.00000E+00
   2      4.40807E-02  1.09163E-04   4.04328E-02  2.43500E-05   4.07118E-02  2.09510E-05   4.07032E-02  1.56673E-05
   3      3.09867E-02  8.75362E-05   2.85251E-02  2.67650E-05   2.87808E-02  2.98512E-05   2.88093E-02  1.90465E-05
   4      2.65555E-02  1.10054E-04   2.44370E-02  4.09610E-05   2.48373E-02  5.92318E-05   2.48111E-02  3.04918E-05
   5      2.44535E-02  1.54262E-04   2.27229E-02  7.29287E-05   2.28722E-02  1.10571E-04   2.29888E-02  6.01911E-05
   6      2.26665E-02  2.30757E-04   2.16146E-02  1.22535E-04   2.17184E-02  2.21482E-04   2.18388E-02  1.00229E-04
   7      2.20253E-02  4.83334E-04   2.08437E-02  2.19670E-04   2.04927E-02  4.36825E-04   2.10114E-02  1.83222E-04
   8      2.07800E-02  7.88345E-04   2.02494E-02  3.85011E-04   2.14082E-02  1.04312E-03   2.05123E-02  3.33249E-04
   9      2.32437E-02  2.38155E-03   1.89549E-02  7.58554E-04   2.01518E-02  4.96320E-03   2.04481E-02  9.99632E-04
  10      2.68817E-02  0.00000E+00   2.07577E-02  1.73716E-03   2.58488E-02  5.01543E-03   2.25695E-02  1.66933E-03
  11      2.18254E-02  0.00000E+00       ---          ---           ---          ---       2.18254E-02  0.00000E+00
  12          ---          ---       1.66667E-02  0.00000E+00       ---          ---       1.66667E-02  0.00000E+00
  13          ---          ---           ---          ---           ---          ---           ---          ---
  14          ---          ---           ---          ---           ---          ---           ---          ---
  15          ---          ---           ---          ---           ---          ---           ---          ---
  16          ---          ---           ---          ---           ---          ---           ---          ---
  17          ---          ---           ---          ---           ---          ---           ---          ---
  18          ---          ---           ---          ---           ---          ---           ---          ---
  19          ---          ---           ---          ---           ---          ---           ---          ---
  20          ---          ---           ---          ---           ---          ---           ---          ---
  21          ---          ---           ---          ---           ---          ---           ---          ---
  22          ---          ---           ---          ---           ---          ---           ---          ---
  23          ---          ---           ---          ---           ---          ---           ---          ---
  24          ---          ---           ---          ---           ---          ---           ---          ---
  25          ---          ---           ---          ---           ---          ---           ---          ---
  26          ---          ---           ---          ---           ---          ---           ---          ---
  27          ---          ---           ---          ---           ---          ---           ---          ---
  28          ---          ---           ---          ---           ---          ---           ---          ---
  29          ---          ---           ---          ---           ---          ---           ---          ---
  30          ---          ---           ---          ---           ---          ---           ---          ---
  31          ---          ---           ---          ---           ---          ---           ---          ---
  32          ---          ---           ---          ---           ---          ---           ---          ---
  33          ---          ---           ---          ---           ---          ---           ---          ---
  34          ---          ---           ---          ---           ---          ---           ---          ---
  35          ---          ---           ---          ---           ---          ---           ---          ---
  36          ---          ---           ---          ---           ---          ---           ---          ---
  37          ---          ---           ---          ---           ---          ---           ---          ---
  38          ---          ---           ---          ---           ---          ---           ---          ---
  39          ---          ---           ---          ---           ---          ---           ---          ---
  40          ---          ---           ---          ---           ---          ---           ---          ---
  41          ---          ---           ---          ---           ---          ---           ---          ---
  42          ---          ---           ---          ---           ---          ---           ---          ---
  43          ---          ---           ---          ---           ---          ---           ---          ---
  44          ---          ---           ---          ---           ---          ---           ---          ---
  45          ---          ---           ---          ---           ---          ---           ---          ---
  46          ---          ---           ---          ---           ---          ---           ---          ---
  47          ---          ---           ---          ---           ---          ---           ---          ---
  48          ---          ---           ---          ---           ---          ---           ---          ---
  49          ---          ---           ---          ---           ---          ---           ---          ---
  50          ---          ---           ---          ---           ---          ---           ---          ---
Average   3.87445E-02  7.33715E-05   7.03511E-02  9.55058E-06   7.70766E-02  4.43182E-06   7.48742E-02  4.17724E-06
-------------------------------------------------------------------------------------------------------------------

TABLE 6. Number of clusters per cell per Gy per track.  Cluster yields are for a representative cell containing
an average of 1.000 Gbp (giga basepair) of DNA.  Cluster induction is proportional to absorbed dose up to at least
a hundred or thousand Gy. The category "OTHER" includes all classes of individual and clustered DNA lesion, except
for SSB and DSB.  SEM = standard error of the mean.
===================================================================================================================
Number of --------- DSB ----------   --------- SSB ----------   -------- OTHER ---------   ----- ALL CLUSTERS -----
 lesions    Average        SEM         Average        SEM         Average        SEM         Average        SEM    
===================================================================================================================
   1          ---          ---       9.93187E-01  8.84811E-04   2.98056E+00  2.57827E-03   3.97375E+00  3.42349E-03
   2      2.40380E-02  7.08965E-05   3.03065E-01  3.59786E-04   4.20569E-01  4.69248E-04   7.47672E-01  7.74137E-04
   3      1.01120E-02  4.60706E-05   7.08633E-02  1.38344E-04   5.90400E-02  1.21495E-04   1.40015E-01  2.14834E-04
   4      2.90619E-03  2.44791E-05   1.51217E-02  5.64681E-05   8.41106E-03  4.22464E-05   2.64390E-02  7.67488E-05
   5      7.26717E-04  1.20804E-05   3.04207E-03  2.51131E-05   1.16870E-03  1.53835E-05   4.93749E-03  3.20732E-05
   6      1.77745E-04  6.02588E-06   5.98722E-04  1.11669E-05   1.61942E-04  5.66508E-06   9.38409E-04  1.38832E-05
   7      3.39161E-05  2.60698E-06   1.21619E-04  5.02061E-06   2.51438E-05  2.26438E-06   1.80679E-04  6.06511E-06
   8      7.36342E-06  1.22999E-06   2.02464E-05  2.05869E-06   3.66410E-06  8.65680E-07   3.12739E-05  2.53977E-06
   9      2.28617E-06  6.91769E-07   4.00972E-06  8.98344E-07   5.87323E-07  3.40052E-07   6.88321E-06  1.18264E-06
  10      1.98942E-07  0.00000E+00   1.21750E-06  4.98533E-07   3.83634E-07  2.71443E-07   1.80008E-06  6.01363E-07
  11      1.98942E-07  0.00000E+00       ---          ---           ---          ---       1.98942E-07  0.00000E+00
  12          ---          ---       2.19701E-07  0.00000E+00       ---          ---       2.19701E-07  0.00000E+00
  13          ---          ---           ---          ---           ---          ---           ---          ---
  14          ---          ---           ---          ---           ---          ---           ---          ---
  15          ---          ---           ---          ---           ---          ---           ---          ---
  16          ---          ---           ---          ---           ---          ---           ---          ---
  17          ---          ---           ---          ---           ---          ---           ---          ---
  18          ---          ---           ---          ---           ---          ---           ---          ---
  19          ---          ---           ---          ---           ---          ---           ---          ---
  20          ---          ---           ---          ---           ---          ---           ---          ---
  21          ---          ---           ---          ---           ---          ---           ---          ---
  22          ---          ---           ---          ---           ---          ---           ---          ---
  23          ---          ---           ---          ---           ---          ---           ---          ---
  24          ---          ---           ---          ---           ---          ---           ---          ---
  25          ---          ---           ---          ---           ---          ---           ---          ---
  26          ---          ---           ---          ---           ---          ---           ---          ---
  27          ---          ---           ---          ---           ---          ---           ---          ---
  28          ---          ---           ---          ---           ---          ---           ---          ---
  29          ---          ---           ---          ---           ---          ---           ---          ---
  30          ---          ---           ---          ---           ---          ---           ---          ---
  31          ---          ---           ---          ---           ---          ---           ---          ---
  32          ---          ---           ---          ---           ---          ---           ---          ---
  33          ---          ---           ---          ---           ---          ---           ---          ---
  34          ---          ---           ---          ---           ---          ---           ---          ---
  35          ---          ---           ---          ---           ---          ---           ---          ---
  36          ---          ---           ---          ---           ---          ---           ---          ---
  37          ---          ---           ---          ---           ---          ---           ---          ---
  38          ---          ---           ---          ---           ---          ---           ---          ---
  39          ---          ---           ---          ---           ---          ---           ---          ---
  40          ---          ---           ---          ---           ---          ---           ---          ---
  41          ---          ---           ---          ---           ---          ---           ---          ---
  42          ---          ---           ---          ---           ---          ---           ---          ---
  43          ---          ---           ---          ---           ---          ---           ---          ---
  44          ---          ---           ---          ---           ---          ---           ---          ---
  45          ---          ---           ---          ---           ---          ---           ---          ---
  46          ---          ---           ---          ---           ---          ---           ---          ---
  47          ---          ---           ---          ---           ---          ---           ---          ---
  48          ---          ---           ---          ---           ---          ---           ---          ---
  49          ---          ---           ---          ---           ---          ---           ---          ---
  50          ---          ---           ---          ---           ---          ---           ---          ---
 Total    3.80047E-02  9.17799E-05   1.38603E+00  1.23948E-03   3.46994E+00  3.01611E-03   4.89397E+00  4.27331E-03
-------------------------------------------------------------------------------------------------------------------
