# Supplementary material for: A computational method to estimate the relative biological effectiveness and tumor control probability for low-LET proton irradiations
Source: PLoS One. 2026 Mar 20;21(3):e0341352. doi: 10.1371/journal.pone.0341352 (PMC13004361; doi:10.1371/journal.pone.0341352)
Supplement: S1 File — These files include the DSB yields simulated by MCDS and the proton spectra used at different LET positions. Available at: https://nfuedu-my.sharepoint.com/personal/ccchan_nfu_edu_tw/_layouts/15/onedrive.aspx?id=%2Fpersonal%2Fccchan%5Fnfu%5Fedu%5Ftw%2FDocuments%2Fplos%20one&ga=1. (ZIP) [file pone.0341352.s001.zip › MCDS/proton/P2/0.005.out]

===============================
MCDS Version 3.00B  15-JUL-2011
===============================
      1.339     running time (min)
 1.0000E+00     DNA content (Gbp)
 8.0000E+00     Dia. of cell nucleus (um)
      10000     number of cells (nocs)
  987654321     random number seed


MXRF TABLE: Particle types and properties of the (input) mixed radiation field. The hypoxia reduction factor (HRF)
for DSB induction is estimated as [1/(1-pcr)]^2, where pcr = the probability a lesion undergoes chemical repair
for the specified (input) oxygen concentration compared to fully aerobic (100% O2) conditions.  The frequency-mean
specific energy (zf) is for a spherical target representative of the cell nucleus. Radiative losses by the primary
charged particle are assumed non-local and do not not contribute to specific energy or the dose per unit fluence
(DPUF).  The reported stopping power is at the point of entry into the cell nucleus (pO2 = 0.005%).
===================================================================================================================
        Normed   -- Kinetic Energy --               Stopping Power (keV/um)      CSDA       Dosimetry (Gy)    HRF
  Ion     wt       (MeV)     (MeV/A)      zeb     Coll+Nuc  Radiat    Total    Range (cm)   DPUF       zf     DSB
===================================================================================================================
    p  1.88E-03  7.020E+00  7.020E+00  6.758E+01  5.99E+00 0.00E+00 5.991E+00  6.565E-02  1.002E+01 1.99E-02 2.981
    p  5.08E-02  1.036E+01  1.036E+01  4.603E+01  4.37E+00 0.00E+00 4.365E+00  1.319E-01  7.199E+00 1.43E-02 2.986
    p  1.37E-01  1.143E+01  1.143E+01  4.180E+01  4.03E+00 0.00E+00 4.029E+00  1.574E-01  6.626E+00 1.32E-02 2.987
    p  2.17E-01  1.190E+01  1.190E+01  4.017E+01  3.90E+00 0.00E+00 3.898E+00  1.693E-01  6.405E+00 1.27E-02 2.987
    p  2.71E-01  1.286E+01  1.286E+01  3.723E+01  3.66E+00 0.00E+00 3.659E+00  1.947E-01  6.000E+00 1.19E-02 2.988
    p  2.02E-01  1.405E+01  1.405E+01  3.414E+01  3.40E+00 0.00E+00 3.404E+00  2.285E-01  5.570E+00 1.11E-02 2.988
    p  9.42E-02  1.488E+01  1.488E+01  3.228E+01  3.25E+00 0.00E+00 3.248E+00  2.534E-01  5.309E+00 1.06E-02 2.988
    p  2.64E-02  1.583E+01  1.583E+01  3.039E+01  3.09E+00 0.00E+00 3.088E+00  2.835E-01  5.041E+00 1.00E-02 2.989
    p  0.00E+00  1.690E+01  1.690E+01  2.851E+01  2.93E+00 0.00E+00 2.927E+00  3.191E-01  4.773E+00 9.49E-03 2.989
  Avg  1.11E-01  1.283E+01  1.283E+01  3.773E+01  3.70E+00 0.00E+00 3.697E+00  1.953E-01  6.065E+00 1.21E-02 2.988
===================================================================================================================
ZEB = (zeff/beta)^2 (Barkas 1963); DPUF = absorbed dose per unit fluence (nGy-cm^2/particle); zf in units of Gy

TABLE 1. Percent (%) cluster yields by complexity, as classified using the scheme of Nikjoo et al. (IJRB 71, 
467-483 1997 and and Radiat. Res. 156, 577-583 2001).
===================================================================================================================
    70.843     BD    - one or more Bd (no Sb)
    27.542     SSB   - Sb (no auxilary damage)
     0.762     SSB+  - two Sb on the same strand
     0.063     2SSB  - two or more Sb on opposite strands separated by at least 10 bp
     0.724     DSB   - two Sb on opposite strands with a separation <= 10 bp
     0.062     DSB+  - DSB accompanied by one (or more) additional Sb within 10 bp separation
     0.004     DSB++ - more than one DSB whether within the 10 bp separation or further apart
     2.907     SSBc  - fraction of complex damage (SSB+ and 2SSB) among SSBs
    28.656     SSBcb - fraction of complex damage (SSB+ and 2SSB) among SSBs; base damage included
     8.360     DSBc  - fraction of complex damage (DSB+ and DSB++) among DSBs
    37.028     DSBcb - fraction of complex damage (DSB+ and DSB++) among DSBs; base damage included
===================================================================================================================

TABLE 2. Number of clusters per cell per Gy.  Cluster yields are for a representative cell containing an average
of 1.000 Gbp (giga basepair) of DNA.  Cluster induction is proportional to absorbed dose up to at least a
hundred or thousand Gy. The category "OTHER" includes all classes of individual and clustered DNA lesion, except
for SSB and DSB.  SEM = standard error of the mean.
===================================================================================================================
Number of --------- DSB ----------   --------- SSB ----------   -------- OTHER ---------   ----- ALL CLUSTERS -----
 lesions    Average        SEM         Average        SEM         Average        SEM         Average        SEM    
===================================================================================================================
   1          ---          ---       8.25294E+01  2.31899E-02   2.47612E+02  4.58076E-02   3.30141E+02  5.58866E-02
   2      2.00677E+00  5.60810E-03   2.52412E+01  1.82392E-02   3.50103E+01  2.04550E-02   6.22583E+01  2.66009E-02
   3      8.39967E-01  3.66648E-03   5.94285E+00  9.58950E-03   4.94767E+00  8.62308E-03   1.17305E+01  1.29115E-02
   4      2.45817E-01  2.00950E-03   1.26278E+00  4.52783E-03   7.00433E-01  3.42425E-03   2.20903E+00  5.97682E-03
   5      6.08333E-02  1.01326E-03   2.55483E-01  2.05472E-03   9.97333E-02  1.29097E-03   4.16050E-01  2.62395E-03
   6      1.45667E-02  4.86398E-04   5.02333E-02  9.13461E-04   1.42000E-02  4.79436E-04   7.90000E-02  1.14111E-03
   7      3.31667E-03  2.33963E-04   9.45000E-03  3.94725E-04   1.55000E-03  1.59986E-04   1.43167E-02  4.87424E-04
   8      7.33333E-04  1.10316E-04   1.60000E-03  1.62522E-04   2.83333E-04  6.86634E-05   2.61667E-03  2.07197E-04
   9      1.66667E-04  5.26809E-05   2.00000E-04  5.77033E-05   3.33333E-05  2.35690E-05   4.00000E-04  8.15557E-05
  10      5.00000E-05  2.88646E-05   1.00000E-04  4.08146E-05       ---          ---       1.50000E-04  4.99800E-05
  11          ---          ---           ---          ---           ---          ---           ---          ---
  12          ---          ---           ---          ---           ---          ---           ---          ---
  13          ---          ---           ---          ---           ---          ---           ---          ---
  14          ---          ---           ---          ---           ---          ---           ---          ---
  15          ---          ---           ---          ---           ---          ---           ---          ---
  16          ---          ---           ---          ---           ---          ---           ---          ---
  17          ---          ---           ---          ---           ---          ---           ---          ---
  18          ---          ---           ---          ---           ---          ---           ---          ---
  19          ---          ---           ---          ---           ---          ---           ---          ---
  20          ---          ---           ---          ---           ---          ---           ---          ---
  21          ---          ---           ---          ---           ---          ---           ---          ---
  22          ---          ---           ---          ---           ---          ---           ---          ---
  23          ---          ---           ---          ---           ---          ---           ---          ---
  24          ---          ---           ---          ---           ---          ---           ---          ---
  25          ---          ---           ---          ---           ---          ---           ---          ---
  26          ---          ---           ---          ---           ---          ---           ---          ---
  27          ---          ---           ---          ---           ---          ---           ---          ---
  28          ---          ---           ---          ---           ---          ---           ---          ---
  29          ---          ---           ---          ---           ---          ---           ---          ---
  30          ---          ---           ---          ---           ---          ---           ---          ---
  31          ---          ---           ---          ---           ---          ---           ---          ---
  32          ---          ---           ---          ---           ---          ---           ---          ---
  33          ---          ---           ---          ---           ---          ---           ---          ---
  34          ---          ---           ---          ---           ---          ---           ---          ---
  35          ---          ---           ---          ---           ---          ---           ---          ---
  36          ---          ---           ---          ---           ---          ---           ---          ---
  37          ---          ---           ---          ---           ---          ---           ---          ---
  38          ---          ---           ---          ---           ---          ---           ---          ---
  39          ---          ---           ---          ---           ---          ---           ---          ---
  40          ---          ---           ---          ---           ---          ---           ---          ---
  41          ---          ---           ---          ---           ---          ---           ---          ---
  42          ---          ---           ---          ---           ---          ---           ---          ---
  43          ---          ---           ---          ---           ---          ---           ---          ---
  44          ---          ---           ---          ---           ---          ---           ---          ---
  45          ---          ---           ---          ---           ---          ---           ---          ---
  46          ---          ---           ---          ---           ---          ---           ---          ---
  47          ---          ---           ---          ---           ---          ---           ---          ---
  48          ---          ---           ---          ---           ---          ---           ---          ---
  49          ---          ---           ---          ---           ---          ---           ---          ---
  50          ---          ---           ---          ---           ---          ---           ---          ---
 Total    3.17222E+00  6.87295E-03   1.15293E+02  1.55162E-02   2.88386E+02  3.18760E-02   4.06852E+02  3.31055E-02
-------------------------------------------------------------------------------------------------------------------

TABLE 3. Cluster composition (% Sb per cluster)
===================================================================================================================
Number of --------- DSB ----------   --------- SSB ----------   -------- OTHER ---------   ----- ALL CLUSTERS -----
 lesions    Average        SEM         Average        SEM         Average        SEM         Average        SEM    
===================================================================================================================
   1          ---          ---       1.66667E+01  0.00000E+00   0.00000E+00  0.00000E+00   4.16637E+00  9.34798E-04
   2      1.66667E+01  0.00000E+00   8.95503E+00  1.76258E-03   0.00000E+00  0.00000E+00   4.16753E+00  2.28000E-03
   3      1.20434E+01  1.04834E-02   6.51782E+00  3.73904E-03   0.00000E+00  0.00000E+00   4.16313E+00  4.81912E-03
   4      9.82100E+00  2.10977E-02   5.37645E+00  8.27935E-03   0.00000E+00  0.00000E+00   4.17218E+00  1.02280E-02
   5      8.47341E+00  3.73290E-02   4.74176E+00  1.88415E-02   0.00000E+00  0.00000E+00   4.14456E+00  2.38759E-02
   6      7.75941E+00  7.39859E-02   4.25345E+00  3.58894E-02   0.00000E+00  0.00000E+00   4.12869E+00  4.50230E-02
   7      7.13083E+00  1.49116E-01   4.00980E+00  7.78132E-02   0.00000E+00  0.00000E+00   4.27908E+00  9.20181E-02
   8      6.72348E+00  2.42938E-01   3.55903E+00  1.63008E-01   0.00000E+00  0.00000E+00   4.06051E+00  1.99056E-01
   9      7.03704E+00  7.70987E-01   4.01235E+00  5.01138E-01   0.00000E+00  0.00000E+00   4.93827E+00  5.86314E-01
  10      5.00000E+00  9.62250E-01   3.88889E+00  7.02728E-01       ---          ---       4.25926E+00  5.63219E-01
  11          ---          ---           ---          ---           ---          ---           ---          ---
  12          ---          ---           ---          ---           ---          ---           ---          ---
  13          ---          ---           ---          ---           ---          ---           ---          ---
  14          ---          ---           ---          ---           ---          ---           ---          ---
  15          ---          ---           ---          ---           ---          ---           ---          ---
  16          ---          ---           ---          ---           ---          ---           ---          ---
  17          ---          ---           ---          ---           ---          ---           ---          ---
  18          ---          ---           ---          ---           ---          ---           ---          ---
  19          ---          ---           ---          ---           ---          ---           ---          ---
  20          ---          ---           ---          ---           ---          ---           ---          ---
  21          ---          ---           ---          ---           ---          ---           ---          ---
  22          ---          ---           ---          ---           ---          ---           ---          ---
  23          ---          ---           ---          ---           ---          ---           ---          ---
  24          ---          ---           ---          ---           ---          ---           ---          ---
  25          ---          ---           ---          ---           ---          ---           ---          ---
  26          ---          ---           ---          ---           ---          ---           ---          ---
  27          ---          ---           ---          ---           ---          ---           ---          ---
  28          ---          ---           ---          ---           ---          ---           ---          ---
  29          ---          ---           ---          ---           ---          ---           ---          ---
  30          ---          ---           ---          ---           ---          ---           ---          ---
  31          ---          ---           ---          ---           ---          ---           ---          ---
  32          ---          ---           ---          ---           ---          ---           ---          ---
  33          ---          ---           ---          ---           ---          ---           ---          ---
  34          ---          ---           ---          ---           ---          ---           ---          ---
  35          ---          ---           ---          ---           ---          ---           ---          ---
  36          ---          ---           ---          ---           ---          ---           ---          ---
  37          ---          ---           ---          ---           ---          ---           ---          ---
  38          ---          ---           ---          ---           ---          ---           ---          ---
  39          ---          ---           ---          ---           ---          ---           ---          ---
  40          ---          ---           ---          ---           ---          ---           ---          ---
  41          ---          ---           ---          ---           ---          ---           ---          ---
  42          ---          ---           ---          ---           ---          ---           ---          ---
  43          ---          ---           ---          ---           ---          ---           ---          ---
  44          ---          ---           ---          ---           ---          ---           ---          ---
  45          ---          ---           ---          ---           ---          ---           ---          ---
  46          ---          ---           ---          ---           ---          ---           ---          ---
  47          ---          ---           ---          ---           ---          ---           ---          ---
  48          ---          ---           ---          ---           ---          ---           ---          ---
  49          ---          ---           ---          ---           ---          ---           ---          ---
  50          ---          ---           ---          ---           ---          ---           ---          ---
Average   1.47001E+01  6.96722E-03   1.42983E+01  1.45597E-03   0.00000E+00  0.00000E+00   4.16646E+00  4.26607E-04
-------------------------------------------------------------------------------------------------------------------
NOTES: (% Sb) is the percentage of lesions that are strand breaks.
The number of Sb is ((% Sb)/100)*(# lesions). The number of Bd is (1-(% Sb)/100)*(# lesions).

TABLE 4. Cluster Length (in base pair)
===================================================================================================================
Number of --------- DSB ----------   --------- SSB ----------   -------- OTHER ---------   ----- ALL CLUSTERS -----
 lesions    Average        SEM         Average        SEM         Average        SEM         Average        SEM    
===================================================================================================================
   1          ---          ---       1.66667E-01  0.00000E+00   1.66667E-01  0.00000E+00   1.66667E-01  0.00000E+00
   2      9.28762E-01  1.38025E-03   9.52220E-01  3.64832E-04   9.50503E-01  3.05433E-04   9.50516E-01  2.30976E-04
   3      1.63577E+00  3.15998E-03   1.74870E+00  1.05625E-03   1.73727E+00  1.16455E-03   1.73574E+00  7.48161E-04
   4      2.38457E+00  7.29685E-03   2.55292E+00  2.98737E-03   2.51512E+00  4.43162E-03   2.52220E+00  2.21083E-03
   5      3.15983E+00  1.56760E-02   3.33571E+00  8.11048E-03   3.31771E+00  1.22440E-02   3.30766E+00  6.54855E-03
   6      3.93349E+00  3.27317E-02   4.16464E+00  1.80773E-02   4.14221E+00  3.29995E-02   4.11809E+00  1.47034E-02
   7      4.67508E+00  7.57971E-02   4.98360E+00  4.49431E-02   4.79928E+00  1.10414E-01   4.88240E+00  3.69293E-02
   8      5.57576E+00  1.87357E-01   5.74826E+00  1.27676E-01   5.79412E+00  2.45270E-01   5.70488E+00  9.74300E-02
   9      6.16667E+00  3.79246E-01   6.80556E+00  3.69749E-01   6.25000E+00  4.16667E-01   6.49306E+00  2.47060E-01
  10      7.83333E+00  4.40959E-01   7.47222E+00  3.55946E-01       ---          ---       7.59259E+00  2.69475E-01
  11          ---          ---           ---          ---           ---          ---           ---          ---
  12          ---          ---           ---          ---           ---          ---           ---          ---
  13          ---          ---           ---          ---           ---          ---           ---          ---
  14          ---          ---           ---          ---           ---          ---           ---          ---
  15          ---          ---           ---          ---           ---          ---           ---          ---
  16          ---          ---           ---          ---           ---          ---           ---          ---
  17          ---          ---           ---          ---           ---          ---           ---          ---
  18          ---          ---           ---          ---           ---          ---           ---          ---
  19          ---          ---           ---          ---           ---          ---           ---          ---
  20          ---          ---           ---          ---           ---          ---           ---          ---
  21          ---          ---           ---          ---           ---          ---           ---          ---
  22          ---          ---           ---          ---           ---          ---           ---          ---
  23          ---          ---           ---          ---           ---          ---           ---          ---
  24          ---          ---           ---          ---           ---          ---           ---          ---
  25          ---          ---           ---          ---           ---          ---           ---          ---
  26          ---          ---           ---          ---           ---          ---           ---          ---
  27          ---          ---           ---          ---           ---          ---           ---          ---
  28          ---          ---           ---          ---           ---          ---           ---          ---
  29          ---          ---           ---          ---           ---          ---           ---          ---
  30          ---          ---           ---          ---           ---          ---           ---          ---
  31          ---          ---           ---          ---           ---          ---           ---          ---
  32          ---          ---           ---          ---           ---          ---           ---          ---
  33          ---          ---           ---          ---           ---          ---           ---          ---
  34          ---          ---           ---          ---           ---          ---           ---          ---
  35          ---          ---           ---          ---           ---          ---           ---          ---
  36          ---          ---           ---          ---           ---          ---           ---          ---
  37          ---          ---           ---          ---           ---          ---           ---          ---
  38          ---          ---           ---          ---           ---          ---           ---          ---
  39          ---          ---           ---          ---           ---          ---           ---          ---
  40          ---          ---           ---          ---           ---          ---           ---          ---
  41          ---          ---           ---          ---           ---          ---           ---          ---
  42          ---          ---           ---          ---           ---          ---           ---          ---
  43          ---          ---           ---          ---           ---          ---           ---          ---
  44          ---          ---           ---          ---           ---          ---           ---          ---
  45          ---          ---           ---          ---           ---          ---           ---          ---
  46          ---          ---           ---          ---           ---          ---           ---          ---
  47          ---          ---           ---          ---           ---          ---           ---          ---
  48          ---          ---           ---          ---           ---          ---           ---          ---
  49          ---          ---           ---          ---           ---          ---           ---          ---
  50          ---          ---           ---          ---           ---          ---           ---          ---
Average   1.29046E+00  1.85682E-03   4.55645E-01  2.16086E-04   2.95861E-01  8.99617E-05   3.48906E-01  9.03597E-05
-------------------------------------------------------------------------------------------------------------------

TABLE 5. NUMBER OF LESIONS DIVIDED BY TWICE THE CLUSTER LENGTH (lesions per nucleotide)
===================================================================================================================
Number of --------- DSB ----------   --------- SSB ----------   -------- OTHER ---------   ----- ALL CLUSTERS -----
 lesions    Average        SEM         Average        SEM         Average        SEM         Average        SEM    
===================================================================================================================
   1          ---          ---       8.33333E-02  0.00000E+00   8.33333E-02  0.00000E+00   8.33333E-02  0.00000E+00
   2      4.42640E-02  1.09803E-04   4.04316E-02  2.43724E-05   4.07275E-02  2.08210E-05   4.07207E-02  1.56797E-05
   3      3.10143E-02  8.68343E-05   2.85492E-02  2.65386E-05   2.87906E-02  2.94135E-05   2.88329E-02  1.89757E-05
   4      2.66390E-02  1.09547E-04   2.44326E-02  3.95455E-05   2.49906E-02  6.18295E-05   2.48527E-02  3.03978E-05
   5      2.42763E-02  1.57465E-04   2.26786E-02  7.30433E-05   2.28611E-02  1.11442E-04   2.29272E-02  5.90809E-05
   6      2.26637E-02  2.20807E-04   2.12954E-02  1.12383E-04   2.14874E-02  2.17440E-04   2.15784E-02  9.34815E-05
   7      2.20253E-02  4.04853E-04   2.05619E-02  2.23546E-04   2.12712E-02  4.98672E-04   2.10239E-02  1.86262E-04
   8      2.11307E-02  8.64559E-04   2.03842E-02  5.24017E-04   1.97716E-02  9.10680E-04   2.05271E-02  4.12713E-04
   9      2.09684E-02  1.27839E-03   1.89740E-02  1.03262E-03   2.00893E-02  1.33929E-03   1.98979E-02  7.53254E-04
  10      1.78405E-02  9.78022E-04   1.88353E-02  1.04501E-03       ---          ---       1.85037E-02  7.49813E-04
  11          ---          ---           ---          ---           ---          ---           ---          ---
  12          ---          ---           ---          ---           ---          ---           ---          ---
  13          ---          ---           ---          ---           ---          ---           ---          ---
  14          ---          ---           ---          ---           ---          ---           ---          ---
  15          ---          ---           ---          ---           ---          ---           ---          ---
  16          ---          ---           ---          ---           ---          ---           ---          ---
  17          ---          ---           ---          ---           ---          ---           ---          ---
  18          ---          ---           ---          ---           ---          ---           ---          ---
  19          ---          ---           ---          ---           ---          ---           ---          ---
  20          ---          ---           ---          ---           ---          ---           ---          ---
  21          ---          ---           ---          ---           ---          ---           ---          ---
  22          ---          ---           ---          ---           ---          ---           ---          ---
  23          ---          ---           ---          ---           ---          ---           ---          ---
  24          ---          ---           ---          ---           ---          ---           ---          ---
  25          ---          ---           ---          ---           ---          ---           ---          ---
  26          ---          ---           ---          ---           ---          ---           ---          ---
  27          ---          ---           ---          ---           ---          ---           ---          ---
  28          ---          ---           ---          ---           ---          ---           ---          ---
  29          ---          ---           ---          ---           ---          ---           ---          ---
  30          ---          ---           ---          ---           ---          ---           ---          ---
  31          ---          ---           ---          ---           ---          ---           ---          ---
  32          ---          ---           ---          ---           ---          ---           ---          ---
  33          ---          ---           ---          ---           ---          ---           ---          ---
  34          ---          ---           ---          ---           ---          ---           ---          ---
  35          ---          ---           ---          ---           ---          ---           ---          ---
  36          ---          ---           ---          ---           ---          ---           ---          ---
  37          ---          ---           ---          ---           ---          ---           ---          ---
  38          ---          ---           ---          ---           ---          ---           ---          ---
  39          ---          ---           ---          ---           ---          ---           ---          ---
  40          ---          ---           ---          ---           ---          ---           ---          ---
  41          ---          ---           ---          ---           ---          ---           ---          ---
  42          ---          ---           ---          ---           ---          ---           ---          ---
  43          ---          ---           ---          ---           ---          ---           ---          ---
  44          ---          ---           ---          ---           ---          ---           ---          ---
  45          ---          ---           ---          ---           ---          ---           ---          ---
  46          ---          ---           ---          ---           ---          ---           ---          ---
  47          ---          ---           ---          ---           ---          ---           ---          ---
  48          ---          ---           ---          ---           ---          ---           ---          ---
  49          ---          ---           ---          ---           ---          ---           ---          ---
  50          ---          ---           ---          ---           ---          ---           ---          ---
Average   3.88973E-02  7.36565E-05   7.03031E-02  9.41293E-06   7.70560E-02  4.42995E-06   7.48446E-02  4.19243E-06
-------------------------------------------------------------------------------------------------------------------

TABLE 6. Number of clusters per cell per Gy per track.  Cluster yields are for a representative cell containing
an average of 1.000 Gbp (giga basepair) of DNA.  Cluster induction is proportional to absorbed dose up to at least
a hundred or thousand Gy. The category "OTHER" includes all classes of individual and clustered DNA lesion, except
for SSB and DSB.  SEM = standard error of the mean.
===================================================================================================================
Number of --------- DSB ----------   --------- SSB ----------   -------- OTHER ---------   ----- ALL CLUSTERS -----
 lesions    Average        SEM         Average        SEM         Average        SEM         Average        SEM    
===================================================================================================================
   1          ---          ---       9.95374E-01  8.86324E-04   2.98642E+00  2.58675E-03   3.98179E+00  3.43436E-03
   2      2.42207E-02  7.17326E-05   3.04688E-01  3.62974E-04   4.22615E-01  4.70707E-04   7.51524E-01  7.80561E-04
   3      1.01494E-02  4.57352E-05   7.18119E-02  1.39141E-04   5.97706E-02  1.21166E-04   1.41732E-01  2.15554E-04
   4      2.97099E-03  2.45872E-05   1.52674E-02  5.76225E-05   8.47305E-03  4.26540E-05   2.67115E-02  7.85943E-05
   5      7.35471E-04  1.23304E-05   3.09626E-03  2.53776E-05   1.20705E-03  1.57648E-05   5.03878E-03  3.25941E-05
   6      1.77125E-04  5.93436E-06   6.08866E-04  1.11554E-05   1.72103E-04  5.83410E-06   9.58093E-04  1.39729E-05
   7      4.06379E-05  2.87972E-06   1.15109E-04  4.82757E-06   1.90100E-05  1.97377E-06   1.74757E-04  5.96867E-06
   8      8.91890E-06  1.34711E-06   1.93463E-05  1.97138E-06   3.39265E-06  8.26218E-07   3.16578E-05  2.51594E-06
   9      2.06347E-06  6.53527E-07   2.51329E-06  7.26749E-07   4.24730E-07  3.00315E-07   5.00149E-06  1.02178E-06
  10      5.96826E-07  3.44543E-07   1.26368E-06  5.18718E-07       ---          ---       1.86051E-06  6.22597E-07
  11          ---          ---           ---          ---           ---          ---           ---          ---
  12          ---          ---           ---          ---           ---          ---           ---          ---
  13          ---          ---           ---          ---           ---          ---           ---          ---
  14          ---          ---           ---          ---           ---          ---           ---          ---
  15          ---          ---           ---          ---           ---          ---           ---          ---
  16          ---          ---           ---          ---           ---          ---           ---          ---
  17          ---          ---           ---          ---           ---          ---           ---          ---
  18          ---          ---           ---          ---           ---          ---           ---          ---
  19          ---          ---           ---          ---           ---          ---           ---          ---
  20          ---          ---           ---          ---           ---          ---           ---          ---
  21          ---          ---           ---          ---           ---          ---           ---          ---
  22          ---          ---           ---          ---           ---          ---           ---          ---
  23          ---          ---           ---          ---           ---          ---           ---          ---
  24          ---          ---           ---          ---           ---          ---           ---          ---
  25          ---          ---           ---          ---           ---          ---           ---          ---
  26          ---          ---           ---          ---           ---          ---           ---          ---
  27          ---          ---           ---          ---           ---          ---           ---          ---
  28          ---          ---           ---          ---           ---          ---           ---          ---
  29          ---          ---           ---          ---           ---          ---           ---          ---
  30          ---          ---           ---          ---           ---          ---           ---          ---
  31          ---          ---           ---          ---           ---          ---           ---          ---
  32          ---          ---           ---          ---           ---          ---           ---          ---
  33          ---          ---           ---          ---           ---          ---           ---          ---
  34          ---          ---           ---          ---           ---          ---           ---          ---
  35          ---          ---           ---          ---           ---          ---           ---          ---
  36          ---          ---           ---          ---           ---          ---           ---          ---
  37          ---          ---           ---          ---           ---          ---           ---          ---
  38          ---          ---           ---          ---           ---          ---           ---          ---
  39          ---          ---           ---          ---           ---          ---           ---          ---
  40          ---          ---           ---          ---           ---          ---           ---          ---
  41          ---          ---           ---          ---           ---          ---           ---          ---
  42          ---          ---           ---          ---           ---          ---           ---          ---
  43          ---          ---           ---          ---           ---          ---           ---          ---
  44          ---          ---           ---          ---           ---          ---           ---          ---
  45          ---          ---           ---          ---           ---          ---           ---          ---
  46          ---          ---           ---          ---           ---          ---           ---          ---
  47          ---          ---           ---          ---           ---          ---           ---          ---
  48          ---          ---           ---          ---           ---          ---           ---          ---
  49          ---          ---           ---          ---           ---          ---           ---          ---
  50          ---          ---           ---          ---           ---          ---           ---          ---
 Total    3.83058E-02  9.16640E-05   1.39098E+00  1.24422E-03   3.47868E+00  3.02749E-03   4.90797E+00  4.28983E-03
-------------------------------------------------------------------------------------------------------------------
