# Supplementary material for: A computational method to estimate the relative biological effectiveness and tumor control probability for low-LET proton irradiations
Source: PLoS One. 2026 Mar 20;21(3):e0341352. doi: 10.1371/journal.pone.0341352 (PMC13004361; doi:10.1371/journal.pone.0341352)
Supplement: S1 File — These files include the DSB yields simulated by MCDS and the proton spectra used at different LET positions. Available at: https://nfuedu-my.sharepoint.com/personal/ccchan_nfu_edu_tw/_layouts/15/onedrive.aspx?id=%2Fpersonal%2Fccchan%5Fnfu%5Fedu%5Ftw%2FDocuments%2Fplos%20one&ga=1. (ZIP) [file pone.0341352.s001.zip › MCDS/proton/P2/0.02.out]

===============================
MCDS Version 3.00B  15-JUL-2011
===============================
      1.305     running time (min)
 1.0000E+00     DNA content (Gbp)
 8.0000E+00     Dia. of cell nucleus (um)
      10000     number of cells (nocs)
  987654321     random number seed


MXRF TABLE: Particle types and properties of the (input) mixed radiation field. The hypoxia reduction factor (HRF)
for DSB induction is estimated as [1/(1-pcr)]^2, where pcr = the probability a lesion undergoes chemical repair
for the specified (input) oxygen concentration compared to fully aerobic (100% O2) conditions.  The frequency-mean
specific energy (zf) is for a spherical target representative of the cell nucleus. Radiative losses by the primary
charged particle are assumed non-local and do not not contribute to specific energy or the dose per unit fluence
(DPUF).  The reported stopping power is at the point of entry into the cell nucleus (pO2 = 0.020%).
===================================================================================================================
        Normed   -- Kinetic Energy --               Stopping Power (keV/um)      CSDA       Dosimetry (Gy)    HRF
  Ion     wt       (MeV)     (MeV/A)      zeb     Coll+Nuc  Radiat    Total    Range (cm)   DPUF       zf     DSB
===================================================================================================================
    p  1.88E-03  7.020E+00  7.020E+00  6.758E+01  5.99E+00 0.00E+00 5.991E+00  6.565E-02  1.002E+01 1.99E-02 2.877
    p  5.08E-02  1.036E+01  1.036E+01  4.603E+01  4.37E+00 0.00E+00 4.365E+00  1.319E-01  7.199E+00 1.43E-02 2.882
    p  1.37E-01  1.143E+01  1.143E+01  4.180E+01  4.03E+00 0.00E+00 4.029E+00  1.574E-01  6.626E+00 1.32E-02 2.882
    p  2.17E-01  1.190E+01  1.190E+01  4.017E+01  3.90E+00 0.00E+00 3.898E+00  1.693E-01  6.405E+00 1.27E-02 2.882
    p  2.71E-01  1.286E+01  1.286E+01  3.723E+01  3.66E+00 0.00E+00 3.659E+00  1.947E-01  6.000E+00 1.19E-02 2.883
    p  2.02E-01  1.405E+01  1.405E+01  3.414E+01  3.40E+00 0.00E+00 3.404E+00  2.285E-01  5.570E+00 1.11E-02 2.883
    p  9.42E-02  1.488E+01  1.488E+01  3.228E+01  3.25E+00 0.00E+00 3.248E+00  2.534E-01  5.309E+00 1.06E-02 2.883
    p  2.64E-02  1.583E+01  1.583E+01  3.039E+01  3.09E+00 0.00E+00 3.088E+00  2.835E-01  5.041E+00 1.00E-02 2.884
    p  0.00E+00  1.690E+01  1.690E+01  2.851E+01  2.93E+00 0.00E+00 2.927E+00  3.191E-01  4.773E+00 9.49E-03 2.884
  Avg  1.11E-01  1.283E+01  1.283E+01  3.773E+01  3.70E+00 0.00E+00 3.697E+00  1.953E-01  6.065E+00 1.21E-02 2.883
===================================================================================================================
ZEB = (zeff/beta)^2 (Barkas 1963); DPUF = absorbed dose per unit fluence (nGy-cm^2/particle); zf in units of Gy

TABLE 1. Percent (%) cluster yields by complexity, as classified using the scheme of Nikjoo et al. (IJRB 71, 
467-483 1997 and and Radiat. Res. 156, 577-583 2001).
===================================================================================================================
    70.749     BD    - one or more Bd (no Sb)
    27.599     SSB   - Sb (no auxilary damage)
     0.780     SSB+  - two Sb on the same strand
     0.065     2SSB  - two or more Sb on opposite strands separated by at least 10 bp
     0.738     DSB   - two Sb on opposite strands with a separation <= 10 bp
     0.064     DSB+  - DSB accompanied by one (or more) additional Sb within 10 bp separation
     0.005     DSB++ - more than one DSB whether within the 10 bp separation or further apart
     2.970     SSBc  - fraction of complex damage (SSB+ and 2SSB) among SSBs
    29.084     SSBcb - fraction of complex damage (SSB+ and 2SSB) among SSBs; base damage included
     8.514     DSBc  - fraction of complex damage (DSB+ and DSB++) among DSBs
    37.717     DSBcb - fraction of complex damage (DSB+ and DSB++) among DSBs; base damage included
===================================================================================================================

TABLE 2. Number of clusters per cell per Gy.  Cluster yields are for a representative cell containing an average
of 1.000 Gbp (giga basepair) of DNA.  Cluster induction is proportional to absorbed dose up to at least a
hundred or thousand Gy. The category "OTHER" includes all classes of individual and clustered DNA lesion, except
for SSB and DSB.  SEM = standard error of the mean.
===================================================================================================================
Number of --------- DSB ----------   --------- SSB ----------   -------- OTHER ---------   ----- ALL CLUSTERS -----
 lesions    Average        SEM         Average        SEM         Average        SEM         Average        SEM    
===================================================================================================================
   1          ---          ---       8.34165E+01  2.38698E-02   2.50134E+02  4.66241E-02   3.33551E+02  5.66761E-02
   2      2.05540E+00  5.63557E-03   2.59549E+01  1.84487E-02   3.59770E+01  2.07498E-02   6.39874E+01  2.67561E-02
   3      8.78417E-01  3.76439E-03   6.18787E+00  9.73205E-03   5.15807E+00  8.93411E-03   1.22244E+01  1.32745E-02
   4      2.63183E-01  2.09251E-03   1.34745E+00  4.68387E-03   7.47017E-01  3.50893E-03   2.35765E+00  6.12281E-03
   5      6.73167E-02  1.06145E-03   2.71950E-01  2.09498E-03   1.03950E-01  1.32933E-03   4.43217E-01  2.69840E-03
   6      1.63333E-02  5.20699E-04   5.31333E-02  9.39264E-04   1.52167E-02  5.01036E-04   8.46833E-02  1.18601E-03
   7      3.50000E-03  2.42448E-04   1.05833E-02  4.17246E-04   2.38333E-03  1.99283E-04   1.64667E-02  5.18674E-04
   8      8.00000E-04  1.15198E-04   1.88333E-03  1.76174E-04   3.16667E-04  7.25829E-05   3.00000E-03  2.24090E-04
   9      2.33333E-04  6.23204E-05   4.66667E-04  8.80726E-05   5.00000E-05  2.88646E-05   7.50000E-04  1.11557E-04
  10      3.33333E-05  2.35690E-05   6.66667E-05  3.33283E-05       ---          ---       1.00000E-04  4.08146E-05
  11          ---          ---       1.66667E-05  1.66667E-05       ---          ---       1.66667E-05  1.66667E-05
  12          ---          ---           ---          ---           ---          ---           ---          ---
  13          ---          ---           ---          ---           ---          ---           ---          ---
  14          ---          ---           ---          ---           ---          ---           ---          ---
  15          ---          ---           ---          ---           ---          ---           ---          ---
  16          ---          ---           ---          ---           ---          ---           ---          ---
  17          ---          ---           ---          ---           ---          ---           ---          ---
  18          ---          ---           ---          ---           ---          ---           ---          ---
  19          ---          ---           ---          ---           ---          ---           ---          ---
  20          ---          ---           ---          ---           ---          ---           ---          ---
  21          ---          ---           ---          ---           ---          ---           ---          ---
  22          ---          ---           ---          ---           ---          ---           ---          ---
  23          ---          ---           ---          ---           ---          ---           ---          ---
  24          ---          ---           ---          ---           ---          ---           ---          ---
  25          ---          ---           ---          ---           ---          ---           ---          ---
  26          ---          ---           ---          ---           ---          ---           ---          ---
  27          ---          ---           ---          ---           ---          ---           ---          ---
  28          ---          ---           ---          ---           ---          ---           ---          ---
  29          ---          ---           ---          ---           ---          ---           ---          ---
  30          ---          ---           ---          ---           ---          ---           ---          ---
  31          ---          ---           ---          ---           ---          ---           ---          ---
  32          ---          ---           ---          ---           ---          ---           ---          ---
  33          ---          ---           ---          ---           ---          ---           ---          ---
  34          ---          ---           ---          ---           ---          ---           ---          ---
  35          ---          ---           ---          ---           ---          ---           ---          ---
  36          ---          ---           ---          ---           ---          ---           ---          ---
  37          ---          ---           ---          ---           ---          ---           ---          ---
  38          ---          ---           ---          ---           ---          ---           ---          ---
  39          ---          ---           ---          ---           ---          ---           ---          ---
  40          ---          ---           ---          ---           ---          ---           ---          ---
  41          ---          ---           ---          ---           ---          ---           ---          ---
  42          ---          ---           ---          ---           ---          ---           ---          ---
  43          ---          ---           ---          ---           ---          ---           ---          ---
  44          ---          ---           ---          ---           ---          ---           ---          ---
  45          ---          ---           ---          ---           ---          ---           ---          ---
  46          ---          ---           ---          ---           ---          ---           ---          ---
  47          ---          ---           ---          ---           ---          ---           ---          ---
  48          ---          ---           ---          ---           ---          ---           ---          ---
  49          ---          ---           ---          ---           ---          ---           ---          ---
  50          ---          ---           ---          ---           ---          ---           ---          ---
 Total    3.28522E+00  7.00209E-03   1.17245E+02  1.58212E-02   2.92138E+02  3.25669E-02   4.12668E+02  3.38588E-02
-------------------------------------------------------------------------------------------------------------------

TABLE 3. Cluster composition (% Sb per cluster)
===================================================================================================================
Number of --------- DSB ----------   --------- SSB ----------   -------- OTHER ---------   ----- ALL CLUSTERS -----
 lesions    Average        SEM         Average        SEM         Average        SEM         Average        SEM    
===================================================================================================================
   1          ---          ---       1.66667E+01  0.00000E+00   0.00000E+00  0.00000E+00   4.16810E+00  9.59426E-04
   2      1.66667E+01  0.00000E+00   8.95796E+00  1.74043E-03   0.00000E+00  0.00000E+00   4.16876E+00  2.27456E-03
   3      1.20285E+01  1.01005E-02   6.51580E+00  3.64163E-03   0.00000E+00  0.00000E+00   4.16225E+00  4.75501E-03
   4      9.80900E+00  2.00588E-02   5.39059E+00  8.07893E-03   0.00000E+00  0.00000E+00   4.17839E+00  1.01049E-02
   5      8.54109E+00  3.73086E-02   4.72028E+00  1.80867E-02   0.00000E+00  0.00000E+00   4.20341E+00  2.31078E-02
   6      7.77570E+00  6.98874E-02   4.31884E+00  3.57516E-02   0.00000E+00  0.00000E+00   4.21308E+00  4.41165E-02
   7      7.09110E+00  1.43619E-01   3.95223E+00  7.20872E-02   0.00000E+00  0.00000E+00   4.04094E+00  8.71665E-02
   8      6.72743E+00  2.42154E-01   4.05605E+00  1.63218E-01   0.00000E+00  0.00000E+00   4.35393E+00  1.86344E-01
   9      6.61376E+00  5.73062E-01   3.50529E+00  3.06271E-01   0.00000E+00  0.00000E+00   4.23868E+00  3.75120E-01
  10      5.83333E+00  8.33333E-01   3.33333E+00  6.80414E-01       ---          ---       4.16667E+00  7.13624E-01
  11          ---          ---       4.54545E+00  0.00000E+00       ---          ---       4.54545E+00  0.00000E+00
  12          ---          ---           ---          ---           ---          ---           ---          ---
  13          ---          ---           ---          ---           ---          ---           ---          ---
  14          ---          ---           ---          ---           ---          ---           ---          ---
  15          ---          ---           ---          ---           ---          ---           ---          ---
  16          ---          ---           ---          ---           ---          ---           ---          ---
  17          ---          ---           ---          ---           ---          ---           ---          ---
  18          ---          ---           ---          ---           ---          ---           ---          ---
  19          ---          ---           ---          ---           ---          ---           ---          ---
  20          ---          ---           ---          ---           ---          ---           ---          ---
  21          ---          ---           ---          ---           ---          ---           ---          ---
  22          ---          ---           ---          ---           ---          ---           ---          ---
  23          ---          ---           ---          ---           ---          ---           ---          ---
  24          ---          ---           ---          ---           ---          ---           ---          ---
  25          ---          ---           ---          ---           ---          ---           ---          ---
  26          ---          ---           ---          ---           ---          ---           ---          ---
  27          ---          ---           ---          ---           ---          ---           ---          ---
  28          ---          ---           ---          ---           ---          ---           ---          ---
  29          ---          ---           ---          ---           ---          ---           ---          ---
  30          ---          ---           ---          ---           ---          ---           ---          ---
  31          ---          ---           ---          ---           ---          ---           ---          ---
  32          ---          ---           ---          ---           ---          ---           ---          ---
  33          ---          ---           ---          ---           ---          ---           ---          ---
  34          ---          ---           ---          ---           ---          ---           ---          ---
  35          ---          ---           ---          ---           ---          ---           ---          ---
  36          ---          ---           ---          ---           ---          ---           ---          ---
  37          ---          ---           ---          ---           ---          ---           ---          ---
  38          ---          ---           ---          ---           ---          ---           ---          ---
  39          ---          ---           ---          ---           ---          ---           ---          ---
  40          ---          ---           ---          ---           ---          ---           ---          ---
  41          ---          ---           ---          ---           ---          ---           ---          ---
  42          ---          ---           ---          ---           ---          ---           ---          ---
  43          ---          ---           ---          ---           ---          ---           ---          ---
  44          ---          ---           ---          ---           ---          ---           ---          ---
  45          ---          ---           ---          ---           ---          ---           ---          ---
  46          ---          ---           ---          ---           ---          ---           ---          ---
  47          ---          ---           ---          ---           ---          ---           ---          ---
  48          ---          ---           ---          ---           ---          ---           ---          ---
  49          ---          ---           ---          ---           ---          ---           ---          ---
  50          ---          ---           ---          ---           ---          ---           ---          ---
Average   1.46547E+01  6.88443E-03   1.42598E+01  1.45821E-03   0.00000E+00  0.00000E+00   4.16808E+00  4.36872E-04
-------------------------------------------------------------------------------------------------------------------
NOTES: (% Sb) is the percentage of lesions that are strand breaks.
The number of Sb is ((% Sb)/100)*(# lesions). The number of Bd is (1-(% Sb)/100)*(# lesions).

TABLE 4. Cluster Length (in base pair)
===================================================================================================================
Number of --------- DSB ----------   --------- SSB ----------   -------- OTHER ---------   ----- ALL CLUSTERS -----
 lesions    Average        SEM         Average        SEM         Average        SEM         Average        SEM    
===================================================================================================================
   1          ---          ---       1.66667E-01  0.00000E+00   1.66667E-01  0.00000E+00   1.66667E-01  0.00000E+00
   2      9.25241E-01  1.37054E-03   9.51993E-01  3.54496E-04   9.50320E-01  3.06081E-04   9.50205E-01  2.27818E-04
   3      1.63570E+00  3.06803E-03   1.74795E+00  1.04336E-03   1.73450E+00  1.14801E-03   1.73418E+00  7.38595E-04
   4      2.37688E+00  7.07248E-03   2.54908E+00  2.89075E-03   2.51733E+00  4.16941E-03   2.51939E+00  2.12084E-03
   5      3.15307E+00  1.47088E-02   3.33915E+00  7.89093E-03   3.29015E+00  1.21216E-02   3.30493E+00  6.35561E-03
   6      3.97047E+00  3.24672E-02   4.13430E+00  1.79229E-02   4.11384E+00  3.30730E-02   4.10013E+00  1.46506E-02
   7      4.75765E+00  7.66189E-02   4.95005E+00  4.16778E-02   5.00763E+00  9.21068E-02   4.91208E+00  3.42573E-02
   8      5.61806E+00  1.82126E-01   5.66814E+00  1.11919E-01   5.57018E+00  3.15898E-01   5.64139E+00  9.15889E-02
   9      6.63095E+00  4.32988E-01   6.55357E+00  1.53361E-01   6.55556E+00  1.12354E+00   6.57778E+00  1.73399E-01
  10      9.16667E+00  1.50000E+00   7.08333E+00  7.77282E-01       ---          ---       7.77778E+00  7.64570E-01
  11          ---          ---       8.50000E+00  0.00000E+00       ---          ---       8.50000E+00  0.00000E+00
  12          ---          ---           ---          ---           ---          ---           ---          ---
  13          ---          ---           ---          ---           ---          ---           ---          ---
  14          ---          ---           ---          ---           ---          ---           ---          ---
  15          ---          ---           ---          ---           ---          ---           ---          ---
  16          ---          ---           ---          ---           ---          ---           ---          ---
  17          ---          ---           ---          ---           ---          ---           ---          ---
  18          ---          ---           ---          ---           ---          ---           ---          ---
  19          ---          ---           ---          ---           ---          ---           ---          ---
  20          ---          ---           ---          ---           ---          ---           ---          ---
  21          ---          ---           ---          ---           ---          ---           ---          ---
  22          ---          ---           ---          ---           ---          ---           ---          ---
  23          ---          ---           ---          ---           ---          ---           ---          ---
  24          ---          ---           ---          ---           ---          ---           ---          ---
  25          ---          ---           ---          ---           ---          ---           ---          ---
  26          ---          ---           ---          ---           ---          ---           ---          ---
  27          ---          ---           ---          ---           ---          ---           ---          ---
  28          ---          ---           ---          ---           ---          ---           ---          ---
  29          ---          ---           ---          ---           ---          ---           ---          ---
  30          ---          ---           ---          ---           ---          ---           ---          ---
  31          ---          ---           ---          ---           ---          ---           ---          ---
  32          ---          ---           ---          ---           ---          ---           ---          ---
  33          ---          ---           ---          ---           ---          ---           ---          ---
  34          ---          ---           ---          ---           ---          ---           ---          ---
  35          ---          ---           ---          ---           ---          ---           ---          ---
  36          ---          ---           ---          ---           ---          ---           ---          ---
  37          ---          ---           ---          ---           ---          ---           ---          ---
  38          ---          ---           ---          ---           ---          ---           ---          ---
  39          ---          ---           ---          ---           ---          ---           ---          ---
  40          ---          ---           ---          ---           ---          ---           ---          ---
  41          ---          ---           ---          ---           ---          ---           ---          ---
  42          ---          ---           ---          ---           ---          ---           ---          ---
  43          ---          ---           ---          ---           ---          ---           ---          ---
  44          ---          ---           ---          ---           ---          ---           ---          ---
  45          ---          ---           ---          ---           ---          ---           ---          ---
  46          ---          ---           ---          ---           ---          ---           ---          ---
  47          ---          ---           ---          ---           ---          ---           ---          ---
  48          ---          ---           ---          ---           ---          ---           ---          ---
  49          ---          ---           ---          ---           ---          ---           ---          ---
  50          ---          ---           ---          ---           ---          ---           ---          ---
Average   1.29837E+00  1.82334E-03   4.61107E-01  2.18741E-04   2.98298E-01  9.13062E-05   3.52522E-01  9.13294E-05
-------------------------------------------------------------------------------------------------------------------

TABLE 5. NUMBER OF LESIONS DIVIDED BY TWICE THE CLUSTER LENGTH (lesions per nucleotide)
===================================================================================================================
Number of --------- DSB ----------   --------- SSB ----------   -------- OTHER ---------   ----- ALL CLUSTERS -----
 lesions    Average        SEM         Average        SEM         Average        SEM         Average        SEM    
===================================================================================================================
   1          ---          ---       8.33333E-02  0.00000E+00   8.33333E-02  0.00000E+00   8.33333E-02  0.00000E+00
   2      4.45509E-02  1.08661E-04   4.04682E-02  2.37077E-05   4.07277E-02  2.08263E-05   4.07448E-02  1.54878E-05
   3      3.09614E-02  8.46072E-05   2.85564E-02  2.62147E-05   2.88645E-02  2.92718E-05   2.88638E-02  1.89684E-05
   4      2.67272E-02  1.06961E-04   2.44991E-02  3.98377E-05   2.48400E-02  5.64715E-05   2.48560E-02  2.92475E-05
   5      2.42925E-02  1.46621E-04   2.26280E-02  6.85350E-05   2.31129E-02  1.12140E-04   2.29494E-02  5.73317E-05
   6      2.26435E-02  2.30155E-04   2.15536E-02  1.18701E-04   2.16894E-02  2.18299E-04   2.17810E-02  9.78882E-05
   7      2.16449E-02  3.78650E-04   2.06849E-02  2.12421E-04   2.05514E-02  4.72259E-04   2.08943E-02  1.74282E-04
   8      2.10099E-02  8.97654E-04   2.06112E-02  4.79651E-04   2.09803E-02  1.05250E-03   2.07737E-02  4.01524E-04
   9      1.98901E-02  1.24955E-03   1.93724E-02  4.76946E-04   2.01851E-02  3.30243E-03   1.95877E-02  5.15041E-04
  10      1.55684E-02  2.54755E-03   2.05180E-02  2.77826E-03       ---          ---       1.88682E-02  2.14686E-03
  11          ---          ---       1.79739E-02  0.00000E+00       ---          ---       1.79739E-02  0.00000E+00
  12          ---          ---           ---          ---           ---          ---           ---          ---
  13          ---          ---           ---          ---           ---          ---           ---          ---
  14          ---          ---           ---          ---           ---          ---           ---          ---
  15          ---          ---           ---          ---           ---          ---           ---          ---
  16          ---          ---           ---          ---           ---          ---           ---          ---
  17          ---          ---           ---          ---           ---          ---           ---          ---
  18          ---          ---           ---          ---           ---          ---           ---          ---
  19          ---          ---           ---          ---           ---          ---           ---          ---
  20          ---          ---           ---          ---           ---          ---           ---          ---
  21          ---          ---           ---          ---           ---          ---           ---          ---
  22          ---          ---           ---          ---           ---          ---           ---          ---
  23          ---          ---           ---          ---           ---          ---           ---          ---
  24          ---          ---           ---          ---           ---          ---           ---          ---
  25          ---          ---           ---          ---           ---          ---           ---          ---
  26          ---          ---           ---          ---           ---          ---           ---          ---
  27          ---          ---           ---          ---           ---          ---           ---          ---
  28          ---          ---           ---          ---           ---          ---           ---          ---
  29          ---          ---           ---          ---           ---          ---           ---          ---
  30          ---          ---           ---          ---           ---          ---           ---          ---
  31          ---          ---           ---          ---           ---          ---           ---          ---
  32          ---          ---           ---          ---           ---          ---           ---          ---
  33          ---          ---           ---          ---           ---          ---           ---          ---
  34          ---          ---           ---          ---           ---          ---           ---          ---
  35          ---          ---           ---          ---           ---          ---           ---          ---
  36          ---          ---           ---          ---           ---          ---           ---          ---
  37          ---          ---           ---          ---           ---          ---           ---          ---
  38          ---          ---           ---          ---           ---          ---           ---          ---
  39          ---          ---           ---          ---           ---          ---           ---          ---
  40          ---          ---           ---          ---           ---          ---           ---          ---
  41          ---          ---           ---          ---           ---          ---           ---          ---
  42          ---          ---           ---          ---           ---          ---           ---          ---
  43          ---          ---           ---          ---           ---          ---           ---          ---
  44          ---          ---           ---          ---           ---          ---           ---          ---
  45          ---          ---           ---          ---           ---          ---           ---          ---
  46          ---          ---           ---          ---           ---          ---           ---          ---
  47          ---          ---           ---          ---           ---          ---           ---          ---
  48          ---          ---           ---          ---           ---          ---           ---          ---
  49          ---          ---           ---          ---           ---          ---           ---          ---
  50          ---          ---           ---          ---           ---          ---           ---          ---
Average   3.89441E-02  7.25073E-05   7.00998E-02  9.46850E-06   7.69471E-02  4.47290E-06   7.46988E-02  4.21599E-06
-------------------------------------------------------------------------------------------------------------------

TABLE 6. Number of clusters per cell per Gy per track.  Cluster yields are for a representative cell containing
an average of 1.000 Gbp (giga basepair) of DNA.  Cluster induction is proportional to absorbed dose up to at least
a hundred or thousand Gy. The category "OTHER" includes all classes of individual and clustered DNA lesion, except
for SSB and DSB.  SEM = standard error of the mean.
===================================================================================================================
Number of --------- DSB ----------   --------- SSB ----------   -------- OTHER ---------   ----- ALL CLUSTERS -----
 lesions    Average        SEM         Average        SEM         Average        SEM         Average        SEM    
===================================================================================================================
   1          ---          ---       1.00607E+00  8.96591E-04   3.01677E+00  2.60621E-03   4.02284E+00  3.46184E-03
   2      2.48128E-02  7.21647E-05   3.13300E-01  3.70724E-04   4.34298E-01  4.81940E-04   7.72411E-01  7.99568E-04
   3      1.06116E-02  4.70327E-05   7.47631E-02  1.41550E-04   6.23159E-02  1.25914E-04   1.47691E-01  2.22710E-04
   4      3.18209E-03  2.56554E-05   1.62929E-02  5.99085E-05   9.03107E-03  4.38109E-05   2.85061E-02  8.10642E-05
   5      8.16542E-04  1.29754E-05   3.29171E-03  2.57846E-05   1.25996E-03  1.62786E-05   5.36821E-03  3.35561E-05
   6      1.97087E-04  6.31571E-06   6.43140E-04  1.14335E-05   1.84166E-04  6.08946E-06   1.02439E-03  1.44580E-05
   7      4.23562E-05  2.94490E-06   1.27960E-04  5.06037E-06   2.92431E-05  2.45242E-06   1.99559E-04  6.30892E-06
   8      9.59921E-06  1.38698E-06   2.29406E-05  2.15814E-06   3.81761E-06  8.78409E-07   3.63574E-05  2.73761E-06
   9      2.82433E-06  7.57278E-07   5.69524E-06  1.07934E-06   5.95999E-07  3.44622E-07   9.11557E-06  1.36124E-06
  10      4.39403E-07  3.10689E-07   8.08786E-07  4.05845E-07       ---          ---       1.24819E-06  5.11045E-07
  11          ---          ---       1.76016E-07  0.00000E+00       ---          ---       1.76016E-07  0.00000E+00
  12          ---          ---           ---          ---           ---          ---           ---          ---
  13          ---          ---           ---          ---           ---          ---           ---          ---
  14          ---          ---           ---          ---           ---          ---           ---          ---
  15          ---          ---           ---          ---           ---          ---           ---          ---
  16          ---          ---           ---          ---           ---          ---           ---          ---
  17          ---          ---           ---          ---           ---          ---           ---          ---
  18          ---          ---           ---          ---           ---          ---           ---          ---
  19          ---          ---           ---          ---           ---          ---           ---          ---
  20          ---          ---           ---          ---           ---          ---           ---          ---
  21          ---          ---           ---          ---           ---          ---           ---          ---
  22          ---          ---           ---          ---           ---          ---           ---          ---
  23          ---          ---           ---          ---           ---          ---           ---          ---
  24          ---          ---           ---          ---           ---          ---           ---          ---
  25          ---          ---           ---          ---           ---          ---           ---          ---
  26          ---          ---           ---          ---           ---          ---           ---          ---
  27          ---          ---           ---          ---           ---          ---           ---          ---
  28          ---          ---           ---          ---           ---          ---           ---          ---
  29          ---          ---           ---          ---           ---          ---           ---          ---
  30          ---          ---           ---          ---           ---          ---           ---          ---
  31          ---          ---           ---          ---           ---          ---           ---          ---
  32          ---          ---           ---          ---           ---          ---           ---          ---
  33          ---          ---           ---          ---           ---          ---           ---          ---
  34          ---          ---           ---          ---           ---          ---           ---          ---
  35          ---          ---           ---          ---           ---          ---           ---          ---
  36          ---          ---           ---          ---           ---          ---           ---          ---
  37          ---          ---           ---          ---           ---          ---           ---          ---
  38          ---          ---           ---          ---           ---          ---           ---          ---
  39          ---          ---           ---          ---           ---          ---           ---          ---
  40          ---          ---           ---          ---           ---          ---           ---          ---
  41          ---          ---           ---          ---           ---          ---           ---          ---
  42          ---          ---           ---          ---           ---          ---           ---          ---
  43          ---          ---           ---          ---           ---          ---           ---          ---
  44          ---          ---           ---          ---           ---          ---           ---          ---
  45          ---          ---           ---          ---           ---          ---           ---          ---
  46          ---          ---           ---          ---           ---          ---           ---          ---
  47          ---          ---           ---          ---           ---          ---           ---          ---
  48          ---          ---           ---          ---           ---          ---           ---          ---
  49          ---          ---           ---          ---           ---          ---           ---          ---
  50          ---          ---           ---          ---           ---          ---           ---          ---
 Total    3.96753E-02  9.36949E-05   1.41452E+00  1.26382E-03   3.52389E+00  3.06126E-03   4.97809E+00  4.34492E-03
-------------------------------------------------------------------------------------------------------------------
