# Supplementary material for: A computational method to estimate the relative biological effectiveness and tumor control probability for low-LET proton irradiations
Source: PLoS One. 2026 Mar 20;21(3):e0341352. doi: 10.1371/journal.pone.0341352 (PMC13004361; doi:10.1371/journal.pone.0341352)
Supplement: S1 File — These files include the DSB yields simulated by MCDS and the proton spectra used at different LET positions. Available at: https://nfuedu-my.sharepoint.com/personal/ccchan_nfu_edu_tw/_layouts/15/onedrive.aspx?id=%2Fpersonal%2Fccchan%5Fnfu%5Fedu%5Ftw%2FDocuments%2Fplos%20one&ga=1. (ZIP) [file pone.0341352.s001.zip › MCDS/proton/P2/0.1.out]

===============================
MCDS Version 3.00B  15-JUL-2011
===============================
      1.305     running time (min)
 1.0000E+00     DNA content (Gbp)
 8.0000E+00     Dia. of cell nucleus (um)
      10000     number of cells (nocs)
  987654321     random number seed


MXRF TABLE: Particle types and properties of the (input) mixed radiation field. The hypoxia reduction factor (HRF)
for DSB induction is estimated as [1/(1-pcr)]^2, where pcr = the probability a lesion undergoes chemical repair
for the specified (input) oxygen concentration compared to fully aerobic (100% O2) conditions.  The frequency-mean
specific energy (zf) is for a spherical target representative of the cell nucleus. Radiative losses by the primary
charged particle are assumed non-local and do not not contribute to specific energy or the dose per unit fluence
(DPUF).  The reported stopping power is at the point of entry into the cell nucleus (pO2 = 0.100%).
===================================================================================================================
        Normed   -- Kinetic Energy --               Stopping Power (keV/um)      CSDA       Dosimetry (Gy)    HRF
  Ion     wt       (MeV)     (MeV/A)      zeb     Coll+Nuc  Radiat    Total    Range (cm)   DPUF       zf     DSB
===================================================================================================================
    p  1.88E-03  7.020E+00  7.020E+00  6.758E+01  5.99E+00 0.00E+00 5.991E+00  6.565E-02  1.002E+01 1.99E-02 2.461
    p  5.08E-02  1.036E+01  1.036E+01  4.603E+01  4.37E+00 0.00E+00 4.365E+00  1.319E-01  7.199E+00 1.43E-02 2.465
    p  1.37E-01  1.143E+01  1.143E+01  4.180E+01  4.03E+00 0.00E+00 4.029E+00  1.574E-01  6.626E+00 1.32E-02 2.465
    p  2.17E-01  1.190E+01  1.190E+01  4.017E+01  3.90E+00 0.00E+00 3.898E+00  1.693E-01  6.405E+00 1.27E-02 2.465
    p  2.71E-01  1.286E+01  1.286E+01  3.723E+01  3.66E+00 0.00E+00 3.659E+00  1.947E-01  6.000E+00 1.19E-02 2.466
    p  2.02E-01  1.405E+01  1.405E+01  3.414E+01  3.40E+00 0.00E+00 3.404E+00  2.285E-01  5.570E+00 1.11E-02 2.466
    p  9.42E-02  1.488E+01  1.488E+01  3.228E+01  3.25E+00 0.00E+00 3.248E+00  2.534E-01  5.309E+00 1.06E-02 2.466
    p  2.64E-02  1.583E+01  1.583E+01  3.039E+01  3.09E+00 0.00E+00 3.088E+00  2.835E-01  5.041E+00 1.00E-02 2.466
    p  0.00E+00  1.690E+01  1.690E+01  2.851E+01  2.93E+00 0.00E+00 2.927E+00  3.191E-01  4.773E+00 9.49E-03 2.466
  Avg  1.11E-01  1.283E+01  1.283E+01  3.773E+01  3.70E+00 0.00E+00 3.697E+00  1.953E-01  6.065E+00 1.21E-02 2.465
===================================================================================================================
ZEB = (zeff/beta)^2 (Barkas 1963); DPUF = absorbed dose per unit fluence (nGy-cm^2/particle); zf in units of Gy

TABLE 1. Percent (%) cluster yields by complexity, as classified using the scheme of Nikjoo et al. (IJRB 71, 
467-483 1997 and and Radiat. Res. 156, 577-583 2001).
===================================================================================================================
    70.392     BD    - one or more Bd (no Sb)
    27.794     SSB   - Sb (no auxilary damage)
     0.857     SSB+  - two Sb on the same strand
     0.077     2SSB  - two or more Sb on opposite strands separated by at least 10 bp
     0.800     DSB   - two Sb on opposite strands with a separation <= 10 bp
     0.075     DSB+  - DSB accompanied by one (or more) additional Sb within 10 bp separation
     0.006     DSB++ - more than one DSB whether within the 10 bp separation or further apart
     3.251     SSBc  - fraction of complex damage (SSB+ and 2SSB) among SSBs
    31.017     SSBcb - fraction of complex damage (SSB+ and 2SSB) among SSBs; base damage included
     9.155     DSBc  - fraction of complex damage (DSB+ and DSB++) among DSBs
    39.906     DSBcb - fraction of complex damage (DSB+ and DSB++) among DSBs; base damage included
===================================================================================================================

TABLE 2. Number of clusters per cell per Gy.  Cluster yields are for a representative cell containing an average
of 1.000 Gbp (giga basepair) of DNA.  Cluster induction is proportional to absorbed dose up to at least a
hundred or thousand Gy. The category "OTHER" includes all classes of individual and clustered DNA lesion, except
for SSB and DSB.  SEM = standard error of the mean.
===================================================================================================================
Number of --------- DSB ----------   --------- SSB ----------   -------- OTHER ---------   ----- ALL CLUSTERS -----
 lesions    Average        SEM         Average        SEM         Average        SEM         Average        SEM    
===================================================================================================================
   1          ---          ---       8.71090E+01  2.53016E-02   2.61283E+02  4.88541E-02   3.48392E+02  5.97028E-02
   2      2.30867E+00  6.05324E-03   2.90579E+01  1.95849E-02   4.03107E+01  2.17797E-02   7.16772E+01  2.81945E-02
   3      1.05512E+00  4.15250E-03   7.42925E+00  1.06497E-02   6.20170E+00  9.64578E-03   1.46861E+01  1.44965E-02
   4      3.35283E-01  2.32006E-03   1.73198E+00  5.31181E-03   9.57800E-01  3.95287E-03   3.02507E+00  6.93512E-03
   5      9.05333E-02  1.22654E-03   3.79450E-01  2.52805E-03   1.47233E-01  1.55447E-03   6.17217E-01  3.20062E-03
   6      2.25833E-02  6.12720E-04   8.25333E-02  1.16836E-03   2.28667E-02  6.08709E-04   1.27983E-01  1.45841E-03
   7      5.45000E-03  3.04750E-04   1.80167E-02  5.51325E-04   3.08333E-03  2.28276E-04   2.65500E-02  6.70281E-04
   8      1.45000E-03  1.54786E-04   3.08333E-03  2.24596E-04   4.83333E-04  8.96270E-05   5.01667E-03  2.84785E-04
   9      4.00000E-04  8.15557E-05   5.16667E-04  9.26568E-05   8.33333E-05  3.72603E-05   1.00000E-03  1.28718E-04
  10      1.66667E-05  1.66667E-05   1.83333E-04  5.52494E-05   3.33333E-05  2.35690E-05   2.33333E-04  6.23204E-05
  11      1.66667E-05  1.66667E-05   3.33333E-05  2.35690E-05       ---          ---       5.00000E-05  2.88646E-05
  12          ---          ---           ---          ---           ---          ---           ---          ---
  13          ---          ---           ---          ---           ---          ---           ---          ---
  14          ---          ---           ---          ---           ---          ---           ---          ---
  15          ---          ---           ---          ---           ---          ---           ---          ---
  16          ---          ---           ---          ---           ---          ---           ---          ---
  17          ---          ---           ---          ---           ---          ---           ---          ---
  18          ---          ---           ---          ---           ---          ---           ---          ---
  19          ---          ---           ---          ---           ---          ---           ---          ---
  20          ---          ---           ---          ---           ---          ---           ---          ---
  21          ---          ---           ---          ---           ---          ---           ---          ---
  22          ---          ---           ---          ---           ---          ---           ---          ---
  23          ---          ---           ---          ---           ---          ---           ---          ---
  24          ---          ---           ---          ---           ---          ---           ---          ---
  25          ---          ---           ---          ---           ---          ---           ---          ---
  26          ---          ---           ---          ---           ---          ---           ---          ---
  27          ---          ---           ---          ---           ---          ---           ---          ---
  28          ---          ---           ---          ---           ---          ---           ---          ---
  29          ---          ---           ---          ---           ---          ---           ---          ---
  30          ---          ---           ---          ---           ---          ---           ---          ---
  31          ---          ---           ---          ---           ---          ---           ---          ---
  32          ---          ---           ---          ---           ---          ---           ---          ---
  33          ---          ---           ---          ---           ---          ---           ---          ---
  34          ---          ---           ---          ---           ---          ---           ---          ---
  35          ---          ---           ---          ---           ---          ---           ---          ---
  36          ---          ---           ---          ---           ---          ---           ---          ---
  37          ---          ---           ---          ---           ---          ---           ---          ---
  38          ---          ---           ---          ---           ---          ---           ---          ---
  39          ---          ---           ---          ---           ---          ---           ---          ---
  40          ---          ---           ---          ---           ---          ---           ---          ---
  41          ---          ---           ---          ---           ---          ---           ---          ---
  42          ---          ---           ---          ---           ---          ---           ---          ---
  43          ---          ---           ---          ---           ---          ---           ---          ---
  44          ---          ---           ---          ---           ---          ---           ---          ---
  45          ---          ---           ---          ---           ---          ---           ---          ---
  46          ---          ---           ---          ---           ---          ---           ---          ---
  47          ---          ---           ---          ---           ---          ---           ---          ---
  48          ---          ---           ---          ---           ---          ---           ---          ---
  49          ---          ---           ---          ---           ---          ---           ---          ---
  50          ---          ---           ---          ---           ---          ---           ---          ---
 Total    3.81952E+00  7.64666E-03   1.25812E+02  1.71551E-02   3.08927E+02  3.47407E-02   4.38558E+02  3.62758E-02
-------------------------------------------------------------------------------------------------------------------

TABLE 3. Cluster composition (% Sb per cluster)
===================================================================================================================
Number of --------- DSB ----------   --------- SSB ----------   -------- OTHER ---------   ----- ALL CLUSTERS -----
 lesions    Average        SEM         Average        SEM         Average        SEM         Average        SEM    
===================================================================================================================
   1          ---          ---       1.66667E+01  0.00000E+00   0.00000E+00  0.00000E+00   4.16717E+00  9.67753E-04
   2      1.66667E+01  0.00000E+00   8.95669E+00  1.65327E-03   0.00000E+00  0.00000E+00   4.16747E+00  2.12875E-03
   3      1.20352E+01  9.07179E-03   6.51583E+00  3.30038E-03   0.00000E+00  0.00000E+00   4.16035E+00  4.24401E-03
   4      9.84604E+00  1.85177E-02   5.37048E+00  6.86623E-03   0.00000E+00  0.00000E+00   4.16668E+00  8.63365E-03
   5      8.56574E+00  3.21801E-02   4.72443E+00  1.58274E-02   0.00000E+00  0.00000E+00   4.14693E+00  1.96202E-02
   6      7.74560E+00  6.07756E-02   4.30360E+00  2.93251E-02   0.00000E+00  0.00000E+00   4.13024E+00  3.61555E-02
   7      6.90701E+00  1.12268E-01   4.01097E+00  5.74706E-02   0.00000E+00  0.00000E+00   4.13879E+00  6.65483E-02
   8      6.65709E+00  2.17672E-01   3.76126E+00  1.17887E-01   0.00000E+00  0.00000E+00   4.23588E+00  1.45040E-01
   9      6.63580E+00  4.00615E-01   3.22581E+00  2.26687E-01   0.00000E+00  0.00000E+00   4.32099E+00  3.34258E-01
  10      1.00000E+01  0.00000E+00   3.78788E+00  5.54637E-01   0.00000E+00  0.00000E+00   3.69048E+00  7.44917E-01
  11      7.57576E+00  0.00000E+00   2.27273E+00  7.57576E-01       ---          ---       4.04040E+00  1.82099E+00
  12          ---          ---           ---          ---           ---          ---           ---          ---
  13          ---          ---           ---          ---           ---          ---           ---          ---
  14          ---          ---           ---          ---           ---          ---           ---          ---
  15          ---          ---           ---          ---           ---          ---           ---          ---
  16          ---          ---           ---          ---           ---          ---           ---          ---
  17          ---          ---           ---          ---           ---          ---           ---          ---
  18          ---          ---           ---          ---           ---          ---           ---          ---
  19          ---          ---           ---          ---           ---          ---           ---          ---
  20          ---          ---           ---          ---           ---          ---           ---          ---
  21          ---          ---           ---          ---           ---          ---           ---          ---
  22          ---          ---           ---          ---           ---          ---           ---          ---
  23          ---          ---           ---          ---           ---          ---           ---          ---
  24          ---          ---           ---          ---           ---          ---           ---          ---
  25          ---          ---           ---          ---           ---          ---           ---          ---
  26          ---          ---           ---          ---           ---          ---           ---          ---
  27          ---          ---           ---          ---           ---          ---           ---          ---
  28          ---          ---           ---          ---           ---          ---           ---          ---
  29          ---          ---           ---          ---           ---          ---           ---          ---
  30          ---          ---           ---          ---           ---          ---           ---          ---
  31          ---          ---           ---          ---           ---          ---           ---          ---
  32          ---          ---           ---          ---           ---          ---           ---          ---
  33          ---          ---           ---          ---           ---          ---           ---          ---
  34          ---          ---           ---          ---           ---          ---           ---          ---
  35          ---          ---           ---          ---           ---          ---           ---          ---
  36          ---          ---           ---          ---           ---          ---           ---          ---
  37          ---          ---           ---          ---           ---          ---           ---          ---
  38          ---          ---           ---          ---           ---          ---           ---          ---
  39          ---          ---           ---          ---           ---          ---           ---          ---
  40          ---          ---           ---          ---           ---          ---           ---          ---
  41          ---          ---           ---          ---           ---          ---           ---          ---
  42          ---          ---           ---          ---           ---          ---           ---          ---
  43          ---          ---           ---          ---           ---          ---           ---          ---
  44          ---          ---           ---          ---           ---          ---           ---          ---
  45          ---          ---           ---          ---           ---          ---           ---          ---
  46          ---          ---           ---          ---           ---          ---           ---          ---
  47          ---          ---           ---          ---           ---          ---           ---          ---
  48          ---          ---           ---          ---           ---          ---           ---          ---
  49          ---          ---           ---          ---           ---          ---           ---          ---
  50          ---          ---           ---          ---           ---          ---           ---          ---
Average   1.45229E+01  6.49711E-03   1.40845E+01  1.46501E-03   0.00000E+00  0.00000E+00   4.16703E+00  4.36839E-04
-------------------------------------------------------------------------------------------------------------------
NOTES: (% Sb) is the percentage of lesions that are strand breaks.
The number of Sb is ((% Sb)/100)*(# lesions). The number of Bd is (1-(% Sb)/100)*(# lesions).

TABLE 4. Cluster Length (in base pair)
===================================================================================================================
Number of --------- DSB ----------   --------- SSB ----------   -------- OTHER ---------   ----- ALL CLUSTERS -----
 lesions    Average        SEM         Average        SEM         Average        SEM         Average        SEM    
===================================================================================================================
   1          ---          ---       1.66667E-01  0.00000E+00   1.66667E-01  0.00000E+00   1.66667E-01  0.00000E+00
   2      9.24280E-01  1.28946E-03   9.49285E-01  3.36911E-04   9.47984E-01  2.84005E-04   9.47753E-01  2.14070E-04
   3      1.62920E+00  2.74894E-03   1.74616E+00  9.44452E-04   1.73318E+00  1.03113E-03   1.73228E+00  6.64750E-04
   4      2.38018E+00  6.32693E-03   2.54056E+00  2.50980E-03   2.51561E+00  3.60773E-03   2.51525E+00  1.85400E-03
   5      3.12824E+00  1.27116E-02   3.33703E+00  6.88284E-03   3.28247E+00  1.02128E-02   3.29320E+00  5.42730E-03
   6      3.93387E+00  2.74232E-02   4.11202E+00  1.45825E-02   4.08687E+00  2.71737E-02   4.07809E+00  1.21249E-02
   7      4.63181E+00  6.03364E-02   4.93534E+00  3.44137E-02   4.86493E+00  8.38790E-02   4.86727E+00  2.86470E-02
   8      5.53065E+00  1.26218E-01   5.67568E+00  8.77011E-02   5.72989E+00  2.62667E-01   5.63898E+00  6.96890E-02
   9      6.59722E+00  2.84446E-01   6.47849E+00  2.27019E-01   6.50000E+00  5.70088E-01   6.52778E+00  1.67473E-01
  10      7.50000E+00  0.00000E+00   7.07576E+00  3.14918E-01   8.16667E+00  1.00000E+00   7.26190E+00  2.86933E-01
  11      7.50000E+00  0.00000E+00   7.50000E+00  1.66667E-01       ---          ---       7.50000E+00  9.62250E-02
  12          ---          ---           ---          ---           ---          ---           ---          ---
  13          ---          ---           ---          ---           ---          ---           ---          ---
  14          ---          ---           ---          ---           ---          ---           ---          ---
  15          ---          ---           ---          ---           ---          ---           ---          ---
  16          ---          ---           ---          ---           ---          ---           ---          ---
  17          ---          ---           ---          ---           ---          ---           ---          ---
  18          ---          ---           ---          ---           ---          ---           ---          ---
  19          ---          ---           ---          ---           ---          ---           ---          ---
  20          ---          ---           ---          ---           ---          ---           ---          ---
  21          ---          ---           ---          ---           ---          ---           ---          ---
  22          ---          ---           ---          ---           ---          ---           ---          ---
  23          ---          ---           ---          ---           ---          ---           ---          ---
  24          ---          ---           ---          ---           ---          ---           ---          ---
  25          ---          ---           ---          ---           ---          ---           ---          ---
  26          ---          ---           ---          ---           ---          ---           ---          ---
  27          ---          ---           ---          ---           ---          ---           ---          ---
  28          ---          ---           ---          ---           ---          ---           ---          ---
  29          ---          ---           ---          ---           ---          ---           ---          ---
  30          ---          ---           ---          ---           ---          ---           ---          ---
  31          ---          ---           ---          ---           ---          ---           ---          ---
  32          ---          ---           ---          ---           ---          ---           ---          ---
  33          ---          ---           ---          ---           ---          ---           ---          ---
  34          ---          ---           ---          ---           ---          ---           ---          ---
  35          ---          ---           ---          ---           ---          ---           ---          ---
  36          ---          ---           ---          ---           ---          ---           ---          ---
  37          ---          ---           ---          ---           ---          ---           ---          ---
  38          ---          ---           ---          ---           ---          ---           ---          ---
  39          ---          ---           ---          ---           ---          ---           ---          ---
  40          ---          ---           ---          ---           ---          ---           ---          ---
  41          ---          ---           ---          ---           ---          ---           ---          ---
  42          ---          ---           ---          ---           ---          ---           ---          ---
  43          ---          ---           ---          ---           ---          ---           ---          ---
  44          ---          ---           ---          ---           ---          ---           ---          ---
  45          ---          ---           ---          ---           ---          ---           ---          ---
  46          ---          ---           ---          ---           ---          ---           ---          ---
  47          ---          ---           ---          ---           ---          ---           ---          ---
  48          ---          ---           ---          ---           ---          ---           ---          ---
  49          ---          ---           ---          ---           ---          ---           ---          ---
  50          ---          ---           ---          ---           ---          ---           ---          ---
Average   1.32487E+00  1.73927E-03   4.86426E-01  2.25174E-04   3.09247E-01  9.12920E-05   3.68924E-01  9.23867E-05
-------------------------------------------------------------------------------------------------------------------

TABLE 5. NUMBER OF LESIONS DIVIDED BY TWICE THE CLUSTER LENGTH (lesions per nucleotide)
===================================================================================================================
Number of --------- DSB ----------   --------- SSB ----------   -------- OTHER ---------   ----- ALL CLUSTERS -----
 lesions    Average        SEM         Average        SEM         Average        SEM         Average        SEM    
===================================================================================================================
   1          ---          ---       8.33333E-02  0.00000E+00   8.33333E-02  0.00000E+00   8.33333E-02  0.00000E+00
   2      4.46206E-02  1.03404E-04   4.06047E-02  2.27881E-05   4.08597E-02  1.93895E-05   4.08762E-02  1.46471E-05
   3      3.12296E-02  7.85387E-05   2.86153E-02  2.36721E-05   2.88933E-02  2.63824E-05   2.89193E-02  1.70519E-05
   4      2.66222E-02  9.47751E-05   2.45844E-02  3.43405E-05   2.49546E-02  5.17850E-05   2.49229E-02  2.57853E-05
   5      2.44726E-02  1.30272E-04   2.26594E-02  6.01491E-05   2.30978E-02  9.30834E-05   2.30349E-02  4.92552E-05
   6      2.28030E-02  1.91451E-04   2.16270E-02  9.19930E-05   2.18803E-02  1.81170E-04   2.18692E-02  7.86240E-05
   7      2.24880E-02  3.86943E-04   2.08247E-02  1.62255E-04   2.11863E-02  3.97676E-04   2.12032E-02  1.46414E-04
   8      2.11082E-02  5.35123E-04   2.05860E-02  3.86874E-04   2.06543E-02  1.03017E-03   2.07435E-02  2.99787E-04
   9      1.97951E-02  8.80785E-04   2.00300E-02  7.16619E-04   1.97878E-02  1.60906E-03   1.99159E-02  5.20334E-04
  10      1.85185E-02  0.00000E+00   2.00343E-02  9.20323E-04   1.72657E-02  2.11416E-03   1.95305E-02  7.98982E-04
  11      2.03704E-02  0.00000E+00   2.03804E-02  4.52898E-04       ---          ---       2.03771E-02  2.61503E-04
  12          ---          ---           ---          ---           ---          ---           ---          ---
  13          ---          ---           ---          ---           ---          ---           ---          ---
  14          ---          ---           ---          ---           ---          ---           ---          ---
  15          ---          ---           ---          ---           ---          ---           ---          ---
  16          ---          ---           ---          ---           ---          ---           ---          ---
  17          ---          ---           ---          ---           ---          ---           ---          ---
  18          ---          ---           ---          ---           ---          ---           ---          ---
  19          ---          ---           ---          ---           ---          ---           ---          ---
  20          ---          ---           ---          ---           ---          ---           ---          ---
  21          ---          ---           ---          ---           ---          ---           ---          ---
  22          ---          ---           ---          ---           ---          ---           ---          ---
  23          ---          ---           ---          ---           ---          ---           ---          ---
  24          ---          ---           ---          ---           ---          ---           ---          ---
  25          ---          ---           ---          ---           ---          ---           ---          ---
  26          ---          ---           ---          ---           ---          ---           ---          ---
  27          ---          ---           ---          ---           ---          ---           ---          ---
  28          ---          ---           ---          ---           ---          ---           ---          ---
  29          ---          ---           ---          ---           ---          ---           ---          ---
  30          ---          ---           ---          ---           ---          ---           ---          ---
  31          ---          ---           ---          ---           ---          ---           ---          ---
  32          ---          ---           ---          ---           ---          ---           ---          ---
  33          ---          ---           ---          ---           ---          ---           ---          ---
  34          ---          ---           ---          ---           ---          ---           ---          ---
  35          ---          ---           ---          ---           ---          ---           ---          ---
  36          ---          ---           ---          ---           ---          ---           ---          ---
  37          ---          ---           ---          ---           ---          ---           ---          ---
  38          ---          ---           ---          ---           ---          ---           ---          ---
  39          ---          ---           ---          ---           ---          ---           ---          ---
  40          ---          ---           ---          ---           ---          ---           ---          ---
  41          ---          ---           ---          ---           ---          ---           ---          ---
  42          ---          ---           ---          ---           ---          ---           ---          ---
  43          ---          ---           ---          ---           ---          ---           ---          ---
  44          ---          ---           ---          ---           ---          ---           ---          ---
  45          ---          ---           ---          ---           ---          ---           ---          ---
  46          ---          ---           ---          ---           ---          ---           ---          ---
  47          ---          ---           ---          ---           ---          ---           ---          ---
  48          ---          ---           ---          ---           ---          ---           ---          ---
  49          ---          ---           ---          ---           ---          ---           ---          ---
  50          ---          ---           ---          ---           ---          ---           ---          ---
Average   3.86791E-02  6.64445E-05   6.91886E-02  9.51031E-06   7.64803E-02  4.40980E-06   7.40591E-02  4.18628E-06
-------------------------------------------------------------------------------------------------------------------

TABLE 6. Number of clusters per cell per Gy per track.  Cluster yields are for a representative cell containing
an average of 1.000 Gbp (giga basepair) of DNA.  Cluster induction is proportional to absorbed dose up to at least
a hundred or thousand Gy. The category "OTHER" includes all classes of individual and clustered DNA lesion, except
for SSB and DSB.  SEM = standard error of the mean.
===================================================================================================================
Number of --------- DSB ----------   --------- SSB ----------   -------- OTHER ---------   ----- ALL CLUSTERS -----
 lesions    Average        SEM         Average        SEM         Average        SEM         Average        SEM    
===================================================================================================================
   1          ---          ---       1.05056E+00  9.33785E-04   3.15111E+00  2.70931E-03   4.20167E+00  3.59928E-03
   2      2.78596E-02  7.75955E-05   3.50758E-01  4.06760E-04   4.86558E-01  5.25907E-04   8.65176E-01  8.80206E-04
   3      1.27459E-02  5.19510E-05   8.97515E-02  1.59036E-04   7.49428E-02  1.41703E-04   1.77440E-01  2.55915E-04
   4      4.05566E-03  2.85775E-05   2.09551E-02  6.92911E-05   1.15731E-02  4.94844E-05   3.65839E-02  9.41488E-05
   5      1.09356E-03  1.49035E-05   4.59229E-03  3.11434E-05   1.78364E-03  1.90626E-05   7.46949E-03  3.98138E-05
   6      2.72514E-04  7.42273E-06   1.00184E-03  1.43208E-05   2.77329E-04  7.41274E-06   1.55168E-03  1.78770E-05
   7      6.58549E-05  3.70519E-06   2.18050E-04  6.70040E-06   3.75336E-05  2.79879E-06   3.21438E-04  8.16212E-06
   8      1.74702E-05  1.87140E-06   3.75708E-05  2.74939E-06   5.87467E-06  1.09309E-06   6.09157E-05  3.47278E-06
   9      4.77244E-06  9.75424E-07   6.21967E-06  1.11915E-06   9.82831E-07  4.41489E-07   1.19749E-05  1.54621E-06
  10      1.98942E-07  0.00000E+00   2.27533E-06  6.87714E-07   4.37651E-07  3.10726E-07   2.91192E-06  7.80238E-07
  11      1.98942E-07  0.00000E+00   3.97057E-07  2.81429E-07       ---          ---       5.95999E-07  3.44622E-07
  12          ---          ---           ---          ---           ---          ---           ---          ---
  13          ---          ---           ---          ---           ---          ---           ---          ---
  14          ---          ---           ---          ---           ---          ---           ---          ---
  15          ---          ---           ---          ---           ---          ---           ---          ---
  16          ---          ---           ---          ---           ---          ---           ---          ---
  17          ---          ---           ---          ---           ---          ---           ---          ---
  18          ---          ---           ---          ---           ---          ---           ---          ---
  19          ---          ---           ---          ---           ---          ---           ---          ---
  20          ---          ---           ---          ---           ---          ---           ---          ---
  21          ---          ---           ---          ---           ---          ---           ---          ---
  22          ---          ---           ---          ---           ---          ---           ---          ---
  23          ---          ---           ---          ---           ---          ---           ---          ---
  24          ---          ---           ---          ---           ---          ---           ---          ---
  25          ---          ---           ---          ---           ---          ---           ---          ---
  26          ---          ---           ---          ---           ---          ---           ---          ---
  27          ---          ---           ---          ---           ---          ---           ---          ---
  28          ---          ---           ---          ---           ---          ---           ---          ---
  29          ---          ---           ---          ---           ---          ---           ---          ---
  30          ---          ---           ---          ---           ---          ---           ---          ---
  31          ---          ---           ---          ---           ---          ---           ---          ---
  32          ---          ---           ---          ---           ---          ---           ---          ---
  33          ---          ---           ---          ---           ---          ---           ---          ---
  34          ---          ---           ---          ---           ---          ---           ---          ---
  35          ---          ---           ---          ---           ---          ---           ---          ---
  36          ---          ---           ---          ---           ---          ---           ---          ---
  37          ---          ---           ---          ---           ---          ---           ---          ---
  38          ---          ---           ---          ---           ---          ---           ---          ---
  39          ---          ---           ---          ---           ---          ---           ---          ---
  40          ---          ---           ---          ---           ---          ---           ---          ---
  41          ---          ---           ---          ---           ---          ---           ---          ---
  42          ---          ---           ---          ---           ---          ---           ---          ---
  43          ---          ---           ---          ---           ---          ---           ---          ---
  44          ---          ---           ---          ---           ---          ---           ---          ---
  45          ---          ---           ---          ---           ---          ---           ---          ---
  46          ---          ---           ---          ---           ---          ---           ---          ---
  47          ---          ---           ---          ---           ---          ---           ---          ---
  48          ---          ---           ---          ---           ---          ---           ---          ---
  49          ---          ---           ---          ---           ---          ---           ---          ---
  50          ---          ---           ---          ---           ---          ---           ---          ---
 Total    4.61158E-02  1.02950E-04   1.51788E+00  1.35766E-03   3.72629E+00  3.22538E-03   5.29029E+00  4.60592E-03
-------------------------------------------------------------------------------------------------------------------
