# Supplementary material for: A computational method to estimate the relative biological effectiveness and tumor control probability for low-LET proton irradiations
Source: PLoS One. 2026 Mar 20;21(3):e0341352. doi: 10.1371/journal.pone.0341352 (PMC13004361; doi:10.1371/journal.pone.0341352)
Supplement: S1 File — These files include the DSB yields simulated by MCDS and the proton spectra used at different LET positions. Available at: https://nfuedu-my.sharepoint.com/personal/ccchan_nfu_edu_tw/_layouts/15/onedrive.aspx?id=%2Fpersonal%2Fccchan%5Fnfu%5Fedu%5Ftw%2FDocuments%2Fplos%20one&ga=1. (ZIP) [file pone.0341352.s001.zip › MCDS/proton/P2/0.2.out]

===============================
MCDS Version 3.00B  15-JUL-2011
===============================
      1.308     running time (min)
 1.0000E+00     DNA content (Gbp)
 8.0000E+00     Dia. of cell nucleus (um)
      10000     number of cells (nocs)
  987654321     random number seed


MXRF TABLE: Particle types and properties of the (input) mixed radiation field. The hypoxia reduction factor (HRF)
for DSB induction is estimated as [1/(1-pcr)]^2, where pcr = the probability a lesion undergoes chemical repair
for the specified (input) oxygen concentration compared to fully aerobic (100% O2) conditions.  The frequency-mean
specific energy (zf) is for a spherical target representative of the cell nucleus. Radiative losses by the primary
charged particle are assumed non-local and do not not contribute to specific energy or the dose per unit fluence
(DPUF).  The reported stopping power is at the point of entry into the cell nucleus (pO2 = 0.200%).
===================================================================================================================
        Normed   -- Kinetic Energy --               Stopping Power (keV/um)      CSDA       Dosimetry (Gy)    HRF
  Ion     wt       (MeV)     (MeV/A)      zeb     Coll+Nuc  Radiat    Total    Range (cm)   DPUF       zf     DSB
===================================================================================================================
    p  1.88E-03  7.020E+00  7.020E+00  6.758E+01  5.99E+00 0.00E+00 5.991E+00  6.565E-02  1.002E+01 1.99E-02 2.140
    p  5.08E-02  1.036E+01  1.036E+01  4.603E+01  4.37E+00 0.00E+00 4.365E+00  1.319E-01  7.199E+00 1.43E-02 2.143
    p  1.37E-01  1.143E+01  1.143E+01  4.180E+01  4.03E+00 0.00E+00 4.029E+00  1.574E-01  6.626E+00 1.32E-02 2.143
    p  2.17E-01  1.190E+01  1.190E+01  4.017E+01  3.90E+00 0.00E+00 3.898E+00  1.693E-01  6.405E+00 1.27E-02 2.143
    p  2.71E-01  1.286E+01  1.286E+01  3.723E+01  3.66E+00 0.00E+00 3.659E+00  1.947E-01  6.000E+00 1.19E-02 2.143
    p  2.02E-01  1.405E+01  1.405E+01  3.414E+01  3.40E+00 0.00E+00 3.404E+00  2.285E-01  5.570E+00 1.11E-02 2.144
    p  9.42E-02  1.488E+01  1.488E+01  3.228E+01  3.25E+00 0.00E+00 3.248E+00  2.534E-01  5.309E+00 1.06E-02 2.144
    p  2.64E-02  1.583E+01  1.583E+01  3.039E+01  3.09E+00 0.00E+00 3.088E+00  2.835E-01  5.041E+00 1.00E-02 2.144
    p  0.00E+00  1.690E+01  1.690E+01  2.851E+01  2.93E+00 0.00E+00 2.927E+00  3.191E-01  4.773E+00 9.49E-03 2.144
  Avg  1.11E-01  1.283E+01  1.283E+01  3.773E+01  3.70E+00 0.00E+00 3.697E+00  1.953E-01  6.065E+00 1.21E-02 2.143
===================================================================================================================
ZEB = (zeff/beta)^2 (Barkas 1963); DPUF = absorbed dose per unit fluence (nGy-cm^2/particle); zf in units of Gy

TABLE 1. Percent (%) cluster yields by complexity, as classified using the scheme of Nikjoo et al. (IJRB 71, 
467-483 1997 and and Radiat. Res. 156, 577-583 2001).
===================================================================================================================
    70.050     BD    - one or more Bd (no Sb)
    27.968     SSB   - Sb (no auxilary damage)
     0.932     SSB+  - two Sb on the same strand
     0.090     2SSB  - two or more Sb on opposite strands separated by at least 10 bp
     0.865     DSB   - two Sb on opposite strands with a separation <= 10 bp
     0.088     DSB+  - DSB accompanied by one (or more) additional Sb within 10 bp separation
     0.007     DSB++ - more than one DSB whether within the 10 bp separation or further apart
     3.523     SSBc  - fraction of complex damage (SSB+ and 2SSB) among SSBs
    32.819     SSBcb - fraction of complex damage (SSB+ and 2SSB) among SSBs; base damage included
     9.944     DSBc  - fraction of complex damage (DSB+ and DSB++) among DSBs
    42.292     DSBcb - fraction of complex damage (DSB+ and DSB++) among DSBs; base damage included
===================================================================================================================

TABLE 2. Number of clusters per cell per Gy.  Cluster yields are for a representative cell containing an average
of 1.000 Gbp (giga basepair) of DNA.  Cluster induction is proportional to absorbed dose up to at least a
hundred or thousand Gy. The category "OTHER" includes all classes of individual and clustered DNA lesion, except
for SSB and DSB.  SEM = standard error of the mean.
===================================================================================================================
Number of --------- DSB ----------   --------- SSB ----------   -------- OTHER ---------   ----- ALL CLUSTERS -----
 lesions    Average        SEM         Average        SEM         Average        SEM         Average        SEM    
===================================================================================================================
   1          ---          ---       9.03199E+01  2.57958E-02   2.70980E+02  5.07552E-02   3.61300E+02  6.18212E-02
   2      2.55195E+00  6.25916E-03   3.20816E+01  1.97935E-02   4.45262E+01  2.31053E-02   7.91598E+01  2.96646E-02
   3      1.25202E+00  4.49481E-03   8.71848E+00  1.14927E-02   7.27983E+00  1.04782E-02   1.72503E+01  1.57010E-02
   4      4.22717E-01  2.63572E-03   2.15923E+00  5.93906E-03   1.19532E+00  4.39679E-03   3.77727E+00  7.71718E-03
   5      1.22450E-01  1.43661E-03   4.99117E-01  2.85694E-03   1.93633E-01  1.78071E-03   8.15200E-01  3.65241E-03
   6      3.26500E-02  7.35116E-04   1.15167E-01  1.37960E-03   3.17167E-02  7.17450E-04   1.79533E-01  1.70957E-03
   7      8.90000E-03  3.82077E-04   2.55000E-02  6.57450E-04   5.60000E-03  3.04933E-04   4.00000E-02  8.20948E-04
   8      1.96667E-03  1.81521E-04   5.53333E-03  3.02311E-04   7.00000E-04  1.07791E-04   8.20000E-03  3.69625E-04
   9      5.83333E-04  9.84335E-05   1.06667E-03  1.32913E-04   1.83333E-04  5.52494E-05   1.83333E-03  1.73846E-04
  10      8.33333E-05  3.72603E-05   3.16667E-04  7.25829E-05   5.00000E-05  2.88646E-05   4.50000E-04  8.64899E-05
  11      5.00000E-05  2.88646E-05   3.33333E-05  2.35690E-05       ---          ---       8.33333E-05  3.72603E-05
  12      1.66667E-05  1.66667E-05   1.66667E-05  1.66667E-05       ---          ---       3.33333E-05  2.35690E-05
  13          ---          ---       1.66667E-05  1.66667E-05       ---          ---       1.66667E-05  1.66667E-05
  14          ---          ---           ---          ---           ---          ---           ---          ---
  15          ---          ---           ---          ---           ---          ---           ---          ---
  16          ---          ---           ---          ---           ---          ---           ---          ---
  17          ---          ---           ---          ---           ---          ---           ---          ---
  18          ---          ---           ---          ---           ---          ---           ---          ---
  19          ---          ---           ---          ---           ---          ---           ---          ---
  20          ---          ---           ---          ---           ---          ---           ---          ---
  21          ---          ---           ---          ---           ---          ---           ---          ---
  22          ---          ---           ---          ---           ---          ---           ---          ---
  23          ---          ---           ---          ---           ---          ---           ---          ---
  24          ---          ---           ---          ---           ---          ---           ---          ---
  25          ---          ---           ---          ---           ---          ---           ---          ---
  26          ---          ---           ---          ---           ---          ---           ---          ---
  27          ---          ---           ---          ---           ---          ---           ---          ---
  28          ---          ---           ---          ---           ---          ---           ---          ---
  29          ---          ---           ---          ---           ---          ---           ---          ---
  30          ---          ---           ---          ---           ---          ---           ---          ---
  31          ---          ---           ---          ---           ---          ---           ---          ---
  32          ---          ---           ---          ---           ---          ---           ---          ---
  33          ---          ---           ---          ---           ---          ---           ---          ---
  34          ---          ---           ---          ---           ---          ---           ---          ---
  35          ---          ---           ---          ---           ---          ---           ---          ---
  36          ---          ---           ---          ---           ---          ---           ---          ---
  37          ---          ---           ---          ---           ---          ---           ---          ---
  38          ---          ---           ---          ---           ---          ---           ---          ---
  39          ---          ---           ---          ---           ---          ---           ---          ---
  40          ---          ---           ---          ---           ---          ---           ---          ---
  41          ---          ---           ---          ---           ---          ---           ---          ---
  42          ---          ---           ---          ---           ---          ---           ---          ---
  43          ---          ---           ---          ---           ---          ---           ---          ---
  44          ---          ---           ---          ---           ---          ---           ---          ---
  45          ---          ---           ---          ---           ---          ---           ---          ---
  46          ---          ---           ---          ---           ---          ---           ---          ---
  47          ---          ---           ---          ---           ---          ---           ---          ---
  48          ---          ---           ---          ---           ---          ---           ---          ---
  49          ---          ---           ---          ---           ---          ---           ---          ---
  50          ---          ---           ---          ---           ---          ---           ---          ---
 Total    4.39338E+00  8.02195E-03   1.33926E+02  1.82124E-02   3.24213E+02  3.63685E-02   4.62533E+02  3.80018E-02
-------------------------------------------------------------------------------------------------------------------

TABLE 3. Cluster composition (% Sb per cluster)
===================================================================================================================
Number of --------- DSB ----------   --------- SSB ----------   -------- OTHER ---------   ----- ALL CLUSTERS -----
 lesions    Average        SEM         Average        SEM         Average        SEM         Average        SEM    
===================================================================================================================
   1          ---          ---       1.66667E+01  0.00000E+00   0.00000E+00  0.00000E+00   4.16643E+00  9.53000E-04
   2      1.66667E+01  0.00000E+00   8.95619E+00  1.58067E-03   0.00000E+00  0.00000E+00   4.16697E+00  1.97724E-03
   3      1.20239E+01  8.16295E-03   6.51503E+00  3.04711E-03   0.00000E+00  0.00000E+00   4.16548E+00  3.94170E-03
   4      9.83765E+00  1.65619E-02   5.38032E+00  6.11247E-03   0.00000E+00  0.00000E+00   4.17544E+00  7.68391E-03
   5      8.51865E+00  2.77339E-02   4.71230E+00  1.36140E-02   0.00000E+00  0.00000E+00   4.15940E+00  1.64357E-02
   6      7.71363E+00  5.10151E-02   4.30965E+00  2.48802E-02   0.00000E+00  0.00000E+00   4.17342E+00  3.14362E-02
   7      7.29735E+00  9.25180E-02   4.01969E+00  4.86057E-02   0.00000E+00  0.00000E+00   4.17722E+00  5.90177E-02
   8      6.42806E+00  1.85107E-01   3.91260E+00  9.50209E-02   0.00000E+00  0.00000E+00   4.17318E+00  1.08250E-01
   9      6.40212E+00  2.66720E-01   3.73264E+00  1.99905E-01   0.00000E+00  0.00000E+00   4.20875E+00  2.28042E-01
  10      5.33333E+00  6.23610E-01   3.94737E+00  4.63245E-01   0.00000E+00  0.00000E+00   3.76543E+00  4.41161E-01
  11      5.05051E+00  1.33624E+00   4.54545E+00  0.00000E+00       ---          ---       4.84848E+00  7.42270E-01
  12      4.16667E+00  0.00000E+00   4.16667E+00  0.00000E+00       ---          ---       4.16667E+00  0.00000E+00
  13          ---          ---       3.84615E+00  0.00000E+00       ---          ---       3.84615E+00  0.00000E+00
  14          ---          ---           ---          ---           ---          ---           ---          ---
  15          ---          ---           ---          ---           ---          ---           ---          ---
  16          ---          ---           ---          ---           ---          ---           ---          ---
  17          ---          ---           ---          ---           ---          ---           ---          ---
  18          ---          ---           ---          ---           ---          ---           ---          ---
  19          ---          ---           ---          ---           ---          ---           ---          ---
  20          ---          ---           ---          ---           ---          ---           ---          ---
  21          ---          ---           ---          ---           ---          ---           ---          ---
  22          ---          ---           ---          ---           ---          ---           ---          ---
  23          ---          ---           ---          ---           ---          ---           ---          ---
  24          ---          ---           ---          ---           ---          ---           ---          ---
  25          ---          ---           ---          ---           ---          ---           ---          ---
  26          ---          ---           ---          ---           ---          ---           ---          ---
  27          ---          ---           ---          ---           ---          ---           ---          ---
  28          ---          ---           ---          ---           ---          ---           ---          ---
  29          ---          ---           ---          ---           ---          ---           ---          ---
  30          ---          ---           ---          ---           ---          ---           ---          ---
  31          ---          ---           ---          ---           ---          ---           ---          ---
  32          ---          ---           ---          ---           ---          ---           ---          ---
  33          ---          ---           ---          ---           ---          ---           ---          ---
  34          ---          ---           ---          ---           ---          ---           ---          ---
  35          ---          ---           ---          ---           ---          ---           ---          ---
  36          ---          ---           ---          ---           ---          ---           ---          ---
  37          ---          ---           ---          ---           ---          ---           ---          ---
  38          ---          ---           ---          ---           ---          ---           ---          ---
  39          ---          ---           ---          ---           ---          ---           ---          ---
  40          ---          ---           ---          ---           ---          ---           ---          ---
  41          ---          ---           ---          ---           ---          ---           ---          ---
  42          ---          ---           ---          ---           ---          ---           ---          ---
  43          ---          ---           ---          ---           ---          ---           ---          ---
  44          ---          ---           ---          ---           ---          ---           ---          ---
  45          ---          ---           ---          ---           ---          ---           ---          ---
  46          ---          ---           ---          ---           ---          ---           ---          ---
  47          ---          ---           ---          ---           ---          ---           ---          ---
  48          ---          ---           ---          ---           ---          ---           ---          ---
  49          ---          ---           ---          ---           ---          ---           ---          ---
  50          ---          ---           ---          ---           ---          ---           ---          ---
Average   1.43666E+01  6.20778E-03   1.39184E+01  1.41516E-03   0.00000E+00  0.00000E+00   4.16653E+00  4.28444E-04
-------------------------------------------------------------------------------------------------------------------
NOTES: (% Sb) is the percentage of lesions that are strand breaks.
The number of Sb is ((% Sb)/100)*(# lesions). The number of Bd is (1-(% Sb)/100)*(# lesions).

TABLE 4. Cluster Length (in base pair)
===================================================================================================================
Number of --------- DSB ----------   --------- SSB ----------   -------- OTHER ---------   ----- ALL CLUSTERS -----
 lesions    Average        SEM         Average        SEM         Average        SEM         Average        SEM    
===================================================================================================================
   1          ---          ---       1.66667E-01  0.00000E+00   1.66667E-01  0.00000E+00   1.66667E-01  0.00000E+00
   2      9.24273E-01  1.20273E-03   9.47534E-01  3.18372E-04   9.45803E-01  2.72506E-04   9.45820E-01  2.03504E-04
   3      1.62722E+00  2.49611E-03   1.74147E+00  8.78631E-04   1.72662E+00  9.70214E-04   1.72681E+00  6.20537E-04
   4      2.35930E+00  5.73580E-03   2.53431E+00  2.19166E-03   2.50931E+00  3.13904E-03   2.50690E+00  1.65394E-03
   5      3.12522E+00  1.13040E-02   3.32535E+00  5.99509E-03   3.29071E+00  9.19612E-03   3.28641E+00  4.58480E-03
   6      3.92602E+00  2.30775E-02   4.12946E+00  1.27391E-02   4.04865E+00  2.37511E-02   4.08513E+00  1.05740E-02
   7      4.68305E+00  4.83574E-02   4.92564E+00  2.76010E-02   4.86153E+00  5.79843E-02   4.86247E+00  2.25821E-02
   8      5.43946E+00  1.07219E-01   5.75864E+00  6.59454E-02   5.69841E+00  1.57638E-01   5.68559E+00  5.36543E-02
   9      6.46667E+00  2.25974E-01   6.23177E+00  1.52580E-01   6.81818E+00  4.00413E-01   6.36515E+00  1.21166E-01
  10      7.26667E+00  8.42615E-01   7.24561E+00  4.02108E-01   7.00000E+00  5.85314E-01   7.22222E+00  3.19638E-01
  11      7.22222E+00  7.47424E-01   9.25000E+00  8.33333E-02       ---          ---       8.03333E+00  6.44205E-01
  12      9.66667E+00  0.00000E+00   8.83333E+00  0.00000E+00       ---          ---       9.25000E+00  4.16667E-01
  13          ---          ---       8.83333E+00  0.00000E+00       ---          ---       8.83333E+00  0.00000E+00
  14          ---          ---           ---          ---           ---          ---           ---          ---
  15          ---          ---           ---          ---           ---          ---           ---          ---
  16          ---          ---           ---          ---           ---          ---           ---          ---
  17          ---          ---           ---          ---           ---          ---           ---          ---
  18          ---          ---           ---          ---           ---          ---           ---          ---
  19          ---          ---           ---          ---           ---          ---           ---          ---
  20          ---          ---           ---          ---           ---          ---           ---          ---
  21          ---          ---           ---          ---           ---          ---           ---          ---
  22          ---          ---           ---          ---           ---          ---           ---          ---
  23          ---          ---           ---          ---           ---          ---           ---          ---
  24          ---          ---           ---          ---           ---          ---           ---          ---
  25          ---          ---           ---          ---           ---          ---           ---          ---
  26          ---          ---           ---          ---           ---          ---           ---          ---
  27          ---          ---           ---          ---           ---          ---           ---          ---
  28          ---          ---           ---          ---           ---          ---           ---          ---
  29          ---          ---           ---          ---           ---          ---           ---          ---
  30          ---          ---           ---          ---           ---          ---           ---          ---
  31          ---          ---           ---          ---           ---          ---           ---          ---
  32          ---          ---           ---          ---           ---          ---           ---          ---
  33          ---          ---           ---          ---           ---          ---           ---          ---
  34          ---          ---           ---          ---           ---          ---           ---          ---
  35          ---          ---           ---          ---           ---          ---           ---          ---
  36          ---          ---           ---          ---           ---          ---           ---          ---
  37          ---          ---           ---          ---           ---          ---           ---          ---
  38          ---          ---           ---          ---           ---          ---           ---          ---
  39          ---          ---           ---          ---           ---          ---           ---          ---
  40          ---          ---           ---          ---           ---          ---           ---          ---
  41          ---          ---           ---          ---           ---          ---           ---          ---
  42          ---          ---           ---          ---           ---          ---           ---          ---
  43          ---          ---           ---          ---           ---          ---           ---          ---
  44          ---          ---           ---          ---           ---          ---           ---          ---
  45          ---          ---           ---          ---           ---          ---           ---          ---
  46          ---          ---           ---          ---           ---          ---           ---          ---
  47          ---          ---           ---          ---           ---          ---           ---          ---
  48          ---          ---           ---          ---           ---          ---           ---          ---
  49          ---          ---           ---          ---           ---          ---           ---          ---
  50          ---          ---           ---          ---           ---          ---           ---          ---
Average   1.35705E+00  1.68369E-03   5.10851E-01  2.20583E-04   3.19744E-01  9.22043E-05   3.84945E-01  9.32463E-05
-------------------------------------------------------------------------------------------------------------------

TABLE 5. NUMBER OF LESIONS DIVIDED BY TWICE THE CLUSTER LENGTH (lesions per nucleotide)
===================================================================================================================
Number of --------- DSB ----------   --------- SSB ----------   -------- OTHER ---------   ----- ALL CLUSTERS -----
 lesions    Average        SEM         Average        SEM         Average        SEM         Average        SEM    
===================================================================================================================
   1          ---          ---       8.33333E-02  0.00000E+00   8.33333E-02  0.00000E+00   8.33333E-02  0.00000E+00
   2      4.45940E-02  9.65756E-05   4.07210E-02  2.15813E-05   4.10031E-02  1.86282E-05   4.10039E-02  1.39384E-05
   3      3.12183E-02  7.05371E-05   2.87028E-02  2.22994E-05   2.90182E-02  2.47353E-05   2.90198E-02  1.59930E-05
   4      2.69137E-02  8.75534E-05   2.46454E-02  2.97811E-05   2.49614E-02  4.34771E-05   2.50010E-02  2.29714E-05
   5      2.45237E-02  1.14575E-04   2.27638E-02  5.27023E-05   2.30852E-02  8.35174E-05   2.30997E-02  4.12949E-05
   6      2.29349E-02  1.70595E-04   2.15672E-02  8.13682E-05   2.23104E-02  1.81401E-04   2.18944E-02  7.16260E-05
   7      2.21616E-02  2.70959E-04   2.07734E-02  1.33903E-04   2.12502E-02  3.61957E-04   2.11507E-02  1.19349E-04
   8      2.14904E-02  4.95442E-04   2.02199E-02  2.60470E-04   2.01894E-02  6.31893E-04   2.04927E-02  2.21145E-04
   9      2.02619E-02  8.22852E-04   2.08979E-02  5.67279E-04   1.89162E-02  1.00836E-03   2.04974E-02  4.33656E-04
  10      2.03057E-02  2.58340E-03   2.03829E-02  1.25898E-03   2.01480E-02  1.83445E-03   2.03425E-02  9.95650E-04
  11      2.15869E-02  2.09873E-03   1.65179E-02  1.48810E-04       ---          ---       1.95593E-02  1.69273E-03
  12      1.72414E-02  0.00000E+00   1.88679E-02  0.00000E+00       ---          ---       1.80547E-02  8.13272E-04
  13          ---          ---       2.04403E-02  0.00000E+00       ---          ---       2.04403E-02  0.00000E+00
  14          ---          ---           ---          ---           ---          ---           ---          ---
  15          ---          ---           ---          ---           ---          ---           ---          ---
  16          ---          ---           ---          ---           ---          ---           ---          ---
  17          ---          ---           ---          ---           ---          ---           ---          ---
  18          ---          ---           ---          ---           ---          ---           ---          ---
  19          ---          ---           ---          ---           ---          ---           ---          ---
  20          ---          ---           ---          ---           ---          ---           ---          ---
  21          ---          ---           ---          ---           ---          ---           ---          ---
  22          ---          ---           ---          ---           ---          ---           ---          ---
  23          ---          ---           ---          ---           ---          ---           ---          ---
  24          ---          ---           ---          ---           ---          ---           ---          ---
  25          ---          ---           ---          ---           ---          ---           ---          ---
  26          ---          ---           ---          ---           ---          ---           ---          ---
  27          ---          ---           ---          ---           ---          ---           ---          ---
  28          ---          ---           ---          ---           ---          ---           ---          ---
  29          ---          ---           ---          ---           ---          ---           ---          ---
  30          ---          ---           ---          ---           ---          ---           ---          ---
  31          ---          ---           ---          ---           ---          ---           ---          ---
  32          ---          ---           ---          ---           ---          ---           ---          ---
  33          ---          ---           ---          ---           ---          ---           ---          ---
  34          ---          ---           ---          ---           ---          ---           ---          ---
  35          ---          ---           ---          ---           ---          ---           ---          ---
  36          ---          ---           ---          ---           ---          ---           ---          ---
  37          ---          ---           ---          ---           ---          ---           ---          ---
  38          ---          ---           ---          ---           ---          ---           ---          ---
  39          ---          ---           ---          ---           ---          ---           ---          ---
  40          ---          ---           ---          ---           ---          ---           ---          ---
  41          ---          ---           ---          ---           ---          ---           ---          ---
  42          ---          ---           ---          ---           ---          ---           ---          ---
  43          ---          ---           ---          ---           ---          ---           ---          ---
  44          ---          ---           ---          ---           ---          ---           ---          ---
  45          ---          ---           ---          ---           ---          ---           ---          ---
  46          ---          ---           ---          ---           ---          ---           ---          ---
  47          ---          ---           ---          ---           ---          ---           ---          ---
  48          ---          ---           ---          ---           ---          ---           ---          ---
  49          ---          ---           ---          ---           ---          ---           ---          ---
  50          ---          ---           ---          ---           ---          ---           ---          ---
Average   3.82991E-02  6.06922E-05   6.83275E-02  9.09515E-06   7.60392E-02  4.40660E-06   7.34474E-02  4.13719E-06
-------------------------------------------------------------------------------------------------------------------

TABLE 6. Number of clusters per cell per Gy per track.  Cluster yields are for a representative cell containing
an average of 1.000 Gbp (giga basepair) of DNA.  Cluster induction is proportional to absorbed dose up to at least
a hundred or thousand Gy. The category "OTHER" includes all classes of individual and clustered DNA lesion, except
for SSB and DSB.  SEM = standard error of the mean.
===================================================================================================================
Number of --------- DSB ----------   --------- SSB ----------   -------- OTHER ---------   ----- ALL CLUSTERS -----
 lesions    Average        SEM         Average        SEM         Average        SEM         Average        SEM    
===================================================================================================================
   1          ---          ---       1.08922E+00  9.59179E-04   3.26803E+00  2.80212E-03   4.35725E+00  3.71696E-03
   2      3.07959E-02  8.10421E-05   3.87254E-01  4.36901E-04   5.37432E-01  5.76526E-04   9.55482E-01  9.66959E-04
   3      1.51217E-02  5.65544E-05   1.05325E-01  1.76840E-04   8.79383E-02  1.55586E-04   2.08385E-01  2.86316E-04
   4      5.11389E-03  3.25536E-05   2.61091E-02  7.77744E-05   1.44498E-02  5.55799E-05   4.56728E-02  1.06627E-04
   5      1.48392E-03  1.75744E-05   6.03703E-03  3.54350E-05   2.34312E-03  2.18225E-05   9.86407E-03  4.60034E-05
   6      3.94594E-04  8.95511E-06   1.39621E-03  1.69046E-05   3.82420E-04  8.68337E-06   2.17323E-03  2.09459E-05
   7      1.07647E-04  4.63967E-06   3.09450E-04  8.00549E-06   6.86182E-05  3.74766E-06   4.85715E-04  1.00090E-05
   8      2.36080E-05  2.18358E-06   6.73951E-05  3.69829E-06   8.41328E-06  1.29950E-06   9.94164E-05  4.49951E-06
   9      7.05168E-06  1.19324E-06   1.29696E-05  1.62393E-06   2.16615E-06  6.54988E-07   2.21875E-05  2.11258E-06
  10      1.01939E-06  4.57103E-07   3.79839E-06  8.73489E-07   6.57353E-07  3.80526E-07   5.47513E-06  1.05609E-06
  11      6.16758E-07  3.57006E-07   4.23401E-07  3.01802E-07       ---          ---       1.04016E-06  4.67424E-07
  12      2.38709E-07  0.00000E+00   2.12365E-07  0.00000E+00       ---          ---       4.51074E-07  3.19485E-07
  13          ---          ---       2.19701E-07  0.00000E+00       ---          ---       2.19701E-07  0.00000E+00
  14          ---          ---           ---          ---           ---          ---           ---          ---
  15          ---          ---           ---          ---           ---          ---           ---          ---
  16          ---          ---           ---          ---           ---          ---           ---          ---
  17          ---          ---           ---          ---           ---          ---           ---          ---
  18          ---          ---           ---          ---           ---          ---           ---          ---
  19          ---          ---           ---          ---           ---          ---           ---          ---
  20          ---          ---           ---          ---           ---          ---           ---          ---
  21          ---          ---           ---          ---           ---          ---           ---          ---
  22          ---          ---           ---          ---           ---          ---           ---          ---
  23          ---          ---           ---          ---           ---          ---           ---          ---
  24          ---          ---           ---          ---           ---          ---           ---          ---
  25          ---          ---           ---          ---           ---          ---           ---          ---
  26          ---          ---           ---          ---           ---          ---           ---          ---
  27          ---          ---           ---          ---           ---          ---           ---          ---
  28          ---          ---           ---          ---           ---          ---           ---          ---
  29          ---          ---           ---          ---           ---          ---           ---          ---
  30          ---          ---           ---          ---           ---          ---           ---          ---
  31          ---          ---           ---          ---           ---          ---           ---          ---
  32          ---          ---           ---          ---           ---          ---           ---          ---
  33          ---          ---           ---          ---           ---          ---           ---          ---
  34          ---          ---           ---          ---           ---          ---           ---          ---
  35          ---          ---           ---          ---           ---          ---           ---          ---
  36          ---          ---           ---          ---           ---          ---           ---          ---
  37          ---          ---           ---          ---           ---          ---           ---          ---
  38          ---          ---           ---          ---           ---          ---           ---          ---
  39          ---          ---           ---          ---           ---          ---           ---          ---
  40          ---          ---           ---          ---           ---          ---           ---          ---
  41          ---          ---           ---          ---           ---          ---           ---          ---
  42          ---          ---           ---          ---           ---          ---           ---          ---
  43          ---          ---           ---          ---           ---          ---           ---          ---
  44          ---          ---           ---          ---           ---          ---           ---          ---
  45          ---          ---           ---          ---           ---          ---           ---          ---
  46          ---          ---           ---          ---           ---          ---           ---          ---
  47          ---          ---           ---          ---           ---          ---           ---          ---
  48          ---          ---           ---          ---           ---          ---           ---          ---
  49          ---          ---           ---          ---           ---          ---           ---          ---
  50          ---          ---           ---          ---           ---          ---           ---          ---
 Total    5.30502E-02  1.10407E-04   1.61574E+00  1.44069E-03   3.91065E+00  3.37984E-03   5.57944E+00  4.84968E-03
-------------------------------------------------------------------------------------------------------------------
