# Supplementary material for: A computational method to estimate the relative biological effectiveness and tumor control probability for low-LET proton irradiations
Source: PLoS One. 2026 Mar 20;21(3):e0341352. doi: 10.1371/journal.pone.0341352 (PMC13004361; doi:10.1371/journal.pone.0341352)
Supplement: S1 File — These files include the DSB yields simulated by MCDS and the proton spectra used at different LET positions. Available at: https://nfuedu-my.sharepoint.com/personal/ccchan_nfu_edu_tw/_layouts/15/onedrive.aspx?id=%2Fpersonal%2Fccchan%5Fnfu%5Fedu%5Ftw%2FDocuments%2Fplos%20one&ga=1. (ZIP) [file pone.0341352.s001.zip › MCDS/proton/P2/0.4.out]

===============================
MCDS Version 3.00B  15-JUL-2011
===============================
      1.327     running time (min)
 1.0000E+00     DNA content (Gbp)
 8.0000E+00     Dia. of cell nucleus (um)
      10000     number of cells (nocs)
  987654321     random number seed


MXRF TABLE: Particle types and properties of the (input) mixed radiation field. The hypoxia reduction factor (HRF)
for DSB induction is estimated as [1/(1-pcr)]^2, where pcr = the probability a lesion undergoes chemical repair
for the specified (input) oxygen concentration compared to fully aerobic (100% O2) conditions.  The frequency-mean
specific energy (zf) is for a spherical target representative of the cell nucleus. Radiative losses by the primary
charged particle are assumed non-local and do not not contribute to specific energy or the dose per unit fluence
(DPUF).  The reported stopping power is at the point of entry into the cell nucleus (pO2 = 0.400%).
===================================================================================================================
        Normed   -- Kinetic Energy --               Stopping Power (keV/um)      CSDA       Dosimetry (Gy)    HRF
  Ion     wt       (MeV)     (MeV/A)      zeb     Coll+Nuc  Radiat    Total    Range (cm)   DPUF       zf     DSB
===================================================================================================================
    p  1.88E-03  7.020E+00  7.020E+00  6.758E+01  5.99E+00 0.00E+00 5.991E+00  6.565E-02  1.002E+01 1.99E-02 1.788
    p  5.08E-02  1.036E+01  1.036E+01  4.603E+01  4.37E+00 0.00E+00 4.365E+00  1.319E-01  7.199E+00 1.43E-02 1.790
    p  1.37E-01  1.143E+01  1.143E+01  4.180E+01  4.03E+00 0.00E+00 4.029E+00  1.574E-01  6.626E+00 1.32E-02 1.790
    p  2.17E-01  1.190E+01  1.190E+01  4.017E+01  3.90E+00 0.00E+00 3.898E+00  1.693E-01  6.405E+00 1.27E-02 1.791
    p  2.71E-01  1.286E+01  1.286E+01  3.723E+01  3.66E+00 0.00E+00 3.659E+00  1.947E-01  6.000E+00 1.19E-02 1.791
    p  2.02E-01  1.405E+01  1.405E+01  3.414E+01  3.40E+00 0.00E+00 3.404E+00  2.285E-01  5.570E+00 1.11E-02 1.791
    p  9.42E-02  1.488E+01  1.488E+01  3.228E+01  3.25E+00 0.00E+00 3.248E+00  2.534E-01  5.309E+00 1.06E-02 1.791
    p  2.64E-02  1.583E+01  1.583E+01  3.039E+01  3.09E+00 0.00E+00 3.088E+00  2.835E-01  5.041E+00 1.00E-02 1.791
    p  0.00E+00  1.690E+01  1.690E+01  2.851E+01  2.93E+00 0.00E+00 2.927E+00  3.191E-01  4.773E+00 9.49E-03 1.791
  Avg  1.11E-01  1.283E+01  1.283E+01  3.773E+01  3.70E+00 0.00E+00 3.697E+00  1.953E-01  6.065E+00 1.21E-02 1.791
===================================================================================================================
ZEB = (zeff/beta)^2 (Barkas 1963); DPUF = absorbed dose per unit fluence (nGy-cm^2/particle); zf in units of Gy

TABLE 1. Percent (%) cluster yields by complexity, as classified using the scheme of Nikjoo et al. (IJRB 71, 
467-483 1997 and and Radiat. Res. 156, 577-583 2001).
===================================================================================================================
    69.545     BD    - one or more Bd (no Sb)
    28.239     SSB   - Sb (no auxilary damage)
     1.037     SSB+  - two Sb on the same strand
     0.108     2SSB  - two or more Sb on opposite strands separated by at least 10 bp
     0.954     DSB   - two Sb on opposite strands with a separation <= 10 bp
     0.107     DSB+  - DSB accompanied by one (or more) additional Sb within 10 bp separation
     0.010     DSB++ - more than one DSB whether within the 10 bp separation or further apart
     3.898     SSBc  - fraction of complex damage (SSB+ and 2SSB) among SSBs
    35.262     SSBcb - fraction of complex damage (SSB+ and 2SSB) among SSBs; base damage included
    10.940     DSBc  - fraction of complex damage (DSB+ and DSB++) among DSBs
    45.368     DSBcb - fraction of complex damage (DSB+ and DSB++) among DSBs; base damage included
===================================================================================================================

TABLE 2. Number of clusters per cell per Gy.  Cluster yields are for a representative cell containing an average
of 1.000 Gbp (giga basepair) of DNA.  Cluster induction is proportional to absorbed dose up to at least a
hundred or thousand Gy. The category "OTHER" includes all classes of individual and clustered DNA lesion, except
for SSB and DSB.  SEM = standard error of the mean.
===================================================================================================================
Number of --------- DSB ----------   --------- SSB ----------   -------- OTHER ---------   ----- ALL CLUSTERS -----
 lesions    Average        SEM         Average        SEM         Average        SEM         Average        SEM    
===================================================================================================================
   1          ---          ---       9.42733E+01  2.74394E-02   2.82931E+02  5.35577E-02   3.77204E+02  6.50669E-02
   2      2.87995E+00  6.72006E-03   3.62626E+01  2.14774E-02   5.02845E+01  2.44766E-02   8.94270E+01  3.16010E-02
   3      1.52827E+00  4.98557E-03   1.06650E+01  1.27748E-02   8.91897E+00  1.15366E-02   2.11122E+01  1.70597E-02
   4      5.60400E-01  3.02627E-03   2.86758E+00  6.82755E-03   1.58165E+00  5.05350E-03   5.00963E+00  8.92554E-03
   5      1.79317E-01  1.72840E-03   7.19100E-01  3.44668E-03   2.77083E-01  2.12692E-03   1.17550E+00  4.35344E-03
   6      5.22333E-02  9.26480E-04   1.78250E-01  1.73059E-03   4.91167E-02  9.22079E-04   2.79600E-01  2.17270E-03
   7      1.43667E-02  4.92664E-04   4.42667E-02  8.56159E-04   9.16667E-03  3.88660E-04   6.78000E-02  1.05798E-03
   8      4.48333E-03  2.72739E-04   9.76667E-03  4.06106E-04   1.66667E-03  1.67506E-04   1.59167E-02  5.14753E-04
   9      1.23333E-03  1.42848E-04   2.20000E-03  1.91682E-04   4.16667E-04  8.32333E-05   3.85000E-03  2.53688E-04
  10      1.66667E-04  5.26809E-05   6.16667E-04  1.01197E-04   5.00000E-05  2.88646E-05   8.33333E-04  1.17562E-04
  11      1.00000E-04  4.08146E-05   1.16667E-04  4.40826E-05   1.66667E-05  1.66667E-05   2.33333E-04  6.23204E-05
  12          ---          ---           ---          ---           ---          ---           ---          ---
  13          ---          ---       1.66667E-05  1.66667E-05       ---          ---       1.66667E-05  1.66667E-05
  14          ---          ---           ---          ---           ---          ---           ---          ---
  15          ---          ---           ---          ---           ---          ---           ---          ---
  16          ---          ---           ---          ---           ---          ---           ---          ---
  17          ---          ---           ---          ---           ---          ---           ---          ---
  18          ---          ---           ---          ---           ---          ---           ---          ---
  19          ---          ---           ---          ---           ---          ---           ---          ---
  20          ---          ---           ---          ---           ---          ---           ---          ---
  21          ---          ---           ---          ---           ---          ---           ---          ---
  22          ---          ---           ---          ---           ---          ---           ---          ---
  23          ---          ---           ---          ---           ---          ---           ---          ---
  24          ---          ---           ---          ---           ---          ---           ---          ---
  25          ---          ---           ---          ---           ---          ---           ---          ---
  26          ---          ---           ---          ---           ---          ---           ---          ---
  27          ---          ---           ---          ---           ---          ---           ---          ---
  28          ---          ---           ---          ---           ---          ---           ---          ---
  29          ---          ---           ---          ---           ---          ---           ---          ---
  30          ---          ---           ---          ---           ---          ---           ---          ---
  31          ---          ---           ---          ---           ---          ---           ---          ---
  32          ---          ---           ---          ---           ---          ---           ---          ---
  33          ---          ---           ---          ---           ---          ---           ---          ---
  34          ---          ---           ---          ---           ---          ---           ---          ---
  35          ---          ---           ---          ---           ---          ---           ---          ---
  36          ---          ---           ---          ---           ---          ---           ---          ---
  37          ---          ---           ---          ---           ---          ---           ---          ---
  38          ---          ---           ---          ---           ---          ---           ---          ---
  39          ---          ---           ---          ---           ---          ---           ---          ---
  40          ---          ---           ---          ---           ---          ---           ---          ---
  41          ---          ---           ---          ---           ---          ---           ---          ---
  42          ---          ---           ---          ---           ---          ---           ---          ---
  43          ---          ---           ---          ---           ---          ---           ---          ---
  44          ---          ---           ---          ---           ---          ---           ---          ---
  45          ---          ---           ---          ---           ---          ---           ---          ---
  46          ---          ---           ---          ---           ---          ---           ---          ---
  47          ---          ---           ---          ---           ---          ---           ---          ---
  48          ---          ---           ---          ---           ---          ---           ---          ---
  49          ---          ---           ---          ---           ---          ---           ---          ---
  50          ---          ---           ---          ---           ---          ---           ---          ---
 Total    5.22052E+00  8.76078E-03   1.45023E+02  1.97464E-02   3.44053E+02  3.90319E-02   4.94296E+02  4.05706E-02
-------------------------------------------------------------------------------------------------------------------

TABLE 3. Cluster composition (% Sb per cluster)
===================================================================================================================
Number of --------- DSB ----------   --------- SSB ----------   -------- OTHER ---------   ----- ALL CLUSTERS -----
 lesions    Average        SEM         Average        SEM         Average        SEM         Average        SEM    
===================================================================================================================
   1          ---          ---       1.66667E+01  0.00000E+00   0.00000E+00  0.00000E+00   4.16544E+00  9.76361E-04
   2      1.66667E+01  0.00000E+00   8.95712E+00  1.46681E-03   0.00000E+00  0.00000E+00   4.16867E+00  1.88100E-03
   3      1.20236E+01  7.28387E-03   6.51815E+00  2.75859E-03   0.00000E+00  0.00000E+00   4.16236E+00  3.54839E-03
   4      9.83385E+00  1.44017E-02   5.36859E+00  5.20708E-03   0.00000E+00  0.00000E+00   4.16999E+00  6.56138E-03
   5      8.49836E+00  2.35191E-02   4.72732E+00  1.13219E-02   0.00000E+00  0.00000E+00   4.18134E+00  1.33893E-02
   6      7.70711E+00  3.98631E-02   4.32559E+00  2.07877E-02   0.00000E+00  0.00000E+00   4.21836E+00  2.59554E-02
   7      7.07535E+00  7.23954E-02   4.01322E+00  3.69030E-02   0.00000E+00  0.00000E+00   4.10602E+00  4.44246E-02
   8      6.65335E+00  1.14730E-01   3.80230E+00  7.32404E-02   0.00000E+00  0.00000E+00   4.22333E+00  8.45303E-02
   9      6.43143E+00  2.23159E-01   3.66836E+00  1.46927E-01   0.00000E+00  0.00000E+00   4.15854E+00  1.67958E-01
  10      6.00000E+00  3.68514E-01   3.33333E+00  2.88820E-01   0.00000E+00  0.00000E+00   3.66667E+00  3.01169E-01
  11      6.31313E+00  9.90981E-01   3.89610E+00  3.06107E-01   0.00000E+00  0.00000E+00   4.65368E+00  6.44476E-01
  12          ---          ---           ---          ---           ---          ---           ---          ---
  13          ---          ---       3.84615E+00  0.00000E+00       ---          ---       3.84615E+00  0.00000E+00
  14          ---          ---           ---          ---           ---          ---           ---          ---
  15          ---          ---           ---          ---           ---          ---           ---          ---
  16          ---          ---           ---          ---           ---          ---           ---          ---
  17          ---          ---           ---          ---           ---          ---           ---          ---
  18          ---          ---           ---          ---           ---          ---           ---          ---
  19          ---          ---           ---          ---           ---          ---           ---          ---
  20          ---          ---           ---          ---           ---          ---           ---          ---
  21          ---          ---           ---          ---           ---          ---           ---          ---
  22          ---          ---           ---          ---           ---          ---           ---          ---
  23          ---          ---           ---          ---           ---          ---           ---          ---
  24          ---          ---           ---          ---           ---          ---           ---          ---
  25          ---          ---           ---          ---           ---          ---           ---          ---
  26          ---          ---           ---          ---           ---          ---           ---          ---
  27          ---          ---           ---          ---           ---          ---           ---          ---
  28          ---          ---           ---          ---           ---          ---           ---          ---
  29          ---          ---           ---          ---           ---          ---           ---          ---
  30          ---          ---           ---          ---           ---          ---           ---          ---
  31          ---          ---           ---          ---           ---          ---           ---          ---
  32          ---          ---           ---          ---           ---          ---           ---          ---
  33          ---          ---           ---          ---           ---          ---           ---          ---
  34          ---          ---           ---          ---           ---          ---           ---          ---
  35          ---          ---           ---          ---           ---          ---           ---          ---
  36          ---          ---           ---          ---           ---          ---           ---          ---
  37          ---          ---           ---          ---           ---          ---           ---          ---
  38          ---          ---           ---          ---           ---          ---           ---          ---
  39          ---          ---           ---          ---           ---          ---           ---          ---
  40          ---          ---           ---          ---           ---          ---           ---          ---
  41          ---          ---           ---          ---           ---          ---           ---          ---
  42          ---          ---           ---          ---           ---          ---           ---          ---
  43          ---          ---           ---          ---           ---          ---           ---          ---
  44          ---          ---           ---          ---           ---          ---           ---          ---
  45          ---          ---           ---          ---           ---          ---           ---          ---
  46          ---          ---           ---          ---           ---          ---           ---          ---
  47          ---          ---           ---          ---           ---          ---           ---          ---
  48          ---          ---           ---          ---           ---          ---           ---          ---
  49          ---          ---           ---          ---           ---          ---           ---          ---
  50          ---          ---           ---          ---           ---          ---           ---          ---
Average   1.41651E+01  5.86228E-03   1.36896E+01  1.40295E-03   0.00000E+00  0.00000E+00   4.16602E+00  4.33307E-04
-------------------------------------------------------------------------------------------------------------------
NOTES: (% Sb) is the percentage of lesions that are strand breaks.
The number of Sb is ((% Sb)/100)*(# lesions). The number of Bd is (1-(% Sb)/100)*(# lesions).

TABLE 4. Cluster Length (in base pair)
===================================================================================================================
Number of --------- DSB ----------   --------- SSB ----------   -------- OTHER ---------   ----- ALL CLUSTERS -----
 lesions    Average        SEM         Average        SEM         Average        SEM         Average        SEM    
===================================================================================================================
   1          ---          ---       1.66667E-01  0.00000E+00   1.66667E-01  0.00000E+00   1.66667E-01  0.00000E+00
   2      9.18996E-01  1.13932E-03   9.44664E-01  2.99922E-04   9.42561E-01  2.57014E-04   9.42673E-01  1.91849E-04
   3      1.61753E+00  2.20030E-03   1.73449E+00  7.80811E-04   1.72051E+00  8.62814E-04   1.72007E+00  5.54253E-04
   4      2.36280E+00  4.86435E-03   2.52713E+00  1.89621E-03   2.49271E+00  2.61576E-03   2.49827E+00  1.42760E-03
   5      3.11861E+00  9.47354E-03   3.31715E+00  4.84685E-03   3.26489E+00  7.86589E-03   3.27770E+00  3.63984E-03
   6      3.92707E+00  1.83360E-02   4.09748E+00  1.06051E-02   4.07612E+00  1.91305E-02   4.06346E+00  8.75268E-03
   7      4.67926E+00  3.77861E-02   4.85670E+00  2.14704E-02   4.81366E+00  4.92162E-02   4.81613E+00  1.79429E-02
   8      5.45583E+00  7.42205E-02   5.62826E+00  4.79182E-02   5.39226E+00  1.24049E-01   5.55525E+00  3.83662E-02
   9      6.13964E+00  1.28478E-01   6.53117E+00  1.05878E-01   6.56000E+00  2.10352E-01   6.40972E+00  7.77244E-02
  10      6.23333E+00  5.67755E-01   7.29730E+00  1.88302E-01   8.00000E+00  1.66667E-01   7.12667E+00  1.89256E-01
  11      8.69444E+00  1.57625E-01   7.97619E+00  5.30085E-01   9.83333E+00  0.00000E+00   8.41667E+00  2.99954E-01
  12          ---          ---           ---          ---           ---          ---           ---          ---
  13          ---          ---       8.83333E+00  0.00000E+00       ---          ---       8.83333E+00  0.00000E+00
  14          ---          ---           ---          ---           ---          ---           ---          ---
  15          ---          ---           ---          ---           ---          ---           ---          ---
  16          ---          ---           ---          ---           ---          ---           ---          ---
  17          ---          ---           ---          ---           ---          ---           ---          ---
  18          ---          ---           ---          ---           ---          ---           ---          ---
  19          ---          ---           ---          ---           ---          ---           ---          ---
  20          ---          ---           ---          ---           ---          ---           ---          ---
  21          ---          ---           ---          ---           ---          ---           ---          ---
  22          ---          ---           ---          ---           ---          ---           ---          ---
  23          ---          ---           ---          ---           ---          ---           ---          ---
  24          ---          ---           ---          ---           ---          ---           ---          ---
  25          ---          ---           ---          ---           ---          ---           ---          ---
  26          ---          ---           ---          ---           ---          ---           ---          ---
  27          ---          ---           ---          ---           ---          ---           ---          ---
  28          ---          ---           ---          ---           ---          ---           ---          ---
  29          ---          ---           ---          ---           ---          ---           ---          ---
  30          ---          ---           ---          ---           ---          ---           ---          ---
  31          ---          ---           ---          ---           ---          ---           ---          ---
  32          ---          ---           ---          ---           ---          ---           ---          ---
  33          ---          ---           ---          ---           ---          ---           ---          ---
  34          ---          ---           ---          ---           ---          ---           ---          ---
  35          ---          ---           ---          ---           ---          ---           ---          ---
  36          ---          ---           ---          ---           ---          ---           ---          ---
  37          ---          ---           ---          ---           ---          ---           ---          ---
  38          ---          ---           ---          ---           ---          ---           ---          ---
  39          ---          ---           ---          ---           ---          ---           ---          ---
  40          ---          ---           ---          ---           ---          ---           ---          ---
  41          ---          ---           ---          ---           ---          ---           ---          ---
  42          ---          ---           ---          ---           ---          ---           ---          ---
  43          ---          ---           ---          ---           ---          ---           ---          ---
  44          ---          ---           ---          ---           ---          ---           ---          ---
  45          ---          ---           ---          ---           ---          ---           ---          ---
  46          ---          ---           ---          ---           ---          ---           ---          ---
  47          ---          ---           ---          ---           ---          ---           ---          ---
  48          ---          ---           ---          ---           ---          ---           ---          ---
  49          ---          ---           ---          ---           ---          ---           ---          ---
  50          ---          ---           ---          ---           ---          ---           ---          ---
Average   1.39956E+00  1.58856E-03   5.45613E-01  2.25063E-04   3.34321E-01  9.48609E-05   4.07576E-01  9.59060E-05
-------------------------------------------------------------------------------------------------------------------

TABLE 5. NUMBER OF LESIONS DIVIDED BY TWICE THE CLUSTER LENGTH (lesions per nucleotide)
===================================================================================================================
Number of --------- DSB ----------   --------- SSB ----------   -------- OTHER ---------   ----- ALL CLUSTERS -----
 lesions    Average        SEM         Average        SEM         Average        SEM         Average        SEM    
===================================================================================================================
   1          ---          ---       8.33333E-02  0.00000E+00   8.33333E-02  0.00000E+00   8.33333E-02  0.00000E+00
   2      4.49472E-02  9.19562E-05   4.08440E-02  2.03340E-05   4.11516E-02  1.75587E-05   4.11476E-02  1.31880E-05
   3      3.14494E-02  6.28730E-05   2.88521E-02  1.97463E-05   2.91616E-02  2.22309E-05   2.91735E-02  1.43144E-05
   4      2.68165E-02  7.31021E-05   2.47368E-02  2.61855E-05   2.51725E-02  3.71630E-05   2.51065E-02  1.99153E-05
   5      2.45805E-02  9.84432E-05   2.27893E-02  4.29903E-05   2.33195E-02  7.44095E-05   2.31589E-02  3.34626E-05
   6      2.28437E-02  1.28091E-04   2.18004E-02  7.28253E-05   2.19738E-02  1.32283E-04   2.20177E-02  6.12024E-05
   7      2.21496E-02  2.20889E-04   2.11461E-02  1.07410E-04   2.15845E-02  2.71883E-04   2.14074E-02  9.40647E-05
   8      2.14839E-02  3.23666E-04   2.06664E-02  1.97395E-04   2.18678E-02  5.83828E-04   2.10144E-02  1.63827E-04
   9      2.10137E-02  4.36423E-04   1.98598E-02  3.56260E-04   1.95575E-02  6.66953E-04   2.01978E-02  2.60508E-04
  10      2.38121E-02  1.91829E-03   1.95069E-02  5.22776E-04   1.73759E-02  3.54610E-04   2.02401E-02  5.95241E-04
  11      1.76011E-02  3.22444E-04   1.97953E-02  1.62729E-03   1.55367E-02  0.00000E+00   1.85508E-02  8.76041E-04
  12          ---          ---           ---          ---           ---          ---           ---          ---
  13          ---          ---       2.04403E-02  0.00000E+00       ---          ---       2.04403E-02  0.00000E+00
  14          ---          ---           ---          ---           ---          ---           ---          ---
  15          ---          ---           ---          ---           ---          ---           ---          ---
  16          ---          ---           ---          ---           ---          ---           ---          ---
  17          ---          ---           ---          ---           ---          ---           ---          ---
  18          ---          ---           ---          ---           ---          ---           ---          ---
  19          ---          ---           ---          ---           ---          ---           ---          ---
  20          ---          ---           ---          ---           ---          ---           ---          ---
  21          ---          ---           ---          ---           ---          ---           ---          ---
  22          ---          ---           ---          ---           ---          ---           ---          ---
  23          ---          ---           ---          ---           ---          ---           ---          ---
  24          ---          ---           ---          ---           ---          ---           ---          ---
  25          ---          ---           ---          ---           ---          ---           ---          ---
  26          ---          ---           ---          ---           ---          ---           ---          ---
  27          ---          ---           ---          ---           ---          ---           ---          ---
  28          ---          ---           ---          ---           ---          ---           ---          ---
  29          ---          ---           ---          ---           ---          ---           ---          ---
  30          ---          ---           ---          ---           ---          ---           ---          ---
  31          ---          ---           ---          ---           ---          ---           ---          ---
  32          ---          ---           ---          ---           ---          ---           ---          ---
  33          ---          ---           ---          ---           ---          ---           ---          ---
  34          ---          ---           ---          ---           ---          ---           ---          ---
  35          ---          ---           ---          ---           ---          ---           ---          ---
  36          ---          ---           ---          ---           ---          ---           ---          ---
  37          ---          ---           ---          ---           ---          ---           ---          ---
  38          ---          ---           ---          ---           ---          ---           ---          ---
  39          ---          ---           ---          ---           ---          ---           ---          ---
  40          ---          ---           ---          ---           ---          ---           ---          ---
  41          ---          ---           ---          ---           ---          ---           ---          ---
  42          ---          ---           ---          ---           ---          ---           ---          ---
  43          ---          ---           ---          ---           ---          ---           ---          ---
  44          ---          ---           ---          ---           ---          ---           ---          ---
  45          ---          ---           ---          ---           ---          ---           ---          ---
  46          ---          ---           ---          ---           ---          ---           ---          ---
  47          ---          ---           ---          ---           ---          ---           ---          ---
  48          ---          ---           ---          ---           ---          ---           ---          ---
  49          ---          ---           ---          ---           ---          ---           ---          ---
  50          ---          ---           ---          ---           ---          ---           ---          ---
Average   3.80439E-02  5.50806E-05   6.71421E-02  9.02833E-06   7.54349E-02  4.45746E-06   7.26066E-02  4.17116E-06
-------------------------------------------------------------------------------------------------------------------

TABLE 6. Number of clusters per cell per Gy per track.  Cluster yields are for a representative cell containing
an average of 1.000 Gbp (giga basepair) of DNA.  Cluster induction is proportional to absorbed dose up to at least
a hundred or thousand Gy. The category "OTHER" includes all classes of individual and clustered DNA lesion, except
for SSB and DSB.  SEM = standard error of the mean.
===================================================================================================================
Number of --------- DSB ----------   --------- SSB ----------   -------- OTHER ---------   ----- ALL CLUSTERS -----
 lesions    Average        SEM         Average        SEM         Average        SEM         Average        SEM    
===================================================================================================================
   1          ---          ---       1.13690E+00  1.00314E-03   3.41199E+00  2.90984E-03   4.54889E+00  3.86424E-03
   2      3.47576E-02  8.76050E-05   4.37712E-01  4.86932E-04   6.06930E-01  6.40213E-04   1.07940E+00  1.08122E-03
   3      1.84629E-02  6.33737E-05   1.28816E-01  2.02360E-04   1.07733E-01  1.77488E-04   2.55012E-01  3.31134E-04
   4      6.77813E-03  3.76007E-05   3.46783E-02  9.17807E-05   1.91158E-02  6.46874E-05   6.05723E-02  1.27763E-04
   5      2.17160E-03  2.12329E-05   8.69508E-03  4.29524E-05   3.34932E-03  2.60254E-05   1.42160E-02  5.52536E-05
   6      6.33395E-04  1.13342E-05   2.16045E-03  2.12395E-05   5.96454E-04  1.12842E-05   3.39029E-03  2.68448E-05
   7      1.74614E-04  6.00941E-06   5.35566E-04  1.03986E-05   1.12126E-04  4.77207E-06   8.22305E-04  1.28982E-05
   8      5.43179E-05  3.31864E-06   1.18557E-04  4.95362E-06   2.02145E-05  2.03994E-06   1.93089E-04  6.26845E-06
   9      1.50648E-05  1.75593E-06   2.68585E-05  2.35466E-06   4.94597E-06  9.92001E-07   4.68693E-05  3.10331E-06
  10      2.03320E-06  6.44471E-07   7.48281E-06  1.23224E-06   6.09422E-07  3.52540E-07   1.01254E-05  1.43312E-06
  11      1.23309E-06  5.03942E-07   1.36244E-06  5.15811E-07   1.84692E-07  0.00000E+00   2.78022E-06  7.44109E-07
  12          ---          ---           ---          ---           ---          ---           ---          ---
  13          ---          ---       2.19701E-07  0.00000E+00       ---          ---       2.19701E-07  0.00000E+00
  14          ---          ---           ---          ---           ---          ---           ---          ---
  15          ---          ---           ---          ---           ---          ---           ---          ---
  16          ---          ---           ---          ---           ---          ---           ---          ---
  17          ---          ---           ---          ---           ---          ---           ---          ---
  18          ---          ---           ---          ---           ---          ---           ---          ---
  19          ---          ---           ---          ---           ---          ---           ---          ---
  20          ---          ---           ---          ---           ---          ---           ---          ---
  21          ---          ---           ---          ---           ---          ---           ---          ---
  22          ---          ---           ---          ---           ---          ---           ---          ---
  23          ---          ---           ---          ---           ---          ---           ---          ---
  24          ---          ---           ---          ---           ---          ---           ---          ---
  25          ---          ---           ---          ---           ---          ---           ---          ---
  26          ---          ---           ---          ---           ---          ---           ---          ---
  27          ---          ---           ---          ---           ---          ---           ---          ---
  28          ---          ---           ---          ---           ---          ---           ---          ---
  29          ---          ---           ---          ---           ---          ---           ---          ---
  30          ---          ---           ---          ---           ---          ---           ---          ---
  31          ---          ---           ---          ---           ---          ---           ---          ---
  32          ---          ---           ---          ---           ---          ---           ---          ---
  33          ---          ---           ---          ---           ---          ---           ---          ---
  34          ---          ---           ---          ---           ---          ---           ---          ---
  35          ---          ---           ---          ---           ---          ---           ---          ---
  36          ---          ---           ---          ---           ---          ---           ---          ---
  37          ---          ---           ---          ---           ---          ---           ---          ---
  38          ---          ---           ---          ---           ---          ---           ---          ---
  39          ---          ---           ---          ---           ---          ---           ---          ---
  40          ---          ---           ---          ---           ---          ---           ---          ---
  41          ---          ---           ---          ---           ---          ---           ---          ---
  42          ---          ---           ---          ---           ---          ---           ---          ---
  43          ---          ---           ---          ---           ---          ---           ---          ---
  44          ---          ---           ---          ---           ---          ---           ---          ---
  45          ---          ---           ---          ---           ---          ---           ---          ---
  46          ---          ---           ---          ---           ---          ---           ---          ---
  47          ---          ---           ---          ---           ---          ---           ---          ---
  48          ---          ---           ---          ---           ---          ---           ---          ---
  49          ---          ---           ---          ---           ---          ---           ---          ---
  50          ---          ---           ---          ---           ---          ---           ---          ---
 Total    6.30508E-02  1.23851E-04   1.74965E+00  1.56444E-03   4.14986E+00  3.57552E-03   5.96256E+00  5.17810E-03
-------------------------------------------------------------------------------------------------------------------
