# Supplementary material for: A computational method to estimate the relative biological effectiveness and tumor control probability for low-LET proton irradiations
Source: PLoS One. 2026 Mar 20;21(3):e0341352. doi: 10.1371/journal.pone.0341352 (PMC13004361; doi:10.1371/journal.pone.0341352)
Supplement: S1 File — These files include the DSB yields simulated by MCDS and the proton spectra used at different LET positions. Available at: https://nfuedu-my.sharepoint.com/personal/ccchan_nfu_edu_tw/_layouts/15/onedrive.aspx?id=%2Fpersonal%2Fccchan%5Fnfu%5Fedu%5Ftw%2FDocuments%2Fplos%20one&ga=1. (ZIP) [file pone.0341352.s001.zip › MCDS/proton/P2/0.6.out]

===============================
MCDS Version 3.00B  15-JUL-2011
===============================
      1.337     running time (min)
 1.0000E+00     DNA content (Gbp)
 8.0000E+00     Dia. of cell nucleus (um)
      10000     number of cells (nocs)
  987654321     random number seed


MXRF TABLE: Particle types and properties of the (input) mixed radiation field. The hypoxia reduction factor (HRF)
for DSB induction is estimated as [1/(1-pcr)]^2, where pcr = the probability a lesion undergoes chemical repair
for the specified (input) oxygen concentration compared to fully aerobic (100% O2) conditions.  The frequency-mean
specific energy (zf) is for a spherical target representative of the cell nucleus. Radiative losses by the primary
charged particle are assumed non-local and do not not contribute to specific energy or the dose per unit fluence
(DPUF).  The reported stopping power is at the point of entry into the cell nucleus (pO2 = 0.600%).
===================================================================================================================
        Normed   -- Kinetic Energy --               Stopping Power (keV/um)      CSDA       Dosimetry (Gy)    HRF
  Ion     wt       (MeV)     (MeV/A)      zeb     Coll+Nuc  Radiat    Total    Range (cm)   DPUF       zf     DSB
===================================================================================================================
    p  1.88E-03  7.020E+00  7.020E+00  6.758E+01  5.99E+00 0.00E+00 5.991E+00  6.565E-02  1.002E+01 1.99E-02 1.601
    p  5.08E-02  1.036E+01  1.036E+01  4.603E+01  4.37E+00 0.00E+00 4.365E+00  1.319E-01  7.199E+00 1.43E-02 1.602
    p  1.37E-01  1.143E+01  1.143E+01  4.180E+01  4.03E+00 0.00E+00 4.029E+00  1.574E-01  6.626E+00 1.32E-02 1.603
    p  2.17E-01  1.190E+01  1.190E+01  4.017E+01  3.90E+00 0.00E+00 3.898E+00  1.693E-01  6.405E+00 1.27E-02 1.603
    p  2.71E-01  1.286E+01  1.286E+01  3.723E+01  3.66E+00 0.00E+00 3.659E+00  1.947E-01  6.000E+00 1.19E-02 1.603
    p  2.02E-01  1.405E+01  1.405E+01  3.414E+01  3.40E+00 0.00E+00 3.404E+00  2.285E-01  5.570E+00 1.11E-02 1.603
    p  9.42E-02  1.488E+01  1.488E+01  3.228E+01  3.25E+00 0.00E+00 3.248E+00  2.534E-01  5.309E+00 1.06E-02 1.603
    p  2.64E-02  1.583E+01  1.583E+01  3.039E+01  3.09E+00 0.00E+00 3.088E+00  2.835E-01  5.041E+00 1.00E-02 1.603
    p  0.00E+00  1.690E+01  1.690E+01  2.851E+01  2.93E+00 0.00E+00 2.927E+00  3.191E-01  4.773E+00 9.49E-03 1.603
  Avg  1.11E-01  1.283E+01  1.283E+01  3.773E+01  3.70E+00 0.00E+00 3.697E+00  1.953E-01  6.065E+00 1.21E-02 1.603
===================================================================================================================
ZEB = (zeff/beta)^2 (Barkas 1963); DPUF = absorbed dose per unit fluence (nGy-cm^2/particle); zf in units of Gy

TABLE 1. Percent (%) cluster yields by complexity, as classified using the scheme of Nikjoo et al. (IJRB 71, 
467-483 1997 and and Radiat. Res. 156, 577-583 2001).
===================================================================================================================
    69.215     BD    - one or more Bd (no Sb)
    28.410     SSB   - Sb (no auxilary damage)
     1.109     SSB+  - two Sb on the same strand
     0.124     2SSB  - two or more Sb on opposite strands separated by at least 10 bp
     1.010     DSB   - two Sb on opposite strands with a separation <= 10 bp
     0.120     DSB+  - DSB accompanied by one (or more) additional Sb within 10 bp separation
     0.012     DSB++ - more than one DSB whether within the 10 bp separation or further apart
     4.160     SSBc  - fraction of complex damage (SSB+ and 2SSB) among SSBs
    36.806     SSBcb - fraction of complex damage (SSB+ and 2SSB) among SSBs; base damage included
    11.605     DSBc  - fraction of complex damage (DSB+ and DSB++) among DSBs
    47.069     DSBcb - fraction of complex damage (DSB+ and DSB++) among DSBs; base damage included
===================================================================================================================

TABLE 2. Number of clusters per cell per Gy.  Cluster yields are for a representative cell containing an average
of 1.000 Gbp (giga basepair) of DNA.  Cluster induction is proportional to absorbed dose up to at least a
hundred or thousand Gy. The category "OTHER" includes all classes of individual and clustered DNA lesion, except
for SSB and DSB.  SEM = standard error of the mean.
===================================================================================================================
Number of --------- DSB ----------   --------- SSB ----------   -------- OTHER ---------   ----- ALL CLUSTERS -----
 lesions    Average        SEM         Average        SEM         Average        SEM         Average        SEM    
===================================================================================================================
   1          ---          ---       9.66496E+01  2.86353E-02   2.89926E+02  5.58794E-02   3.86576E+02  6.78903E-02
   2      3.10117E+00  6.95064E-03   3.89656E+01  2.26085E-02   5.40846E+01  2.56687E-02   9.61514E+01  3.31689E-02
   3      1.72968E+00  5.28214E-03   1.20608E+01  1.35388E-02   1.00785E+01  1.22015E-02   2.38689E+01  1.80939E-02
   4      6.63767E-01  3.29355E-03   3.38432E+00  7.32796E-03   1.87928E+00  5.51835E-03   5.92737E+00  9.57992E-03
   5      2.18717E-01  1.88318E-03   9.00950E-01  3.87157E-03   3.46100E-01  2.36099E-03   1.46577E+00  4.90739E-03
   6      6.90833E-02  1.06579E-03   2.33433E-01  1.95580E-03   6.34500E-02  1.03334E-03   3.65967E-01  2.45021E-03
   7      1.97000E-02  5.71646E-04   5.90667E-02  9.88034E-04   1.23500E-02  4.52820E-04   9.11167E-02  1.22596E-03
   8      5.76667E-03  3.10941E-04   1.44000E-02  4.86323E-04   2.58333E-03  2.07239E-04   2.27500E-02  6.08461E-04
   9      1.63333E-03  1.64189E-04   3.80000E-03  2.52116E-04   6.66667E-04  1.05203E-04   6.10000E-03  3.20868E-04
  10      4.50000E-04  8.64899E-05   7.66667E-04  1.15221E-04   1.33333E-04  4.71239E-05   1.35000E-03  1.51247E-04
  11      8.33333E-05  3.72603E-05   1.83333E-04  5.52494E-05       ---          ---       2.66667E-04  6.66166E-05
  12      6.66667E-05  3.33283E-05   1.16667E-04  4.40826E-05       ---          ---       1.83333E-04  5.52494E-05
  13          ---          ---       1.66667E-05  1.66667E-05       ---          ---       1.66667E-05  1.66667E-05
  14          ---          ---       1.66667E-05  1.66667E-05       ---          ---       1.66667E-05  1.66667E-05
  15          ---          ---           ---          ---           ---          ---           ---          ---
  16          ---          ---           ---          ---           ---          ---           ---          ---
  17          ---          ---           ---          ---           ---          ---           ---          ---
  18          ---          ---           ---          ---           ---          ---           ---          ---
  19          ---          ---           ---          ---           ---          ---           ---          ---
  20          ---          ---           ---          ---           ---          ---           ---          ---
  21          ---          ---           ---          ---           ---          ---           ---          ---
  22          ---          ---           ---          ---           ---          ---           ---          ---
  23          ---          ---           ---          ---           ---          ---           ---          ---
  24          ---          ---           ---          ---           ---          ---           ---          ---
  25          ---          ---           ---          ---           ---          ---           ---          ---
  26          ---          ---           ---          ---           ---          ---           ---          ---
  27          ---          ---           ---          ---           ---          ---           ---          ---
  28          ---          ---           ---          ---           ---          ---           ---          ---
  29          ---          ---           ---          ---           ---          ---           ---          ---
  30          ---          ---           ---          ---           ---          ---           ---          ---
  31          ---          ---           ---          ---           ---          ---           ---          ---
  32          ---          ---           ---          ---           ---          ---           ---          ---
  33          ---          ---           ---          ---           ---          ---           ---          ---
  34          ---          ---           ---          ---           ---          ---           ---          ---
  35          ---          ---           ---          ---           ---          ---           ---          ---
  36          ---          ---           ---          ---           ---          ---           ---          ---
  37          ---          ---           ---          ---           ---          ---           ---          ---
  38          ---          ---           ---          ---           ---          ---           ---          ---
  39          ---          ---           ---          ---           ---          ---           ---          ---
  40          ---          ---           ---          ---           ---          ---           ---          ---
  41          ---          ---           ---          ---           ---          ---           ---          ---
  42          ---          ---           ---          ---           ---          ---           ---          ---
  43          ---          ---           ---          ---           ---          ---           ---          ---
  44          ---          ---           ---          ---           ---          ---           ---          ---
  45          ---          ---           ---          ---           ---          ---           ---          ---
  46          ---          ---           ---          ---           ---          ---           ---          ---
  47          ---          ---           ---          ---           ---          ---           ---          ---
  48          ---          ---           ---          ---           ---          ---           ---          ---
  49          ---          ---           ---          ---           ---          ---           ---          ---
  50          ---          ---           ---          ---           ---          ---           ---          ---
 Total    5.81012E+00  9.20721E-03   1.52273E+02  2.07621E-02   3.56394E+02  4.09960E-02   5.14477E+02  4.26787E-02
-------------------------------------------------------------------------------------------------------------------

TABLE 3. Cluster composition (% Sb per cluster)
===================================================================================================================
Number of --------- DSB ----------   --------- SSB ----------   -------- OTHER ---------   ----- ALL CLUSTERS -----
 lesions    Average        SEM         Average        SEM         Average        SEM         Average        SEM    
===================================================================================================================
   1          ---          ---       1.66667E+01  0.00000E+00   0.00000E+00  0.00000E+00   4.16691E+00  9.94599E-04
   2      1.66667E+01  0.00000E+00   8.95657E+00  1.41988E-03   0.00000E+00  0.00000E+00   4.16716E+00  1.82926E-03
   3      1.20262E+01  6.72466E-03   6.51854E+00  2.57964E-03   0.00000E+00  0.00000E+00   4.16489E+00  3.32581E-03
   4      9.83828E+00  1.32291E-02   5.37086E+00  4.80185E-03   0.00000E+00  0.00000E+00   4.16755E+00  6.04528E-03
   5      8.55583E+00  2.20296E-02   4.71505E+00  9.68929E-03   0.00000E+00  0.00000E+00   4.17867E+00  1.15372E-02
   6      7.72444E+00  3.51249E-02   4.34151E+00  1.86366E-02   0.00000E+00  0.00000E+00   4.24903E+00  2.31674E-02
   7      7.12885E+00  6.17098E-02   4.04496E+00  3.18948E-02   0.00000E+00  0.00000E+00   4.15409E+00  3.87164E-02
   8      6.52348E+00  1.05244E-01   3.91907E+00  6.12339E-02   0.00000E+00  0.00000E+00   4.12740E+00  6.95975E-02
   9      6.29252E+00  1.95070E-01   3.88477E+00  1.22308E-01   0.00000E+00  0.00000E+00   4.12647E+00  1.31273E-01
  10      6.35802E+00  3.33298E-01   3.29630E+00  2.15093E-01   0.00000E+00  0.00000E+00   4.00000E+00  2.72703E-01
  11      4.84848E+00  7.42270E-01   3.58127E+00  5.50964E-01       ---          ---       3.97727E+00  4.56121E-01
  12      4.86111E+00  6.94444E-01   3.57143E+00  4.13029E-01       ---          ---       4.04040E+00  3.95265E-01
  13          ---          ---       3.84615E+00  0.00000E+00       ---          ---       3.84615E+00  0.00000E+00
  14          ---          ---       5.95238E+00  0.00000E+00       ---          ---       5.95238E+00  0.00000E+00
  15          ---          ---           ---          ---           ---          ---           ---          ---
  16          ---          ---           ---          ---           ---          ---           ---          ---
  17          ---          ---           ---          ---           ---          ---           ---          ---
  18          ---          ---           ---          ---           ---          ---           ---          ---
  19          ---          ---           ---          ---           ---          ---           ---          ---
  20          ---          ---           ---          ---           ---          ---           ---          ---
  21          ---          ---           ---          ---           ---          ---           ---          ---
  22          ---          ---           ---          ---           ---          ---           ---          ---
  23          ---          ---           ---          ---           ---          ---           ---          ---
  24          ---          ---           ---          ---           ---          ---           ---          ---
  25          ---          ---           ---          ---           ---          ---           ---          ---
  26          ---          ---           ---          ---           ---          ---           ---          ---
  27          ---          ---           ---          ---           ---          ---           ---          ---
  28          ---          ---           ---          ---           ---          ---           ---          ---
  29          ---          ---           ---          ---           ---          ---           ---          ---
  30          ---          ---           ---          ---           ---          ---           ---          ---
  31          ---          ---           ---          ---           ---          ---           ---          ---
  32          ---          ---           ---          ---           ---          ---           ---          ---
  33          ---          ---           ---          ---           ---          ---           ---          ---
  34          ---          ---           ---          ---           ---          ---           ---          ---
  35          ---          ---           ---          ---           ---          ---           ---          ---
  36          ---          ---           ---          ---           ---          ---           ---          ---
  37          ---          ---           ---          ---           ---          ---           ---          ---
  38          ---          ---           ---          ---           ---          ---           ---          ---
  39          ---          ---           ---          ---           ---          ---           ---          ---
  40          ---          ---           ---          ---           ---          ---           ---          ---
  41          ---          ---           ---          ---           ---          ---           ---          ---
  42          ---          ---           ---          ---           ---          ---           ---          ---
  43          ---          ---           ---          ---           ---          ---           ---          ---
  44          ---          ---           ---          ---           ---          ---           ---          ---
  45          ---          ---           ---          ---           ---          ---           ---          ---
  46          ---          ---           ---          ---           ---          ---           ---          ---
  47          ---          ---           ---          ---           ---          ---           ---          ---
  48          ---          ---           ---          ---           ---          ---           ---          ---
  49          ---          ---           ---          ---           ---          ---           ---          ---
  50          ---          ---           ---          ---           ---          ---           ---          ---
Average   1.40451E+01  5.61376E-03   1.35426E+01  1.39719E-03   0.00000E+00  0.00000E+00   4.16691E+00  4.37533E-04
-------------------------------------------------------------------------------------------------------------------
NOTES: (% Sb) is the percentage of lesions that are strand breaks.
The number of Sb is ((% Sb)/100)*(# lesions). The number of Bd is (1-(% Sb)/100)*(# lesions).

TABLE 4. Cluster Length (in base pair)
===================================================================================================================
Number of --------- DSB ----------   --------- SSB ----------   -------- OTHER ---------   ----- ALL CLUSTERS -----
 lesions    Average        SEM         Average        SEM         Average        SEM         Average        SEM    
===================================================================================================================
   1          ---          ---       1.66667E-01  0.00000E+00   1.66667E-01  0.00000E+00   1.66667E-01  0.00000E+00
   2      9.17974E-01  1.08696E-03   9.42256E-01  2.88432E-04   9.41064E-01  2.47091E-04   9.40815E-01  1.85172E-04
   3      1.61698E+00  2.05023E-03   1.73109E+00  7.38733E-04   1.71659E+00  8.22307E-04   1.71674E+00  5.29171E-04
   4      2.35272E+00  4.47918E-03   2.52158E+00  1.74035E-03   2.48972E+00  2.44146E-03   2.49263E+00  1.31265E-03
   5      3.11585E+00  8.69603E-03   3.31006E+00  4.29551E-03   3.26284E+00  7.23941E-03   3.26708E+00  3.21429E-03
   6      3.88160E+00  1.60481E-02   4.09365E+00  9.26925E-03   4.00343E+00  1.66419E-02   4.04402E+00  7.66382E-03
   7      4.59196E+00  3.22351E-02   4.89166E+00  1.88669E-02   4.86802E+00  4.00188E-02   4.82679E+00  1.57572E-02
   8      5.54548E+00  6.67065E-02   5.58713E+00  4.08134E-02   5.57251E+00  9.53626E-02   5.57303E+00  3.28688E-02
   9      6.25340E+00  1.32019E-01   6.40259E+00  7.86564E-02   6.40417E+00  1.84889E-01   6.36508E+00  6.38916E-02
  10      7.02469E+00  2.43091E-01   7.33889E+00  1.87846E-01   7.58333E+00  4.81812E-01   7.25729E+00  1.41735E-01
  11      8.93333E+00  7.12195E-01   8.83333E+00  4.11943E-01       ---          ---       8.86458E+00  3.46684E-01
  12      8.33333E+00  8.71355E-01   8.97619E+00  4.32521E-01       ---          ---       8.74242E+00  4.04747E-01
  13          ---          ---       1.00000E+01  0.00000E+00       ---          ---       1.00000E+01  0.00000E+00
  14          ---          ---       9.50000E+00  0.00000E+00       ---          ---       9.50000E+00  0.00000E+00
  15          ---          ---           ---          ---           ---          ---           ---          ---
  16          ---          ---           ---          ---           ---          ---           ---          ---
  17          ---          ---           ---          ---           ---          ---           ---          ---
  18          ---          ---           ---          ---           ---          ---           ---          ---
  19          ---          ---           ---          ---           ---          ---           ---          ---
  20          ---          ---           ---          ---           ---          ---           ---          ---
  21          ---          ---           ---          ---           ---          ---           ---          ---
  22          ---          ---           ---          ---           ---          ---           ---          ---
  23          ---          ---           ---          ---           ---          ---           ---          ---
  24          ---          ---           ---          ---           ---          ---           ---          ---
  25          ---          ---           ---          ---           ---          ---           ---          ---
  26          ---          ---           ---          ---           ---          ---           ---          ---
  27          ---          ---           ---          ---           ---          ---           ---          ---
  28          ---          ---           ---          ---           ---          ---           ---          ---
  29          ---          ---           ---          ---           ---          ---           ---          ---
  30          ---          ---           ---          ---           ---          ---           ---          ---
  31          ---          ---           ---          ---           ---          ---           ---          ---
  32          ---          ---           ---          ---           ---          ---           ---          ---
  33          ---          ---           ---          ---           ---          ---           ---          ---
  34          ---          ---           ---          ---           ---          ---           ---          ---
  35          ---          ---           ---          ---           ---          ---           ---          ---
  36          ---          ---           ---          ---           ---          ---           ---          ---
  37          ---          ---           ---          ---           ---          ---           ---          ---
  38          ---          ---           ---          ---           ---          ---           ---          ---
  39          ---          ---           ---          ---           ---          ---           ---          ---
  40          ---          ---           ---          ---           ---          ---           ---          ---
  41          ---          ---           ---          ---           ---          ---           ---          ---
  42          ---          ---           ---          ---           ---          ---           ---          ---
  43          ---          ---           ---          ---           ---          ---           ---          ---
  44          ---          ---           ---          ---           ---          ---           ---          ---
  45          ---          ---           ---          ---           ---          ---           ---          ---
  46          ---          ---           ---          ---           ---          ---           ---          ---
  47          ---          ---           ---          ---           ---          ---           ---          ---
  48          ---          ---           ---          ---           ---          ---           ---          ---
  49          ---          ---           ---          ---           ---          ---           ---          ---
  50          ---          ---           ---          ---           ---          ---           ---          ---
Average   1.42761E+00  1.55758E-03   5.68571E-01  2.26666E-04   3.44235E-01  9.61592E-05   4.22876E-01  9.73387E-05
-------------------------------------------------------------------------------------------------------------------

TABLE 5. NUMBER OF LESIONS DIVIDED BY TWICE THE CLUSTER LENGTH (lesions per nucleotide)
===================================================================================================================
Number of --------- DSB ----------   --------- SSB ----------   -------- OTHER ---------   ----- ALL CLUSTERS -----
 lesions    Average        SEM         Average        SEM         Average        SEM         Average        SEM    
===================================================================================================================
   1          ---          ---       8.33333E-02  0.00000E+00   8.33333E-02  0.00000E+00   8.33333E-02  0.00000E+00
   2      4.49928E-02  8.73878E-05   4.09802E-02  1.95526E-05   4.12464E-02  1.70287E-05   4.12580E-02  1.27431E-05
   3      3.14346E-02  5.84136E-05   2.89227E-02  1.89165E-05   2.92520E-02  2.11788E-05   2.92424E-02  1.38008E-05
   4      2.70116E-02  6.95284E-05   2.48212E-02  2.40116E-05   2.52068E-02  3.43185E-05   2.51858E-02  1.85507E-05
   5      2.45989E-02  8.92247E-05   2.28464E-02  3.78411E-05   2.33374E-02  6.72549E-05   2.32411E-02  2.94377E-05
   6      2.31511E-02  1.17125E-04   2.17637E-02  6.02934E-05   2.23452E-02  1.15310E-04   2.20940E-02  5.19261E-05
   7      2.25306E-02  1.82116E-04   2.09986E-02  9.51368E-05   2.11296E-02  2.07975E-04   2.13430E-02  8.19592E-05
   8      2.11477E-02  2.92569E-04   2.08754E-02  1.66526E-04   2.09810E-02  4.17008E-04   2.09570E-02  1.37608E-04
   9      2.08887E-02  4.53627E-04   2.02337E-02  2.65895E-04   2.01178E-02  5.44240E-04   2.03872E-02  2.14588E-04
  10      2.04388E-02  7.61790E-04   1.95427E-02  5.27007E-04   1.88354E-02  1.18920E-03   1.97744E-02  4.09130E-04
  11      1.75720E-02  1.47893E-03   1.77182E-02  9.16297E-04       ---          ---       1.76725E-02  7.53255E-04
  12      2.06794E-02  2.16770E-03   1.88412E-02  9.51339E-04       ---          ---       1.95096E-02  9.67661E-04
  13          ---          ---       1.80556E-02  0.00000E+00       ---          ---       1.80556E-02  0.00000E+00
  14          ---          ---       2.04678E-02  0.00000E+00       ---          ---       2.04678E-02  0.00000E+00
  15          ---          ---           ---          ---           ---          ---           ---          ---
  16          ---          ---           ---          ---           ---          ---           ---          ---
  17          ---          ---           ---          ---           ---          ---           ---          ---
  18          ---          ---           ---          ---           ---          ---           ---          ---
  19          ---          ---           ---          ---           ---          ---           ---          ---
  20          ---          ---           ---          ---           ---          ---           ---          ---
  21          ---          ---           ---          ---           ---          ---           ---          ---
  22          ---          ---           ---          ---           ---          ---           ---          ---
  23          ---          ---           ---          ---           ---          ---           ---          ---
  24          ---          ---           ---          ---           ---          ---           ---          ---
  25          ---          ---           ---          ---           ---          ---           ---          ---
  26          ---          ---           ---          ---           ---          ---           ---          ---
  27          ---          ---           ---          ---           ---          ---           ---          ---
  28          ---          ---           ---          ---           ---          ---           ---          ---
  29          ---          ---           ---          ---           ---          ---           ---          ---
  30          ---          ---           ---          ---           ---          ---           ---          ---
  31          ---          ---           ---          ---           ---          ---           ---          ---
  32          ---          ---           ---          ---           ---          ---           ---          ---
  33          ---          ---           ---          ---           ---          ---           ---          ---
  34          ---          ---           ---          ---           ---          ---           ---          ---
  35          ---          ---           ---          ---           ---          ---           ---          ---
  36          ---          ---           ---          ---           ---          ---           ---          ---
  37          ---          ---           ---          ---           ---          ---           ---          ---
  38          ---          ---           ---          ---           ---          ---           ---          ---
  39          ---          ---           ---          ---           ---          ---           ---          ---
  40          ---          ---           ---          ---           ---          ---           ---          ---
  41          ---          ---           ---          ---           ---          ---           ---          ---
  42          ---          ---           ---          ---           ---          ---           ---          ---
  43          ---          ---           ---          ---           ---          ---           ---          ---
  44          ---          ---           ---          ---           ---          ---           ---          ---
  45          ---          ---           ---          ---           ---          ---           ---          ---
  46          ---          ---           ---          ---           ---          ---           ---          ---
  47          ---          ---           ---          ---           ---          ---           ---          ---
  48          ---          ---           ---          ---           ---          ---           ---          ---
  49          ---          ---           ---          ---           ---          ---           ---          ---
  50          ---          ---           ---          ---           ---          ---           ---          ---
Average   3.77547E-02  5.16220E-05   6.63994E-02  9.01971E-06   7.50359E-02  4.47219E-06   7.20584E-02  4.19039E-06
-------------------------------------------------------------------------------------------------------------------

TABLE 6. Number of clusters per cell per Gy per track.  Cluster yields are for a representative cell containing
an average of 1.000 Gbp (giga basepair) of DNA.  Cluster induction is proportional to absorbed dose up to at least
a hundred or thousand Gy. The category "OTHER" includes all classes of individual and clustered DNA lesion, except
for SSB and DSB.  SEM = standard error of the mean.
===================================================================================================================
Number of --------- DSB ----------   --------- SSB ----------   -------- OTHER ---------   ----- ALL CLUSTERS -----
 lesions    Average        SEM         Average        SEM         Average        SEM         Average        SEM    
===================================================================================================================
   1          ---          ---       1.16550E+00  1.02401E-03   3.49620E+00  2.96745E-03   4.66170E+00  3.93947E-03
   2      3.74194E-02  9.08449E-05   4.70308E-01  5.16586E-04   6.52788E-01  6.82878E-04   1.16052E+00  1.15242E-03
   3      2.08947E-02  6.75044E-05   1.45681E-01  2.21072E-04   1.21721E-01  1.91474E-04   2.88297E-01  3.64658E-04
   4      8.02616E-03  4.09238E-05   4.09021E-02  9.90755E-05   2.27296E-02  7.18829E-05   7.16579E-02  1.40642E-04
   5      2.64752E-03  2.31177E-05   1.09012E-02  4.87337E-05   4.19067E-03  2.91871E-05   1.77394E-02  6.32911E-05
   6      8.36141E-04  1.30130E-05   2.82657E-03  2.40294E-05   7.69204E-04  1.26112E-05   4.43191E-03  3.02937E-05
   7      2.38337E-04  6.96770E-06   7.15657E-04  1.20499E-05   1.49763E-04  5.52178E-06   1.10376E-03  1.49833E-05
   8      6.96068E-05  3.76427E-06   1.74894E-04  5.93229E-06   3.18450E-05  2.57130E-06   2.76346E-04  7.42430E-06
   9      1.96162E-05  1.98041E-06   4.61568E-05  3.07413E-06   8.05496E-06  1.27615E-06   7.38279E-05  3.90462E-06
  10      5.50486E-06  1.06081E-06   9.41274E-06  1.42238E-06   1.63440E-06  5.79909E-07   1.65520E-05  1.86267E-06
  11      1.02198E-06  4.57953E-07   2.22607E-06  6.73310E-07       ---          ---       3.24805E-06  8.14010E-07
  12      8.62382E-07  4.32091E-07   1.39094E-06  5.26296E-07       ---          ---       2.25332E-06  6.80772E-07
  13          ---          ---       2.19701E-07  0.00000E+00       ---          ---       2.19701E-07  0.00000E+00
  14          ---          ---       2.12365E-07  0.00000E+00       ---          ---       2.12365E-07  0.00000E+00
  15          ---          ---           ---          ---           ---          ---           ---          ---
  16          ---          ---           ---          ---           ---          ---           ---          ---
  17          ---          ---           ---          ---           ---          ---           ---          ---
  18          ---          ---           ---          ---           ---          ---           ---          ---
  19          ---          ---           ---          ---           ---          ---           ---          ---
  20          ---          ---           ---          ---           ---          ---           ---          ---
  21          ---          ---           ---          ---           ---          ---           ---          ---
  22          ---          ---           ---          ---           ---          ---           ---          ---
  23          ---          ---           ---          ---           ---          ---           ---          ---
  24          ---          ---           ---          ---           ---          ---           ---          ---
  25          ---          ---           ---          ---           ---          ---           ---          ---
  26          ---          ---           ---          ---           ---          ---           ---          ---
  27          ---          ---           ---          ---           ---          ---           ---          ---
  28          ---          ---           ---          ---           ---          ---           ---          ---
  29          ---          ---           ---          ---           ---          ---           ---          ---
  30          ---          ---           ---          ---           ---          ---           ---          ---
  31          ---          ---           ---          ---           ---          ---           ---          ---
  32          ---          ---           ---          ---           ---          ---           ---          ---
  33          ---          ---           ---          ---           ---          ---           ---          ---
  34          ---          ---           ---          ---           ---          ---           ---          ---
  35          ---          ---           ---          ---           ---          ---           ---          ---
  36          ---          ---           ---          ---           ---          ---           ---          ---
  37          ---          ---           ---          ---           ---          ---           ---          ---
  38          ---          ---           ---          ---           ---          ---           ---          ---
  39          ---          ---           ---          ---           ---          ---           ---          ---
  40          ---          ---           ---          ---           ---          ---           ---          ---
  41          ---          ---           ---          ---           ---          ---           ---          ---
  42          ---          ---           ---          ---           ---          ---           ---          ---
  43          ---          ---           ---          ---           ---          ---           ---          ---
  44          ---          ---           ---          ---           ---          ---           ---          ---
  45          ---          ---           ---          ---           ---          ---           ---          ---
  46          ---          ---           ---          ---           ---          ---           ---          ---
  47          ---          ---           ---          ---           ---          ---           ---          ---
  48          ---          ---           ---          ---           ---          ---           ---          ---
  49          ---          ---           ---          ---           ---          ---           ---          ---
  50          ---          ---           ---          ---           ---          ---           ---          ---
 Total    7.01589E-02  1.31198E-04   1.83707E+00  1.63595E-03   4.29859E+00  3.69194E-03   6.20582E+00  5.37027E-03
-------------------------------------------------------------------------------------------------------------------
