# Supplementary material for: A computational method to estimate the relative biological effectiveness and tumor control probability for low-LET proton irradiations
Source: PLoS One. 2026 Mar 20;21(3):e0341352. doi: 10.1371/journal.pone.0341352 (PMC13004361; doi:10.1371/journal.pone.0341352)
Supplement: S1 File — These files include the DSB yields simulated by MCDS and the proton spectra used at different LET positions. Available at: https://nfuedu-my.sharepoint.com/personal/ccchan_nfu_edu_tw/_layouts/15/onedrive.aspx?id=%2Fpersonal%2Fccchan%5Fnfu%5Fedu%5Ftw%2FDocuments%2Fplos%20one&ga=1. (ZIP) [file pone.0341352.s001.zip › MCDS/proton/P2/1.out]

===============================
MCDS Version 3.00B  15-JUL-2011
===============================
      1.334     running time (min)
 1.0000E+00     DNA content (Gbp)
 8.0000E+00     Dia. of cell nucleus (um)
      10000     number of cells (nocs)
  987654321     random number seed


MXRF TABLE: Particle types and properties of the (input) mixed radiation field. The hypoxia reduction factor (HRF)
for DSB induction is estimated as [1/(1-pcr)]^2, where pcr = the probability a lesion undergoes chemical repair
for the specified (input) oxygen concentration compared to fully aerobic (100% O2) conditions.  The frequency-mean
specific energy (zf) is for a spherical target representative of the cell nucleus. Radiative losses by the primary
charged particle are assumed non-local and do not not contribute to specific energy or the dose per unit fluence
(DPUF).  The reported stopping power is at the point of entry into the cell nucleus (pO2 = 1.000%).
===================================================================================================================
        Normed   -- Kinetic Energy --               Stopping Power (keV/um)      CSDA       Dosimetry (Gy)    HRF
  Ion     wt       (MeV)     (MeV/A)      zeb     Coll+Nuc  Radiat    Total    Range (cm)   DPUF       zf     DSB
===================================================================================================================
    p  1.88E-03  7.020E+00  7.020E+00  6.758E+01  5.99E+00 0.00E+00 5.991E+00  6.565E-02  1.002E+01 1.99E-02 1.407
    p  5.08E-02  1.036E+01  1.036E+01  4.603E+01  4.37E+00 0.00E+00 4.365E+00  1.319E-01  7.199E+00 1.43E-02 1.407
    p  1.37E-01  1.143E+01  1.143E+01  4.180E+01  4.03E+00 0.00E+00 4.029E+00  1.574E-01  6.626E+00 1.32E-02 1.407
    p  2.17E-01  1.190E+01  1.190E+01  4.017E+01  3.90E+00 0.00E+00 3.898E+00  1.693E-01  6.405E+00 1.27E-02 1.408
    p  2.71E-01  1.286E+01  1.286E+01  3.723E+01  3.66E+00 0.00E+00 3.659E+00  1.947E-01  6.000E+00 1.19E-02 1.408
    p  2.02E-01  1.405E+01  1.405E+01  3.414E+01  3.40E+00 0.00E+00 3.404E+00  2.285E-01  5.570E+00 1.11E-02 1.408
    p  9.42E-02  1.488E+01  1.488E+01  3.228E+01  3.25E+00 0.00E+00 3.248E+00  2.534E-01  5.309E+00 1.06E-02 1.408
    p  2.64E-02  1.583E+01  1.583E+01  3.039E+01  3.09E+00 0.00E+00 3.088E+00  2.835E-01  5.041E+00 1.00E-02 1.408
    p  0.00E+00  1.690E+01  1.690E+01  2.851E+01  2.93E+00 0.00E+00 2.927E+00  3.191E-01  4.773E+00 9.49E-03 1.408
  Avg  1.11E-01  1.283E+01  1.283E+01  3.773E+01  3.70E+00 0.00E+00 3.697E+00  1.953E-01  6.065E+00 1.21E-02 1.408
===================================================================================================================
ZEB = (zeff/beta)^2 (Barkas 1963); DPUF = absorbed dose per unit fluence (nGy-cm^2/particle); zf in units of Gy

TABLE 1. Percent (%) cluster yields by complexity, as classified using the scheme of Nikjoo et al. (IJRB 71, 
467-483 1997 and and Radiat. Res. 156, 577-583 2001).
===================================================================================================================
    68.786     BD    - one or more Bd (no Sb)
    28.635     SSB   - Sb (no auxilary damage)
     1.199     SSB+  - two Sb on the same strand
     0.142     2SSB  - two or more Sb on opposite strands separated by at least 10 bp
     1.084     DSB   - two Sb on opposite strands with a separation <= 10 bp
     0.139     DSB+  - DSB accompanied by one (or more) additional Sb within 10 bp separation
     0.015     DSB++ - more than one DSB whether within the 10 bp separation or further apart
     4.474     SSBc  - fraction of complex damage (SSB+ and 2SSB) among SSBs
    38.699     SSBcb - fraction of complex damage (SSB+ and 2SSB) among SSBs; base damage included
    12.445     DSBc  - fraction of complex damage (DSB+ and DSB++) among DSBs
    49.288     DSBcb - fraction of complex damage (DSB+ and DSB++) among DSBs; base damage included
===================================================================================================================

TABLE 2. Number of clusters per cell per Gy.  Cluster yields are for a representative cell containing an average
of 1.000 Gbp (giga basepair) of DNA.  Cluster induction is proportional to absorbed dose up to at least a
hundred or thousand Gy. The category "OTHER" includes all classes of individual and clustered DNA lesion, except
for SSB and DSB.  SEM = standard error of the mean.
===================================================================================================================
Number of --------- DSB ----------   --------- SSB ----------   -------- OTHER ---------   ----- ALL CLUSTERS -----
 lesions    Average        SEM         Average        SEM         Average        SEM         Average        SEM    
===================================================================================================================
   1          ---          ---       9.92448E+01  2.97276E-02   2.97597E+02  5.76135E-02   3.96842E+02  6.97358E-02
   2      3.36513E+00  7.24659E-03   4.23502E+01  2.34214E-02   5.87346E+01  2.64900E-02   1.04450E+02  3.44019E-02
   3      1.98902E+00  5.64931E-03   1.38464E+01  1.46634E-02   1.15608E+01  1.30744E-02   2.73962E+01  1.95848E-02
   4      8.07617E-01  3.64454E-03   4.11217E+00  8.00975E-03   2.28995E+00  5.99987E-03   7.20973E+00  1.04222E-02
   5      2.83317E-01  2.14113E-03   1.16380E+00  4.43816E-03   4.48700E-01  2.73543E-03   1.89582E+00  5.63262E-03
   6      9.15833E-02  1.24008E-03   3.13833E-01  2.28977E-03   8.63167E-02  1.19132E-03   4.91733E-01  2.87559E-03
   7      3.06000E-02  7.09674E-04   8.43500E-02  1.18862E-03   1.74500E-02  5.37867E-04   1.32400E-01  1.48381E-03
   8      8.06667E-03  3.69919E-04   2.09000E-02  5.81394E-04   3.46667E-03  2.40193E-04   3.24333E-02  7.32101E-04
   9      2.85000E-03  2.18640E-04   5.63333E-03  3.05782E-04   8.00000E-04  1.15198E-04   9.28333E-03  3.94416E-04
  10      6.33333E-04  1.02550E-04   1.31667E-03  1.47558E-04   2.00000E-04  5.77033E-05   2.15000E-03  1.88081E-04
  11      2.33333E-04  6.23204E-05   3.83333E-04  7.98425E-05   3.33333E-05  2.35690E-05   6.50000E-04  1.03885E-04
  12      5.00000E-05  2.88646E-05   1.50000E-04  4.99800E-05       ---          ---       2.00000E-04  5.77033E-05
  13      1.66667E-05  1.66667E-05   1.66667E-05  1.66667E-05       ---          ---       3.33333E-05  2.35690E-05
  14          ---          ---           ---          ---           ---          ---           ---          ---
  15      1.66667E-05  1.66667E-05       ---          ---           ---          ---       1.66667E-05  1.66667E-05
  16          ---          ---       1.66667E-05  1.66667E-05       ---          ---       1.66667E-05  1.66667E-05
  17          ---          ---           ---          ---           ---          ---           ---          ---
  18          ---          ---           ---          ---           ---          ---           ---          ---
  19          ---          ---           ---          ---           ---          ---           ---          ---
  20          ---          ---           ---          ---           ---          ---           ---          ---
  21          ---          ---           ---          ---           ---          ---           ---          ---
  22          ---          ---           ---          ---           ---          ---           ---          ---
  23          ---          ---           ---          ---           ---          ---           ---          ---
  24          ---          ---           ---          ---           ---          ---           ---          ---
  25          ---          ---           ---          ---           ---          ---           ---          ---
  26          ---          ---           ---          ---           ---          ---           ---          ---
  27          ---          ---           ---          ---           ---          ---           ---          ---
  28          ---          ---           ---          ---           ---          ---           ---          ---
  29          ---          ---           ---          ---           ---          ---           ---          ---
  30          ---          ---           ---          ---           ---          ---           ---          ---
  31          ---          ---           ---          ---           ---          ---           ---          ---
  32          ---          ---           ---          ---           ---          ---           ---          ---
  33          ---          ---           ---          ---           ---          ---           ---          ---
  34          ---          ---           ---          ---           ---          ---           ---          ---
  35          ---          ---           ---          ---           ---          ---           ---          ---
  36          ---          ---           ---          ---           ---          ---           ---          ---
  37          ---          ---           ---          ---           ---          ---           ---          ---
  38          ---          ---           ---          ---           ---          ---           ---          ---
  39          ---          ---           ---          ---           ---          ---           ---          ---
  40          ---          ---           ---          ---           ---          ---           ---          ---
  41          ---          ---           ---          ---           ---          ---           ---          ---
  42          ---          ---           ---          ---           ---          ---           ---          ---
  43          ---          ---           ---          ---           ---          ---           ---          ---
  44          ---          ---           ---          ---           ---          ---           ---          ---
  45          ---          ---           ---          ---           ---          ---           ---          ---
  46          ---          ---           ---          ---           ---          ---           ---          ---
  47          ---          ---           ---          ---           ---          ---           ---          ---
  48          ---          ---           ---          ---           ---          ---           ---          ---
  49          ---          ---           ---          ---           ---          ---           ---          ---
  50          ---          ---           ---          ---           ---          ---           ---          ---
 Total    6.57913E+00  9.74351E-03   1.61144E+02  2.21006E-02   3.70739E+02  4.28732E-02   5.38462E+02  4.48586E-02
-------------------------------------------------------------------------------------------------------------------

TABLE 3. Cluster composition (% Sb per cluster)
===================================================================================================================
Number of --------- DSB ----------   --------- SSB ----------   -------- OTHER ---------   ----- ALL CLUSTERS -----
 lesions    Average        SEM         Average        SEM         Average        SEM         Average        SEM    
===================================================================================================================
   1          ---          ---       1.66667E+01  0.00000E+00   0.00000E+00  0.00000E+00   4.16812E+00  1.01278E-03
   2      1.66667E+01  0.00000E+00   8.95476E+00  1.35005E-03   0.00000E+00  0.00000E+00   4.16758E+00  1.75060E-03
   3      1.20287E+01  6.20863E-03   6.51517E+00  2.38115E-03   0.00000E+00  0.00000E+00   4.16586E+00  3.11214E-03
   4      9.82508E+00  1.17776E-02   5.36932E+00  4.33183E-03   0.00000E+00  0.00000E+00   4.16158E+00  5.42376E-03
   5      8.55633E+00  1.96456E-02   4.72061E+00  8.38528E-03   0.00000E+00  0.00000E+00   4.17747E+00  9.93918E-03
   6      7.66710E+00  3.10232E-02   4.29443E+00  1.62441E-02   0.00000E+00  0.00000E+00   4.16104E+00  1.99633E-02
   7      7.10847E+00  5.02295E-02   3.99307E+00  2.73650E-02   0.00000E+00  0.00000E+00   4.18693E+00  3.31459E-02
   8      6.78641E+00  8.97067E-02   3.89964E+00  5.10896E-02   0.00000E+00  0.00000E+00   4.19189E+00  5.87821E-02
   9      6.31712E+00  1.52154E-01   3.74819E+00  9.47317E-02   0.00000E+00  0.00000E+00   4.20953E+00  1.04676E-01
  10      6.22807E+00  2.99387E-01   3.48101E+00  1.83111E-01   0.00000E+00  0.00000E+00   3.96641E+00  2.10897E-01
  11      5.19481E+00  4.68869E-01   3.75494E+00  4.24610E-01   0.00000E+00  0.00000E+00   4.07925E+00  3.52704E-01
  12      6.94444E+00  0.00000E+00   3.54938E+00  4.08295E-01       ---          ---       4.39815E+00  5.36100E-01
  13      3.84615E+00  0.00000E+00   6.41026E+00  0.00000E+00       ---          ---       5.12821E+00  1.28205E+00
  14          ---          ---           ---          ---           ---          ---           ---          ---
  15      3.33333E+00  0.00000E+00       ---          ---           ---          ---       3.33333E+00  0.00000E+00
  16          ---          ---       5.20833E+00  0.00000E+00       ---          ---       5.20833E+00  0.00000E+00
  17          ---          ---           ---          ---           ---          ---           ---          ---
  18          ---          ---           ---          ---           ---          ---           ---          ---
  19          ---          ---           ---          ---           ---          ---           ---          ---
  20          ---          ---           ---          ---           ---          ---           ---          ---
  21          ---          ---           ---          ---           ---          ---           ---          ---
  22          ---          ---           ---          ---           ---          ---           ---          ---
  23          ---          ---           ---          ---           ---          ---           ---          ---
  24          ---          ---           ---          ---           ---          ---           ---          ---
  25          ---          ---           ---          ---           ---          ---           ---          ---
  26          ---          ---           ---          ---           ---          ---           ---          ---
  27          ---          ---           ---          ---           ---          ---           ---          ---
  28          ---          ---           ---          ---           ---          ---           ---          ---
  29          ---          ---           ---          ---           ---          ---           ---          ---
  30          ---          ---           ---          ---           ---          ---           ---          ---
  31          ---          ---           ---          ---           ---          ---           ---          ---
  32          ---          ---           ---          ---           ---          ---           ---          ---
  33          ---          ---           ---          ---           ---          ---           ---          ---
  34          ---          ---           ---          ---           ---          ---           ---          ---
  35          ---          ---           ---          ---           ---          ---           ---          ---
  36          ---          ---           ---          ---           ---          ---           ---          ---
  37          ---          ---           ---          ---           ---          ---           ---          ---
  38          ---          ---           ---          ---           ---          ---           ---          ---
  39          ---          ---           ---          ---           ---          ---           ---          ---
  40          ---          ---           ---          ---           ---          ---           ---          ---
  41          ---          ---           ---          ---           ---          ---           ---          ---
  42          ---          ---           ---          ---           ---          ---           ---          ---
  43          ---          ---           ---          ---           ---          ---           ---          ---
  44          ---          ---           ---          ---           ---          ---           ---          ---
  45          ---          ---           ---          ---           ---          ---           ---          ---
  46          ---          ---           ---          ---           ---          ---           ---          ---
  47          ---          ---           ---          ---           ---          ---           ---          ---
  48          ---          ---           ---          ---           ---          ---           ---          ---
  49          ---          ---           ---          ---           ---          ---           ---          ---
  50          ---          ---           ---          ---           ---          ---           ---          ---
Average   1.38850E+01  5.39768E-03   1.33599E+01  1.37357E-03   0.00000E+00  0.00000E+00   4.16786E+00  4.41426E-04
-------------------------------------------------------------------------------------------------------------------
NOTES: (% Sb) is the percentage of lesions that are strand breaks.
The number of Sb is ((% Sb)/100)*(# lesions). The number of Bd is (1-(% Sb)/100)*(# lesions).

TABLE 4. Cluster Length (in base pair)
===================================================================================================================
Number of --------- DSB ----------   --------- SSB ----------   -------- OTHER ---------   ----- ALL CLUSTERS -----
 lesions    Average        SEM         Average        SEM         Average        SEM         Average        SEM    
===================================================================================================================
   1          ---          ---       1.66667E-01  0.00000E+00   1.66667E-01  0.00000E+00   1.66667E-01  0.00000E+00
   2      9.15083E-01  1.05166E-03   9.39761E-01  2.77059E-04   9.38157E-01  2.34878E-04   9.38081E-01  1.75362E-04
   3      1.61131E+00  1.90662E-03   1.72571E+00  6.86598E-04   1.71225E+00  7.65635E-04   1.71175E+00  4.90265E-04
   4      2.34178E+00  3.99354E-03   2.51336E+00  1.58014E-03   2.48516E+00  2.17742E-03   2.48510E+00  1.18520E-03
   5      3.10612E+00  7.97394E-03   3.29561E+00  3.66463E-03   3.25503E+00  6.28159E-03   3.25677E+00  2.75299E-03
   6      3.85177E+00  1.41594E-02   4.08190E+00  8.33463E-03   4.04159E+00  1.46488E-02   4.03313E+00  6.75467E-03
   7      4.63295E+00  2.66183E-02   4.85541E+00  1.62889E-02   4.76298E+00  3.30586E-02   4.78920E+00  1.34132E-02
   8      5.43305E+00  5.23354E-02   5.62159E+00  3.38795E-02   5.62015E+00  7.86877E-02   5.56982E+00  2.71463E-02
   9      6.35355E+00  1.00715E-01   6.36637E+00  6.89318E-02   6.50347E+00  1.75483E-01   6.37994E+00  5.45643E-02
  10      7.09649E+00  2.28521E-01   7.41350E+00  1.48528E-01   7.23611E+00  3.10763E-01   7.30362E+00  1.16667E-01
  11      8.40476E+00  4.02493E-01   8.48551E+00  2.99486E-01   8.25000E+00  9.16667E-01   8.44444E+00  2.27474E-01
  12      8.27778E+00  9.24629E-01   8.98148E+00  3.84343E-01       ---          ---       8.80556E+00  3.57598E-01
  13      9.66667E+00  0.00000E+00   1.03333E+01  0.00000E+00       ---          ---       1.00000E+01  3.33333E-01
  14          ---          ---           ---          ---           ---          ---           ---          ---
  15      1.05000E+01  0.00000E+00       ---          ---           ---          ---       1.05000E+01  0.00000E+00
  16          ---          ---       1.10000E+01  0.00000E+00       ---          ---       1.10000E+01  0.00000E+00
  17          ---          ---           ---          ---           ---          ---           ---          ---
  18          ---          ---           ---          ---           ---          ---           ---          ---
  19          ---          ---           ---          ---           ---          ---           ---          ---
  20          ---          ---           ---          ---           ---          ---           ---          ---
  21          ---          ---           ---          ---           ---          ---           ---          ---
  22          ---          ---           ---          ---           ---          ---           ---          ---
  23          ---          ---           ---          ---           ---          ---           ---          ---
  24          ---          ---           ---          ---           ---          ---           ---          ---
  25          ---          ---           ---          ---           ---          ---           ---          ---
  26          ---          ---           ---          ---           ---          ---           ---          ---
  27          ---          ---           ---          ---           ---          ---           ---          ---
  28          ---          ---           ---          ---           ---          ---           ---          ---
  29          ---          ---           ---          ---           ---          ---           ---          ---
  30          ---          ---           ---          ---           ---          ---           ---          ---
  31          ---          ---           ---          ---           ---          ---           ---          ---
  32          ---          ---           ---          ---           ---          ---           ---          ---
  33          ---          ---           ---          ---           ---          ---           ---          ---
  34          ---          ---           ---          ---           ---          ---           ---          ---
  35          ---          ---           ---          ---           ---          ---           ---          ---
  36          ---          ---           ---          ---           ---          ---           ---          ---
  37          ---          ---           ---          ---           ---          ---           ---          ---
  38          ---          ---           ---          ---           ---          ---           ---          ---
  39          ---          ---           ---          ---           ---          ---           ---          ---
  40          ---          ---           ---          ---           ---          ---           ---          ---
  41          ---          ---           ---          ---           ---          ---           ---          ---
  42          ---          ---           ---          ---           ---          ---           ---          ---
  43          ---          ---           ---          ---           ---          ---           ---          ---
  44          ---          ---           ---          ---           ---          ---           ---          ---
  45          ---          ---           ---          ---           ---          ---           ---          ---
  46          ---          ---           ---          ---           ---          ---           ---          ---
  47          ---          ---           ---          ---           ---          ---           ---          ---
  48          ---          ---           ---          ---           ---          ---           ---          ---
  49          ---          ---           ---          ---           ---          ---           ---          ---
  50          ---          ---           ---          ---           ---          ---           ---          ---
Average   1.46228E+00  1.51415E-03   5.97422E-01  2.29936E-04   3.56403E-01  9.88802E-05   4.42049E-01  9.96797E-05
-------------------------------------------------------------------------------------------------------------------

TABLE 5. NUMBER OF LESIONS DIVIDED BY TWICE THE CLUSTER LENGTH (lesions per nucleotide)
===================================================================================================================
Number of --------- DSB ----------   --------- SSB ----------   -------- OTHER ---------   ----- ALL CLUSTERS -----
 lesions    Average        SEM         Average        SEM         Average        SEM         Average        SEM    
===================================================================================================================
   1          ---          ---       8.33333E-02  0.00000E+00   8.33333E-02  0.00000E+00   8.33333E-02  0.00000E+00
   2      4.52310E-02  8.52145E-05   4.11179E-02  1.88913E-05   4.14088E-02  1.62841E-05   4.14123E-02  1.21447E-05
   3      3.15780E-02  5.42354E-05   2.90563E-02  1.77127E-05   2.93287E-02  1.97676E-05   2.93545E-02  1.28055E-05
   4      2.71500E-02  6.20416E-05   2.48974E-02  2.20588E-05   2.52962E-02  3.11671E-05   2.52741E-02  1.69694E-05
   5      2.48002E-02  8.40367E-05   2.29640E-02  3.25523E-05   2.33441E-02  5.75365E-05   2.33348E-02  2.53357E-05
   6      2.33053E-02  1.00599E-04   2.18730E-02  5.53742E-05   2.21726E-02  1.01816E-04   2.21727E-02  4.49070E-05
   7      2.24025E-02  1.50727E-04   2.12300E-02  8.58609E-05   2.16214E-02  1.82287E-04   2.15663E-02  7.18867E-05
   8      2.15111E-02  2.49004E-04   2.07576E-02  1.42252E-04   2.07060E-02  3.44627E-04   2.09550E-02  1.18025E-04
   9      2.05263E-02  3.29479E-04   2.05189E-02  2.57457E-04   1.99678E-02  6.28866E-04   2.04608E-02  1.95341E-04
  10      2.03994E-02  7.35982E-04   1.93457E-02  4.09154E-04   1.95721E-02  8.11204E-04   1.96772E-02  3.39987E-04
  11      1.87547E-02  9.57306E-04   1.85521E-02  7.25514E-04   1.87500E-02  2.08333E-03   1.86350E-02  5.46242E-04
  12      2.06301E-02  2.23192E-03   1.88231E-02  7.81511E-04       ---          ---       1.92749E-02  7.84364E-04
  13      1.86782E-02  0.00000E+00   1.74731E-02  0.00000E+00       ---          ---       1.80756E-02  6.02522E-04
  14          ---          ---           ---          ---           ---          ---           ---          ---
  15      1.98413E-02  0.00000E+00       ---          ---           ---          ---       1.98413E-02  0.00000E+00
  16          ---          ---       2.02020E-02  0.00000E+00       ---          ---       2.02020E-02  0.00000E+00
  17          ---          ---           ---          ---           ---          ---           ---          ---
  18          ---          ---           ---          ---           ---          ---           ---          ---
  19          ---          ---           ---          ---           ---          ---           ---          ---
  20          ---          ---           ---          ---           ---          ---           ---          ---
  21          ---          ---           ---          ---           ---          ---           ---          ---
  22          ---          ---           ---          ---           ---          ---           ---          ---
  23          ---          ---           ---          ---           ---          ---           ---          ---
  24          ---          ---           ---          ---           ---          ---           ---          ---
  25          ---          ---           ---          ---           ---          ---           ---          ---
  26          ---          ---           ---          ---           ---          ---           ---          ---
  27          ---          ---           ---          ---           ---          ---           ---          ---
  28          ---          ---           ---          ---           ---          ---           ---          ---
  29          ---          ---           ---          ---           ---          ---           ---          ---
  30          ---          ---           ---          ---           ---          ---           ---          ---
  31          ---          ---           ---          ---           ---          ---           ---          ---
  32          ---          ---           ---          ---           ---          ---           ---          ---
  33          ---          ---           ---          ---           ---          ---           ---          ---
  34          ---          ---           ---          ---           ---          ---           ---          ---
  35          ---          ---           ---          ---           ---          ---           ---          ---
  36          ---          ---           ---          ---           ---          ---           ---          ---
  37          ---          ---           ---          ---           ---          ---           ---          ---
  38          ---          ---           ---          ---           ---          ---           ---          ---
  39          ---          ---           ---          ---           ---          ---           ---          ---
  40          ---          ---           ---          ---           ---          ---           ---          ---
  41          ---          ---           ---          ---           ---          ---           ---          ---
  42          ---          ---           ---          ---           ---          ---           ---          ---
  43          ---          ---           ---          ---           ---          ---           ---          ---
  44          ---          ---           ---          ---           ---          ---           ---          ---
  45          ---          ---           ---          ---           ---          ---           ---          ---
  46          ---          ---           ---          ---           ---          ---           ---          ---
  47          ---          ---           ---          ---           ---          ---           ---          ---
  48          ---          ---           ---          ---           ---          ---           ---          ---
  49          ---          ---           ---          ---           ---          ---           ---          ---
  50          ---          ---           ---          ---           ---          ---           ---          ---
Average   3.75355E-02  4.80719E-05   6.54827E-02  8.86036E-06   7.45556E-02  4.50769E-06   7.13878E-02  4.18142E-06
-------------------------------------------------------------------------------------------------------------------

TABLE 6. Number of clusters per cell per Gy per track.  Cluster yields are for a representative cell containing
an average of 1.000 Gbp (giga basepair) of DNA.  Cluster induction is proportional to absorbed dose up to at least
a hundred or thousand Gy. The category "OTHER" includes all classes of individual and clustered DNA lesion, except
for SSB and DSB.  SEM = standard error of the mean.
===================================================================================================================
Number of --------- DSB ----------   --------- SSB ----------   -------- OTHER ---------   ----- ALL CLUSTERS -----
 lesions    Average        SEM         Average        SEM         Average        SEM         Average        SEM    
===================================================================================================================
   1          ---          ---       1.19675E+00  1.04726E-03   3.58849E+00  3.01830E-03   4.78524E+00  4.00991E-03
   2      4.06037E-02  9.50662E-05   5.11135E-01  5.51874E-04   7.08867E-01  7.30753E-04   1.26061E+00  1.23907E-03
   3      2.40246E-02  7.27010E-05   1.67238E-01  2.44853E-04   1.39641E-01  2.12517E-04   3.30903E-01  4.10120E-04
   4      9.76457E-03  4.55165E-05   4.96967E-02  1.10776E-04   2.76836E-02  7.91087E-05   8.71449E-02  1.57964E-04
   5      3.42943E-03  2.64063E-05   1.40793E-02  5.64387E-05   5.43012E-03  3.38805E-05   2.29388E-02  7.37776E-05
   6      1.11019E-03  1.51642E-05   3.80086E-03  2.82961E-05   1.04599E-03  1.45608E-05   5.95704E-03  3.58445E-05
   7      3.70595E-04  8.63394E-06   1.02354E-03  1.45281E-05   2.11560E-04  6.55713E-06   1.60569E-03  1.81714E-05
   8      9.72333E-05  4.48268E-06   2.54342E-04  7.12289E-06   4.24340E-05  2.96029E-06   3.94009E-04  8.96052E-06
   9      3.44506E-05  2.65478E-06   6.83233E-05  3.71792E-06   9.53993E-06  1.37939E-06   1.12314E-04  4.79232E-06
  10      7.89637E-06  1.28309E-06   1.60468E-05  1.80449E-06   2.40093E-06  6.94686E-07   2.63441E-05  2.31263E-06
  11      2.90592E-06  7.77631E-07   4.67378E-06  9.77042E-07   4.51074E-07  3.19485E-07   8.03077E-06  1.28763E-06
  12      6.37095E-07  3.67790E-07   1.75506E-06  5.86860E-07       ---          ---       2.39215E-06  6.92424E-07
  13      2.38709E-07  0.00000E+00   1.98942E-07  0.00000E+00       ---          ---       4.37651E-07  3.10726E-07
  14          ---          ---           ---          ---           ---          ---           ---          ---
  15      1.98942E-07  0.00000E+00       ---          ---           ---          ---       1.98942E-07  0.00000E+00
  16          ---          ---       2.12365E-07  0.00000E+00       ---          ---       2.12365E-07  0.00000E+00
  17          ---          ---           ---          ---           ---          ---           ---          ---
  18          ---          ---           ---          ---           ---          ---           ---          ---
  19          ---          ---           ---          ---           ---          ---           ---          ---
  20          ---          ---           ---          ---           ---          ---           ---          ---
  21          ---          ---           ---          ---           ---          ---           ---          ---
  22          ---          ---           ---          ---           ---          ---           ---          ---
  23          ---          ---           ---          ---           ---          ---           ---          ---
  24          ---          ---           ---          ---           ---          ---           ---          ---
  25          ---          ---           ---          ---           ---          ---           ---          ---
  26          ---          ---           ---          ---           ---          ---           ---          ---
  27          ---          ---           ---          ---           ---          ---           ---          ---
  28          ---          ---           ---          ---           ---          ---           ---          ---
  29          ---          ---           ---          ---           ---          ---           ---          ---
  30          ---          ---           ---          ---           ---          ---           ---          ---
  31          ---          ---           ---          ---           ---          ---           ---          ---
  32          ---          ---           ---          ---           ---          ---           ---          ---
  33          ---          ---           ---          ---           ---          ---           ---          ---
  34          ---          ---           ---          ---           ---          ---           ---          ---
  35          ---          ---           ---          ---           ---          ---           ---          ---
  36          ---          ---           ---          ---           ---          ---           ---          ---
  37          ---          ---           ---          ---           ---          ---           ---          ---
  38          ---          ---           ---          ---           ---          ---           ---          ---
  39          ---          ---           ---          ---           ---          ---           ---          ---
  40          ---          ---           ---          ---           ---          ---           ---          ---
  41          ---          ---           ---          ---           ---          ---           ---          ---
  42          ---          ---           ---          ---           ---          ---           ---          ---
  43          ---          ---           ---          ---           ---          ---           ---          ---
  44          ---          ---           ---          ---           ---          ---           ---          ---
  45          ---          ---           ---          ---           ---          ---           ---          ---
  46          ---          ---           ---          ---           ---          ---           ---          ---
  47          ---          ---           ---          ---           ---          ---           ---          ---
  48          ---          ---           ---          ---           ---          ---           ---          ---
  49          ---          ---           ---          ---           ---          ---           ---          ---
  50          ---          ---           ---          ---           ---          ---           ---          ---
 Total    7.94467E-02  1.41941E-04   1.94407E+00  1.72912E-03   4.47142E+00  3.81615E-03   6.49494E+00  5.59557E-03
-------------------------------------------------------------------------------------------------------------------
