# Supplementary material for: A computational method to estimate the relative biological effectiveness and tumor control probability for low-LET proton irradiations
Source: PLoS One. 2026 Mar 20;21(3):e0341352. doi: 10.1371/journal.pone.0341352 (PMC13004361; doi:10.1371/journal.pone.0341352)
Supplement: S1 File — These files include the DSB yields simulated by MCDS and the proton spectra used at different LET positions. Available at: https://nfuedu-my.sharepoint.com/personal/ccchan_nfu_edu_tw/_layouts/15/onedrive.aspx?id=%2Fpersonal%2Fccchan%5Fnfu%5Fedu%5Ftw%2FDocuments%2Fplos%20one&ga=1. (ZIP) [file pone.0341352.s001.zip › MCDS/proton/P2/100.out]

===============================
MCDS Version 3.00B  15-JUL-2011
===============================
      1.324     running time (min)
 1.0000E+00     DNA content (Gbp)
 8.0000E+00     Dia. of cell nucleus (um)
      10000     number of cells (nocs)
  987654321     random number seed


MXRF TABLE: Particle types and properties of the (input) mixed radiation field. The hypoxia reduction factor (HRF)
for DSB induction is estimated as [1/(1-pcr)]^2, where pcr = the probability a lesion undergoes chemical repair
for the specified (input) oxygen concentration compared to fully aerobic (100% O2) conditions.  The frequency-mean
specific energy (zf) is for a spherical target representative of the cell nucleus. Radiative losses by the primary
charged particle are assumed non-local and do not not contribute to specific energy or the dose per unit fluence
(DPUF).  The reported stopping power is at the point of entry into the cell nucleus (pO2 = 100.000%).
===================================================================================================================
        Normed   -- Kinetic Energy --               Stopping Power (keV/um)      CSDA       Dosimetry (Gy)    HRF
  Ion     wt       (MeV)     (MeV/A)      zeb     Coll+Nuc  Radiat    Total    Range (cm)   DPUF       zf     DSB
===================================================================================================================
    p  1.88E-03  7.020E+00  7.020E+00  6.758E+01  5.99E+00 0.00E+00 5.991E+00  6.565E-02  1.002E+01 1.99E-02 1.005
    p  5.08E-02  1.036E+01  1.036E+01  4.603E+01  4.37E+00 0.00E+00 4.365E+00  1.319E-01  7.199E+00 1.43E-02 1.005
    p  1.37E-01  1.143E+01  1.143E+01  4.180E+01  4.03E+00 0.00E+00 4.029E+00  1.574E-01  6.626E+00 1.32E-02 1.005
    p  2.17E-01  1.190E+01  1.190E+01  4.017E+01  3.90E+00 0.00E+00 3.898E+00  1.693E-01  6.405E+00 1.27E-02 1.005
    p  2.71E-01  1.286E+01  1.286E+01  3.723E+01  3.66E+00 0.00E+00 3.659E+00  1.947E-01  6.000E+00 1.19E-02 1.005
    p  2.02E-01  1.405E+01  1.405E+01  3.414E+01  3.40E+00 0.00E+00 3.404E+00  2.285E-01  5.570E+00 1.11E-02 1.005
    p  9.42E-02  1.488E+01  1.488E+01  3.228E+01  3.25E+00 0.00E+00 3.248E+00  2.534E-01  5.309E+00 1.06E-02 1.005
    p  2.64E-02  1.583E+01  1.583E+01  3.039E+01  3.09E+00 0.00E+00 3.088E+00  2.835E-01  5.041E+00 1.00E-02 1.005
    p  0.00E+00  1.690E+01  1.690E+01  2.851E+01  2.93E+00 0.00E+00 2.927E+00  3.191E-01  4.773E+00 9.49E-03 1.005
  Avg  1.11E-01  1.283E+01  1.283E+01  3.773E+01  3.70E+00 0.00E+00 3.697E+00  1.953E-01  6.065E+00 1.21E-02 1.005
===================================================================================================================
ZEB = (zeff/beta)^2 (Barkas 1963); DPUF = absorbed dose per unit fluence (nGy-cm^2/particle); zf in units of Gy

TABLE 1. Percent (%) cluster yields by complexity, as classified using the scheme of Nikjoo et al. (IJRB 71, 
467-483 1997 and and Radiat. Res. 156, 577-583 2001).
===================================================================================================================
    67.553     BD    - one or more Bd (no Sb)
    29.228     SSB   - Sb (no auxilary damage)
     1.483     SSB+  - two Sb on the same strand
     0.205     2SSB  - two or more Sb on opposite strands separated by at least 10 bp
     1.303     DSB   - two Sb on opposite strands with a separation <= 10 bp
     0.200     DSB+  - DSB accompanied by one (or more) additional Sb within 10 bp separation
     0.027     DSB++ - more than one DSB whether within the 10 bp separation or further apart
     5.462     SSBc  - fraction of complex damage (SSB+ and 2SSB) among SSBs
    43.870     SSBcb - fraction of complex damage (SSB+ and 2SSB) among SSBs; base damage included
    14.841     DSBc  - fraction of complex damage (DSB+ and DSB++) among DSBs
    55.163     DSBcb - fraction of complex damage (DSB+ and DSB++) among DSBs; base damage included
===================================================================================================================

TABLE 2. Number of clusters per cell per Gy.  Cluster yields are for a representative cell containing an average
of 1.000 Gbp (giga basepair) of DNA.  Cluster induction is proportional to absorbed dose up to at least a
hundred or thousand Gy. The category "OTHER" includes all classes of individual and clustered DNA lesion, except
for SSB and DSB.  SEM = standard error of the mean.
===================================================================================================================
Number of --------- DSB ----------   --------- SSB ----------   -------- OTHER ---------   ----- ALL CLUSTERS -----
 lesions    Average        SEM         Average        SEM         Average        SEM         Average        SEM    
===================================================================================================================
   1          ---          ---       1.04874E+02  3.21374E-02   3.14528E+02  6.24380E-02   4.19402E+02  7.56472E-02
   2      4.11262E+00  7.99886E-03   5.16632E+01  2.58567E-02   7.16571E+01  2.92883E-02   1.27433E+02  3.81054E-02
   3      2.81327E+00  6.66394E-03   1.94950E+01  1.69679E-02   1.62743E+01  1.52413E-02   3.85826E+01  2.26434E-02
   4      1.32062E+00  4.66222E-03   6.67462E+00  1.01208E-02   3.71753E+00  7.68356E-03   1.17128E+01  1.30518E-02
   5      5.32450E-01  2.93063E-03   2.17005E+00  6.02753E-03   8.45300E-01  3.73896E-03   3.54780E+00  7.59368E-03
   6      2.00867E-01  1.81614E-03   6.79900E-01  3.36762E-03   1.86633E-01  1.74560E-03   1.06740E+00  4.21535E-03
   7      7.21500E-02  1.08697E-03   2.13517E-01  1.91733E-03   4.30333E-02  8.48788E-04   3.28700E-01  2.34368E-03
   8      2.47000E-02  6.45178E-04   6.14833E-02  1.00395E-03   1.03333E-02  4.14200E-04   9.65167E-02  1.25610E-03
   9      9.23333E-03  3.92061E-04   1.89500E-02  5.60217E-04   2.40000E-03  1.99959E-04   3.05833E-02  7.16562E-04
  10      3.15000E-03  2.28185E-04   5.68333E-03  3.07050E-04   8.66667E-04  1.19878E-04   9.70000E-03  3.99369E-04
  11      9.00000E-04  1.22149E-04   1.76667E-03  1.72310E-04   1.66667E-04  5.26809E-05   2.83333E-03  2.19296E-04
  12      2.66667E-04  6.66166E-05   5.00000E-04  9.11546E-05   3.33333E-05  2.35690E-05   8.00000E-04  1.15198E-04
  13      6.66667E-05  3.33283E-05   1.50000E-04  4.99800E-05   1.66667E-05  1.66667E-05   2.33333E-04  6.23204E-05
  14          ---          ---           ---          ---           ---          ---           ---          ---
  15          ---          ---       3.33333E-05  2.35690E-05       ---          ---       3.33333E-05  2.35690E-05
  16          ---          ---       1.66667E-05  1.66667E-05       ---          ---       1.66667E-05  1.66667E-05
  17          ---          ---           ---          ---           ---          ---           ---          ---
  18          ---          ---           ---          ---           ---          ---           ---          ---
  19          ---          ---           ---          ---           ---          ---           ---          ---
  20          ---          ---           ---          ---           ---          ---           ---          ---
  21          ---          ---           ---          ---           ---          ---           ---          ---
  22          ---          ---           ---          ---           ---          ---           ---          ---
  23          ---          ---           ---          ---           ---          ---           ---          ---
  24          ---          ---           ---          ---           ---          ---           ---          ---
  25          ---          ---           ---          ---           ---          ---           ---          ---
  26          ---          ---           ---          ---           ---          ---           ---          ---
  27          ---          ---           ---          ---           ---          ---           ---          ---
  28          ---          ---           ---          ---           ---          ---           ---          ---
  29          ---          ---           ---          ---           ---          ---           ---          ---
  30          ---          ---           ---          ---           ---          ---           ---          ---
  31          ---          ---           ---          ---           ---          ---           ---          ---
  32          ---          ---           ---          ---           ---          ---           ---          ---
  33          ---          ---           ---          ---           ---          ---           ---          ---
  34          ---          ---           ---          ---           ---          ---           ---          ---
  35          ---          ---           ---          ---           ---          ---           ---          ---
  36          ---          ---           ---          ---           ---          ---           ---          ---
  37          ---          ---           ---          ---           ---          ---           ---          ---
  38          ---          ---           ---          ---           ---          ---           ---          ---
  39          ---          ---           ---          ---           ---          ---           ---          ---
  40          ---          ---           ---          ---           ---          ---           ---          ---
  41          ---          ---           ---          ---           ---          ---           ---          ---
  42          ---          ---           ---          ---           ---          ---           ---          ---
  43          ---          ---           ---          ---           ---          ---           ---          ---
  44          ---          ---           ---          ---           ---          ---           ---          ---
  45          ---          ---           ---          ---           ---          ---           ---          ---
  46          ---          ---           ---          ---           ---          ---           ---          ---
  47          ---          ---           ---          ---           ---          ---           ---          ---
  48          ---          ---           ---          ---           ---          ---           ---          ---
  49          ---          ---           ---          ---           ---          ---           ---          ---
  50          ---          ---           ---          ---           ---          ---           ---          ---
 Total    9.09028E+00  1.12441E-02   1.85859E+02  2.55175E-02   4.07266E+02  4.85611E-02   6.02215E+02  5.09825E-02
-------------------------------------------------------------------------------------------------------------------

TABLE 3. Cluster composition (% Sb per cluster)
===================================================================================================================
Number of --------- DSB ----------   --------- SSB ----------   -------- OTHER ---------   ----- ALL CLUSTERS -----
 lesions    Average        SEM         Average        SEM         Average        SEM         Average        SEM    
===================================================================================================================
   1          ---          ---       1.66667E+01  0.00000E+00   0.00000E+00  0.00000E+00   4.16761E+00  1.03392E-03
   2      1.66667E+01  0.00000E+00   8.95435E+00  1.22016E-03   0.00000E+00  0.00000E+00   4.16799E+00  1.56598E-03
   3      1.20236E+01  5.13316E-03   6.51351E+00  2.00907E-03   0.00000E+00  0.00000E+00   4.16776E+00  2.54041E-03
   4      9.82064E+00  8.71615E-03   5.36352E+00  3.35087E-03   0.00000E+00  0.00000E+00   4.16262E+00  4.26244E-03
   5      8.54453E+00  1.45666E-02   4.70961E+00  5.76464E-03   0.00000E+00  0.00000E+00   4.16221E+00  7.04449E-03
   6      7.69772E+00  2.21118E-02   4.30415E+00  1.11062E-02   0.00000E+00  0.00000E+00   4.19220E+00  1.28799E-02
   7      7.10896E+00  3.35719E-02   3.99264E+00  1.83035E-02   0.00000E+00  0.00000E+00   4.16496E+00  2.21630E-02
   8      6.63904E+00  5.10686E-02   3.86044E+00  3.10242E-02   0.00000E+00  0.00000E+00   4.14001E+00  3.53181E-02
   9      6.34945E+00  8.09747E-02   3.64358E+00  5.19426E-02   0.00000E+00  0.00000E+00   4.17821E+00  5.82336E-02
  10      6.06826E+00  1.36269E-01   3.48710E+00  8.58481E-02   0.00000E+00  0.00000E+00   4.01142E+00  9.86184E-02
  11      5.61167E+00  2.42411E-01   3.65079E+00  1.69951E-01   0.00000E+00  0.00000E+00   4.06006E+00  1.66088E-01
  12      5.98958E+00  5.02673E-01   3.56481E+00  3.02854E-01   0.00000E+00  0.00000E+00   4.22454E+00  3.25509E-01
  13      4.80769E+00  6.13735E-01   3.70370E+00  4.50467E-01   0.00000E+00  0.00000E+00   3.75458E+00  4.55049E-01
  14          ---          ---           ---          ---           ---          ---           ---          ---
  15          ---          ---       2.22222E+00  1.11111E+00       ---          ---       2.22222E+00  1.11111E+00
  16          ---          ---       5.20833E+00  0.00000E+00       ---          ---       5.20833E+00  0.00000E+00
  17          ---          ---           ---          ---           ---          ---           ---          ---
  18          ---          ---           ---          ---           ---          ---           ---          ---
  19          ---          ---           ---          ---           ---          ---           ---          ---
  20          ---          ---           ---          ---           ---          ---           ---          ---
  21          ---          ---           ---          ---           ---          ---           ---          ---
  22          ---          ---           ---          ---           ---          ---           ---          ---
  23          ---          ---           ---          ---           ---          ---           ---          ---
  24          ---          ---           ---          ---           ---          ---           ---          ---
  25          ---          ---           ---          ---           ---          ---           ---          ---
  26          ---          ---           ---          ---           ---          ---           ---          ---
  27          ---          ---           ---          ---           ---          ---           ---          ---
  28          ---          ---           ---          ---           ---          ---           ---          ---
  29          ---          ---           ---          ---           ---          ---           ---          ---
  30          ---          ---           ---          ---           ---          ---           ---          ---
  31          ---          ---           ---          ---           ---          ---           ---          ---
  32          ---          ---           ---          ---           ---          ---           ---          ---
  33          ---          ---           ---          ---           ---          ---           ---          ---
  34          ---          ---           ---          ---           ---          ---           ---          ---
  35          ---          ---           ---          ---           ---          ---           ---          ---
  36          ---          ---           ---          ---           ---          ---           ---          ---
  37          ---          ---           ---          ---           ---          ---           ---          ---
  38          ---          ---           ---          ---           ---          ---           ---          ---
  39          ---          ---           ---          ---           ---          ---           ---          ---
  40          ---          ---           ---          ---           ---          ---           ---          ---
  41          ---          ---           ---          ---           ---          ---           ---          ---
  42          ---          ---           ---          ---           ---          ---           ---          ---
  43          ---          ---           ---          ---           ---          ---           ---          ---
  44          ---          ---           ---          ---           ---          ---           ---          ---
  45          ---          ---           ---          ---           ---          ---           ---          ---
  46          ---          ---           ---          ---           ---          ---           ---          ---
  47          ---          ---           ---          ---           ---          ---           ---          ---
  48          ---          ---           ---          ---           ---          ---           ---          ---
  49          ---          ---           ---          ---           ---          ---           ---          ---
  50          ---          ---           ---          ---           ---          ---           ---          ---
Average   1.34405E+01  4.78808E-03   1.28463E+01  1.33618E-03   0.00000E+00  0.00000E+00   4.16759E+00  4.39192E-04
-------------------------------------------------------------------------------------------------------------------
NOTES: (% Sb) is the percentage of lesions that are strand breaks.
The number of Sb is ((% Sb)/100)*(# lesions). The number of Bd is (1-(% Sb)/100)*(# lesions).

TABLE 4. Cluster Length (in base pair)
===================================================================================================================
Number of --------- DSB ----------   --------- SSB ----------   -------- OTHER ---------   ----- ALL CLUSTERS -----
 lesions    Average        SEM         Average        SEM         Average        SEM         Average        SEM    
===================================================================================================================
   1          ---          ---       1.66667E-01  0.00000E+00   1.66667E-01  0.00000E+00   1.66667E-01  0.00000E+00
   2      9.07256E-01  9.48069E-04   9.32518E-01  2.51151E-04   9.30968E-01  2.14141E-04   9.30846E-01  1.59874E-04
   3      1.59817E+00  1.57883E-03   1.71095E+00  5.79598E-04   1.69757E+00  6.39842E-04   1.69707E+00  4.09174E-04
   4      2.32315E+00  2.95486E-03   2.49257E+00  1.21904E-03   2.46262E+00  1.64954E-03   2.46390E+00  9.17278E-04
   5      3.06889E+00  5.82512E-03   3.26890E+00  2.55184E-03   3.22690E+00  4.56989E-03   3.22875E+00  1.97622E-03
   6      3.83822E+00  1.00267E-02   4.04726E+00  5.65275E-03   3.99053E+00  1.04269E-02   4.00131E+00  4.30210E-03
   7      4.57784E+00  1.74400E-02   4.82598E+00  1.06477E-02   4.78093E+00  2.18852E-02   4.76728E+00  8.89747E-03
   8      5.30379E+00  3.04215E-02   5.57184E+00  2.01875E-02   5.55260E+00  4.75793E-02   5.50075E+00  1.64593E-02
   9      6.19038E+00  5.13860E-02   6.31960E+00  3.76230E-02   6.18415E+00  1.07510E-01   6.26461E+00  2.96597E-02
  10      6.90337E+00  1.02604E-01   7.22842E+00  6.41223E-02   7.10897E+00  1.63359E-01   7.10721E+00  5.26013E-02
  11      7.77160E+00  2.18225E-01   8.01270E+00  1.37342E-01   7.61667E+00  2.86583E-01   7.90669E+00  1.12496E-01
  12      8.73958E+00  3.11793E-01   8.85556E+00  2.63915E-01   8.75000E+00  1.41667E+00   8.81250E+00  1.97603E-01
  13      9.87500E+00  2.48840E-01   1.02778E+01  4.16667E-01   1.26667E+01  0.00000E+00   1.03333E+01  3.27793E-01
  14          ---          ---           ---          ---           ---          ---           ---          ---
  15          ---          ---       1.19167E+01  1.91667E+00       ---          ---       1.19167E+01  1.91667E+00
  16          ---          ---       1.10000E+01  0.00000E+00       ---          ---       1.10000E+01  0.00000E+00
  17          ---          ---           ---          ---           ---          ---           ---          ---
  18          ---          ---           ---          ---           ---          ---           ---          ---
  19          ---          ---           ---          ---           ---          ---           ---          ---
  20          ---          ---           ---          ---           ---          ---           ---          ---
  21          ---          ---           ---          ---           ---          ---           ---          ---
  22          ---          ---           ---          ---           ---          ---           ---          ---
  23          ---          ---           ---          ---           ---          ---           ---          ---
  24          ---          ---           ---          ---           ---          ---           ---          ---
  25          ---          ---           ---          ---           ---          ---           ---          ---
  26          ---          ---           ---          ---           ---          ---           ---          ---
  27          ---          ---           ---          ---           ---          ---           ---          ---
  28          ---          ---           ---          ---           ---          ---           ---          ---
  29          ---          ---           ---          ---           ---          ---           ---          ---
  30          ---          ---           ---          ---           ---          ---           ---          ---
  31          ---          ---           ---          ---           ---          ---           ---          ---
  32          ---          ---           ---          ---           ---          ---           ---          ---
  33          ---          ---           ---          ---           ---          ---           ---          ---
  34          ---          ---           ---          ---           ---          ---           ---          ---
  35          ---          ---           ---          ---           ---          ---           ---          ---
  36          ---          ---           ---          ---           ---          ---           ---          ---
  37          ---          ---           ---          ---           ---          ---           ---          ---
  38          ---          ---           ---          ---           ---          ---           ---          ---
  39          ---          ---           ---          ---           ---          ---           ---          ---
  40          ---          ---           ---          ---           ---          ---           ---          ---
  41          ---          ---           ---          ---           ---          ---           ---          ---
  42          ---          ---           ---          ---           ---          ---           ---          ---
  43          ---          ---           ---          ---           ---          ---           ---          ---
  44          ---          ---           ---          ---           ---          ---           ---          ---
  45          ---          ---           ---          ---           ---          ---           ---          ---
  46          ---          ---           ---          ---           ---          ---           ---          ---
  47          ---          ---           ---          ---           ---          ---           ---          ---
  48          ---          ---           ---          ---           ---          ---           ---          ---
  49          ---          ---           ---          ---           ---          ---           ---          ---
  50          ---          ---           ---          ---           ---          ---           ---          ---
Average   1.56786E+00  1.39830E-03   6.83619E-01  2.38424E-04   3.92136E-01  1.02750E-04   4.99852E-01  1.05265E-04
-------------------------------------------------------------------------------------------------------------------

TABLE 5. NUMBER OF LESIONS DIVIDED BY TWICE THE CLUSTER LENGTH (lesions per nucleotide)
===================================================================================================================
Number of --------- DSB ----------   --------- SSB ----------   -------- OTHER ---------   ----- ALL CLUSTERS -----
 lesions    Average        SEM         Average        SEM         Average        SEM         Average        SEM    
===================================================================================================================
   1          ---          ---       8.33333E-02  0.00000E+00   8.33333E-02  0.00000E+00   8.33333E-02  0.00000E+00
   2      4.56727E-02  7.69604E-05   4.15258E-02  1.72959E-05   4.18201E-02  1.49246E-05   4.18237E-02  1.11418E-05
   3      3.18961E-02  4.56146E-05   2.93656E-02  1.51746E-05   2.96668E-02  1.70110E-05   2.96777E-02  1.09954E-05
   4      2.74080E-02  4.66853E-05   2.51602E-02  1.72842E-05   2.55514E-02  2.39498E-05   2.55378E-02  1.33232E-05
   5      2.50702E-02  6.17414E-05   2.31834E-02  2.29805E-05   2.36144E-02  4.30411E-05   2.35667E-02  1.85704E-05
   6      2.34462E-02  7.44643E-05   2.20609E-02  3.81594E-05   2.24972E-02  7.55414E-05   2.23698E-02  2.95850E-05
   7      2.26570E-02  1.01532E-04   2.13318E-02  5.63622E-05   2.15819E-02  1.23027E-04   2.16529E-02  4.87672E-05
   8      2.20680E-02  1.44991E-04   2.09509E-02  8.61343E-05   2.10100E-02  2.01001E-04   2.12435E-02  7.16774E-05
   9      2.10398E-02  2.01464E-04   2.06258E-02  1.34886E-04   2.12325E-02  4.31526E-04   2.08137E-02  1.09673E-04
  10      2.10496E-02  3.46402E-04   1.97411E-02  1.81726E-04   2.00346E-02  4.32333E-04   2.02036E-02  1.61525E-04
  11      2.05731E-02  6.34733E-04   1.97039E-02  3.69936E-04   2.03330E-02  8.21764E-04   2.00385E-02  3.13499E-04
  12      1.94290E-02  6.76809E-04   1.94596E-02  7.66623E-04   1.95604E-02  3.16692E-03   1.94536E-02  5.33180E-04
  13      1.83187E-02  4.57640E-04   1.78151E-02  7.68084E-04   1.42544E-02  0.00000E+00   1.77046E-02  5.67005E-04
  14          ---          ---           ---          ---           ---          ---           ---          ---
  15          ---          ---       1.79468E-02  2.88655E-03       ---          ---       1.79468E-02  2.88655E-03
  16          ---          ---       2.02020E-02  0.00000E+00       ---          ---       2.02020E-02  0.00000E+00
  17          ---          ---           ---          ---           ---          ---           ---          ---
  18          ---          ---           ---          ---           ---          ---           ---          ---
  19          ---          ---           ---          ---           ---          ---           ---          ---
  20          ---          ---           ---          ---           ---          ---           ---          ---
  21          ---          ---           ---          ---           ---          ---           ---          ---
  22          ---          ---           ---          ---           ---          ---           ---          ---
  23          ---          ---           ---          ---           ---          ---           ---          ---
  24          ---          ---           ---          ---           ---          ---           ---          ---
  25          ---          ---           ---          ---           ---          ---           ---          ---
  26          ---          ---           ---          ---           ---          ---           ---          ---
  27          ---          ---           ---          ---           ---          ---           ---          ---
  28          ---          ---           ---          ---           ---          ---           ---          ---
  29          ---          ---           ---          ---           ---          ---           ---          ---
  30          ---          ---           ---          ---           ---          ---           ---          ---
  31          ---          ---           ---          ---           ---          ---           ---          ---
  32          ---          ---           ---          ---           ---          ---           ---          ---
  33          ---          ---           ---          ---           ---          ---           ---          ---
  34          ---          ---           ---          ---           ---          ---           ---          ---
  35          ---          ---           ---          ---           ---          ---           ---          ---
  36          ---          ---           ---          ---           ---          ---           ---          ---
  37          ---          ---           ---          ---           ---          ---           ---          ---
  38          ---          ---           ---          ---           ---          ---           ---          ---
  39          ---          ---           ---          ---           ---          ---           ---          ---
  40          ---          ---           ---          ---           ---          ---           ---          ---
  41          ---          ---           ---          ---           ---          ---           ---          ---
  42          ---          ---           ---          ---           ---          ---           ---          ---
  43          ---          ---           ---          ---           ---          ---           ---          ---
  44          ---          ---           ---          ---           ---          ---           ---          ---
  45          ---          ---           ---          ---           ---          ---           ---          ---
  46          ---          ---           ---          ---           ---          ---           ---          ---
  47          ---          ---           ---          ---           ---          ---           ---          ---
  48          ---          ---           ---          ---           ---          ---           ---          ---
  49          ---          ---           ---          ---           ---          ---           ---          ---
  50          ---          ---           ---          ---           ---          ---           ---          ---
Average   3.67670E-02  3.93474E-05   6.29328E-02  8.56741E-06   7.31939E-02  4.53801E-06   6.94770E-02  4.16387E-06
-------------------------------------------------------------------------------------------------------------------

TABLE 6. Number of clusters per cell per Gy per track.  Cluster yields are for a representative cell containing
an average of 1.000 Gbp (giga basepair) of DNA.  Cluster induction is proportional to absorbed dose up to at least
a hundred or thousand Gy. The category "OTHER" includes all classes of individual and clustered DNA lesion, except
for SSB and DSB.  SEM = standard error of the mean.
===================================================================================================================
Number of --------- DSB ----------   --------- SSB ----------   -------- OTHER ---------   ----- ALL CLUSTERS -----
 lesions    Average        SEM         Average        SEM         Average        SEM         Average        SEM    
===================================================================================================================
   1          ---          ---       1.26450E+00  1.09428E-03   3.79231E+00  3.15252E-03   5.05681E+00  4.18457E-03
   2      4.96278E-02  1.07114E-04   6.23420E-01  6.44875E-04   8.64694E-01  8.61395E-04   1.53774E+00  1.46868E-03
   3      3.39617E-02  8.69595E-05   2.35433E-01  3.11861E-04   1.96538E-01  2.68796E-04   4.65932E-01  5.37593E-04
   4      1.59685E-02  5.94309E-05   8.06617E-02  1.49922E-04   4.49295E-02  1.04831E-04   1.41560E-01  2.19941E-04
   5      6.44305E-03  3.64644E-05   2.62475E-02  7.93466E-05   1.02210E-02  4.68415E-05   4.29116E-02  1.04777E-04
   6      2.43288E-03  2.23454E-05   8.23093E-03  4.21867E-05   2.26143E-03  2.14317E-05   1.29252E-02  5.37658E-05
   7      8.74454E-04  1.32805E-05   2.58603E-03  2.35342E-05   5.22439E-04  1.03725E-05   3.98292E-03  2.89270E-05
   8      2.99145E-04  7.85341E-06   7.45797E-04  1.22464E-05   1.26025E-04  5.07669E-06   1.17097E-03  1.53763E-05
   9      1.12102E-04  4.80151E-06   2.30480E-04  6.85451E-06   2.91141E-05  2.43607E-06   3.71696E-04  8.77879E-06
  10      3.80915E-05  2.76539E-06   6.94878E-05  3.77345E-06   1.03504E-05  1.43886E-06   1.17930E-04  4.87772E-06
  11      1.10431E-05  1.50377E-06   2.18079E-05  2.14296E-06   2.10922E-06  6.68394E-07   3.49603E-05  2.72926E-06
  12      3.28458E-06  8.22626E-07   5.95183E-06  1.08808E-06   4.24730E-07  3.00315E-07   9.66114E-06  1.39504E-06
  13      8.21285E-07  4.12551E-07   1.82859E-06  6.11078E-07   1.84692E-07  0.00000E+00   2.83457E-06  7.59821E-07
  14          ---          ---           ---          ---           ---          ---           ---          ---
  15          ---          ---       3.95717E-07  2.81501E-07       ---          ---       3.95717E-07  2.81501E-07
  16          ---          ---       2.12365E-07  0.00000E+00       ---          ---       2.12365E-07  0.00000E+00
  17          ---          ---           ---          ---           ---          ---           ---          ---
  18          ---          ---           ---          ---           ---          ---           ---          ---
  19          ---          ---           ---          ---           ---          ---           ---          ---
  20          ---          ---           ---          ---           ---          ---           ---          ---
  21          ---          ---           ---          ---           ---          ---           ---          ---
  22          ---          ---           ---          ---           ---          ---           ---          ---
  23          ---          ---           ---          ---           ---          ---           ---          ---
  24          ---          ---           ---          ---           ---          ---           ---          ---
  25          ---          ---           ---          ---           ---          ---           ---          ---
  26          ---          ---           ---          ---           ---          ---           ---          ---
  27          ---          ---           ---          ---           ---          ---           ---          ---
  28          ---          ---           ---          ---           ---          ---           ---          ---
  29          ---          ---           ---          ---           ---          ---           ---          ---
  30          ---          ---           ---          ---           ---          ---           ---          ---
  31          ---          ---           ---          ---           ---          ---           ---          ---
  32          ---          ---           ---          ---           ---          ---           ---          ---
  33          ---          ---           ---          ---           ---          ---           ---          ---
  34          ---          ---           ---          ---           ---          ---           ---          ---
  35          ---          ---           ---          ---           ---          ---           ---          ---
  36          ---          ---           ---          ---           ---          ---           ---          ---
  37          ---          ---           ---          ---           ---          ---           ---          ---
  38          ---          ---           ---          ---           ---          ---           ---          ---
  39          ---          ---           ---          ---           ---          ---           ---          ---
  40          ---          ---           ---          ---           ---          ---           ---          ---
  41          ---          ---           ---          ---           ---          ---           ---          ---
  42          ---          ---           ---          ---           ---          ---           ---          ---
  43          ---          ---           ---          ---           ---          ---           ---          ---
  44          ---          ---           ---          ---           ---          ---           ---          ---
  45          ---          ---           ---          ---           ---          ---           ---          ---
  46          ---          ---           ---          ---           ---          ---           ---          ---
  47          ---          ---           ---          ---           ---          ---           ---          ---
  48          ---          ---           ---          ---           ---          ---           ---          ---
  49          ---          ---           ---          ---           ---          ---           ---          ---
  50          ---          ---           ---          ---           ---          ---           ---          ---
 Total    1.09773E-01  1.74516E-04   2.24216E+00  1.98506E-03   4.91164E+00  4.15509E-03   7.26358E+00  6.21604E-03
-------------------------------------------------------------------------------------------------------------------
