# Supplementary material for: A computational method to estimate the relative biological effectiveness and tumor control probability for low-LET proton irradiations
Source: PLoS One. 2026 Mar 20;21(3):e0341352. doi: 10.1371/journal.pone.0341352 (PMC13004361; doi:10.1371/journal.pone.0341352)
Supplement: S1 File — These files include the DSB yields simulated by MCDS and the proton spectra used at different LET positions. Available at: https://nfuedu-my.sharepoint.com/personal/ccchan_nfu_edu_tw/_layouts/15/onedrive.aspx?id=%2Fpersonal%2Fccchan%5Fnfu%5Fedu%5Ftw%2FDocuments%2Fplos%20one&ga=1. (ZIP) [file pone.0341352.s001.zip › MCDS/proton/P2/2.out]

===============================
MCDS Version 3.00B  15-JUL-2011
===============================
      1.337     running time (min)
 1.0000E+00     DNA content (Gbp)
 8.0000E+00     Dia. of cell nucleus (um)
      10000     number of cells (nocs)
  987654321     random number seed


MXRF TABLE: Particle types and properties of the (input) mixed radiation field. The hypoxia reduction factor (HRF)
for DSB induction is estimated as [1/(1-pcr)]^2, where pcr = the probability a lesion undergoes chemical repair
for the specified (input) oxygen concentration compared to fully aerobic (100% O2) conditions.  The frequency-mean
specific energy (zf) is for a spherical target representative of the cell nucleus. Radiative losses by the primary
charged particle are assumed non-local and do not not contribute to specific energy or the dose per unit fluence
(DPUF).  The reported stopping power is at the point of entry into the cell nucleus (pO2 = 2.000%).
===================================================================================================================
        Normed   -- Kinetic Energy --               Stopping Power (keV/um)      CSDA       Dosimetry (Gy)    HRF
  Ion     wt       (MeV)     (MeV/A)      zeb     Coll+Nuc  Radiat    Total    Range (cm)   DPUF       zf     DSB
===================================================================================================================
    p  1.88E-03  7.020E+00  7.020E+00  6.758E+01  5.99E+00 0.00E+00 5.991E+00  6.565E-02  1.002E+01 1.99E-02 1.224
    p  5.08E-02  1.036E+01  1.036E+01  4.603E+01  4.37E+00 0.00E+00 4.365E+00  1.319E-01  7.199E+00 1.43E-02 1.225
    p  1.37E-01  1.143E+01  1.143E+01  4.180E+01  4.03E+00 0.00E+00 4.029E+00  1.574E-01  6.626E+00 1.32E-02 1.225
    p  2.17E-01  1.190E+01  1.190E+01  4.017E+01  3.90E+00 0.00E+00 3.898E+00  1.693E-01  6.405E+00 1.27E-02 1.225
    p  2.71E-01  1.286E+01  1.286E+01  3.723E+01  3.66E+00 0.00E+00 3.659E+00  1.947E-01  6.000E+00 1.19E-02 1.225
    p  2.02E-01  1.405E+01  1.405E+01  3.414E+01  3.40E+00 0.00E+00 3.404E+00  2.285E-01  5.570E+00 1.11E-02 1.225
    p  9.42E-02  1.488E+01  1.488E+01  3.228E+01  3.25E+00 0.00E+00 3.248E+00  2.534E-01  5.309E+00 1.06E-02 1.225
    p  2.64E-02  1.583E+01  1.583E+01  3.039E+01  3.09E+00 0.00E+00 3.088E+00  2.835E-01  5.041E+00 1.00E-02 1.225
    p  0.00E+00  1.690E+01  1.690E+01  2.851E+01  2.93E+00 0.00E+00 2.927E+00  3.191E-01  4.773E+00 9.49E-03 1.225
  Avg  1.11E-01  1.283E+01  1.283E+01  3.773E+01  3.70E+00 0.00E+00 3.697E+00  1.953E-01  6.065E+00 1.21E-02 1.225
===================================================================================================================
ZEB = (zeff/beta)^2 (Barkas 1963); DPUF = absorbed dose per unit fluence (nGy-cm^2/particle); zf in units of Gy

TABLE 1. Percent (%) cluster yields by complexity, as classified using the scheme of Nikjoo et al. (IJRB 71, 
467-483 1997 and and Radiat. Res. 156, 577-583 2001).
===================================================================================================================
    68.306     BD    - one or more Bd (no Sb)
    28.871     SSB   - Sb (no auxilary damage)
     1.309     SSB+  - two Sb on the same strand
     0.165     2SSB  - two or more Sb on opposite strands separated by at least 10 bp
     1.169     DSB   - two Sb on opposite strands with a separation <= 10 bp
     0.161     DSB+  - DSB accompanied by one (or more) additional Sb within 10 bp separation
     0.019     DSB++ - more than one DSB whether within the 10 bp separation or further apart
     4.857     SSBc  - fraction of complex damage (SSB+ and 2SSB) among SSBs
    40.777     SSBcb - fraction of complex damage (SSB+ and 2SSB) among SSBs; base damage included
    13.361     DSBc  - fraction of complex damage (DSB+ and DSB++) among DSBs
    51.705     DSBcb - fraction of complex damage (DSB+ and DSB++) among DSBs; base damage included
===================================================================================================================

TABLE 2. Number of clusters per cell per Gy.  Cluster yields are for a representative cell containing an average
of 1.000 Gbp (giga basepair) of DNA.  Cluster induction is proportional to absorbed dose up to at least a
hundred or thousand Gy. The category "OTHER" includes all classes of individual and clustered DNA lesion, except
for SSB and DSB.  SEM = standard error of the mean.
===================================================================================================================
Number of --------- DSB ----------   --------- SSB ----------   -------- OTHER ---------   ----- ALL CLUSTERS -----
 lesions    Average        SEM         Average        SEM         Average        SEM         Average        SEM    
===================================================================================================================
   1          ---          ---       1.01787E+02  3.06756E-02   3.05204E+02  5.93547E-02   4.06992E+02  7.20314E-02
   2      3.65992E+00  7.49064E-03   4.61044E+01  2.43843E-02   6.39500E+01  2.76440E-02   1.13714E+02  3.61148E-02
   3      2.30612E+00  6.06304E-03   1.60002E+01  1.54749E-02   1.33554E+01  1.39474E-02   3.16618E+01  2.07119E-02
   4      9.92483E-01  4.07467E-03   5.04978E+00  8.81033E-03   2.80922E+00  6.71342E-03   8.85148E+00  1.14017E-02
   5      3.68050E-01  2.46155E-03   1.50313E+00  4.99715E-03   5.84733E-01  3.13231E-03   2.45592E+00  6.37151E-03
   6      1.29117E-01  1.46365E-03   4.35617E-01  2.70315E-03   1.19800E-01  1.38724E-03   6.84533E-01  3.37660E-03
   7      4.25167E-02  8.32081E-04   1.26167E-01  1.46404E-03   2.47667E-02  6.47502E-04   1.93450E-01  1.79489E-03
   8      1.31000E-02  4.70903E-04   3.32500E-02  7.39969E-04   5.51667E-03  3.00960E-04   5.18667E-02  9.32121E-04
   9      4.71667E-03  2.79394E-04   9.43333E-03  4.04153E-04   1.30000E-03  1.48511E-04   1.54500E-02  5.17248E-04
  10      1.35000E-03  1.49399E-04   2.63333E-03  2.10502E-04   3.83333E-04  7.98425E-05   4.36667E-03  2.70371E-04
  11      2.83333E-04  6.86634E-05   8.33333E-04  1.17562E-04   1.00000E-04  4.08146E-05   1.21667E-03  1.41886E-04
  12      6.66667E-05  3.33283E-05   6.66667E-05  3.33283E-05       ---          ---       1.33333E-04  4.71239E-05
  13      5.00000E-05  2.88646E-05   1.66667E-05  1.66667E-05   1.66667E-05  1.66667E-05   8.33333E-05  3.72603E-05
  14          ---          ---           ---          ---           ---          ---           ---          ---
  15          ---          ---       1.66667E-05  1.66667E-05       ---          ---       1.66667E-05  1.66667E-05
  16          ---          ---       1.66667E-05  1.66667E-05       ---          ---       1.66667E-05  1.66667E-05
  17          ---          ---           ---          ---           ---          ---           ---          ---
  18          ---          ---           ---          ---           ---          ---           ---          ---
  19          ---          ---           ---          ---           ---          ---           ---          ---
  20          ---          ---           ---          ---           ---          ---           ---          ---
  21          ---          ---           ---          ---           ---          ---           ---          ---
  22          ---          ---           ---          ---           ---          ---           ---          ---
  23          ---          ---           ---          ---           ---          ---           ---          ---
  24          ---          ---           ---          ---           ---          ---           ---          ---
  25          ---          ---           ---          ---           ---          ---           ---          ---
  26          ---          ---           ---          ---           ---          ---           ---          ---
  27          ---          ---           ---          ---           ---          ---           ---          ---
  28          ---          ---           ---          ---           ---          ---           ---          ---
  29          ---          ---           ---          ---           ---          ---           ---          ---
  30          ---          ---           ---          ---           ---          ---           ---          ---
  31          ---          ---           ---          ---           ---          ---           ---          ---
  32          ---          ---           ---          ---           ---          ---           ---          ---
  33          ---          ---           ---          ---           ---          ---           ---          ---
  34          ---          ---           ---          ---           ---          ---           ---          ---
  35          ---          ---           ---          ---           ---          ---           ---          ---
  36          ---          ---           ---          ---           ---          ---           ---          ---
  37          ---          ---           ---          ---           ---          ---           ---          ---
  38          ---          ---           ---          ---           ---          ---           ---          ---
  39          ---          ---           ---          ---           ---          ---           ---          ---
  40          ---          ---           ---          ---           ---          ---           ---          ---
  41          ---          ---           ---          ---           ---          ---           ---          ---
  42          ---          ---           ---          ---           ---          ---           ---          ---
  43          ---          ---           ---          ---           ---          ---           ---          ---
  44          ---          ---           ---          ---           ---          ---           ---          ---
  45          ---          ---           ---          ---           ---          ---           ---          ---
  46          ---          ---           ---          ---           ---          ---           ---          ---
  47          ---          ---           ---          ---           ---          ---           ---          ---
  48          ---          ---           ---          ---           ---          ---           ---          ---
  49          ---          ---           ---          ---           ---          ---           ---          ---
  50          ---          ---           ---          ---           ---          ---           ---          ---
 Total    7.51777E+00  1.03060E-02   1.71053E+02  2.33368E-02   3.86056E+02  4.49940E-02   5.64627E+02  4.71369E-02
-------------------------------------------------------------------------------------------------------------------

TABLE 3. Cluster composition (% Sb per cluster)
===================================================================================================================
Number of --------- DSB ----------   --------- SSB ----------   -------- OTHER ---------   ----- ALL CLUSTERS -----
 lesions    Average        SEM         Average        SEM         Average        SEM         Average        SEM    
===================================================================================================================
   1          ---          ---       1.66667E+01  0.00000E+00   0.00000E+00  0.00000E+00   4.16828E+00  1.01497E-03
   2      1.66667E+01  0.00000E+00   8.95516E+00  1.28558E-03   0.00000E+00  0.00000E+00   4.16709E+00  1.64855E-03
   3      1.20253E+01  5.74363E-03   6.51372E+00  2.22831E-03   0.00000E+00  0.00000E+00   4.16737E+00  2.84587E-03
   4      9.81411E+00  1.02631E-02   5.36955E+00  3.82173E-03   0.00000E+00  0.00000E+00   4.16313E+00  4.94548E-03
   5      8.53846E+00  1.73157E-02   4.71363E+00  7.22890E-03   0.00000E+00  0.00000E+00   4.16358E+00  8.72490E-03
   6      7.71075E+00  2.65431E-02   4.29121E+00  1.39655E-02   0.00000E+00  0.00000E+00   4.18068E+00  1.68392E-02
   7      7.09145E+00  4.25314E-02   3.98693E+00  2.27274E-02   0.00000E+00  0.00000E+00   4.17086E+00  2.76968E-02
   8      6.65370E+00  7.26675E-02   3.85541E+00  4.13242E-02   0.00000E+00  0.00000E+00   4.14636E+00  4.71400E-02
   9      6.42526E+00  1.13120E-01   3.68431E+00  7.30827E-02   0.00000E+00  0.00000E+00   4.24321E+00  8.30387E-02
  10      5.96708E+00  2.18848E-01   3.68056E+00  1.29277E-01   0.00000E+00  0.00000E+00   4.06654E+00  1.44268E-01
  11      6.06061E+00  4.50067E-01   3.48485E+00  2.45840E-01   0.00000E+00  0.00000E+00   3.79826E+00  2.69466E-01
  12      5.55556E+00  5.67012E-01   2.43056E+00  3.47222E-01       ---          ---       3.99306E+00  6.65958E-01
  13      4.70085E+00  8.54701E-01   3.84615E+00  0.00000E+00   0.00000E+00  0.00000E+00   3.58974E+00  1.02564E+00
  14          ---          ---           ---          ---           ---          ---           ---          ---
  15          ---          ---       3.33333E+00  0.00000E+00       ---          ---       3.33333E+00  0.00000E+00
  16          ---          ---       5.20833E+00  0.00000E+00       ---          ---       5.20833E+00  0.00000E+00
  17          ---          ---           ---          ---           ---          ---           ---          ---
  18          ---          ---           ---          ---           ---          ---           ---          ---
  19          ---          ---           ---          ---           ---          ---           ---          ---
  20          ---          ---           ---          ---           ---          ---           ---          ---
  21          ---          ---           ---          ---           ---          ---           ---          ---
  22          ---          ---           ---          ---           ---          ---           ---          ---
  23          ---          ---           ---          ---           ---          ---           ---          ---
  24          ---          ---           ---          ---           ---          ---           ---          ---
  25          ---          ---           ---          ---           ---          ---           ---          ---
  26          ---          ---           ---          ---           ---          ---           ---          ---
  27          ---          ---           ---          ---           ---          ---           ---          ---
  28          ---          ---           ---          ---           ---          ---           ---          ---
  29          ---          ---           ---          ---           ---          ---           ---          ---
  30          ---          ---           ---          ---           ---          ---           ---          ---
  31          ---          ---           ---          ---           ---          ---           ---          ---
  32          ---          ---           ---          ---           ---          ---           ---          ---
  33          ---          ---           ---          ---           ---          ---           ---          ---
  34          ---          ---           ---          ---           ---          ---           ---          ---
  35          ---          ---           ---          ---           ---          ---           ---          ---
  36          ---          ---           ---          ---           ---          ---           ---          ---
  37          ---          ---           ---          ---           ---          ---           ---          ---
  38          ---          ---           ---          ---           ---          ---           ---          ---
  39          ---          ---           ---          ---           ---          ---           ---          ---
  40          ---          ---           ---          ---           ---          ---           ---          ---
  41          ---          ---           ---          ---           ---          ---           ---          ---
  42          ---          ---           ---          ---           ---          ---           ---          ---
  43          ---          ---           ---          ---           ---          ---           ---          ---
  44          ---          ---           ---          ---           ---          ---           ---          ---
  45          ---          ---           ---          ---           ---          ---           ---          ---
  46          ---          ---           ---          ---           ---          ---           ---          ---
  47          ---          ---           ---          ---           ---          ---           ---          ---
  48          ---          ---           ---          ---           ---          ---           ---          ---
  49          ---          ---           ---          ---           ---          ---           ---          ---
  50          ---          ---           ---          ---           ---          ---           ---          ---
Average   1.37055E+01  5.13114E-03   1.31553E+01  1.36196E-03   0.00000E+00  0.00000E+00   4.16789E+00  4.39009E-04
-------------------------------------------------------------------------------------------------------------------
NOTES: (% Sb) is the percentage of lesions that are strand breaks.
The number of Sb is ((% Sb)/100)*(# lesions). The number of Bd is (1-(% Sb)/100)*(# lesions).

TABLE 4. Cluster Length (in base pair)
===================================================================================================================
Number of --------- DSB ----------   --------- SSB ----------   -------- OTHER ---------   ----- ALL CLUSTERS -----
 lesions    Average        SEM         Average        SEM         Average        SEM         Average        SEM    
===================================================================================================================
   1          ---          ---       1.66667E-01  0.00000E+00   1.66667E-01  0.00000E+00   1.66667E-01  0.00000E+00
   2      9.10389E-01  9.94249E-04   9.37015E-01  2.66777E-04   9.35235E-01  2.26458E-04   9.35166E-01  1.69103E-04
   3      1.60635E+00  1.75158E-03   1.71999E+00  6.35516E-04   1.70620E+00  7.08770E-04   1.70589E+00  4.53868E-04
   4      2.33069E+00  3.52246E-03   2.50432E+00  1.41917E-03   2.47204E+00  1.91473E-03   2.47472E+00  1.06985E-03
   5      3.09049E+00  7.07195E-03   3.28804E+00  3.15159E-03   3.24537E+00  5.57209E-03   3.24864E+00  2.41761E-03
   6      3.85014E+00  1.21062E-02   4.06133E+00  7.02832E-03   4.00904E+00  1.25890E-02   4.01397E+00  5.57260E-03
   7      4.59603E+00  2.24240E-02   4.84972E+00  1.33250E-02   4.82990E+00  2.88182E-02   4.79503E+00  1.12305E-02
   8      5.32748E+00  4.25242E-02   5.59115E+00  2.72991E-02   5.57266E+00  6.44890E-02   5.52939E+00  2.21937E-02
   9      6.23690E+00  7.52638E-02   6.35752E+00  5.24985E-02   6.36364E+00  1.39018E-01   6.31220E+00  4.15840E-02
  10      6.87037E+00  1.48783E-01   7.29220E+00  9.51430E-02   7.02174E+00  2.39240E-01   7.13243E+00  7.73149E-02
  11      8.05882E+00  3.96044E-01   8.43000E+00  2.43328E-01   7.08333E+00  3.06564E-01   8.23288E+00  1.95522E-01
  12      9.54167E+00  7.49614E-01   8.25000E+00  3.75771E-01       ---          ---       8.89583E+00  4.58536E-01
  13      1.00556E+01  2.42161E-01   1.05000E+01  0.00000E+00   1.25000E+01  0.00000E+00   1.06333E+01  4.92725E-01
  14          ---          ---           ---          ---           ---          ---           ---          ---
  15          ---          ---       1.00000E+01  0.00000E+00       ---          ---       1.00000E+01  0.00000E+00
  16          ---          ---       1.10000E+01  0.00000E+00       ---          ---       1.10000E+01  0.00000E+00
  17          ---          ---           ---          ---           ---          ---           ---          ---
  18          ---          ---           ---          ---           ---          ---           ---          ---
  19          ---          ---           ---          ---           ---          ---           ---          ---
  20          ---          ---           ---          ---           ---          ---           ---          ---
  21          ---          ---           ---          ---           ---          ---           ---          ---
  22          ---          ---           ---          ---           ---          ---           ---          ---
  23          ---          ---           ---          ---           ---          ---           ---          ---
  24          ---          ---           ---          ---           ---          ---           ---          ---
  25          ---          ---           ---          ---           ---          ---           ---          ---
  26          ---          ---           ---          ---           ---          ---           ---          ---
  27          ---          ---           ---          ---           ---          ---           ---          ---
  28          ---          ---           ---          ---           ---          ---           ---          ---
  29          ---          ---           ---          ---           ---          ---           ---          ---
  30          ---          ---           ---          ---           ---          ---           ---          ---
  31          ---          ---           ---          ---           ---          ---           ---          ---
  32          ---          ---           ---          ---           ---          ---           ---          ---
  33          ---          ---           ---          ---           ---          ---           ---          ---
  34          ---          ---           ---          ---           ---          ---           ---          ---
  35          ---          ---           ---          ---           ---          ---           ---          ---
  36          ---          ---           ---          ---           ---          ---           ---          ---
  37          ---          ---           ---          ---           ---          ---           ---          ---
  38          ---          ---           ---          ---           ---          ---           ---          ---
  39          ---          ---           ---          ---           ---          ---           ---          ---
  40          ---          ---           ---          ---           ---          ---           ---          ---
  41          ---          ---           ---          ---           ---          ---           ---          ---
  42          ---          ---           ---          ---           ---          ---           ---          ---
  43          ---          ---           ---          ---           ---          ---           ---          ---
  44          ---          ---           ---          ---           ---          ---           ---          ---
  45          ---          ---           ---          ---           ---          ---           ---          ---
  46          ---          ---           ---          ---           ---          ---           ---          ---
  47          ---          ---           ---          ---           ---          ---           ---          ---
  48          ---          ---           ---          ---           ---          ---           ---          ---
  49          ---          ---           ---          ---           ---          ---           ---          ---
  50          ---          ---           ---          ---           ---          ---           ---          ---
Average   1.50276E+00  1.46372E-03   6.31015E-01  2.32959E-04   3.70353E-01  9.92766E-05   4.64406E-01  1.01184E-04
-------------------------------------------------------------------------------------------------------------------

TABLE 5. NUMBER OF LESIONS DIVIDED BY TWICE THE CLUSTER LENGTH (lesions per nucleotide)
===================================================================================================================
Number of --------- DSB ----------   --------- SSB ----------   -------- OTHER ---------   ----- ALL CLUSTERS -----
 lesions    Average        SEM         Average        SEM         Average        SEM         Average        SEM    
===================================================================================================================
   1          ---          ---       8.33333E-02  0.00000E+00   8.33333E-02  0.00000E+00   8.33333E-02  0.00000E+00
   2      4.54824E-02  8.10210E-05   4.12667E-02  1.82236E-05   4.15786E-02  1.57095E-05   4.15764E-02  1.17694E-05
   3      3.17053E-02  5.08519E-05   2.91756E-02  1.63665E-05   2.94807E-02  1.86000E-05   2.94884E-02  1.19851E-05
   4      2.72915E-02  5.55821E-05   2.50158E-02  1.97690E-05   2.54398E-02  2.76416E-05   2.54031E-02  1.51911E-05
   5      2.48744E-02  7.28823E-05   2.30323E-02  2.79781E-05   2.34680E-02  5.32773E-05   2.34074E-02  2.24993E-05
   6      2.33687E-02  9.18027E-05   2.19508E-02  4.64992E-05   2.23701E-02  8.91530E-05   2.22792E-02  3.82430E-05
   7      2.25876E-02  1.31153E-04   2.11890E-02  6.85652E-05   2.13455E-02  1.53892E-04   2.15055E-02  6.01929E-05
   8      2.20116E-02  2.01118E-04   2.08846E-02  1.13602E-04   2.09746E-02  2.89683E-04   2.11546E-02  9.64226E-05
   9      2.10038E-02  3.08123E-04   2.04881E-02  1.92499E-04   2.04747E-02  5.18063E-04   2.06773E-02  1.59061E-04
  10      2.10221E-02  4.76573E-04   1.95299E-02  2.42483E-04   2.02656E-02  6.58668E-04   2.00730E-02  2.19805E-04
  11      1.98234E-02  1.13187E-03   1.90222E-02  6.68797E-04   2.17877E-02  1.01715E-03   1.94361E-02  5.37706E-04
  12      1.77962E-02  1.39605E-03   2.03293E-02  9.34372E-04       ---          ---       1.90627E-02  9.13175E-04
  13      1.79765E-02  4.29752E-04   1.71958E-02  0.00000E+00   1.44444E-02  0.00000E+00   1.71139E-02  7.23638E-04
  14          ---          ---           ---          ---           ---          ---           ---          ---
  15          ---          ---       2.08333E-02  0.00000E+00       ---          ---       2.08333E-02  0.00000E+00
  16          ---          ---       2.02020E-02  0.00000E+00       ---          ---       2.02020E-02  0.00000E+00
  17          ---          ---           ---          ---           ---          ---           ---          ---
  18          ---          ---           ---          ---           ---          ---           ---          ---
  19          ---          ---           ---          ---           ---          ---           ---          ---
  20          ---          ---           ---          ---           ---          ---           ---          ---
  21          ---          ---           ---          ---           ---          ---           ---          ---
  22          ---          ---           ---          ---           ---          ---           ---          ---
  23          ---          ---           ---          ---           ---          ---           ---          ---
  24          ---          ---           ---          ---           ---          ---           ---          ---
  25          ---          ---           ---          ---           ---          ---           ---          ---
  26          ---          ---           ---          ---           ---          ---           ---          ---
  27          ---          ---           ---          ---           ---          ---           ---          ---
  28          ---          ---           ---          ---           ---          ---           ---          ---
  29          ---          ---           ---          ---           ---          ---           ---          ---
  30          ---          ---           ---          ---           ---          ---           ---          ---
  31          ---          ---           ---          ---           ---          ---           ---          ---
  32          ---          ---           ---          ---           ---          ---           ---          ---
  33          ---          ---           ---          ---           ---          ---           ---          ---
  34          ---          ---           ---          ---           ---          ---           ---          ---
  35          ---          ---           ---          ---           ---          ---           ---          ---
  36          ---          ---           ---          ---           ---          ---           ---          ---
  37          ---          ---           ---          ---           ---          ---           ---          ---
  38          ---          ---           ---          ---           ---          ---           ---          ---
  39          ---          ---           ---          ---           ---          ---           ---          ---
  40          ---          ---           ---          ---           ---          ---           ---          ---
  41          ---          ---           ---          ---           ---          ---           ---          ---
  42          ---          ---           ---          ---           ---          ---           ---          ---
  43          ---          ---           ---          ---           ---          ---           ---          ---
  44          ---          ---           ---          ---           ---          ---           ---          ---
  45          ---          ---           ---          ---           ---          ---           ---          ---
  46          ---          ---           ---          ---           ---          ---           ---          ---
  47          ---          ---           ---          ---           ---          ---           ---          ---
  48          ---          ---           ---          ---           ---          ---           ---          ---
  49          ---          ---           ---          ---           ---          ---           ---          ---
  50          ---          ---           ---          ---           ---          ---           ---          ---
Average   3.72538E-02  4.38559E-05   6.44571E-02  8.73689E-06   7.40146E-02  4.50693E-06   7.06295E-02  4.16198E-06
-------------------------------------------------------------------------------------------------------------------

TABLE 6. Number of clusters per cell per Gy per track.  Cluster yields are for a representative cell containing
an average of 1.000 Gbp (giga basepair) of DNA.  Cluster induction is proportional to absorbed dose up to at least
a hundred or thousand Gy. The category "OTHER" includes all classes of individual and clustered DNA lesion, except
for SSB and DSB.  SEM = standard error of the mean.
===================================================================================================================
Number of --------- DSB ----------   --------- SSB ----------   -------- OTHER ---------   ----- ALL CLUSTERS -----
 lesions    Average        SEM         Average        SEM         Average        SEM         Average        SEM    
===================================================================================================================
   1          ---          ---       1.22739E+00  1.07172E-03   3.68013E+00  3.08581E-03   4.90752E+00  4.09996E-03
   2      4.41666E-02  9.94022E-05   5.56379E-01  5.87077E-04   7.71755E-01  7.82689E-04   1.37230E+00  1.32966E-03
   3      2.78493E-02  7.84920E-05   1.93242E-01  2.69824E-04   1.61303E-01  2.33888E-04   3.82395E-01  4.58386E-04
   4      1.19960E-02  5.11596E-05   6.10320E-02  1.25697E-04   3.39592E-02  8.96315E-05   1.06987E-01  1.81094E-04
   5      4.45410E-03  3.04398E-05   1.81812E-02  6.43334E-05   7.07193E-03  3.88651E-05   2.97072E-02  8.47526E-05
   6      1.56258E-03  1.78849E-05   5.27710E-03  3.35925E-05   1.45264E-03  1.70165E-05   8.29232E-03  4.24735E-05
   7      5.15081E-04  1.01314E-05   1.53026E-03  1.79895E-05   3.00372E-04  7.89613E-06   2.34571E-03  2.20943E-05
   8      1.59182E-04  5.76708E-06   4.03876E-04  9.03755E-06   6.75450E-05  3.70311E-06   6.30603E-04  1.14281E-05
   9      5.71230E-05  3.39889E-06   1.14603E-04  4.93520E-06   1.59737E-05  1.83371E-06   1.87700E-04  6.30703E-06
  10      1.63015E-05  1.81058E-06   3.21279E-05  2.58271E-06   4.50109E-06  9.41978E-07   5.29305E-05  3.28977E-06
  11      3.39792E-06  8.26637E-07   1.02861E-05  1.46121E-06   1.26027E-06  5.15540E-07   1.49443E-05  1.75322E-06
  12      7.90803E-07  3.97067E-07   7.66440E-07  3.83911E-07       ---          ---       1.55724E-06  5.52203E-07
  13      6.36594E-07  3.68932E-07   1.84692E-07  0.00000E+00   1.76016E-07  0.00000E+00   9.97301E-07  4.48499E-07
  14          ---          ---           ---          ---           ---          ---           ---          ---
  15          ---          ---       2.19701E-07  0.00000E+00       ---          ---       2.19701E-07  0.00000E+00
  16          ---          ---       2.12365E-07  0.00000E+00       ---          ---       2.12365E-07  0.00000E+00
  17          ---          ---           ---          ---           ---          ---           ---          ---
  18          ---          ---           ---          ---           ---          ---           ---          ---
  19          ---          ---           ---          ---           ---          ---           ---          ---
  20          ---          ---           ---          ---           ---          ---           ---          ---
  21          ---          ---           ---          ---           ---          ---           ---          ---
  22          ---          ---           ---          ---           ---          ---           ---          ---
  23          ---          ---           ---          ---           ---          ---           ---          ---
  24          ---          ---           ---          ---           ---          ---           ---          ---
  25          ---          ---           ---          ---           ---          ---           ---          ---
  26          ---          ---           ---          ---           ---          ---           ---          ---
  27          ---          ---           ---          ---           ---          ---           ---          ---
  28          ---          ---           ---          ---           ---          ---           ---          ---
  29          ---          ---           ---          ---           ---          ---           ---          ---
  30          ---          ---           ---          ---           ---          ---           ---          ---
  31          ---          ---           ---          ---           ---          ---           ---          ---
  32          ---          ---           ---          ---           ---          ---           ---          ---
  33          ---          ---           ---          ---           ---          ---           ---          ---
  34          ---          ---           ---          ---           ---          ---           ---          ---
  35          ---          ---           ---          ---           ---          ---           ---          ---
  36          ---          ---           ---          ---           ---          ---           ---          ---
  37          ---          ---           ---          ---           ---          ---           ---          ---
  38          ---          ---           ---          ---           ---          ---           ---          ---
  39          ---          ---           ---          ---           ---          ---           ---          ---
  40          ---          ---           ---          ---           ---          ---           ---          ---
  41          ---          ---           ---          ---           ---          ---           ---          ---
  42          ---          ---           ---          ---           ---          ---           ---          ---
  43          ---          ---           ---          ---           ---          ---           ---          ---
  44          ---          ---           ---          ---           ---          ---           ---          ---
  45          ---          ---           ---          ---           ---          ---           ---          ---
  46          ---          ---           ---          ---           ---          ---           ---          ---
  47          ---          ---           ---          ---           ---          ---           ---          ---
  48          ---          ---           ---          ---           ---          ---           ---          ---
  49          ---          ---           ---          ---           ---          ---           ---          ---
  50          ---          ---           ---          ---           ---          ---           ---          ---
 Total    9.07810E-02  1.53683E-04   2.06359E+00  1.83228E-03   4.65607E+00  3.96364E-03   6.81044E+00  5.85569E-03
-------------------------------------------------------------------------------------------------------------------
