# Supplementary material for: A computational method to estimate the relative biological effectiveness and tumor control probability for low-LET proton irradiations
Source: PLoS One. 2026 Mar 20;21(3):e0341352. doi: 10.1371/journal.pone.0341352 (PMC13004361; doi:10.1371/journal.pone.0341352)
Supplement: S1 File — These files include the DSB yields simulated by MCDS and the proton spectra used at different LET positions. Available at: https://nfuedu-my.sharepoint.com/personal/ccchan_nfu_edu_tw/_layouts/15/onedrive.aspx?id=%2Fpersonal%2Fccchan%5Fnfu%5Fedu%5Ftw%2FDocuments%2Fplos%20one&ga=1. (ZIP) [file pone.0341352.s001.zip › MCDS/proton/P2/21.out]

===============================
MCDS Version 3.00B  15-JUL-2011
===============================
      1.325     running time (min)
 1.0000E+00     DNA content (Gbp)
 8.0000E+00     Dia. of cell nucleus (um)
      10000     number of cells (nocs)
  987654321     random number seed


MXRF TABLE: Particle types and properties of the (input) mixed radiation field. The hypoxia reduction factor (HRF)
for DSB induction is estimated as [1/(1-pcr)]^2, where pcr = the probability a lesion undergoes chemical repair
for the specified (input) oxygen concentration compared to fully aerobic (100% O2) conditions.  The frequency-mean
specific energy (zf) is for a spherical target representative of the cell nucleus. Radiative losses by the primary
charged particle are assumed non-local and do not not contribute to specific energy or the dose per unit fluence
(DPUF).  The reported stopping power is at the point of entry into the cell nucleus (pO2 = 21.000%).
===================================================================================================================
        Normed   -- Kinetic Energy --               Stopping Power (keV/um)      CSDA       Dosimetry (Gy)    HRF
  Ion     wt       (MeV)     (MeV/A)      zeb     Coll+Nuc  Radiat    Total    Range (cm)   DPUF       zf     DSB
===================================================================================================================
    p  1.88E-03  7.020E+00  7.020E+00  6.758E+01  5.99E+00 0.00E+00 5.991E+00  6.565E-02  1.002E+01 1.99E-02 1.023
    p  5.08E-02  1.036E+01  1.036E+01  4.603E+01  4.37E+00 0.00E+00 4.365E+00  1.319E-01  7.199E+00 1.43E-02 1.023
    p  1.37E-01  1.143E+01  1.143E+01  4.180E+01  4.03E+00 0.00E+00 4.029E+00  1.574E-01  6.626E+00 1.32E-02 1.023
    p  2.17E-01  1.190E+01  1.190E+01  4.017E+01  3.90E+00 0.00E+00 3.898E+00  1.693E-01  6.405E+00 1.27E-02 1.023
    p  2.71E-01  1.286E+01  1.286E+01  3.723E+01  3.66E+00 0.00E+00 3.659E+00  1.947E-01  6.000E+00 1.19E-02 1.024
    p  2.02E-01  1.405E+01  1.405E+01  3.414E+01  3.40E+00 0.00E+00 3.404E+00  2.285E-01  5.570E+00 1.11E-02 1.024
    p  9.42E-02  1.488E+01  1.488E+01  3.228E+01  3.25E+00 0.00E+00 3.248E+00  2.534E-01  5.309E+00 1.06E-02 1.024
    p  2.64E-02  1.583E+01  1.583E+01  3.039E+01  3.09E+00 0.00E+00 3.088E+00  2.835E-01  5.041E+00 1.00E-02 1.024
    p  0.00E+00  1.690E+01  1.690E+01  2.851E+01  2.93E+00 0.00E+00 2.927E+00  3.191E-01  4.773E+00 9.49E-03 1.024
  Avg  1.11E-01  1.283E+01  1.283E+01  3.773E+01  3.70E+00 0.00E+00 3.697E+00  1.953E-01  6.065E+00 1.21E-02 1.024
===================================================================================================================
ZEB = (zeff/beta)^2 (Barkas 1963); DPUF = absorbed dose per unit fluence (nGy-cm^2/particle); zf in units of Gy

TABLE 1. Percent (%) cluster yields by complexity, as classified using the scheme of Nikjoo et al. (IJRB 71, 
467-483 1997 and and Radiat. Res. 156, 577-583 2001).
===================================================================================================================
    67.632     BD    - one or more Bd (no Sb)
    29.190     SSB   - Sb (no auxilary damage)
     1.466     SSB+  - two Sb on the same strand
     0.201     2SSB  - two or more Sb on opposite strands separated by at least 10 bp
     1.289     DSB   - two Sb on opposite strands with a separation <= 10 bp
     0.196     DSB+  - DSB accompanied by one (or more) additional Sb within 10 bp separation
     0.026     DSB++ - more than one DSB whether within the 10 bp separation or further apart
     5.402     SSBc  - fraction of complex damage (SSB+ and 2SSB) among SSBs
    43.577     SSBcb - fraction of complex damage (SSB+ and 2SSB) among SSBs; base damage included
    14.693     DSBc  - fraction of complex damage (DSB+ and DSB++) among DSBs
    54.842     DSBcb - fraction of complex damage (DSB+ and DSB++) among DSBs; base damage included
===================================================================================================================

TABLE 2. Number of clusters per cell per Gy.  Cluster yields are for a representative cell containing an average
of 1.000 Gbp (giga basepair) of DNA.  Cluster induction is proportional to absorbed dose up to at least a
hundred or thousand Gy. The category "OTHER" includes all classes of individual and clustered DNA lesion, except
for SSB and DSB.  SEM = standard error of the mean.
===================================================================================================================
Number of --------- DSB ----------   --------- SSB ----------   -------- OTHER ---------   ----- ALL CLUSTERS -----
 lesions    Average        SEM         Average        SEM         Average        SEM         Average        SEM    
===================================================================================================================
   1          ---          ---       1.04601E+02  3.19982E-02   3.13770E+02  6.20106E-02   4.18371E+02  7.51464E-02
   2      4.07015E+00  7.93421E-03   5.11259E+01  2.58811E-02   7.09452E+01  2.91211E-02   1.26141E+02  3.80362E-02
   3      2.76195E+00  6.62752E-03   1.91511E+01  1.67693E-02   1.59919E+01  1.50983E-02   3.79050E+01  2.23587E-02
   4      1.28638E+00  4.60100E-03   6.50822E+00  1.00133E-02   3.62518E+00  7.58581E-03   1.14198E+01  1.29376E-02
   5      5.14267E-01  2.87652E-03   2.10118E+00  5.92208E-03   8.16933E-01  3.67121E-03   3.43238E+00  7.45328E-03
   6      1.92633E-01  1.77689E-03   6.53950E-01  3.29455E-03   1.79050E-01  1.71017E-03   1.02563E+00  4.11736E-03
   7      6.87000E-02  1.06319E-03   2.02417E-01  1.87485E-03   4.10333E-02  8.26657E-04   3.12150E-01  2.28287E-03
   8      2.32333E-02  6.23569E-04   5.81500E-02  9.77814E-04   9.81667E-03  4.04271E-04   9.12000E-02  1.22046E-03
   9      8.61667E-03  3.79445E-04   1.78000E-02  5.44682E-04   2.30000E-03  1.95867E-04   2.87167E-02  6.94882E-04
  10      2.96667E-03  2.21641E-04   5.21667E-03  2.94974E-04   7.66667E-04  1.12784E-04   8.95000E-03  3.84497E-04
  11      8.00000E-04  1.15198E-04   1.61667E-03  1.65050E-04   1.50000E-04  4.99800E-05   2.56667E-03  2.07929E-04
  12      2.33333E-04  6.23204E-05   4.66667E-04  8.80726E-05   1.66667E-05  1.66667E-05   7.16667E-04  1.09061E-04
  13      5.00000E-05  2.88646E-05   1.66667E-04  5.26809E-05   1.66667E-05  1.66667E-05   2.33333E-04  6.23204E-05
  14          ---          ---           ---          ---           ---          ---           ---          ---
  15          ---          ---       3.33333E-05  2.35690E-05       ---          ---       3.33333E-05  2.35690E-05
  16      1.66667E-05  1.66667E-05   1.66667E-05  1.66667E-05       ---          ---       3.33333E-05  2.35690E-05
  17          ---          ---           ---          ---           ---          ---           ---          ---
  18          ---          ---           ---          ---           ---          ---           ---          ---
  19          ---          ---           ---          ---           ---          ---           ---          ---
  20          ---          ---           ---          ---           ---          ---           ---          ---
  21          ---          ---           ---          ---           ---          ---           ---          ---
  22          ---          ---           ---          ---           ---          ---           ---          ---
  23          ---          ---           ---          ---           ---          ---           ---          ---
  24          ---          ---           ---          ---           ---          ---           ---          ---
  25          ---          ---           ---          ---           ---          ---           ---          ---
  26          ---          ---           ---          ---           ---          ---           ---          ---
  27          ---          ---           ---          ---           ---          ---           ---          ---
  28          ---          ---           ---          ---           ---          ---           ---          ---
  29          ---          ---           ---          ---           ---          ---           ---          ---
  30          ---          ---           ---          ---           ---          ---           ---          ---
  31          ---          ---           ---          ---           ---          ---           ---          ---
  32          ---          ---           ---          ---           ---          ---           ---          ---
  33          ---          ---           ---          ---           ---          ---           ---          ---
  34          ---          ---           ---          ---           ---          ---           ---          ---
  35          ---          ---           ---          ---           ---          ---           ---          ---
  36          ---          ---           ---          ---           ---          ---           ---          ---
  37          ---          ---           ---          ---           ---          ---           ---          ---
  38          ---          ---           ---          ---           ---          ---           ---          ---
  39          ---          ---           ---          ---           ---          ---           ---          ---
  40          ---          ---           ---          ---           ---          ---           ---          ---
  41          ---          ---           ---          ---           ---          ---           ---          ---
  42          ---          ---           ---          ---           ---          ---           ---          ---
  43          ---          ---           ---          ---           ---          ---           ---          ---
  44          ---          ---           ---          ---           ---          ---           ---          ---
  45          ---          ---           ---          ---           ---          ---           ---          ---
  46          ---          ---           ---          ---           ---          ---           ---          ---
  47          ---          ---           ---          ---           ---          ---           ---          ---
  48          ---          ---           ---          ---           ---          ---           ---          ---
  49          ---          ---           ---          ---           ---          ---           ---          ---
  50          ---          ---           ---          ---           ---          ---           ---          ---
 Total    8.93000E+00  1.11780E-02   1.84427E+02  2.53941E-02   4.05382E+02  4.80655E-02   5.98739E+02  5.05607E-02
-------------------------------------------------------------------------------------------------------------------

TABLE 3. Cluster composition (% Sb per cluster)
===================================================================================================================
Number of --------- DSB ----------   --------- SSB ----------   -------- OTHER ---------   ----- ALL CLUSTERS -----
 lesions    Average        SEM         Average        SEM         Average        SEM         Average        SEM    
===================================================================================================================
   1          ---          ---       1.66667E+01  0.00000E+00   0.00000E+00  0.00000E+00   4.16700E+00  1.03201E-03
   2      1.66667E+01  0.00000E+00   8.95418E+00  1.22446E-03   0.00000E+00  0.00000E+00   4.16681E+00  1.57493E-03
   3      1.20233E+01  5.18149E-03   6.51334E+00  2.02978E-03   0.00000E+00  0.00000E+00   4.16678E+00  2.56833E-03
   4      9.81763E+00  8.87878E-03   5.36337E+00  3.39085E-03   0.00000E+00  0.00000E+00   4.16170E+00  4.33291E-03
   5      8.54280E+00  1.47947E-02   4.70909E+00  5.85039E-03   0.00000E+00  0.00000E+00   4.16233E+00  7.17448E-03
   6      7.70561E+00  2.24877E-02   4.30688E+00  1.12843E-02   0.00000E+00  0.00000E+00   4.19710E+00  1.30657E-02
   7      7.12598E+00  3.46085E-02   3.98832E+00  1.87543E-02   0.00000E+00  0.00000E+00   4.16375E+00  2.28948E-02
   8      6.60498E+00  5.24529E-02   3.85708E+00  3.18022E-02   0.00000E+00  0.00000E+00   4.11681E+00  3.63066E-02
   9      6.32716E+00  8.57051E-02   3.65019E+00  5.36029E-02   0.00000E+00  0.00000E+00   4.16256E+00  6.01982E-02
  10      6.05932E+00  1.38378E-01   3.44156E+00  8.72615E-02   0.00000E+00  0.00000E+00   4.01429E+00  1.01640E-01
  11      5.71338E+00  2.60093E-01   3.66162E+00  1.83201E-01   0.00000E+00  0.00000E+00   4.08194E+00  1.79748E-01
  12      6.05159E+00  5.56454E-01   3.67063E+00  3.13137E-01   0.00000E+00  0.00000E+00   4.36047E+00  3.35150E-01
  13      5.12821E+00  7.40193E-01   3.71795E+00  4.03162E-01   0.00000E+00  0.00000E+00   3.75458E+00  4.55049E-01
  14          ---          ---           ---          ---           ---          ---           ---          ---
  15          ---          ---       2.22222E+00  1.11111E+00       ---          ---       2.22222E+00  1.11111E+00
  16      3.12500E+00  0.00000E+00   5.20833E+00  0.00000E+00       ---          ---       4.16667E+00  1.04167E+00
  17          ---          ---           ---          ---           ---          ---           ---          ---
  18          ---          ---           ---          ---           ---          ---           ---          ---
  19          ---          ---           ---          ---           ---          ---           ---          ---
  20          ---          ---           ---          ---           ---          ---           ---          ---
  21          ---          ---           ---          ---           ---          ---           ---          ---
  22          ---          ---           ---          ---           ---          ---           ---          ---
  23          ---          ---           ---          ---           ---          ---           ---          ---
  24          ---          ---           ---          ---           ---          ---           ---          ---
  25          ---          ---           ---          ---           ---          ---           ---          ---
  26          ---          ---           ---          ---           ---          ---           ---          ---
  27          ---          ---           ---          ---           ---          ---           ---          ---
  28          ---          ---           ---          ---           ---          ---           ---          ---
  29          ---          ---           ---          ---           ---          ---           ---          ---
  30          ---          ---           ---          ---           ---          ---           ---          ---
  31          ---          ---           ---          ---           ---          ---           ---          ---
  32          ---          ---           ---          ---           ---          ---           ---          ---
  33          ---          ---           ---          ---           ---          ---           ---          ---
  34          ---          ---           ---          ---           ---          ---           ---          ---
  35          ---          ---           ---          ---           ---          ---           ---          ---
  36          ---          ---           ---          ---           ---          ---           ---          ---
  37          ---          ---           ---          ---           ---          ---           ---          ---
  38          ---          ---           ---          ---           ---          ---           ---          ---
  39          ---          ---           ---          ---           ---          ---           ---          ---
  40          ---          ---           ---          ---           ---          ---           ---          ---
  41          ---          ---           ---          ---           ---          ---           ---          ---
  42          ---          ---           ---          ---           ---          ---           ---          ---
  43          ---          ---           ---          ---           ---          ---           ---          ---
  44          ---          ---           ---          ---           ---          ---           ---          ---
  45          ---          ---           ---          ---           ---          ---           ---          ---
  46          ---          ---           ---          ---           ---          ---           ---          ---
  47          ---          ---           ---          ---           ---          ---           ---          ---
  48          ---          ---           ---          ---           ---          ---           ---          ---
  49          ---          ---           ---          ---           ---          ---           ---          ---
  50          ---          ---           ---          ---           ---          ---           ---          ---
Average   1.34674E+01  4.81901E-03   1.28755E+01  1.33776E-03   0.00000E+00  0.00000E+00   4.16686E+00  4.39392E-04
-------------------------------------------------------------------------------------------------------------------
NOTES: (% Sb) is the percentage of lesions that are strand breaks.
The number of Sb is ((% Sb)/100)*(# lesions). The number of Bd is (1-(% Sb)/100)*(# lesions).

TABLE 4. Cluster Length (in base pair)
===================================================================================================================
Number of --------- DSB ----------   --------- SSB ----------   -------- OTHER ---------   ----- ALL CLUSTERS -----
 lesions    Average        SEM         Average        SEM         Average        SEM         Average        SEM    
===================================================================================================================
   1          ---          ---       1.66667E-01  0.00000E+00   1.66667E-01  0.00000E+00   1.66667E-01  0.00000E+00
   2      9.07984E-01  9.49487E-04   9.32964E-01  2.53429E-04   9.31438E-01  2.15291E-04   9.31313E-01  1.61305E-04
   3      1.59859E+00  1.59670E-03   1.71187E+00  5.83107E-04   1.69814E+00  6.46625E-04   1.69780E+00  4.13487E-04
   4      2.32443E+00  3.00365E-03   2.49312E+00  1.23963E-03   2.46405E+00  1.67136E-03   2.46492E+00  9.29355E-04
   5      3.07332E+00  5.97671E-03   3.27086E+00  2.60717E-03   3.22752E+00  4.67018E-03   3.23055E+00  2.01023E-03
   6      3.83541E+00  1.01638E-02   4.05412E+00  5.75294E-03   3.99094E+00  1.06066E-02   4.00526E+00  4.37469E-03
   7      4.58863E+00  1.77652E-02   4.83116E+00  1.09568E-02   4.78717E+00  2.23234E-02   4.77473E+00  9.14288E-03
   8      5.29357E+00  3.12818E-02   5.57139E+00  2.06524E-02   5.57051E+00  4.89167E-02   5.49498E+00  1.68630E-02
   9      6.17967E+00  5.31932E-02   6.32523E+00  3.90975E-02   6.20316E+00  1.09860E-01   6.26924E+00  3.07016E-02
  10      6.90584E+00  1.06790E-01   7.26353E+00  6.63653E-02   7.11232E+00  1.59681E-01   7.12635E+00  5.45288E-02
  11      7.80556E+00  2.17914E-01   7.98958E+00  1.39505E-01   7.55556E+00  3.77819E-01   7.89912E+00  1.13458E-01
  12      8.71429E+00  3.73263E-01   8.79762E+00  2.67035E-01   1.01667E+01  0.00000E+00   8.80233E+00  2.12088E-01
  13      9.94444E+00  3.37931E-01   1.00000E+01  4.73365E-01   1.26667E+01  0.00000E+00   1.01786E+01  3.88897E-01
  14          ---          ---           ---          ---           ---          ---           ---          ---
  15          ---          ---       1.19167E+01  1.91667E+00       ---          ---       1.19167E+01  1.91667E+00
  16      1.16667E+01  0.00000E+00   1.10000E+01  0.00000E+00       ---          ---       1.13333E+01  3.33333E-01
  17          ---          ---           ---          ---           ---          ---           ---          ---
  18          ---          ---           ---          ---           ---          ---           ---          ---
  19          ---          ---           ---          ---           ---          ---           ---          ---
  20          ---          ---           ---          ---           ---          ---           ---          ---
  21          ---          ---           ---          ---           ---          ---           ---          ---
  22          ---          ---           ---          ---           ---          ---           ---          ---
  23          ---          ---           ---          ---           ---          ---           ---          ---
  24          ---          ---           ---          ---           ---          ---           ---          ---
  25          ---          ---           ---          ---           ---          ---           ---          ---
  26          ---          ---           ---          ---           ---          ---           ---          ---
  27          ---          ---           ---          ---           ---          ---           ---          ---
  28          ---          ---           ---          ---           ---          ---           ---          ---
  29          ---          ---           ---          ---           ---          ---           ---          ---
  30          ---          ---           ---          ---           ---          ---           ---          ---
  31          ---          ---           ---          ---           ---          ---           ---          ---
  32          ---          ---           ---          ---           ---          ---           ---          ---
  33          ---          ---           ---          ---           ---          ---           ---          ---
  34          ---          ---           ---          ---           ---          ---           ---          ---
  35          ---          ---           ---          ---           ---          ---           ---          ---
  36          ---          ---           ---          ---           ---          ---           ---          ---
  37          ---          ---           ---          ---           ---          ---           ---          ---
  38          ---          ---           ---          ---           ---          ---           ---          ---
  39          ---          ---           ---          ---           ---          ---           ---          ---
  40          ---          ---           ---          ---           ---          ---           ---          ---
  41          ---          ---           ---          ---           ---          ---           ---          ---
  42          ---          ---           ---          ---           ---          ---           ---          ---
  43          ---          ---           ---          ---           ---          ---           ---          ---
  44          ---          ---           ---          ---           ---          ---           ---          ---
  45          ---          ---           ---          ---           ---          ---           ---          ---
  46          ---          ---           ---          ---           ---          ---           ---          ---
  47          ---          ---           ---          ---           ---          ---           ---          ---
  48          ---          ---           ---          ---           ---          ---           ---          ---
  49          ---          ---           ---          ---           ---          ---           ---          ---
  50          ---          ---           ---          ---           ---          ---           ---          ---
Average   1.56128E+00  1.40446E-03   6.78552E-01  2.38208E-04   3.90052E-01  1.02369E-04   4.96397E-01  1.04713E-04
-------------------------------------------------------------------------------------------------------------------

TABLE 5. NUMBER OF LESIONS DIVIDED BY TWICE THE CLUSTER LENGTH (lesions per nucleotide)
===================================================================================================================
Number of --------- DSB ----------   --------- SSB ----------   -------- OTHER ---------   ----- ALL CLUSTERS -----
 lesions    Average        SEM         Average        SEM         Average        SEM         Average        SEM    
===================================================================================================================
   1          ---          ---       8.33333E-02  0.00000E+00   8.33333E-02  0.00000E+00   8.33333E-02  0.00000E+00
   2      4.56193E-02  7.71242E-05   4.15022E-02  1.74137E-05   4.17951E-02  1.49572E-05   4.17986E-02  1.11895E-05
   3      3.18900E-02  4.61473E-05   2.93438E-02  1.52711E-05   2.96550E-02  1.71869E-05   2.96613E-02  1.11142E-05
   4      2.73981E-02  4.83526E-05   2.51585E-02  1.75857E-05   2.55340E-02  2.42259E-05   2.55280E-02  1.35091E-05
   5      2.50472E-02  6.33147E-05   2.31693E-02  2.35451E-05   2.36047E-02  4.38543E-05   2.35527E-02  1.89008E-05
   6      2.34466E-02  7.54608E-05   2.20208E-02  3.89156E-05   2.24891E-02  7.65235E-05   2.23435E-02  3.01545E-05
   7      2.25858E-02  1.02901E-04   2.13128E-02  5.77889E-05   2.15507E-02  1.25980E-04   2.16181E-02  4.98918E-05
   8      2.21014E-02  1.47117E-04   2.09488E-02  8.86210E-05   2.09462E-02  2.07105E-04   2.12695E-02  7.41738E-05
   9      2.10611E-02  2.01115E-04   2.06265E-02  1.41580E-04   2.11390E-02  4.25665E-04   2.08030E-02  1.12241E-04
  10      2.10593E-02  3.60534E-04   1.96222E-02  1.80466E-04   1.99554E-02  4.28573E-04   2.01394E-02  1.65620E-04
  11      2.03969E-02  6.50921E-04   1.97202E-02  3.74424E-04   2.06419E-02  1.06255E-03   2.00062E-02  3.18197E-04
  12      1.95833E-02  8.28787E-04   1.95802E-02  8.01254E-04   1.63934E-02  0.00000E+00   1.95071E-02  5.86059E-04
  13      1.81989E-02  6.24622E-04   1.84629E-02  9.65691E-04   1.42544E-02  0.00000E+00   1.81057E-02  7.50113E-04
  14          ---          ---           ---          ---           ---          ---           ---          ---
  15          ---          ---       1.79468E-02  2.88655E-03       ---          ---       1.79468E-02  2.88655E-03
  16      1.90476E-02  0.00000E+00   2.02020E-02  0.00000E+00       ---          ---       1.96248E-02  5.77201E-04
  17          ---          ---           ---          ---           ---          ---           ---          ---
  18          ---          ---           ---          ---           ---          ---           ---          ---
  19          ---          ---           ---          ---           ---          ---           ---          ---
  20          ---          ---           ---          ---           ---          ---           ---          ---
  21          ---          ---           ---          ---           ---          ---           ---          ---
  22          ---          ---           ---          ---           ---          ---           ---          ---
  23          ---          ---           ---          ---           ---          ---           ---          ---
  24          ---          ---           ---          ---           ---          ---           ---          ---
  25          ---          ---           ---          ---           ---          ---           ---          ---
  26          ---          ---           ---          ---           ---          ---           ---          ---
  27          ---          ---           ---          ---           ---          ---           ---          ---
  28          ---          ---           ---          ---           ---          ---           ---          ---
  29          ---          ---           ---          ---           ---          ---           ---          ---
  30          ---          ---           ---          ---           ---          ---           ---          ---
  31          ---          ---           ---          ---           ---          ---           ---          ---
  32          ---          ---           ---          ---           ---          ---           ---          ---
  33          ---          ---           ---          ---           ---          ---           ---          ---
  34          ---          ---           ---          ---           ---          ---           ---          ---
  35          ---          ---           ---          ---           ---          ---           ---          ---
  36          ---          ---           ---          ---           ---          ---           ---          ---
  37          ---          ---           ---          ---           ---          ---           ---          ---
  38          ---          ---           ---          ---           ---          ---           ---          ---
  39          ---          ---           ---          ---           ---          ---           ---          ---
  40          ---          ---           ---          ---           ---          ---           ---          ---
  41          ---          ---           ---          ---           ---          ---           ---          ---
  42          ---          ---           ---          ---           ---          ---           ---          ---
  43          ---          ---           ---          ---           ---          ---           ---          ---
  44          ---          ---           ---          ---           ---          ---           ---          ---
  45          ---          ---           ---          ---           ---          ---           ---          ---
  46          ---          ---           ---          ---           ---          ---           ---          ---
  47          ---          ---           ---          ---           ---          ---           ---          ---
  48          ---          ---           ---          ---           ---          ---           ---          ---
  49          ---          ---           ---          ---           ---          ---           ---          ---
  50          ---          ---           ---          ---           ---          ---           ---          ---
Average   3.68076E-02  3.98213E-05   6.30769E-02  8.60014E-06   7.32711E-02  4.52660E-06   6.95868E-02  4.15771E-06
-------------------------------------------------------------------------------------------------------------------

TABLE 6. Number of clusters per cell per Gy per track.  Cluster yields are for a representative cell containing
an average of 1.000 Gbp (giga basepair) of DNA.  Cluster induction is proportional to absorbed dose up to at least
a hundred or thousand Gy. The category "OTHER" includes all classes of individual and clustered DNA lesion, except
for SSB and DSB.  SEM = standard error of the mean.
===================================================================================================================
Number of --------- DSB ----------   --------- SSB ----------   -------- OTHER ---------   ----- ALL CLUSTERS -----
 lesions    Average        SEM         Average        SEM         Average        SEM         Average        SEM    
===================================================================================================================
   1          ---          ---       1.26123E+00  1.09320E-03   3.78320E+00  3.14910E-03   5.04443E+00  4.18051E-03
   2      4.91141E-02  1.06106E-04   6.16941E-01  6.40244E-04   8.56109E-01  8.54141E-04   1.52216E+00  1.45588E-03
   3      3.33443E-02  8.64418E-05   2.31275E-01  3.06756E-04   1.93129E-01  2.65390E-04   4.57748E-01  5.28752E-04
   4      1.55548E-02  5.85593E-05   7.86558E-02  1.48012E-04   4.38143E-02  1.03277E-04   1.38025E-01  2.16672E-04
   5      6.22268E-03  3.57835E-05   2.54156E-02  7.78230E-05   9.87711E-03  4.59181E-05   4.15154E-02  1.02473E-04
   6      2.33240E-03  2.18044E-05   7.91607E-03  4.11865E-05   2.17042E-03  2.09854E-05   1.24189E-02  5.23779E-05
   7      8.32702E-04  1.29912E-05   2.45168E-03  2.30094E-05   4.98491E-04  1.01038E-05   3.78287E-03  2.81922E-05
   8      2.81216E-04  7.59336E-06   7.05287E-04  1.19251E-05   1.19591E-04  4.94816E-06   1.10609E-03  1.49224E-05
   9      1.04648E-04  4.63306E-06   2.16095E-04  6.63646E-06   2.78034E-05  2.37796E-06   3.48546E-04  8.47461E-06
  10      3.59016E-05  2.68772E-06   6.37370E-05  3.61982E-06   9.14627E-06  1.35259E-06   1.08785E-04  4.69123E-06
  11      9.75298E-06  1.40904E-06   2.00882E-05  2.06674E-06   1.82528E-06  6.10497E-07   3.16665E-05  2.58379E-06
  12      2.86593E-06  7.67539E-07   5.61343E-06  1.06197E-06   2.12365E-07  0.00000E+00   8.69173E-06  1.32605E-06
  13      5.82576E-07  3.36518E-07   2.03404E-06  6.45092E-07   1.84692E-07  0.00000E+00   2.80131E-06  7.50443E-07
  14          ---          ---           ---          ---           ---          ---           ---          ---
  15          ---          ---       3.95717E-07  2.81501E-07       ---          ---       3.95717E-07  2.81501E-07
  16      1.98942E-07  0.00000E+00   2.12365E-07  0.00000E+00       ---          ---       4.11307E-07  2.90978E-07
  17          ---          ---           ---          ---           ---          ---           ---          ---
  18          ---          ---           ---          ---           ---          ---           ---          ---
  19          ---          ---           ---          ---           ---          ---           ---          ---
  20          ---          ---           ---          ---           ---          ---           ---          ---
  21          ---          ---           ---          ---           ---          ---           ---          ---
  22          ---          ---           ---          ---           ---          ---           ---          ---
  23          ---          ---           ---          ---           ---          ---           ---          ---
  24          ---          ---           ---          ---           ---          ---           ---          ---
  25          ---          ---           ---          ---           ---          ---           ---          ---
  26          ---          ---           ---          ---           ---          ---           ---          ---
  27          ---          ---           ---          ---           ---          ---           ---          ---
  28          ---          ---           ---          ---           ---          ---           ---          ---
  29          ---          ---           ---          ---           ---          ---           ---          ---
  30          ---          ---           ---          ---           ---          ---           ---          ---
  31          ---          ---           ---          ---           ---          ---           ---          ---
  32          ---          ---           ---          ---           ---          ---           ---          ---
  33          ---          ---           ---          ---           ---          ---           ---          ---
  34          ---          ---           ---          ---           ---          ---           ---          ---
  35          ---          ---           ---          ---           ---          ---           ---          ---
  36          ---          ---           ---          ---           ---          ---           ---          ---
  37          ---          ---           ---          ---           ---          ---           ---          ---
  38          ---          ---           ---          ---           ---          ---           ---          ---
  39          ---          ---           ---          ---           ---          ---           ---          ---
  40          ---          ---           ---          ---           ---          ---           ---          ---
  41          ---          ---           ---          ---           ---          ---           ---          ---
  42          ---          ---           ---          ---           ---          ---           ---          ---
  43          ---          ---           ---          ---           ---          ---           ---          ---
  44          ---          ---           ---          ---           ---          ---           ---          ---
  45          ---          ---           ---          ---           ---          ---           ---          ---
  46          ---          ---           ---          ---           ---          ---           ---          ---
  47          ---          ---           ---          ---           ---          ---           ---          ---
  48          ---          ---           ---          ---           ---          ---           ---          ---
  49          ---          ---           ---          ---           ---          ---           ---          ---
  50          ---          ---           ---          ---           ---          ---           ---          ---
 Total    1.07836E-01  1.72529E-04   2.22490E+00  1.97077E-03   4.88896E+00  4.14000E-03   7.22169E+00  6.18487E-03
-------------------------------------------------------------------------------------------------------------------
