# Supplementary material for: A computational method to estimate the relative biological effectiveness and tumor control probability for low-LET proton irradiations
Source: PLoS One. 2026 Mar 20;21(3):e0341352. doi: 10.1371/journal.pone.0341352 (PMC13004361; doi:10.1371/journal.pone.0341352)
Supplement: S1 File — These files include the DSB yields simulated by MCDS and the proton spectra used at different LET positions. Available at: https://nfuedu-my.sharepoint.com/personal/ccchan_nfu_edu_tw/_layouts/15/onedrive.aspx?id=%2Fpersonal%2Fccchan%5Fnfu%5Fedu%5Ftw%2FDocuments%2Fplos%20one&ga=1. (ZIP) [file pone.0341352.s001.zip › MCDS/proton/P2/5.out]

===============================
MCDS Version 3.00B  15-JUL-2011
===============================
      1.336     running time (min)
 1.0000E+00     DNA content (Gbp)
 8.0000E+00     Dia. of cell nucleus (um)
      10000     number of cells (nocs)
  987654321     random number seed


MXRF TABLE: Particle types and properties of the (input) mixed radiation field. The hypoxia reduction factor (HRF)
for DSB induction is estimated as [1/(1-pcr)]^2, where pcr = the probability a lesion undergoes chemical repair
for the specified (input) oxygen concentration compared to fully aerobic (100% O2) conditions.  The frequency-mean
specific energy (zf) is for a spherical target representative of the cell nucleus. Radiative losses by the primary
charged particle are assumed non-local and do not not contribute to specific energy or the dose per unit fluence
(DPUF).  The reported stopping power is at the point of entry into the cell nucleus (pO2 = 5.000%).
===================================================================================================================
        Normed   -- Kinetic Energy --               Stopping Power (keV/um)      CSDA       Dosimetry (Gy)    HRF
  Ion     wt       (MeV)     (MeV/A)      zeb     Coll+Nuc  Radiat    Total    Range (cm)   DPUF       zf     DSB
===================================================================================================================
    p  1.88E-03  7.020E+00  7.020E+00  6.758E+01  5.99E+00 0.00E+00 5.991E+00  6.565E-02  1.002E+01 1.99E-02 1.095
    p  5.08E-02  1.036E+01  1.036E+01  4.603E+01  4.37E+00 0.00E+00 4.365E+00  1.319E-01  7.199E+00 1.43E-02 1.096
    p  1.37E-01  1.143E+01  1.143E+01  4.180E+01  4.03E+00 0.00E+00 4.029E+00  1.574E-01  6.626E+00 1.32E-02 1.096
    p  2.17E-01  1.190E+01  1.190E+01  4.017E+01  3.90E+00 0.00E+00 3.898E+00  1.693E-01  6.405E+00 1.27E-02 1.096
    p  2.71E-01  1.286E+01  1.286E+01  3.723E+01  3.66E+00 0.00E+00 3.659E+00  1.947E-01  6.000E+00 1.19E-02 1.096
    p  2.02E-01  1.405E+01  1.405E+01  3.414E+01  3.40E+00 0.00E+00 3.404E+00  2.285E-01  5.570E+00 1.11E-02 1.096
    p  9.42E-02  1.488E+01  1.488E+01  3.228E+01  3.25E+00 0.00E+00 3.248E+00  2.534E-01  5.309E+00 1.06E-02 1.096
    p  2.64E-02  1.583E+01  1.583E+01  3.039E+01  3.09E+00 0.00E+00 3.088E+00  2.835E-01  5.041E+00 1.00E-02 1.096
    p  0.00E+00  1.690E+01  1.690E+01  2.851E+01  2.93E+00 0.00E+00 2.927E+00  3.191E-01  4.773E+00 9.49E-03 1.096
  Avg  1.11E-01  1.283E+01  1.283E+01  3.773E+01  3.70E+00 0.00E+00 3.697E+00  1.953E-01  6.065E+00 1.21E-02 1.096
===================================================================================================================
ZEB = (zeff/beta)^2 (Barkas 1963); DPUF = absorbed dose per unit fluence (nGy-cm^2/particle); zf in units of Gy

TABLE 1. Percent (%) cluster yields by complexity, as classified using the scheme of Nikjoo et al. (IJRB 71, 
467-483 1997 and and Radiat. Res. 156, 577-583 2001).
===================================================================================================================
    67.896     BD    - one or more Bd (no Sb)
    29.066     SSB   - Sb (no auxilary damage)
     1.405     SSB+  - two Sb on the same strand
     0.186     2SSB  - two or more Sb on opposite strands separated by at least 10 bp
     1.243     DSB   - two Sb on opposite strands with a separation <= 10 bp
     0.181     DSB+  - DSB accompanied by one (or more) additional Sb within 10 bp separation
     0.023     DSB++ - more than one DSB whether within the 10 bp separation or further apart
     5.190     SSBc  - fraction of complex damage (SSB+ and 2SSB) among SSBs
    42.520     SSBcb - fraction of complex damage (SSB+ and 2SSB) among SSBs; base damage included
    14.123     DSBc  - fraction of complex damage (DSB+ and DSB++) among DSBs
    53.585     DSBcb - fraction of complex damage (DSB+ and DSB++) among DSBs; base damage included
===================================================================================================================

TABLE 2. Number of clusters per cell per Gy.  Cluster yields are for a representative cell containing an average
of 1.000 Gbp (giga basepair) of DNA.  Cluster induction is proportional to absorbed dose up to at least a
hundred or thousand Gy. The category "OTHER" includes all classes of individual and clustered DNA lesion, except
for SSB and DSB.  SEM = standard error of the mean.
===================================================================================================================
Number of --------- DSB ----------   --------- SSB ----------   -------- OTHER ---------   ----- ALL CLUSTERS -----
 lesions    Average        SEM         Average        SEM         Average        SEM         Average        SEM    
===================================================================================================================
   1          ---          ---       1.03560E+02  3.13708E-02   3.10660E+02  6.09102E-02   4.14220E+02  7.40039E-02
   2      3.91395E+00  7.75752E-03   4.92124E+01  2.52970E-02   6.82752E+01  2.84886E-02   1.21402E+02  3.71626E-02
   3      2.57747E+00  6.40656E-03   1.79140E+01  1.61699E-02   1.49601E+01  1.47086E-02   3.54517E+01  2.16466E-02
   4      1.16603E+00  4.35905E-03   5.90942E+00  9.55510E-03   3.28673E+00  7.20191E-03   1.03622E+01  1.23871E-02
   5      4.55517E-01  2.71883E-03   1.85563E+00  5.55813E-03   7.21783E-01  3.47010E-03   3.03293E+00  7.06996E-03
   6      1.65783E-01  1.65023E-03   5.64533E-01  3.07662E-03   1.54117E-01  1.58388E-03   8.84433E-01  3.83396E-03
   7      5.63667E-02  9.58955E-04   1.67500E-01  1.69712E-03   3.41000E-02  7.55277E-04   2.57967E-01  2.07114E-03
   8      1.89833E-02  5.63566E-04   4.70667E-02  8.77620E-04   7.73333E-03  3.56104E-04   7.37833E-02  1.09995E-03
   9      7.00000E-03  3.41728E-04   1.40333E-02  4.83962E-04   1.86667E-03  1.76978E-04   2.29000E-02  6.16295E-04
  10      2.18333E-03  1.90975E-04   4.03333E-03  2.56129E-04   6.33333E-04  1.02550E-04   6.85000E-03  3.33395E-04
  11      6.66667E-04  1.05203E-04   1.18333E-03  1.39943E-04   8.33333E-05  3.72603E-05   1.93333E-03  1.78470E-04
  12      2.00000E-04  5.77033E-05   4.00000E-04  8.15557E-05   3.33333E-05  2.35690E-05   6.33333E-04  1.02550E-04
  13      1.66667E-05  1.66667E-05   1.00000E-04  4.08146E-05       ---          ---       1.16667E-04  4.40826E-05
  14          ---          ---           ---          ---           ---          ---           ---          ---
  15          ---          ---       5.00000E-05  2.88646E-05       ---          ---       5.00000E-05  2.88646E-05
  16      1.66667E-05  1.66667E-05       ---          ---           ---          ---       1.66667E-05  1.66667E-05
  17          ---          ---           ---          ---           ---          ---           ---          ---
  18          ---          ---           ---          ---           ---          ---           ---          ---
  19          ---          ---           ---          ---           ---          ---           ---          ---
  20          ---          ---           ---          ---           ---          ---           ---          ---
  21          ---          ---           ---          ---           ---          ---           ---          ---
  22          ---          ---           ---          ---           ---          ---           ---          ---
  23          ---          ---           ---          ---           ---          ---           ---          ---
  24          ---          ---           ---          ---           ---          ---           ---          ---
  25          ---          ---           ---          ---           ---          ---           ---          ---
  26          ---          ---           ---          ---           ---          ---           ---          ---
  27          ---          ---           ---          ---           ---          ---           ---          ---
  28          ---          ---           ---          ---           ---          ---           ---          ---
  29          ---          ---           ---          ---           ---          ---           ---          ---
  30          ---          ---           ---          ---           ---          ---           ---          ---
  31          ---          ---           ---          ---           ---          ---           ---          ---
  32          ---          ---           ---          ---           ---          ---           ---          ---
  33          ---          ---           ---          ---           ---          ---           ---          ---
  34          ---          ---           ---          ---           ---          ---           ---          ---
  35          ---          ---           ---          ---           ---          ---           ---          ---
  36          ---          ---           ---          ---           ---          ---           ---          ---
  37          ---          ---           ---          ---           ---          ---           ---          ---
  38          ---          ---           ---          ---           ---          ---           ---          ---
  39          ---          ---           ---          ---           ---          ---           ---          ---
  40          ---          ---           ---          ---           ---          ---           ---          ---
  41          ---          ---           ---          ---           ---          ---           ---          ---
  42          ---          ---           ---          ---           ---          ---           ---          ---
  43          ---          ---           ---          ---           ---          ---           ---          ---
  44          ---          ---           ---          ---           ---          ---           ---          ---
  45          ---          ---           ---          ---           ---          ---           ---          ---
  46          ---          ---           ---          ---           ---          ---           ---          ---
  47          ---          ---           ---          ---           ---          ---           ---          ---
  48          ---          ---           ---          ---           ---          ---           ---          ---
  49          ---          ---           ---          ---           ---          ---           ---          ---
  50          ---          ---           ---          ---           ---          ---           ---          ---
 Total    8.36418E+00  1.08269E-02   1.79250E+02  2.44815E-02   3.98102E+02  4.69263E-02   5.85717E+02  4.92169E-02
-------------------------------------------------------------------------------------------------------------------

TABLE 3. Cluster composition (% Sb per cluster)
===================================================================================================================
Number of --------- DSB ----------   --------- SSB ----------   -------- OTHER ---------   ----- ALL CLUSTERS -----
 lesions    Average        SEM         Average        SEM         Average        SEM         Average        SEM    
===================================================================================================================
   1          ---          ---       1.66667E+01  0.00000E+00   0.00000E+00  0.00000E+00   4.16686E+00  1.01732E-03
   2      1.66667E+01  0.00000E+00   8.95420E+00  1.24648E-03   0.00000E+00  0.00000E+00   4.16695E+00  1.59729E-03
   3      1.20232E+01  5.35845E-03   6.51420E+00  2.09660E-03   0.00000E+00  0.00000E+00   4.16588E+00  2.66810E-03
   4      9.81245E+00  9.40525E-03   5.36833E+00  3.59930E-03   0.00000E+00  0.00000E+00   4.16459E+00  4.53838E-03
   5      8.54487E+00  1.57635E-02   4.70349E+00  6.28278E-03   0.00000E+00  0.00000E+00   4.16010E+00  7.69133E-03
   6      7.73534E+00  2.41779E-02   4.30801E+00  1.23309E-02   0.00000E+00  0.00000E+00   4.19557E+00  1.42939E-02
   7      7.10210E+00  3.76756E-02   3.99892E+00  2.03559E-02   0.00000E+00  0.00000E+00   4.16531E+00  2.47972E-02
   8      6.69301E+00  5.78149E-02   3.89377E+00  3.52970E-02   0.00000E+00  0.00000E+00   4.19522E+00  3.99131E-02
   9      6.38911E+00  9.06437E-02   3.61596E+00  6.02683E-02   0.00000E+00  0.00000E+00   4.16272E+00  6.71957E-02
  10      5.94231E+00  1.65667E-01   3.31267E+00  9.53689E-02   0.00000E+00  0.00000E+00   3.83578E+00  1.14550E-01
  11      5.45455E+00  2.53301E-01   3.62783E+00  2.18076E-01   0.00000E+00  0.00000E+00   4.10136E+00  1.95474E-01
  12      5.90278E+00  6.42525E-01   3.53009E+00  3.54485E-01   0.00000E+00  0.00000E+00   4.09357E+00  3.81164E-01
  13      6.41026E+00  0.00000E+00   3.41880E+00  2.70280E-01       ---          ---       3.84615E+00  4.84570E-01
  14          ---          ---           ---          ---           ---          ---           ---          ---
  15          ---          ---       3.33333E+00  1.28300E+00       ---          ---       3.33333E+00  1.28300E+00
  16      3.12500E+00  0.00000E+00       ---          ---           ---          ---       3.12500E+00  0.00000E+00
  17          ---          ---           ---          ---           ---          ---           ---          ---
  18          ---          ---           ---          ---           ---          ---           ---          ---
  19          ---          ---           ---          ---           ---          ---           ---          ---
  20          ---          ---           ---          ---           ---          ---           ---          ---
  21          ---          ---           ---          ---           ---          ---           ---          ---
  22          ---          ---           ---          ---           ---          ---           ---          ---
  23          ---          ---           ---          ---           ---          ---           ---          ---
  24          ---          ---           ---          ---           ---          ---           ---          ---
  25          ---          ---           ---          ---           ---          ---           ---          ---
  26          ---          ---           ---          ---           ---          ---           ---          ---
  27          ---          ---           ---          ---           ---          ---           ---          ---
  28          ---          ---           ---          ---           ---          ---           ---          ---
  29          ---          ---           ---          ---           ---          ---           ---          ---
  30          ---          ---           ---          ---           ---          ---           ---          ---
  31          ---          ---           ---          ---           ---          ---           ---          ---
  32          ---          ---           ---          ---           ---          ---           ---          ---
  33          ---          ---           ---          ---           ---          ---           ---          ---
  34          ---          ---           ---          ---           ---          ---           ---          ---
  35          ---          ---           ---          ---           ---          ---           ---          ---
  36          ---          ---           ---          ---           ---          ---           ---          ---
  37          ---          ---           ---          ---           ---          ---           ---          ---
  38          ---          ---           ---          ---           ---          ---           ---          ---
  39          ---          ---           ---          ---           ---          ---           ---          ---
  40          ---          ---           ---          ---           ---          ---           ---          ---
  41          ---          ---           ---          ---           ---          ---           ---          ---
  42          ---          ---           ---          ---           ---          ---           ---          ---
  43          ---          ---           ---          ---           ---          ---           ---          ---
  44          ---          ---           ---          ---           ---          ---           ---          ---
  45          ---          ---           ---          ---           ---          ---           ---          ---
  46          ---          ---           ---          ---           ---          ---           ---          ---
  47          ---          ---           ---          ---           ---          ---           ---          ---
  48          ---          ---           ---          ---           ---          ---           ---          ---
  49          ---          ---           ---          ---           ---          ---           ---          ---
  50          ---          ---           ---          ---           ---          ---           ---          ---
Average   1.35595E+01  4.90895E-03   1.29826E+01  1.34722E-03   0.00000E+00  0.00000E+00   4.16678E+00  4.35408E-04
-------------------------------------------------------------------------------------------------------------------
NOTES: (% Sb) is the percentage of lesions that are strand breaks.
The number of Sb is ((% Sb)/100)*(# lesions). The number of Bd is (1-(% Sb)/100)*(# lesions).

TABLE 4. Cluster Length (in base pair)
===================================================================================================================
Number of --------- DSB ----------   --------- SSB ----------   -------- OTHER ---------   ----- ALL CLUSTERS -----
 lesions    Average        SEM         Average        SEM         Average        SEM         Average        SEM    
===================================================================================================================
   1          ---          ---       1.66667E-01  0.00000E+00   1.66667E-01  0.00000E+00   1.66667E-01  0.00000E+00
   2      9.09506E-01  9.69366E-04   9.34552E-01  2.58431E-04   9.32918E-01  2.19796E-04   9.32844E-01  1.64866E-04
   3      1.60150E+00  1.65592E-03   1.71505E+00  6.09478E-04   1.70191E+00  6.65010E-04   1.70123E+00  4.29163E-04
   4      2.32864E+00  3.20695E-03   2.49772E+00  1.29533E-03   2.46854E+00  1.76801E-03   2.46928E+00  9.79015E-04
   5      3.07817E+00  6.29565E-03   3.27590E+00  2.79470E-03   3.23077E+00  4.94949E-03   3.23591E+00  2.14952E-03
   6      3.83928E+00  1.08509E-02   4.04883E+00  6.23397E-03   4.01103E+00  1.13501E-02   4.00723E+00  4.84591E-03
   7      4.59484E+00  1.94095E-02   4.83288E+00  1.19743E-02   4.80625E+00  2.43651E-02   4.77889E+00  9.94259E-03
   8      5.34830E+00  3.52939E-02   5.57664E+00  2.27509E-02   5.57367E+00  5.29160E-02   5.51288E+00  1.85280E-02
   9      6.18917E+00  6.03819E-02   6.36255E+00  4.25524E-02   6.21622E+00  1.21428E-01   6.29082E+00  3.39746E-02
  10      6.80385E+00  1.22766E-01   7.18526E+00  7.27754E-02   7.04825E+00  1.77227E-01   7.04473E+00  6.05025E-02
  11      7.91667E+00  2.57370E-01   8.04225E+00  1.62067E-01   7.30000E+00  4.51541E-01   7.96695E+00  1.34320E-01
  12      8.47222E+00  3.06930E-01   9.00000E+00  2.93858E-01   8.75000E+00  1.41667E+00   8.82018E+00  2.17241E-01
  13      1.05000E+01  0.00000E+00   9.80556E+00  4.64313E-01       ---          ---       9.90476E+00  4.04762E-01
  14          ---          ---           ---          ---           ---          ---           ---          ---
  15          ---          ---       1.16111E+01  1.14800E+00       ---          ---       1.16111E+01  1.14800E+00
  16      1.16667E+01  0.00000E+00       ---          ---           ---          ---       1.16667E+01  0.00000E+00
  17          ---          ---           ---          ---           ---          ---           ---          ---
  18          ---          ---           ---          ---           ---          ---           ---          ---
  19          ---          ---           ---          ---           ---          ---           ---          ---
  20          ---          ---           ---          ---           ---          ---           ---          ---
  21          ---          ---           ---          ---           ---          ---           ---          ---
  22          ---          ---           ---          ---           ---          ---           ---          ---
  23          ---          ---           ---          ---           ---          ---           ---          ---
  24          ---          ---           ---          ---           ---          ---           ---          ---
  25          ---          ---           ---          ---           ---          ---           ---          ---
  26          ---          ---           ---          ---           ---          ---           ---          ---
  27          ---          ---           ---          ---           ---          ---           ---          ---
  28          ---          ---           ---          ---           ---          ---           ---          ---
  29          ---          ---           ---          ---           ---          ---           ---          ---
  30          ---          ---           ---          ---           ---          ---           ---          ---
  31          ---          ---           ---          ---           ---          ---           ---          ---
  32          ---          ---           ---          ---           ---          ---           ---          ---
  33          ---          ---           ---          ---           ---          ---           ---          ---
  34          ---          ---           ---          ---           ---          ---           ---          ---
  35          ---          ---           ---          ---           ---          ---           ---          ---
  36          ---          ---           ---          ---           ---          ---           ---          ---
  37          ---          ---           ---          ---           ---          ---           ---          ---
  38          ---          ---           ---          ---           ---          ---           ---          ---
  39          ---          ---           ---          ---           ---          ---           ---          ---
  40          ---          ---           ---          ---           ---          ---           ---          ---
  41          ---          ---           ---          ---           ---          ---           ---          ---
  42          ---          ---           ---          ---           ---          ---           ---          ---
  43          ---          ---           ---          ---           ---          ---           ---          ---
  44          ---          ---           ---          ---           ---          ---           ---          ---
  45          ---          ---           ---          ---           ---          ---           ---          ---
  46          ---          ---           ---          ---           ---          ---           ---          ---
  47          ---          ---           ---          ---           ---          ---           ---          ---
  48          ---          ---           ---          ---           ---          ---           ---          ---
  49          ---          ---           ---          ---           ---          ---           ---          ---
  50          ---          ---           ---          ---           ---          ---           ---          ---
Average   1.53882E+00  1.42650E-03   6.60059E-01  2.36358E-04   3.82436E-01  1.01008E-04   4.83920E-01  1.03703E-04
-------------------------------------------------------------------------------------------------------------------

TABLE 5. NUMBER OF LESIONS DIVIDED BY TWICE THE CLUSTER LENGTH (lesions per nucleotide)
===================================================================================================================
Number of --------- DSB ----------   --------- SSB ----------   -------- OTHER ---------   ----- ALL CLUSTERS -----
 lesions    Average        SEM         Average        SEM         Average        SEM         Average        SEM    
===================================================================================================================
   1          ---          ---       8.33333E-02  0.00000E+00   8.33333E-02  0.00000E+00   8.33333E-02  0.00000E+00
   2      4.55499E-02  7.88290E-05   4.14136E-02  1.77170E-05   4.17137E-02  1.52698E-05   4.17145E-02  1.14606E-05
   3      3.18261E-02  4.78458E-05   2.92740E-02  1.57835E-05   2.95755E-02  1.76341E-05   2.95869E-02  1.13987E-05
   4      2.73494E-02  5.09300E-05   2.50987E-02  1.82671E-05   2.54796E-02  2.56141E-05   2.54725E-02  1.41384E-05
   5      2.50126E-02  6.72364E-05   2.31406E-02  2.52162E-05   2.35593E-02  4.63713E-05   2.35136E-02  2.01837E-05
   6      2.34288E-02  8.02904E-05   2.20431E-02  4.19463E-05   2.23629E-02  8.05984E-05   2.23286E-02  3.36934E-05
   7      2.25349E-02  1.10727E-04   2.13037E-02  6.26728E-05   2.14470E-02  1.35836E-04   2.15854E-02  5.39847E-05
   8      2.19344E-02  1.69214E-04   2.09340E-02  9.85649E-05   2.08718E-02  2.25238E-04   2.12032E-02  8.19968E-05
   9      2.10554E-02  2.24503E-04   2.04302E-02  1.47323E-04   2.10599E-02  4.56561E-04   2.07032E-02  1.21850E-04
  10      2.13707E-02  4.25987E-04   1.98306E-02  2.12320E-04   2.01989E-02  5.42701E-04   2.03706E-02  1.93893E-04
  11      2.01845E-02  7.25229E-04   1.95469E-02  4.00227E-04   2.12749E-02  1.40912E-03   1.98413E-02  3.54606E-04
  12      1.99537E-02  7.15574E-04   1.90642E-02  7.57033E-04   1.95604E-02  3.16692E-03   1.93712E-02  5.40273E-04
  13      1.71958E-02  0.00000E+00   1.86313E-02  9.22885E-04       ---          ---       1.84262E-02  8.06490E-04
  14          ---          ---           ---          ---           ---          ---           ---          ---
  15          ---          ---       1.82777E-02  1.69908E-03       ---          ---       1.82777E-02  1.69908E-03
  16      1.90476E-02  0.00000E+00       ---          ---           ---          ---       1.90476E-02  0.00000E+00
  17          ---          ---           ---          ---           ---          ---           ---          ---
  18          ---          ---           ---          ---           ---          ---           ---          ---
  19          ---          ---           ---          ---           ---          ---           ---          ---
  20          ---          ---           ---          ---           ---          ---           ---          ---
  21          ---          ---           ---          ---           ---          ---           ---          ---
  22          ---          ---           ---          ---           ---          ---           ---          ---
  23          ---          ---           ---          ---           ---          ---           ---          ---
  24          ---          ---           ---          ---           ---          ---           ---          ---
  25          ---          ---           ---          ---           ---          ---           ---          ---
  26          ---          ---           ---          ---           ---          ---           ---          ---
  27          ---          ---           ---          ---           ---          ---           ---          ---
  28          ---          ---           ---          ---           ---          ---           ---          ---
  29          ---          ---           ---          ---           ---          ---           ---          ---
  30          ---          ---           ---          ---           ---          ---           ---          ---
  31          ---          ---           ---          ---           ---          ---           ---          ---
  32          ---          ---           ---          ---           ---          ---           ---          ---
  33          ---          ---           ---          ---           ---          ---           ---          ---
  34          ---          ---           ---          ---           ---          ---           ---          ---
  35          ---          ---           ---          ---           ---          ---           ---          ---
  36          ---          ---           ---          ---           ---          ---           ---          ---
  37          ---          ---           ---          ---           ---          ---           ---          ---
  38          ---          ---           ---          ---           ---          ---           ---          ---
  39          ---          ---           ---          ---           ---          ---           ---          ---
  40          ---          ---           ---          ---           ---          ---           ---          ---
  41          ---          ---           ---          ---           ---          ---           ---          ---
  42          ---          ---           ---          ---           ---          ---           ---          ---
  43          ---          ---           ---          ---           ---          ---           ---          ---
  44          ---          ---           ---          ---           ---          ---           ---          ---
  45          ---          ---           ---          ---           ---          ---           ---          ---
  46          ---          ---           ---          ---           ---          ---           ---          ---
  47          ---          ---           ---          ---           ---          ---           ---          ---
  48          ---          ---           ---          ---           ---          ---           ---          ---
  49          ---          ---           ---          ---           ---          ---           ---          ---
  50          ---          ---           ---          ---           ---          ---           ---          ---
Average   3.69769E-02  4.14634E-05   6.36023E-02  8.66727E-06   7.35561E-02  4.49389E-06   6.99873E-02  4.16818E-06
-------------------------------------------------------------------------------------------------------------------

TABLE 6. Number of clusters per cell per Gy per track.  Cluster yields are for a representative cell containing
an average of 1.000 Gbp (giga basepair) of DNA.  Cluster induction is proportional to absorbed dose up to at least
a hundred or thousand Gy. The category "OTHER" includes all classes of individual and clustered DNA lesion, except
for SSB and DSB.  SEM = standard error of the mean.
===================================================================================================================
Number of --------- DSB ----------   --------- SSB ----------   -------- OTHER ---------   ----- ALL CLUSTERS -----
 lesions    Average        SEM         Average        SEM         Average        SEM         Average        SEM    
===================================================================================================================
   1          ---          ---       1.24869E+00  1.08347E-03   3.74578E+00  3.12439E-03   4.99447E+00  4.14864E-03
   2      4.72321E-02  1.03708E-04   5.93882E-01  6.22207E-04   8.23920E-01  8.27722E-04   1.46503E+00  1.41106E-03
   3      3.11159E-02  8.30878E-05   2.16341E-01  2.91469E-04   1.80672E-01  2.53445E-04   4.28129E-01  5.00087E-04
   4      1.40979E-02  5.51625E-05   7.14223E-02  1.39312E-04   3.97288E-02  9.73412E-05   1.25249E-01  2.02945E-04
   5      5.51456E-03  3.38005E-05   2.24443E-02  7.23617E-05   8.72554E-03  4.32172E-05   3.66844E-02  9.57063E-05
   6      2.00632E-03  2.01822E-05   6.83549E-03  3.83320E-05   1.86781E-03  1.94449E-05   1.07096E-02  4.84827E-05
   7      6.83370E-04  1.17100E-05   2.02845E-03  2.07723E-05   4.14608E-04  9.25048E-06   3.12643E-03  2.54784E-05
   8      2.29595E-04  6.84028E-06   5.70365E-04  1.06843E-05   9.42407E-05  4.35819E-06   8.94201E-04  1.34169E-05
   9      8.47779E-05  4.15585E-06   1.71014E-04  5.94848E-06   2.24683E-05  2.14091E-06   2.78261E-04  7.55121E-06
  10      2.63960E-05  2.31259E-06   4.92608E-05  3.13937E-06   7.64489E-06  1.24452E-06   8.33017E-05  4.06906E-06
  11      8.17344E-06  1.29435E-06   1.46569E-05  1.74389E-06   1.00813E-06  4.50921E-07   2.38385E-05  2.21161E-06
  12      2.44037E-06  7.06533E-07   4.81933E-06  9.85408E-07   4.24730E-07  3.00315E-07   7.68443E-06  1.24797E-06
  13      1.98942E-07  0.00000E+00   1.21276E-06  4.96129E-07       ---          ---       1.41170E-06  5.34485E-07
  14          ---          ---           ---          ---           ---          ---           ---          ---
  15          ---          ---       6.08082E-07  3.52597E-07       ---          ---       6.08082E-07  3.52597E-07
  16      1.98942E-07  0.00000E+00       ---          ---           ---          ---       1.98942E-07  0.00000E+00
  17          ---          ---           ---          ---           ---          ---           ---          ---
  18          ---          ---           ---          ---           ---          ---           ---          ---
  19          ---          ---           ---          ---           ---          ---           ---          ---
  20          ---          ---           ---          ---           ---          ---           ---          ---
  21          ---          ---           ---          ---           ---          ---           ---          ---
  22          ---          ---           ---          ---           ---          ---           ---          ---
  23          ---          ---           ---          ---           ---          ---           ---          ---
  24          ---          ---           ---          ---           ---          ---           ---          ---
  25          ---          ---           ---          ---           ---          ---           ---          ---
  26          ---          ---           ---          ---           ---          ---           ---          ---
  27          ---          ---           ---          ---           ---          ---           ---          ---
  28          ---          ---           ---          ---           ---          ---           ---          ---
  29          ---          ---           ---          ---           ---          ---           ---          ---
  30          ---          ---           ---          ---           ---          ---           ---          ---
  31          ---          ---           ---          ---           ---          ---           ---          ---
  32          ---          ---           ---          ---           ---          ---           ---          ---
  33          ---          ---           ---          ---           ---          ---           ---          ---
  34          ---          ---           ---          ---           ---          ---           ---          ---
  35          ---          ---           ---          ---           ---          ---           ---          ---
  36          ---          ---           ---          ---           ---          ---           ---          ---
  37          ---          ---           ---          ---           ---          ---           ---          ---
  38          ---          ---           ---          ---           ---          ---           ---          ---
  39          ---          ---           ---          ---           ---          ---           ---          ---
  40          ---          ---           ---          ---           ---          ---           ---          ---
  41          ---          ---           ---          ---           ---          ---           ---          ---
  42          ---          ---           ---          ---           ---          ---           ---          ---
  43          ---          ---           ---          ---           ---          ---           ---          ---
  44          ---          ---           ---          ---           ---          ---           ---          ---
  45          ---          ---           ---          ---           ---          ---           ---          ---
  46          ---          ---           ---          ---           ---          ---           ---          ---
  47          ---          ---           ---          ---           ---          ---           ---          ---
  48          ---          ---           ---          ---           ---          ---           ---          ---
  49          ---          ---           ---          ---           ---          ---           ---          ---
  50          ---          ---           ---          ---           ---          ---           ---          ---
 Total    1.01002E-01  1.64978E-04   2.16246E+00  1.91771E-03   4.80124E+00  4.07281E-03   7.06470E+00  6.05890E-03
-------------------------------------------------------------------------------------------------------------------
