# Supplementary material for: A computational method to estimate the relative biological effectiveness and tumor control probability for low-LET proton irradiations
Source: PLoS One. 2026 Mar 20;21(3):e0341352. doi: 10.1371/journal.pone.0341352 (PMC13004361; doi:10.1371/journal.pone.0341352)
Supplement: S1 File — These files include the DSB yields simulated by MCDS and the proton spectra used at different LET positions. Available at: https://nfuedu-my.sharepoint.com/personal/ccchan_nfu_edu_tw/_layouts/15/onedrive.aspx?id=%2Fpersonal%2Fccchan%5Fnfu%5Fedu%5Ftw%2FDocuments%2Fplos%20one&ga=1. (ZIP) [file pone.0341352.s001.zip › MCDS/proton/P2/50.out]

===============================
MCDS Version 3.00B  15-JUL-2011
===============================
      1.333     running time (min)
 1.0000E+00     DNA content (Gbp)
 8.0000E+00     Dia. of cell nucleus (um)
      10000     number of cells (nocs)
  987654321     random number seed


MXRF TABLE: Particle types and properties of the (input) mixed radiation field. The hypoxia reduction factor (HRF)
for DSB induction is estimated as [1/(1-pcr)]^2, where pcr = the probability a lesion undergoes chemical repair
for the specified (input) oxygen concentration compared to fully aerobic (100% O2) conditions.  The frequency-mean
specific energy (zf) is for a spherical target representative of the cell nucleus. Radiative losses by the primary
charged particle are assumed non-local and do not not contribute to specific energy or the dose per unit fluence
(DPUF).  The reported stopping power is at the point of entry into the cell nucleus (pO2 = 50.000%).
===================================================================================================================
        Normed   -- Kinetic Energy --               Stopping Power (keV/um)      CSDA       Dosimetry (Gy)    HRF
  Ion     wt       (MeV)     (MeV/A)      zeb     Coll+Nuc  Radiat    Total    Range (cm)   DPUF       zf     DSB
===================================================================================================================
    p  1.88E-03  7.020E+00  7.020E+00  6.758E+01  5.99E+00 0.00E+00 5.991E+00  6.565E-02  1.002E+01 1.99E-02 1.010
    p  5.08E-02  1.036E+01  1.036E+01  4.603E+01  4.37E+00 0.00E+00 4.365E+00  1.319E-01  7.199E+00 1.43E-02 1.010
    p  1.37E-01  1.143E+01  1.143E+01  4.180E+01  4.03E+00 0.00E+00 4.029E+00  1.574E-01  6.626E+00 1.32E-02 1.010
    p  2.17E-01  1.190E+01  1.190E+01  4.017E+01  3.90E+00 0.00E+00 3.898E+00  1.693E-01  6.405E+00 1.27E-02 1.010
    p  2.71E-01  1.286E+01  1.286E+01  3.723E+01  3.66E+00 0.00E+00 3.659E+00  1.947E-01  6.000E+00 1.19E-02 1.010
    p  2.02E-01  1.405E+01  1.405E+01  3.414E+01  3.40E+00 0.00E+00 3.404E+00  2.285E-01  5.570E+00 1.11E-02 1.010
    p  9.42E-02  1.488E+01  1.488E+01  3.228E+01  3.25E+00 0.00E+00 3.248E+00  2.534E-01  5.309E+00 1.06E-02 1.010
    p  2.64E-02  1.583E+01  1.583E+01  3.039E+01  3.09E+00 0.00E+00 3.088E+00  2.835E-01  5.041E+00 1.00E-02 1.010
    p  0.00E+00  1.690E+01  1.690E+01  2.851E+01  2.93E+00 0.00E+00 2.927E+00  3.191E-01  4.773E+00 9.49E-03 1.010
  Avg  1.11E-01  1.283E+01  1.283E+01  3.773E+01  3.70E+00 0.00E+00 3.697E+00  1.953E-01  6.065E+00 1.21E-02 1.010
===================================================================================================================
ZEB = (zeff/beta)^2 (Barkas 1963); DPUF = absorbed dose per unit fluence (nGy-cm^2/particle); zf in units of Gy

TABLE 1. Percent (%) cluster yields by complexity, as classified using the scheme of Nikjoo et al. (IJRB 71, 
467-483 1997 and and Radiat. Res. 156, 577-583 2001).
===================================================================================================================
    67.571     BD    - one or more Bd (no Sb)
    29.220     SSB   - Sb (no auxilary damage)
     1.479     SSB+  - two Sb on the same strand
     0.204     2SSB  - two or more Sb on opposite strands separated by at least 10 bp
     1.300     DSB   - two Sb on opposite strands with a separation <= 10 bp
     0.199     DSB+  - DSB accompanied by one (or more) additional Sb within 10 bp separation
     0.027     DSB++ - more than one DSB whether within the 10 bp separation or further apart
     5.447     SSBc  - fraction of complex damage (SSB+ and 2SSB) among SSBs
    43.796     SSBcb - fraction of complex damage (SSB+ and 2SSB) among SSBs; base damage included
    14.795     DSBc  - fraction of complex damage (DSB+ and DSB++) among DSBs
    55.036     DSBcb - fraction of complex damage (DSB+ and DSB++) among DSBs; base damage included
===================================================================================================================

TABLE 2. Number of clusters per cell per Gy.  Cluster yields are for a representative cell containing an average
of 1.000 Gbp (giga basepair) of DNA.  Cluster induction is proportional to absorbed dose up to at least a
hundred or thousand Gy. The category "OTHER" includes all classes of individual and clustered DNA lesion, except
for SSB and DSB.  SEM = standard error of the mean.
===================================================================================================================
Number of --------- DSB ----------   --------- SSB ----------   -------- OTHER ---------   ----- ALL CLUSTERS -----
 lesions    Average        SEM         Average        SEM         Average        SEM         Average        SEM    
===================================================================================================================
   1          ---          ---       1.04810E+02  3.21076E-02   3.14312E+02  6.21575E-02   4.19122E+02  7.54285E-02
   2      4.10492E+00  7.97972E-03   5.15322E+01  2.59117E-02   7.14775E+01  2.92232E-02   1.27115E+02  3.80385E-02
   3      2.79783E+00  6.66071E-03   1.94089E+01  1.69056E-02   1.62056E+01  1.51799E-02   3.84123E+01  2.25634E-02
   4      1.31163E+00  4.64944E-03   6.62788E+00  1.00722E-02   3.69603E+00  7.65065E-03   1.16355E+01  1.29987E-02
   5      5.27533E-01  2.91243E-03   2.15463E+00  6.00257E-03   8.36983E-01  3.72026E-03   3.51915E+00  7.55883E-03
   6      1.98767E-01  1.80818E-03   6.71700E-01  3.33312E-03   1.84767E-01  1.73807E-03   1.05523E+00  4.18005E-03
   7      7.12500E-02  1.07805E-03   2.09900E-01  1.90500E-03   4.26333E-02  8.43590E-04   3.23783E-01  2.32248E-03
   8      2.42833E-02  6.41799E-04   6.09833E-02  1.00035E-03   1.02167E-02  4.11462E-04   9.54833E-02  1.25315E-03
   9      9.33333E-03  3.94650E-04   1.85833E-02  5.56973E-04   2.36667E-03  1.98605E-04   3.02833E-02  7.11226E-04
  10      3.00000E-03  2.22846E-04   5.65000E-03  3.06205E-04   8.50000E-04  1.18726E-04   9.50000E-03  3.94956E-04
  11      9.16667E-04  1.23269E-04   1.71667E-03  1.69926E-04   1.33333E-04  4.71239E-05   2.76667E-03  2.16834E-04
  12      2.66667E-04  6.66166E-05   5.16667E-04  9.26568E-05   3.33333E-05  2.35690E-05   8.16667E-04  1.16386E-04
  13      6.66667E-05  3.33283E-05   1.66667E-04  5.26809E-05   1.66667E-05  1.66667E-05   2.50000E-04  6.45045E-05
  14          ---          ---           ---          ---           ---          ---           ---          ---
  15          ---          ---       3.33333E-05  2.35690E-05       ---          ---       3.33333E-05  2.35690E-05
  16      1.66667E-05  1.66667E-05   1.66667E-05  1.66667E-05       ---          ---       3.33333E-05  2.35690E-05
  17          ---          ---           ---          ---           ---          ---           ---          ---
  18          ---          ---           ---          ---           ---          ---           ---          ---
  19          ---          ---           ---          ---           ---          ---           ---          ---
  20          ---          ---           ---          ---           ---          ---           ---          ---
  21          ---          ---           ---          ---           ---          ---           ---          ---
  22          ---          ---           ---          ---           ---          ---           ---          ---
  23          ---          ---           ---          ---           ---          ---           ---          ---
  24          ---          ---           ---          ---           ---          ---           ---          ---
  25          ---          ---           ---          ---           ---          ---           ---          ---
  26          ---          ---           ---          ---           ---          ---           ---          ---
  27          ---          ---           ---          ---           ---          ---           ---          ---
  28          ---          ---           ---          ---           ---          ---           ---          ---
  29          ---          ---           ---          ---           ---          ---           ---          ---
  30          ---          ---           ---          ---           ---          ---           ---          ---
  31          ---          ---           ---          ---           ---          ---           ---          ---
  32          ---          ---           ---          ---           ---          ---           ---          ---
  33          ---          ---           ---          ---           ---          ---           ---          ---
  34          ---          ---           ---          ---           ---          ---           ---          ---
  35          ---          ---           ---          ---           ---          ---           ---          ---
  36          ---          ---           ---          ---           ---          ---           ---          ---
  37          ---          ---           ---          ---           ---          ---           ---          ---
  38          ---          ---           ---          ---           ---          ---           ---          ---
  39          ---          ---           ---          ---           ---          ---           ---          ---
  40          ---          ---           ---          ---           ---          ---           ---          ---
  41          ---          ---           ---          ---           ---          ---           ---          ---
  42          ---          ---           ---          ---           ---          ---           ---          ---
  43          ---          ---           ---          ---           ---          ---           ---          ---
  44          ---          ---           ---          ---           ---          ---           ---          ---
  45          ---          ---           ---          ---           ---          ---           ---          ---
  46          ---          ---           ---          ---           ---          ---           ---          ---
  47          ---          ---           ---          ---           ---          ---           ---          ---
  48          ---          ---           ---          ---           ---          ---           ---          ---
  49          ---          ---           ---          ---           ---          ---           ---          ---
  50          ---          ---           ---          ---           ---          ---           ---          ---
 Total    9.04982E+00  1.12424E-02   1.85503E+02  2.54971E-02   4.06769E+02  4.83338E-02   6.01322E+02  5.07888E-02
-------------------------------------------------------------------------------------------------------------------

TABLE 3. Cluster composition (% Sb per cluster)
===================================================================================================================
Number of --------- DSB ----------   --------- SSB ----------   -------- OTHER ---------   ----- ALL CLUSTERS -----
 lesions    Average        SEM         Average        SEM         Average        SEM         Average        SEM    
===================================================================================================================
   1          ---          ---       1.66667E+01  0.00000E+00   0.00000E+00  0.00000E+00   4.16784E+00  1.03148E-03
   2      1.66667E+01  0.00000E+00   8.95451E+00  1.22201E-03   0.00000E+00  0.00000E+00   4.16825E+00  1.56871E-03
   3      1.20231E+01  5.14842E-03   6.51318E+00  2.01244E-03   0.00000E+00  0.00000E+00   4.16653E+00  2.55413E-03
   4      9.81919E+00  8.72271E-03   5.36395E+00  3.35591E-03   0.00000E+00  0.00000E+00   4.16134E+00  4.27410E-03
   5      8.54269E+00  1.45306E-02   4.71111E+00  5.77138E-03   0.00000E+00  0.00000E+00   4.16495E+00  7.06898E-03
   6      7.69943E+00  2.22419E-02   4.30038E+00  1.11435E-02   0.00000E+00  0.00000E+00   4.19549E+00  1.29535E-02
   7      7.09416E+00  3.37086E-02   3.99332E+00  1.84658E-02   0.00000E+00  0.00000E+00   4.15883E+00  2.23247E-02
   8      6.63287E+00  5.17562E-02   3.87046E+00  3.10965E-02   0.00000E+00  0.00000E+00   4.13735E+00  3.54995E-02
   9      6.35916E+00  8.14912E-02   3.64397E+00  5.27965E-02   0.00000E+00  0.00000E+00   4.20106E+00  5.89130E-02
  10      6.01955E+00  1.36035E-01   3.44810E+00  8.33125E-02   0.00000E+00  0.00000E+00   3.95161E+00  9.75941E-02
  11      5.59229E+00  2.35491E-01   3.65419E+00  1.71965E-01   0.00000E+00  0.00000E+00   4.12251E+00  1.64577E-01
  12      6.07639E+00  4.72273E-01   3.44982E+00  3.01214E-01   0.00000E+00  0.00000E+00   4.16667E+00  3.24007E-01
  13      4.80769E+00  6.13735E-01   3.71795E+00  4.03162E-01   0.00000E+00  0.00000E+00   3.76068E+00  4.23672E-01
  14          ---          ---           ---          ---           ---          ---           ---          ---
  15          ---          ---       2.22222E+00  1.11111E+00       ---          ---       2.22222E+00  1.11111E+00
  16      3.12500E+00  0.00000E+00   5.20833E+00  0.00000E+00       ---          ---       4.16667E+00  1.04167E+00
  17          ---          ---           ---          ---           ---          ---           ---          ---
  18          ---          ---           ---          ---           ---          ---           ---          ---
  19          ---          ---           ---          ---           ---          ---           ---          ---
  20          ---          ---           ---          ---           ---          ---           ---          ---
  21          ---          ---           ---          ---           ---          ---           ---          ---
  22          ---          ---           ---          ---           ---          ---           ---          ---
  23          ---          ---           ---          ---           ---          ---           ---          ---
  24          ---          ---           ---          ---           ---          ---           ---          ---
  25          ---          ---           ---          ---           ---          ---           ---          ---
  26          ---          ---           ---          ---           ---          ---           ---          ---
  27          ---          ---           ---          ---           ---          ---           ---          ---
  28          ---          ---           ---          ---           ---          ---           ---          ---
  29          ---          ---           ---          ---           ---          ---           ---          ---
  30          ---          ---           ---          ---           ---          ---           ---          ---
  31          ---          ---           ---          ---           ---          ---           ---          ---
  32          ---          ---           ---          ---           ---          ---           ---          ---
  33          ---          ---           ---          ---           ---          ---           ---          ---
  34          ---          ---           ---          ---           ---          ---           ---          ---
  35          ---          ---           ---          ---           ---          ---           ---          ---
  36          ---          ---           ---          ---           ---          ---           ---          ---
  37          ---          ---           ---          ---           ---          ---           ---          ---
  38          ---          ---           ---          ---           ---          ---           ---          ---
  39          ---          ---           ---          ---           ---          ---           ---          ---
  40          ---          ---           ---          ---           ---          ---           ---          ---
  41          ---          ---           ---          ---           ---          ---           ---          ---
  42          ---          ---           ---          ---           ---          ---           ---          ---
  43          ---          ---           ---          ---           ---          ---           ---          ---
  44          ---          ---           ---          ---           ---          ---           ---          ---
  45          ---          ---           ---          ---           ---          ---           ---          ---
  46          ---          ---           ---          ---           ---          ---           ---          ---
  47          ---          ---           ---          ---           ---          ---           ---          ---
  48          ---          ---           ---          ---           ---          ---           ---          ---
  49          ---          ---           ---          ---           ---          ---           ---          ---
  50          ---          ---           ---          ---           ---          ---           ---          ---
Average   1.34486E+01  4.78975E-03   1.28539E+01  1.33649E-03   0.00000E+00  0.00000E+00   4.16773E+00  4.38587E-04
-------------------------------------------------------------------------------------------------------------------
NOTES: (% Sb) is the percentage of lesions that are strand breaks.
The number of Sb is ((% Sb)/100)*(# lesions). The number of Bd is (1-(% Sb)/100)*(# lesions).

TABLE 4. Cluster Length (in base pair)
===================================================================================================================
Number of --------- DSB ----------   --------- SSB ----------   -------- OTHER ---------   ----- ALL CLUSTERS -----
 lesions    Average        SEM         Average        SEM         Average        SEM         Average        SEM    
===================================================================================================================
   1          ---          ---       1.66667E-01  0.00000E+00   1.66667E-01  0.00000E+00   1.66667E-01  0.00000E+00
   2      9.07375E-01  9.48318E-04   9.32651E-01  2.51690E-04   9.31099E-01  2.14664E-04   9.30978E-01  1.60198E-04
   3      1.59823E+00  1.58674E-03   1.71128E+00  5.80105E-04   1.69812E+00  6.41795E-04   1.69747E+00  4.10309E-04
   4      2.32301E+00  2.98081E-03   2.49222E+00  1.22459E-03   2.46267E+00  1.66143E-03   2.46362E+00  9.24142E-04
   5      3.06897E+00  5.84853E-03   3.27008E+00  2.57056E-03   3.22551E+00  4.56542E-03   3.22950E+00  1.98996E-03
   6      3.83272E+00  1.00219E-02   4.04689E+00  5.66841E-03   3.98789E+00  1.05069E-02   3.99958E+00  4.32419E-03
   7      4.58303E+00  1.75429E-02   4.82615E+00  1.06944E-02   4.78163E+00  2.19849E-02   4.76838E+00  8.94322E-03
   8      5.30357E+00  3.05552E-02   5.56534E+00  2.02590E-02   5.53719E+00  4.74891E-02   5.49649E+00  1.65232E-02
   9      6.18741E+00  5.18310E-02   6.32767E+00  3.78094E-02   6.17139E+00  1.07589E-01   6.26739E+00  2.97673E-02
  10      6.90130E+00  1.05890E-01   7.22979E+00  6.34965E-02   7.09477E+00  1.57199E-01   7.11081E+00  5.26705E-02
  11      7.78788E+00  2.15359E-01   8.00654E+00  1.34065E-01   7.66667E+00  3.52148E-01   7.91155E+00  1.11835E-01
  12      8.56250E+00  3.20545E-01   8.87097E+00  2.56657E-01   8.75000E+00  1.41667E+00   8.76531E+00  1.96634E-01
  13      9.87500E+00  2.48840E-01   1.00000E+01  4.73365E-01   1.26667E+01  0.00000E+00   1.01444E+01  3.63648E-01
  14          ---          ---           ---          ---           ---          ---           ---          ---
  15          ---          ---       1.19167E+01  1.91667E+00       ---          ---       1.19167E+01  1.91667E+00
  16      1.16667E+01  0.00000E+00   1.10000E+01  0.00000E+00       ---          ---       1.13333E+01  3.33333E-01
  17          ---          ---           ---          ---           ---          ---           ---          ---
  18          ---          ---           ---          ---           ---          ---           ---          ---
  19          ---          ---           ---          ---           ---          ---           ---          ---
  20          ---          ---           ---          ---           ---          ---           ---          ---
  21          ---          ---           ---          ---           ---          ---           ---          ---
  22          ---          ---           ---          ---           ---          ---           ---          ---
  23          ---          ---           ---          ---           ---          ---           ---          ---
  24          ---          ---           ---          ---           ---          ---           ---          ---
  25          ---          ---           ---          ---           ---          ---           ---          ---
  26          ---          ---           ---          ---           ---          ---           ---          ---
  27          ---          ---           ---          ---           ---          ---           ---          ---
  28          ---          ---           ---          ---           ---          ---           ---          ---
  29          ---          ---           ---          ---           ---          ---           ---          ---
  30          ---          ---           ---          ---           ---          ---           ---          ---
  31          ---          ---           ---          ---           ---          ---           ---          ---
  32          ---          ---           ---          ---           ---          ---           ---          ---
  33          ---          ---           ---          ---           ---          ---           ---          ---
  34          ---          ---           ---          ---           ---          ---           ---          ---
  35          ---          ---           ---          ---           ---          ---           ---          ---
  36          ---          ---           ---          ---           ---          ---           ---          ---
  37          ---          ---           ---          ---           ---          ---           ---          ---
  38          ---          ---           ---          ---           ---          ---           ---          ---
  39          ---          ---           ---          ---           ---          ---           ---          ---
  40          ---          ---           ---          ---           ---          ---           ---          ---
  41          ---          ---           ---          ---           ---          ---           ---          ---
  42          ---          ---           ---          ---           ---          ---           ---          ---
  43          ---          ---           ---          ---           ---          ---           ---          ---
  44          ---          ---           ---          ---           ---          ---           ---          ---
  45          ---          ---           ---          ---           ---          ---           ---          ---
  46          ---          ---           ---          ---           ---          ---           ---          ---
  47          ---          ---           ---          ---           ---          ---           ---          ---
  48          ---          ---           ---          ---           ---          ---           ---          ---
  49          ---          ---           ---          ---           ---          ---           ---          ---
  50          ---          ---           ---          ---           ---          ---           ---          ---
Average   1.56583E+00  1.39866E-03   6.82284E-01  2.37970E-04   3.91647E-01  1.02479E-04   4.98988E-01  1.05071E-04
-------------------------------------------------------------------------------------------------------------------

TABLE 5. NUMBER OF LESIONS DIVIDED BY TWICE THE CLUSTER LENGTH (lesions per nucleotide)
===================================================================================================================
Number of --------- DSB ----------   --------- SSB ----------   -------- OTHER ---------   ----- ALL CLUSTERS -----
 lesions    Average        SEM         Average        SEM         Average        SEM         Average        SEM    
===================================================================================================================
   1          ---          ---       8.33333E-02  0.00000E+00   8.33333E-02  0.00000E+00   8.33333E-02  0.00000E+00
   2      4.56855E-02  7.69774E-05   4.15185E-02  1.73310E-05   4.18138E-02  1.49753E-05   4.18174E-02  1.11620E-05
   3      3.19005E-02  4.58287E-05   2.93584E-02  1.52011E-05   2.96566E-02  1.70553E-05   2.96703E-02  1.10160E-05
   4      2.74140E-02  4.77584E-05   2.51667E-02  1.73617E-05   2.55518E-02  2.41147E-05   2.55428E-02  1.34157E-05
   5      2.50722E-02  6.18425E-05   2.31755E-02  2.31646E-05   2.36208E-02  4.32035E-05   2.35617E-02  1.87204E-05
   6      2.34694E-02  7.46041E-05   2.20560E-02  3.78301E-05   2.25153E-02  7.57846E-05   2.23755E-02  2.96612E-05
   7      2.26255E-02  1.01728E-04   2.13242E-02  5.63122E-05   2.15730E-02  1.22880E-04   2.16441E-02  4.89656E-05
   8      2.20436E-02  1.42581E-04   2.09796E-02  8.68659E-05   2.10536E-02  2.00670E-04   2.12562E-02  7.19246E-05
   9      2.10714E-02  2.02622E-04   2.05778E-02  1.32928E-04   2.12697E-02  4.34484E-04   2.07961E-02  1.08821E-04
  10      2.10685E-02  3.57737E-04   1.97300E-02  1.81792E-04   2.00402E-02  4.26141E-04   2.01867E-02  1.62793E-04
  11      2.05225E-02  6.25927E-04   1.96698E-02  3.60930E-04   2.02502E-02  1.01600E-03   2.00018E-02  3.12493E-04
  12      1.98578E-02  7.07208E-04   1.94107E-02  7.44153E-04   1.95604E-02  3.16692E-03   1.95628E-02  5.28605E-04
  13      1.83187E-02  4.57640E-04   1.84629E-02  9.65691E-04   1.42544E-02  0.00000E+00   1.81439E-02  6.99359E-04
  14          ---          ---           ---          ---           ---          ---           ---          ---
  15          ---          ---       1.79468E-02  2.88655E-03       ---          ---       1.79468E-02  2.88655E-03
  16      1.90476E-02  0.00000E+00   2.02020E-02  0.00000E+00       ---          ---       1.96248E-02  5.77201E-04
  17          ---          ---           ---          ---           ---          ---           ---          ---
  18          ---          ---           ---          ---           ---          ---           ---          ---
  19          ---          ---           ---          ---           ---          ---           ---          ---
  20          ---          ---           ---          ---           ---          ---           ---          ---
  21          ---          ---           ---          ---           ---          ---           ---          ---
  22          ---          ---           ---          ---           ---          ---           ---          ---
  23          ---          ---           ---          ---           ---          ---           ---          ---
  24          ---          ---           ---          ---           ---          ---           ---          ---
  25          ---          ---           ---          ---           ---          ---           ---          ---
  26          ---          ---           ---          ---           ---          ---           ---          ---
  27          ---          ---           ---          ---           ---          ---           ---          ---
  28          ---          ---           ---          ---           ---          ---           ---          ---
  29          ---          ---           ---          ---           ---          ---           ---          ---
  30          ---          ---           ---          ---           ---          ---           ---          ---
  31          ---          ---           ---          ---           ---          ---           ---          ---
  32          ---          ---           ---          ---           ---          ---           ---          ---
  33          ---          ---           ---          ---           ---          ---           ---          ---
  34          ---          ---           ---          ---           ---          ---           ---          ---
  35          ---          ---           ---          ---           ---          ---           ---          ---
  36          ---          ---           ---          ---           ---          ---           ---          ---
  37          ---          ---           ---          ---           ---          ---           ---          ---
  38          ---          ---           ---          ---           ---          ---           ---          ---
  39          ---          ---           ---          ---           ---          ---           ---          ---
  40          ---          ---           ---          ---           ---          ---           ---          ---
  41          ---          ---           ---          ---           ---          ---           ---          ---
  42          ---          ---           ---          ---           ---          ---           ---          ---
  43          ---          ---           ---          ---           ---          ---           ---          ---
  44          ---          ---           ---          ---           ---          ---           ---          ---
  45          ---          ---           ---          ---           ---          ---           ---          ---
  46          ---          ---           ---          ---           ---          ---           ---          ---
  47          ---          ---           ---          ---           ---          ---           ---          ---
  48          ---          ---           ---          ---           ---          ---           ---          ---
  49          ---          ---           ---          ---           ---          ---           ---          ---
  50          ---          ---           ---          ---           ---          ---           ---          ---
Average   3.67949E-02  3.94575E-05   6.29695E-02  8.58067E-06   7.32122E-02  4.52800E-06   6.95040E-02  4.16002E-06
-------------------------------------------------------------------------------------------------------------------

TABLE 6. Number of clusters per cell per Gy per track.  Cluster yields are for a representative cell containing
an average of 1.000 Gbp (giga basepair) of DNA.  Cluster induction is proportional to absorbed dose up to at least
a hundred or thousand Gy. The category "OTHER" includes all classes of individual and clustered DNA lesion, except
for SSB and DSB.  SEM = standard error of the mean.
===================================================================================================================
Number of --------- DSB ----------   --------- SSB ----------   -------- OTHER ---------   ----- ALL CLUSTERS -----
 lesions    Average        SEM         Average        SEM         Average        SEM         Average        SEM    
===================================================================================================================
   1          ---          ---       1.26374E+00  1.09430E-03   3.78972E+00  3.15100E-03   5.05346E+00  4.18344E-03
   2      4.95349E-02  1.06906E-04   6.21844E-01  6.44345E-04   8.62524E-01  8.59092E-04   1.53390E+00  1.46535E-03
   3      3.37751E-02  8.68313E-05   2.34389E-01  3.10483E-04   1.95710E-01  2.67847E-04   4.63874E-01  5.35299E-04
   4      1.58583E-02  5.91942E-05   8.00974E-02  1.49019E-04   4.46704E-02  1.04447E-04   1.40626E-01  2.18669E-04
   5      6.38373E-03  3.62394E-05   2.60624E-02  7.90741E-05   1.01218E-02  4.66027E-05   4.25679E-02  1.04325E-04
   6      2.40736E-03  2.22220E-05   8.13238E-03  4.17518E-05   2.23877E-03  2.13222E-05   1.27785E-02  5.32945E-05
   7      8.63650E-04  1.31710E-05   2.54146E-03  2.33777E-05   5.17344E-04  1.02956E-05   3.92245E-03  2.86545E-05
   8      2.94224E-04  7.82477E-06   7.39108E-04  1.21868E-05   1.24681E-04  5.04649E-06   1.15801E-03  1.53362E-05
   9      1.13049E-04  4.82166E-06   2.25930E-04  6.81409E-06   2.85829E-05  2.40988E-06   3.67561E-04  8.70491E-06
  10      3.63319E-05  2.70431E-06   6.89414E-05  3.75635E-06   1.02251E-05  1.43495E-06   1.15498E-04  4.82681E-06
  11      1.12420E-05  1.51673E-06   2.12470E-05  2.11897E-06   1.69792E-06  6.01849E-07   3.41869E-05  2.70268E-06
  12      3.27724E-06  8.20700E-07   6.17845E-06  1.11095E-06   4.24730E-07  3.00315E-07   9.88042E-06  1.41177E-06
  13      8.21285E-07  4.12551E-07   2.03404E-06  6.45092E-07   1.84692E-07  0.00000E+00   3.04002E-06  7.87409E-07
  14          ---          ---           ---          ---           ---          ---           ---          ---
  15          ---          ---       3.95717E-07  2.81501E-07       ---          ---       3.95717E-07  2.81501E-07
  16      1.98942E-07  0.00000E+00   2.12365E-07  0.00000E+00       ---          ---       4.11307E-07  2.90978E-07
  17          ---          ---           ---          ---           ---          ---           ---          ---
  18          ---          ---           ---          ---           ---          ---           ---          ---
  19          ---          ---           ---          ---           ---          ---           ---          ---
  20          ---          ---           ---          ---           ---          ---           ---          ---
  21          ---          ---           ---          ---           ---          ---           ---          ---
  22          ---          ---           ---          ---           ---          ---           ---          ---
  23          ---          ---           ---          ---           ---          ---           ---          ---
  24          ---          ---           ---          ---           ---          ---           ---          ---
  25          ---          ---           ---          ---           ---          ---           ---          ---
  26          ---          ---           ---          ---           ---          ---           ---          ---
  27          ---          ---           ---          ---           ---          ---           ---          ---
  28          ---          ---           ---          ---           ---          ---           ---          ---
  29          ---          ---           ---          ---           ---          ---           ---          ---
  30          ---          ---           ---          ---           ---          ---           ---          ---
  31          ---          ---           ---          ---           ---          ---           ---          ---
  32          ---          ---           ---          ---           ---          ---           ---          ---
  33          ---          ---           ---          ---           ---          ---           ---          ---
  34          ---          ---           ---          ---           ---          ---           ---          ---
  35          ---          ---           ---          ---           ---          ---           ---          ---
  36          ---          ---           ---          ---           ---          ---           ---          ---
  37          ---          ---           ---          ---           ---          ---           ---          ---
  38          ---          ---           ---          ---           ---          ---           ---          ---
  39          ---          ---           ---          ---           ---          ---           ---          ---
  40          ---          ---           ---          ---           ---          ---           ---          ---
  41          ---          ---           ---          ---           ---          ---           ---          ---
  42          ---          ---           ---          ---           ---          ---           ---          ---
  43          ---          ---           ---          ---           ---          ---           ---          ---
  44          ---          ---           ---          ---           ---          ---           ---          ---
  45          ---          ---           ---          ---           ---          ---           ---          ---
  46          ---          ---           ---          ---           ---          ---           ---          ---
  47          ---          ---           ---          ---           ---          ---           ---          ---
  48          ---          ---           ---          ---           ---          ---           ---          ---
  49          ---          ---           ---          ---           ---          ---           ---          ---
  50          ---          ---           ---          ---           ---          ---           ---          ---
 Total    1.09282E-01  1.74031E-04   2.23787E+00  1.98201E-03   4.90567E+00  4.15094E-03   7.25282E+00  6.20820E-03
-------------------------------------------------------------------------------------------------------------------
