# Supplementary material for: A computational method to estimate the relative biological effectiveness and tumor control probability for low-LET proton irradiations
Source: PLoS One. 2026 Mar 20;21(3):e0341352. doi: 10.1371/journal.pone.0341352 (PMC13004361; doi:10.1371/journal.pone.0341352)
Supplement: S1 File — These files include the DSB yields simulated by MCDS and the proton spectra used at different LET positions. Available at: https://nfuedu-my.sharepoint.com/personal/ccchan_nfu_edu_tw/_layouts/15/onedrive.aspx?id=%2Fpersonal%2Fccchan%5Fnfu%5Fedu%5Ftw%2FDocuments%2Fplos%20one&ga=1. (ZIP) [file pone.0341352.s001.zip › MCDS/proton/P2/END.out]

===============================
MCDS Version 3.00B  15-JUL-2011
===============================
      1.333     running time (min)
 1.0000E+00     DNA content (Gbp)
 8.0000E+00     Dia. of cell nucleus (um)
      10000     number of cells (nocs)
  987654321     random number seed


MXRF TABLE: Particle types and properties of the (input) mixed radiation field. The hypoxia reduction factor (HRF)
for DSB induction is estimated as [1/(1-pcr)]^2, where pcr = the probability a lesion undergoes chemical repair
for the specified (input) oxygen concentration compared to fully aerobic (100% O2) conditions.  The frequency-mean
specific energy (zf) is for a spherical target representative of the cell nucleus. Radiative losses by the primary
charged particle are assumed non-local and do not not contribute to specific energy or the dose per unit fluence
(DPUF).  The reported stopping power is at the point of entry into the cell nucleus (pO2 = 0.000%).
===================================================================================================================
        Normed   -- Kinetic Energy --               Stopping Power (keV/um)      CSDA       Dosimetry (Gy)    HRF
  Ion     wt       (MeV)     (MeV/A)      zeb     Coll+Nuc  Radiat    Total    Range (cm)   DPUF       zf     DSB
===================================================================================================================
    p  1.88E-03  7.020E+00  7.020E+00  6.758E+01  5.99E+00 0.00E+00 5.991E+00  6.565E-02  1.002E+01 1.99E-02 3.019
    p  5.08E-02  1.036E+01  1.036E+01  4.603E+01  4.37E+00 0.00E+00 4.365E+00  1.319E-01  7.199E+00 1.43E-02 3.024
    p  1.37E-01  1.143E+01  1.143E+01  4.180E+01  4.03E+00 0.00E+00 4.029E+00  1.574E-01  6.626E+00 1.32E-02 3.024
    p  2.17E-01  1.190E+01  1.190E+01  4.017E+01  3.90E+00 0.00E+00 3.898E+00  1.693E-01  6.405E+00 1.27E-02 3.025
    p  2.71E-01  1.286E+01  1.286E+01  3.723E+01  3.66E+00 0.00E+00 3.659E+00  1.947E-01  6.000E+00 1.19E-02 3.025
    p  2.02E-01  1.405E+01  1.405E+01  3.414E+01  3.40E+00 0.00E+00 3.404E+00  2.285E-01  5.570E+00 1.11E-02 3.026
    p  9.42E-02  1.488E+01  1.488E+01  3.228E+01  3.25E+00 0.00E+00 3.248E+00  2.534E-01  5.309E+00 1.06E-02 3.026
    p  2.64E-02  1.583E+01  1.583E+01  3.039E+01  3.09E+00 0.00E+00 3.088E+00  2.835E-01  5.041E+00 1.00E-02 3.026
    p  0.00E+00  1.690E+01  1.690E+01  2.851E+01  2.93E+00 0.00E+00 2.927E+00  3.191E-01  4.773E+00 9.49E-03 3.026
  Avg  1.11E-01  1.283E+01  1.283E+01  3.773E+01  3.70E+00 0.00E+00 3.697E+00  1.953E-01  6.065E+00 1.21E-02 3.025
===================================================================================================================
ZEB = (zeff/beta)^2 (Barkas 1963); DPUF = absorbed dose per unit fluence (nGy-cm^2/particle); zf in units of Gy

TABLE 1. Percent (%) cluster yields by complexity, as classified using the scheme of Nikjoo et al. (IJRB 71, 
467-483 1997 and and Radiat. Res. 156, 577-583 2001).
===================================================================================================================
    70.869     BD    - one or more Bd (no Sb)
    27.529     SSB   - Sb (no auxilary damage)
     0.756     SSB+  - two Sb on the same strand
     0.062     2SSB  - two or more Sb on opposite strands separated by at least 10 bp
     0.719     DSB   - two Sb on opposite strands with a separation <= 10 bp
     0.060     DSB+  - DSB accompanied by one (or more) additional Sb within 10 bp separation
     0.004     DSB++ - more than one DSB whether within the 10 bp separation or further apart
     2.888     SSBc  - fraction of complex damage (SSB+ and 2SSB) among SSBs
    28.483     SSBcb - fraction of complex damage (SSB+ and 2SSB) among SSBs; base damage included
     8.188     DSBc  - fraction of complex damage (DSB+ and DSB++) among DSBs
    36.884     DSBcb - fraction of complex damage (DSB+ and DSB++) among DSBs; base damage included
===================================================================================================================

TABLE 2. Number of clusters per cell per Gy.  Cluster yields are for a representative cell containing an average
of 1.000 Gbp (giga basepair) of DNA.  Cluster induction is proportional to absorbed dose up to at least a
hundred or thousand Gy. The category "OTHER" includes all classes of individual and clustered DNA lesion, except
for SSB and DSB.  SEM = standard error of the mean.
===================================================================================================================
Number of --------- DSB ----------   --------- SSB ----------   -------- OTHER ---------   ----- ALL CLUSTERS -----
 lesions    Average        SEM         Average        SEM         Average        SEM         Average        SEM    
===================================================================================================================
   1          ---          ---       8.22277E+01  2.30069E-02   2.46778E+02  4.61462E-02   3.29005E+02  5.59536E-02
   2      1.98550E+00  5.57927E-03   2.50107E+01  1.80664E-02   3.47023E+01  2.06014E-02   6.16984E+01  2.63778E-02
   3      8.31217E-01  3.65734E-03   5.83030E+00  9.49265E-03   4.87640E+00  8.55743E-03   1.15379E+01  1.30028E-02
   4      2.39400E-01  1.98403E-03   1.23547E+00  4.45886E-03   6.79050E-01  3.32506E-03   2.15392E+00  5.81876E-03
   5      6.14000E-02  1.00044E-03   2.46817E-01  2.03701E-03   9.76333E-02  1.26282E-03   4.05850E-01  2.57554E-03
   6      1.36167E-02  4.79680E-04   4.72333E-02  8.83667E-04   1.36833E-02  4.80069E-04   7.45333E-02  1.10259E-03
   7      2.73333E-03  2.14299E-04   8.96667E-03  3.91262E-04   2.01667E-03  1.82230E-04   1.37167E-02  4.78815E-04
   8      6.33333E-04  1.02550E-04   1.71667E-03  1.68283E-04   2.50000E-04  6.45045E-05   2.60000E-03  2.09220E-04
   9      1.00000E-04  4.08146E-05   3.16667E-04  7.25829E-05   8.33333E-05  3.72603E-05   5.00000E-04  9.11546E-05
  10          ---          ---       6.66667E-05  3.33283E-05       ---          ---       6.66667E-05  3.33283E-05
  11          ---          ---       1.66667E-05  1.66667E-05       ---          ---       1.66667E-05  1.66667E-05
  12      1.66667E-05  1.66667E-05       ---          ---           ---          ---       1.66667E-05  1.66667E-05
  13          ---          ---           ---          ---           ---          ---           ---          ---
  14          ---          ---           ---          ---           ---          ---           ---          ---
  15          ---          ---           ---          ---           ---          ---           ---          ---
  16          ---          ---           ---          ---           ---          ---           ---          ---
  17          ---          ---           ---          ---           ---          ---           ---          ---
  18          ---          ---           ---          ---           ---          ---           ---          ---
  19          ---          ---           ---          ---           ---          ---           ---          ---
  20          ---          ---           ---          ---           ---          ---           ---          ---
  21          ---          ---           ---          ---           ---          ---           ---          ---
  22          ---          ---           ---          ---           ---          ---           ---          ---
  23          ---          ---           ---          ---           ---          ---           ---          ---
  24          ---          ---           ---          ---           ---          ---           ---          ---
  25          ---          ---           ---          ---           ---          ---           ---          ---
  26          ---          ---           ---          ---           ---          ---           ---          ---
  27          ---          ---           ---          ---           ---          ---           ---          ---
  28          ---          ---           ---          ---           ---          ---           ---          ---
  29          ---          ---           ---          ---           ---          ---           ---          ---
  30          ---          ---           ---          ---           ---          ---           ---          ---
  31          ---          ---           ---          ---           ---          ---           ---          ---
  32          ---          ---           ---          ---           ---          ---           ---          ---
  33          ---          ---           ---          ---           ---          ---           ---          ---
  34          ---          ---           ---          ---           ---          ---           ---          ---
  35          ---          ---           ---          ---           ---          ---           ---          ---
  36          ---          ---           ---          ---           ---          ---           ---          ---
  37          ---          ---           ---          ---           ---          ---           ---          ---
  38          ---          ---           ---          ---           ---          ---           ---          ---
  39          ---          ---           ---          ---           ---          ---           ---          ---
  40          ---          ---           ---          ---           ---          ---           ---          ---
  41          ---          ---           ---          ---           ---          ---           ---          ---
  42          ---          ---           ---          ---           ---          ---           ---          ---
  43          ---          ---           ---          ---           ---          ---           ---          ---
  44          ---          ---           ---          ---           ---          ---           ---          ---
  45          ---          ---           ---          ---           ---          ---           ---          ---
  46          ---          ---           ---          ---           ---          ---           ---          ---
  47          ---          ---           ---          ---           ---          ---           ---          ---
  48          ---          ---           ---          ---           ---          ---           ---          ---
  49          ---          ---           ---          ---           ---          ---           ---          ---
  50          ---          ---           ---          ---           ---          ---           ---          ---
 Total    3.13462E+00  6.89521E-03   1.14609E+02  1.54623E-02   2.87149E+02  3.21211E-02   4.04893E+02  3.30956E-02
-------------------------------------------------------------------------------------------------------------------

TABLE 3. Cluster composition (% Sb per cluster)
===================================================================================================================
Number of --------- DSB ----------   --------- SSB ----------   -------- OTHER ---------   ----- ALL CLUSTERS -----
 lesions    Average        SEM         Average        SEM         Average        SEM         Average        SEM    
===================================================================================================================
   1          ---          ---       1.66667E+01  0.00000E+00   0.00000E+00  0.00000E+00   4.16549E+00  9.37745E-04
   2      1.66667E+01  0.00000E+00   8.95831E+00  1.78234E-03   0.00000E+00  0.00000E+00   4.16764E+00  2.30113E-03
   3      1.20336E+01  1.05670E-02   6.51570E+00  3.71958E-03   0.00000E+00  0.00000E+00   4.15912E+00  4.81990E-03
   4      9.81646E+00  2.13216E-02   5.38529E+00  8.38672E-03   0.00000E+00  0.00000E+00   4.18341E+00  1.04551E-02
   5      8.57107E+00  3.82315E-02   4.74069E+00  1.89649E-02   0.00000E+00  0.00000E+00   4.19644E+00  2.45923E-02
   6      7.65674E+00  7.72558E-02   4.34077E+00  3.82102E-02   0.00000E+00  0.00000E+00   4.16790E+00  4.61892E-02
   7      6.96649E+00  1.66216E-01   3.82576E+00  7.69920E-02   0.00000E+00  0.00000E+00   3.88627E+00  9.44873E-02
   8      6.79825E+00  2.56834E-01   3.70146E+00  1.74685E-01   0.00000E+00  0.00000E+00   4.09226E+00  1.98570E-01
   9      6.17284E+00  9.15580E-01   4.28850E+00  4.70805E-01   0.00000E+00  0.00000E+00   3.95062E+00  4.92228E-01
  10          ---          ---       2.50000E+00  4.81125E-01       ---          ---       2.50000E+00  4.81125E-01
  11          ---          ---       3.03030E+00  0.00000E+00       ---          ---       3.03030E+00  0.00000E+00
  12      2.77778E+00  0.00000E+00       ---          ---           ---          ---       2.77778E+00  0.00000E+00
  13          ---          ---           ---          ---           ---          ---           ---          ---
  14          ---          ---           ---          ---           ---          ---           ---          ---
  15          ---          ---           ---          ---           ---          ---           ---          ---
  16          ---          ---           ---          ---           ---          ---           ---          ---
  17          ---          ---           ---          ---           ---          ---           ---          ---
  18          ---          ---           ---          ---           ---          ---           ---          ---
  19          ---          ---           ---          ---           ---          ---           ---          ---
  20          ---          ---           ---          ---           ---          ---           ---          ---
  21          ---          ---           ---          ---           ---          ---           ---          ---
  22          ---          ---           ---          ---           ---          ---           ---          ---
  23          ---          ---           ---          ---           ---          ---           ---          ---
  24          ---          ---           ---          ---           ---          ---           ---          ---
  25          ---          ---           ---          ---           ---          ---           ---          ---
  26          ---          ---           ---          ---           ---          ---           ---          ---
  27          ---          ---           ---          ---           ---          ---           ---          ---
  28          ---          ---           ---          ---           ---          ---           ---          ---
  29          ---          ---           ---          ---           ---          ---           ---          ---
  30          ---          ---           ---          ---           ---          ---           ---          ---
  31          ---          ---           ---          ---           ---          ---           ---          ---
  32          ---          ---           ---          ---           ---          ---           ---          ---
  33          ---          ---           ---          ---           ---          ---           ---          ---
  34          ---          ---           ---          ---           ---          ---           ---          ---
  35          ---          ---           ---          ---           ---          ---           ---          ---
  36          ---          ---           ---          ---           ---          ---           ---          ---
  37          ---          ---           ---          ---           ---          ---           ---          ---
  38          ---          ---           ---          ---           ---          ---           ---          ---
  39          ---          ---           ---          ---           ---          ---           ---          ---
  40          ---          ---           ---          ---           ---          ---           ---          ---
  41          ---          ---           ---          ---           ---          ---           ---          ---
  42          ---          ---           ---          ---           ---          ---           ---          ---
  43          ---          ---           ---          ---           ---          ---           ---          ---
  44          ---          ---           ---          ---           ---          ---           ---          ---
  45          ---          ---           ---          ---           ---          ---           ---          ---
  46          ---          ---           ---          ---           ---          ---           ---          ---
  47          ---          ---           ---          ---           ---          ---           ---          ---
  48          ---          ---           ---          ---           ---          ---           ---          ---
  49          ---          ---           ---          ---           ---          ---           ---          ---
  50          ---          ---           ---          ---           ---          ---           ---          ---
Average   1.47060E+01  6.96448E-03   1.43144E+01  1.46582E-03   0.00000E+00  0.00000E+00   4.16570E+00  4.27959E-04
-------------------------------------------------------------------------------------------------------------------
NOTES: (% Sb) is the percentage of lesions that are strand breaks.
The number of Sb is ((% Sb)/100)*(# lesions). The number of Bd is (1-(% Sb)/100)*(# lesions).

TABLE 4. Cluster Length (in base pair)
===================================================================================================================
Number of --------- DSB ----------   --------- SSB ----------   -------- OTHER ---------   ----- ALL CLUSTERS -----
 lesions    Average        SEM         Average        SEM         Average        SEM         Average        SEM    
===================================================================================================================
   1          ---          ---       1.66667E-01  0.00000E+00   1.66667E-01  0.00000E+00   1.66667E-01  0.00000E+00
   2      9.29559E-01  1.38106E-03   9.52382E-01  3.61467E-04   9.50782E-01  3.11465E-04   9.50715E-01  2.30919E-04
   3      1.63443E+00  3.17169E-03   1.75104E+00  1.08215E-03   1.73676E+00  1.18371E-03   1.73681E+00  7.69915E-04
   4      2.38640E+00  7.24960E-03   2.54735E+00  3.05439E-03   2.52099E+00  4.40934E-03   2.52121E+00  2.22255E-03
   5      3.14384E+00  1.52341E-02   3.33350E+00  8.25870E-03   3.30075E+00  1.23497E-02   3.30024E+00  6.67682E-03
   6      3.94344E+00  3.44253E-02   4.14713E+00  1.89092E-02   4.13602E+00  3.51538E-02   4.11188E+00  1.54451E-02
   7      4.65175E+00  8.33873E-02   4.96729E+00  4.67939E-02   4.95179E+00  1.03716E-01   4.89920E+00  3.86014E-02
   8      5.46491E+00  1.74898E-01   5.65049E+00  1.24782E-01   5.73333E+00  2.34464E-01   5.61851E+00  9.58776E-02
   9      6.91667E+00  5.75342E-01   6.80702E+00  3.17423E-01   6.93333E+00  4.13656E-01   6.85000E+00  2.34664E-01
  10          ---          ---       7.95833E+00  6.25000E-01       ---          ---       7.95833E+00  6.25000E-01
  11          ---          ---       8.50000E+00  0.00000E+00       ---          ---       8.50000E+00  0.00000E+00
  12      9.00000E+00  0.00000E+00       ---          ---           ---          ---       9.00000E+00  0.00000E+00
  13          ---          ---           ---          ---           ---          ---           ---          ---
  14          ---          ---           ---          ---           ---          ---           ---          ---
  15          ---          ---           ---          ---           ---          ---           ---          ---
  16          ---          ---           ---          ---           ---          ---           ---          ---
  17          ---          ---           ---          ---           ---          ---           ---          ---
  18          ---          ---           ---          ---           ---          ---           ---          ---
  19          ---          ---           ---          ---           ---          ---           ---          ---
  20          ---          ---           ---          ---           ---          ---           ---          ---
  21          ---          ---           ---          ---           ---          ---           ---          ---
  22          ---          ---           ---          ---           ---          ---           ---          ---
  23          ---          ---           ---          ---           ---          ---           ---          ---
  24          ---          ---           ---          ---           ---          ---           ---          ---
  25          ---          ---           ---          ---           ---          ---           ---          ---
  26          ---          ---           ---          ---           ---          ---           ---          ---
  27          ---          ---           ---          ---           ---          ---           ---          ---
  28          ---          ---           ---          ---           ---          ---           ---          ---
  29          ---          ---           ---          ---           ---          ---           ---          ---
  30          ---          ---           ---          ---           ---          ---           ---          ---
  31          ---          ---           ---          ---           ---          ---           ---          ---
  32          ---          ---           ---          ---           ---          ---           ---          ---
  33          ---          ---           ---          ---           ---          ---           ---          ---
  34          ---          ---           ---          ---           ---          ---           ---          ---
  35          ---          ---           ---          ---           ---          ---           ---          ---
  36          ---          ---           ---          ---           ---          ---           ---          ---
  37          ---          ---           ---          ---           ---          ---           ---          ---
  38          ---          ---           ---          ---           ---          ---           ---          ---
  39          ---          ---           ---          ---           ---          ---           ---          ---
  40          ---          ---           ---          ---           ---          ---           ---          ---
  41          ---          ---           ---          ---           ---          ---           ---          ---
  42          ---          ---           ---          ---           ---          ---           ---          ---
  43          ---          ---           ---          ---           ---          ---           ---          ---
  44          ---          ---           ---          ---           ---          ---           ---          ---
  45          ---          ---           ---          ---           ---          ---           ---          ---
  46          ---          ---           ---          ---           ---          ---           ---          ---
  47          ---          ---           ---          ---           ---          ---           ---          ---
  48          ---          ---           ---          ---           ---          ---           ---          ---
  49          ---          ---           ---          ---           ---          ---           ---          ---
  50          ---          ---           ---          ---           ---          ---           ---          ---
Average   1.28883E+00  1.86126E-03   4.53372E-01  2.18175E-04   2.95020E-01  8.99676E-05   3.47547E-01  9.10216E-05
-------------------------------------------------------------------------------------------------------------------

TABLE 5. NUMBER OF LESIONS DIVIDED BY TWICE THE CLUSTER LENGTH (lesions per nucleotide)
===================================================================================================================
Number of --------- DSB ----------   --------- SSB ----------   -------- OTHER ---------   ----- ALL CLUSTERS -----
 lesions    Average        SEM         Average        SEM         Average        SEM         Average        SEM    
===================================================================================================================
   1          ---          ---       8.33333E-02  0.00000E+00   8.33333E-02  0.00000E+00   8.33333E-02  0.00000E+00
   2      4.41449E-02  1.09023E-04   4.04424E-02  2.41643E-05   4.07089E-02  2.10695E-05   4.07137E-02  1.56552E-05
   3      3.09968E-02  8.72770E-05   2.85139E-02  2.67937E-05   2.88320E-02  3.01220E-05   2.88233E-02  1.95334E-05
   4      2.64435E-02  1.03980E-04   2.44944E-02  4.11868E-05   2.48968E-02  6.23586E-05   2.48525E-02  3.08697E-05
   5      2.42544E-02  1.46879E-04   2.27155E-02  7.30959E-05   2.29454E-02  1.10053E-04   2.29852E-02  5.96867E-05
   6      2.26075E-02  2.26806E-04   2.14373E-02  1.20810E-04   2.15821E-02  2.30226E-04   2.16640E-02  9.99956E-05
   7      2.23021E-02  5.16934E-04   2.06512E-02  2.28783E-04   2.07738E-02  4.86364E-04   2.10222E-02  1.98881E-04
   8      2.11588E-02  7.16551E-04   2.08795E-02  5.89011E-04   1.98672E-02  8.63632E-04   2.08377E-02  4.36873E-04
   9      1.89179E-02  2.06553E-03   1.93116E-02  1.20767E-03   1.82994E-02  1.13952E-03   1.90641E-02  8.68991E-04
  10          ---          ---       1.78020E-02  1.49626E-03       ---          ---       1.78020E-02  1.49626E-03
  11          ---          ---       1.79739E-02  0.00000E+00       ---          ---       1.79739E-02  0.00000E+00
  12      1.85185E-02  0.00000E+00       ---          ---           ---          ---       1.85185E-02  0.00000E+00
  13          ---          ---           ---          ---           ---          ---           ---          ---
  14          ---          ---           ---          ---           ---          ---           ---          ---
  15          ---          ---           ---          ---           ---          ---           ---          ---
  16          ---          ---           ---          ---           ---          ---           ---          ---
  17          ---          ---           ---          ---           ---          ---           ---          ---
  18          ---          ---           ---          ---           ---          ---           ---          ---
  19          ---          ---           ---          ---           ---          ---           ---          ---
  20          ---          ---           ---          ---           ---          ---           ---          ---
  21          ---          ---           ---          ---           ---          ---           ---          ---
  22          ---          ---           ---          ---           ---          ---           ---          ---
  23          ---          ---           ---          ---           ---          ---           ---          ---
  24          ---          ---           ---          ---           ---          ---           ---          ---
  25          ---          ---           ---          ---           ---          ---           ---          ---
  26          ---          ---           ---          ---           ---          ---           ---          ---
  27          ---          ---           ---          ---           ---          ---           ---          ---
  28          ---          ---           ---          ---           ---          ---           ---          ---
  29          ---          ---           ---          ---           ---          ---           ---          ---
  30          ---          ---           ---          ---           ---          ---           ---          ---
  31          ---          ---           ---          ---           ---          ---           ---          ---
  32          ---          ---           ---          ---           ---          ---           ---          ---
  33          ---          ---           ---          ---           ---          ---           ---          ---
  34          ---          ---           ---          ---           ---          ---           ---          ---
  35          ---          ---           ---          ---           ---          ---           ---          ---
  36          ---          ---           ---          ---           ---          ---           ---          ---
  37          ---          ---           ---          ---           ---          ---           ---          ---
  38          ---          ---           ---          ---           ---          ---           ---          ---
  39          ---          ---           ---          ---           ---          ---           ---          ---
  40          ---          ---           ---          ---           ---          ---           ---          ---
  41          ---          ---           ---          ---           ---          ---           ---          ---
  42          ---          ---           ---          ---           ---          ---           ---          ---
  43          ---          ---           ---          ---           ---          ---           ---          ---
  44          ---          ---           ---          ---           ---          ---           ---          ---
  45          ---          ---           ---          ---           ---          ---           ---          ---
  46          ---          ---           ---          ---           ---          ---           ---          ---
  47          ---          ---           ---          ---           ---          ---           ---          ---
  48          ---          ---           ---          ---           ---          ---           ---          ---
  49          ---          ---           ---          ---           ---          ---           ---          ---
  50          ---          ---           ---          ---           ---          ---           ---          ---
Average   3.88365E-02  7.34964E-05   7.03868E-02  9.50567E-06   7.70914E-02  4.45692E-06   7.48972E-02  4.24589E-06
-------------------------------------------------------------------------------------------------------------------

TABLE 6. Number of clusters per cell per Gy per track.  Cluster yields are for a representative cell containing
an average of 1.000 Gbp (giga basepair) of DNA.  Cluster induction is proportional to absorbed dose up to at least
a hundred or thousand Gy. The category "OTHER" includes all classes of individual and clustered DNA lesion, except
for SSB and DSB.  SEM = standard error of the mean.
===================================================================================================================
Number of --------- DSB ----------   --------- SSB ----------   -------- OTHER ---------   ----- ALL CLUSTERS -----
 lesions    Average        SEM         Average        SEM         Average        SEM         Average        SEM    
===================================================================================================================
   1          ---          ---       9.91768E-01  8.86671E-04   2.97631E+00  2.57417E-03   3.96808E+00  3.42235E-03
   2      2.39667E-02  7.13773E-05   3.01946E-01  3.62764E-04   4.18917E-01  4.70108E-04   7.44830E-01  7.79329E-04
   3      1.00411E-02  4.55509E-05   7.04399E-02  1.36789E-04   5.89171E-02  1.20269E-04   1.39398E-01  2.13966E-04
   4      2.89404E-03  2.42685E-05   1.49389E-02  5.67000E-05   8.21268E-03  4.13378E-05   2.60456E-02  7.64693E-05
   5      7.42421E-04  1.21690E-05   2.98530E-03  2.49915E-05   1.18509E-03  1.55394E-05   4.91281E-03  3.19666E-05
   6      1.65154E-04  5.85093E-06   5.70732E-04  1.07367E-05   1.65792E-04  5.84365E-06   9.01678E-04  1.34465E-05
   7      3.33065E-05  2.62622E-06   1.08987E-04  4.80725E-06   2.46026E-05  2.23466E-06   1.66896E-04  5.88447E-06
   8      7.70058E-06  1.25148E-06   2.09203E-05  2.05860E-06   2.98474E-06  7.71686E-07   3.16056E-05  2.56139E-06
   9      1.19200E-06  4.87296E-07   3.77154E-06  8.68141E-07   9.61454E-07  4.31507E-07   5.92499E-06  1.08419E-06
  10          ---          ---       8.14361E-07  4.08714E-07       ---          ---       8.14361E-07  4.08714E-07
  11          ---          ---       1.76016E-07  0.00000E+00       ---          ---       1.76016E-07  0.00000E+00
  12      1.98942E-07  0.00000E+00       ---          ---           ---          ---       1.98942E-07  0.00000E+00
  13          ---          ---           ---          ---           ---          ---           ---          ---
  14          ---          ---           ---          ---           ---          ---           ---          ---
  15          ---          ---           ---          ---           ---          ---           ---          ---
  16          ---          ---           ---          ---           ---          ---           ---          ---
  17          ---          ---           ---          ---           ---          ---           ---          ---
  18          ---          ---           ---          ---           ---          ---           ---          ---
  19          ---          ---           ---          ---           ---          ---           ---          ---
  20          ---          ---           ---          ---           ---          ---           ---          ---
  21          ---          ---           ---          ---           ---          ---           ---          ---
  22          ---          ---           ---          ---           ---          ---           ---          ---
  23          ---          ---           ---          ---           ---          ---           ---          ---
  24          ---          ---           ---          ---           ---          ---           ---          ---
  25          ---          ---           ---          ---           ---          ---           ---          ---
  26          ---          ---           ---          ---           ---          ---           ---          ---
  27          ---          ---           ---          ---           ---          ---           ---          ---
  28          ---          ---           ---          ---           ---          ---           ---          ---
  29          ---          ---           ---          ---           ---          ---           ---          ---
  30          ---          ---           ---          ---           ---          ---           ---          ---
  31          ---          ---           ---          ---           ---          ---           ---          ---
  32          ---          ---           ---          ---           ---          ---           ---          ---
  33          ---          ---           ---          ---           ---          ---           ---          ---
  34          ---          ---           ---          ---           ---          ---           ---          ---
  35          ---          ---           ---          ---           ---          ---           ---          ---
  36          ---          ---           ---          ---           ---          ---           ---          ---
  37          ---          ---           ---          ---           ---          ---           ---          ---
  38          ---          ---           ---          ---           ---          ---           ---          ---
  39          ---          ---           ---          ---           ---          ---           ---          ---
  40          ---          ---           ---          ---           ---          ---           ---          ---
  41          ---          ---           ---          ---           ---          ---           ---          ---
  42          ---          ---           ---          ---           ---          ---           ---          ---
  43          ---          ---           ---          ---           ---          ---           ---          ---
  44          ---          ---           ---          ---           ---          ---           ---          ---
  45          ---          ---           ---          ---           ---          ---           ---          ---
  46          ---          ---           ---          ---           ---          ---           ---          ---
  47          ---          ---           ---          ---           ---          ---           ---          ---
  48          ---          ---           ---          ---           ---          ---           ---          ---
  49          ---          ---           ---          ---           ---          ---           ---          ---
  50          ---          ---           ---          ---           ---          ---           ---          ---
 Total    3.78518E-02  9.15509E-05   1.38278E+00  1.24315E-03   3.46374E+00  3.01285E-03   4.88438E+00  4.27357E-03
-------------------------------------------------------------------------------------------------------------------
