# Supplementary material for: A computational method to estimate the relative biological effectiveness and tumor control probability for low-LET proton irradiations
Source: PLoS One. 2026 Mar 20;21(3):e0341352. doi: 10.1371/journal.pone.0341352 (PMC13004361; doi:10.1371/journal.pone.0341352)
Supplement: S1 File — These files include the DSB yields simulated by MCDS and the proton spectra used at different LET positions. Available at: https://nfuedu-my.sharepoint.com/personal/ccchan_nfu_edu_tw/_layouts/15/onedrive.aspx?id=%2Fpersonal%2Fccchan%5Fnfu%5Fedu%5Ftw%2FDocuments%2Fplos%20one&ga=1. (ZIP) [file pone.0341352.s001.zip › MCDS/proton/P2/P2_m.txt]

BD	SSB	SSB+	2SSB	DSB	DSB+	DSB++	SSBc	SSBcb	DSBc	DSBcb	total SSB	DSB	total damage
70.865	27.530	0.759	0.062	0.719	0.060	0.004	2.896	28.537	8.272	36.998	1.14753E+02	3.13485E+00	4.05288E+02
70.864	27.531	0.757	0.063	0.720	0.061	0.004	2.892	28.561	8.311	37.086	1.14882E+02	3.14752E+00	4.05694E+02
70.843	27.542	0.762	0.063	0.724	0.062	0.004	2.907	28.656	8.360	37.028	1.15293E+02	3.17222E+00	4.06852E+02
70.749	27.599	0.780	0.065	0.738	0.064	0.005	2.970	29.084	8.514	37.717	1.17245E+02	3.28522E+00	4.12668E+02
70.392	27.794	0.857	0.077	0.800	0.075	0.006	3.251	31.017	9.155	39.906	1.25812E+02	3.81952E+00	4.38558E+02
70.050	27.968	0.932	0.090	0.865	0.088	0.007	3.523	32.819	9.944	42.292	1.33926E+02	4.39338E+00	4.62533E+02
69.545	28.239	1.037	0.108	0.954	0.107	0.010	3.898	35.262	10.940	45.368	1.45023E+02	5.22052E+00	4.94296E+02
69.215	28.410	1.109	0.124	1.010	0.120	0.012	4.160	36.806	11.605	47.069	1.52273E+02	5.81012E+00	5.14477E+02
68.786	28.635	1.199	0.142	1.084	0.139	0.015	4.474	38.699	12.445	49.288	1.61144E+02	6.57913E+00	5.38462E+02
68.306	28.871	1.309	0.165	1.169	0.161	0.019	4.857	40.777	13.361	51.705	1.71053E+02	7.51777E+00	5.64627E+02
67.896	29.066	1.405	0.186	1.243	0.181	0.023	5.190	42.520	14.123	53.585	1.79250E+02	8.36418E+00	5.85717E+02
67.632	29.190	1.466	0.201	1.289	0.196	0.026	5.402	43.577	14.693	54.842	1.84427E+02	8.93000E+00	5.98739E+02
67.571	29.220	1.479	0.204	1.300	0.199	0.027	5.447	43.796	14.795	55.036	1.85503E+02	9.04982E+00	6.01322E+02
67.553	29.228	1.483	0.205	1.303	0.200	0.027	5.462	43.870	14.841	55.163	1.85859E+02	9.09028E+00	6.02215E+02
70.869	27.529	0.756	0.062	0.719	0.060	0.004	2.888	28.483	8.188	36.884	1.14609E+02	3.13462E+00	4.04893E+02
