# Supplementary material for: A computational method to estimate the relative biological effectiveness and tumor control probability for low-LET proton irradiations
Source: PLoS One. 2026 Mar 20;21(3):e0341352. doi: 10.1371/journal.pone.0341352 (PMC13004361; doi:10.1371/journal.pone.0341352)
Supplement: S1 File — These files include the DSB yields simulated by MCDS and the proton spectra used at different LET positions. Available at: https://nfuedu-my.sharepoint.com/personal/ccchan_nfu_edu_tw/_layouts/15/onedrive.aspx?id=%2Fpersonal%2Fccchan%5Fnfu%5Fedu%5Ftw%2FDocuments%2Fplos%20one&ga=1. (ZIP) [file pone.0341352.s001.zip › MCDS/proton/P3/0.001.out]

===============================
MCDS Version 3.00B  15-JUL-2011
===============================
      1.301     running time (min)
 1.0000E+00     DNA content (Gbp)
 8.0000E+00     Dia. of cell nucleus (um)
      10000     number of cells (nocs)
  987654321     random number seed


MXRF TABLE: Particle types and properties of the (input) mixed radiation field. The hypoxia reduction factor (HRF)
for DSB induction is estimated as [1/(1-pcr)]^2, where pcr = the probability a lesion undergoes chemical repair
for the specified (input) oxygen concentration compared to fully aerobic (100% O2) conditions.  The frequency-mean
specific energy (zf) is for a spherical target representative of the cell nucleus. Radiative losses by the primary
charged particle are assumed non-local and do not not contribute to specific energy or the dose per unit fluence
(DPUF).  The reported stopping power is at the point of entry into the cell nucleus (pO2 = 0.001%).
===================================================================================================================
        Normed   -- Kinetic Energy --               Stopping Power (keV/um)      CSDA       Dosimetry (Gy)    HRF
  Ion     wt       (MeV)     (MeV/A)      zeb     Coll+Nuc  Radiat    Total    Range (cm)   DPUF       zf     DSB
===================================================================================================================
    p  2.48E-03  1.070E+00  1.070E+00  4.369E+02  2.57E+01 0.00E+00 2.568E+01  2.673E-03  5.502E+01 1.09E-01 2.625
    p  4.71E-02  3.810E+00  3.810E+00  1.239E+02  9.78E+00 0.00E+00 9.784E+00  2.229E-02  1.697E+01 3.38E-02 2.988
    p  8.93E-02  5.120E+00  5.120E+00  9.238E+01  7.73E+00 0.00E+00 7.728E+00  3.747E-02  1.313E+01 2.61E-02 3.003
    p  1.56E-01  6.550E+00  6.550E+00  7.237E+01  6.34E+00 0.00E+00 6.337E+00  5.802E-02  1.063E+01 2.11E-02 3.010
    p  2.43E-01  8.210E+00  8.210E+00  5.789E+01  5.28E+00 0.00E+00 5.276E+00  8.687E-02  8.768E+00 1.74E-02 3.014
    p  2.08E-01  9.880E+00  9.880E+00  4.823E+01  4.54E+00 0.00E+00 4.538E+00  1.211E-01  7.494E+00 1.49E-02 3.016
    p  1.61E-01  1.024E+01  1.024E+01  4.657E+01  4.41E+00 0.00E+00 4.407E+00  1.292E-01  7.271E+00 1.45E-02 3.016
    p  8.19E-02  1.119E+01  1.119E+01  4.268E+01  4.10E+00 0.00E+00 4.099E+00  1.515E-01  6.746E+00 1.34E-02 3.017
    p  9.93E-03  1.238E+01  1.238E+01  3.865E+01  3.77E+00 0.00E+00 3.775E+00  1.818E-01  6.195E+00 1.23E-02 3.017
    p  0.00E+00  1.357E+01  1.357E+01  3.532E+01  3.50E+00 0.00E+00 3.502E+00  2.146E-01  5.735E+00 1.14E-02 3.018
  Avg  1.00E-01  8.410E+00  8.410E+00  6.201E+01  5.52E+00 0.00E+00 5.519E+00  9.489E-02  9.253E+00 1.84E-02 3.011
===================================================================================================================
ZEB = (zeff/beta)^2 (Barkas 1963); DPUF = absorbed dose per unit fluence (nGy-cm^2/particle); zf in units of Gy

TABLE 1. Percent (%) cluster yields by complexity, as classified using the scheme of Nikjoo et al. (IJRB 71, 
467-483 1997 and and Radiat. Res. 156, 577-583 2001).
===================================================================================================================
    70.368     BD    - one or more Bd (no Sb)
    27.797     SSB   - Sb (no auxilary damage)
     0.864     SSB+  - two Sb on the same strand
     0.081     2SSB  - two or more Sb on opposite strands separated by at least 10 bp
     0.807     DSB   - two Sb on opposite strands with a separation <= 10 bp
     0.077     DSB+  - DSB accompanied by one (or more) additional Sb within 10 bp separation
     0.007     DSB++ - more than one DSB whether within the 10 bp separation or further apart
     3.284     SSBc  - fraction of complex damage (SSB+ and 2SSB) among SSBs
    31.122     SSBcb - fraction of complex damage (SSB+ and 2SSB) among SSBs; base damage included
     9.337     DSBc  - fraction of complex damage (DSB+ and DSB++) among DSBs
    40.604     DSBcb - fraction of complex damage (DSB+ and DSB++) among DSBs; base damage included
===================================================================================================================

TABLE 2. Number of clusters per cell per Gy.  Cluster yields are for a representative cell containing an average
of 1.000 Gbp (giga basepair) of DNA.  Cluster induction is proportional to absorbed dose up to at least a
hundred or thousand Gy. The category "OTHER" includes all classes of individual and clustered DNA lesion, except
for SSB and DSB.  SEM = standard error of the mean.
===================================================================================================================
Number of --------- DSB ----------   --------- SSB ----------   -------- OTHER ---------   ----- ALL CLUSTERS -----
 lesions    Average        SEM         Average        SEM         Average        SEM         Average        SEM    
===================================================================================================================
   1          ---          ---       8.02326E+01  3.02329E-02   2.40731E+02  7.33762E-02   3.20963E+02  9.46706E-02
   2      2.03843E+00  5.65582E-03   2.58132E+01  1.89874E-02   3.57572E+01  2.25083E-02   6.36088E+01  3.06552E-02
   3      9.15600E-01  3.91866E-03   6.38153E+00  1.11591E-02   5.34195E+00  1.00984E-02   1.26391E+01  1.70915E-02
   4      2.79433E-01  2.22273E-03   1.44980E+00  5.48674E-03   7.92750E-01  3.83244E-03   2.52198E+00  7.75641E-03
   5      7.40500E-02  1.14230E-03   3.07650E-01  2.43799E-03   1.19350E-01  1.44085E-03   5.01050E-01  3.23927E-03
   6      2.00167E-02  5.75635E-04   6.71500E-02  1.08936E-03   1.78167E-02  5.56486E-04   1.04983E-01  1.39602E-03
   7      4.48333E-03  2.72739E-04   1.30667E-02  4.83224E-04   2.73333E-03  2.11691E-04   2.02833E-02  6.08510E-04
   8      9.50000E-04  1.27673E-04   2.48333E-03  2.07361E-04   4.83333E-04  8.96270E-05   3.91667E-03  2.62203E-04
   9      1.83333E-04  5.52494E-05   5.66667E-04  9.70220E-05   1.00000E-04  4.08146E-05   8.50000E-04  1.18726E-04
  10      5.00000E-05  2.88646E-05   2.66667E-04  6.66166E-05       ---          ---       3.16667E-04  7.25829E-05
  11      1.66667E-05  1.66667E-05   1.66667E-05  1.66667E-05       ---          ---       3.33333E-05  2.35690E-05
  12          ---          ---           ---          ---           ---          ---           ---          ---
  13          ---          ---           ---          ---           ---          ---           ---          ---
  14          ---          ---           ---          ---           ---          ---           ---          ---
  15          ---          ---           ---          ---           ---          ---           ---          ---
  16          ---          ---           ---          ---           ---          ---           ---          ---
  17          ---          ---           ---          ---           ---          ---           ---          ---
  18          ---          ---           ---          ---           ---          ---           ---          ---
  19          ---          ---           ---          ---           ---          ---           ---          ---
  20          ---          ---           ---          ---           ---          ---           ---          ---
  21          ---          ---           ---          ---           ---          ---           ---          ---
  22          ---          ---           ---          ---           ---          ---           ---          ---
  23          ---          ---           ---          ---           ---          ---           ---          ---
  24          ---          ---           ---          ---           ---          ---           ---          ---
  25          ---          ---           ---          ---           ---          ---           ---          ---
  26          ---          ---           ---          ---           ---          ---           ---          ---
  27          ---          ---           ---          ---           ---          ---           ---          ---
  28          ---          ---           ---          ---           ---          ---           ---          ---
  29          ---          ---           ---          ---           ---          ---           ---          ---
  30          ---          ---           ---          ---           ---          ---           ---          ---
  31          ---          ---           ---          ---           ---          ---           ---          ---
  32          ---          ---           ---          ---           ---          ---           ---          ---
  33          ---          ---           ---          ---           ---          ---           ---          ---
  34          ---          ---           ---          ---           ---          ---           ---          ---
  35          ---          ---           ---          ---           ---          ---           ---          ---
  36          ---          ---           ---          ---           ---          ---           ---          ---
  37          ---          ---           ---          ---           ---          ---           ---          ---
  38          ---          ---           ---          ---           ---          ---           ---          ---
  39          ---          ---           ---          ---           ---          ---           ---          ---
  40          ---          ---           ---          ---           ---          ---           ---          ---
  41          ---          ---           ---          ---           ---          ---           ---          ---
  42          ---          ---           ---          ---           ---          ---           ---          ---
  43          ---          ---           ---          ---           ---          ---           ---          ---
  44          ---          ---           ---          ---           ---          ---           ---          ---
  45          ---          ---           ---          ---           ---          ---           ---          ---
  46          ---          ---           ---          ---           ---          ---           ---          ---
  47          ---          ---           ---          ---           ---          ---           ---          ---
  48          ---          ---           ---          ---           ---          ---           ---          ---
  49          ---          ---           ---          ---           ---          ---           ---          ---
  50          ---          ---           ---          ---           ---          ---           ---          ---
 Total    3.33322E+00  7.40515E-03   1.14268E+02  1.66974E-02   2.82763E+02  5.31434E-02   4.00365E+02  5.56522E-02
-------------------------------------------------------------------------------------------------------------------

TABLE 3. Cluster composition (% Sb per cluster)
===================================================================================================================
Number of --------- DSB ----------   --------- SSB ----------   -------- OTHER ---------   ----- ALL CLUSTERS -----
 lesions    Average        SEM         Average        SEM         Average        SEM         Average        SEM    
===================================================================================================================
   1          ---          ---       1.66667E+01  0.00000E+00   0.00000E+00  0.00000E+00   4.16622E+00  9.75132E-04
   2      1.66667E+01  0.00000E+00   8.95724E+00  1.77060E-03   0.00000E+00  0.00000E+00   4.16898E+00  2.24599E-03
   3      1.20272E+01  9.84458E-03   6.52013E+00  3.59077E-03   0.00000E+00  0.00000E+00   4.16274E+00  4.59495E-03
   4      9.80086E+00  1.98078E-02   5.35990E+00  7.69766E-03   0.00000E+00  0.00000E+00   4.16585E+00  9.52466E-03
   5      8.51412E+00  3.50447E-02   4.71082E+00  1.73425E-02   0.00000E+00  0.00000E+00   4.15571E+00  2.18978E-02
   6      7.74596E+00  6.49561E-02   4.31265E+00  3.23670E-02   0.00000E+00  0.00000E+00   4.24813E+00  3.99441E-02
   7      6.94146E+00  1.28665E-01   4.18018E+00  7.07952E-02   0.00000E+00  0.00000E+00   4.22936E+00  8.08728E-02
   8      6.23140E+00  2.41086E-01   4.15230E+00  1.54607E-01   0.00000E+00  0.00000E+00   4.13440E+00  1.65962E-01
   9      6.56566E+00  3.83897E-01   3.15904E+00  2.53704E-01   0.00000E+00  0.00000E+00   3.52215E+00  3.24936E-01
  10      7.22222E+00  1.46986E+00   3.22917E+00  3.21626E-01       ---          ---       3.85965E+00  4.77782E-01
  11      3.03030E+00  0.00000E+00   4.54545E+00  0.00000E+00       ---          ---       3.78788E+00  7.57576E-01
  12          ---          ---           ---          ---           ---          ---           ---          ---
  13          ---          ---           ---          ---           ---          ---           ---          ---
  14          ---          ---           ---          ---           ---          ---           ---          ---
  15          ---          ---           ---          ---           ---          ---           ---          ---
  16          ---          ---           ---          ---           ---          ---           ---          ---
  17          ---          ---           ---          ---           ---          ---           ---          ---
  18          ---          ---           ---          ---           ---          ---           ---          ---
  19          ---          ---           ---          ---           ---          ---           ---          ---
  20          ---          ---           ---          ---           ---          ---           ---          ---
  21          ---          ---           ---          ---           ---          ---           ---          ---
  22          ---          ---           ---          ---           ---          ---           ---          ---
  23          ---          ---           ---          ---           ---          ---           ---          ---
  24          ---          ---           ---          ---           ---          ---           ---          ---
  25          ---          ---           ---          ---           ---          ---           ---          ---
  26          ---          ---           ---          ---           ---          ---           ---          ---
  27          ---          ---           ---          ---           ---          ---           ---          ---
  28          ---          ---           ---          ---           ---          ---           ---          ---
  29          ---          ---           ---          ---           ---          ---           ---          ---
  30          ---          ---           ---          ---           ---          ---           ---          ---
  31          ---          ---           ---          ---           ---          ---           ---          ---
  32          ---          ---           ---          ---           ---          ---           ---          ---
  33          ---          ---           ---          ---           ---          ---           ---          ---
  34          ---          ---           ---          ---           ---          ---           ---          ---
  35          ---          ---           ---          ---           ---          ---           ---          ---
  36          ---          ---           ---          ---           ---          ---           ---          ---
  37          ---          ---           ---          ---           ---          ---           ---          ---
  38          ---          ---           ---          ---           ---          ---           ---          ---
  39          ---          ---           ---          ---           ---          ---           ---          ---
  40          ---          ---           ---          ---           ---          ---           ---          ---
  41          ---          ---           ---          ---           ---          ---           ---          ---
  42          ---          ---           ---          ---           ---          ---           ---          ---
  43          ---          ---           ---          ---           ---          ---           ---          ---
  44          ---          ---           ---          ---           ---          ---           ---          ---
  45          ---          ---           ---          ---           ---          ---           ---          ---
  46          ---          ---           ---          ---           ---          ---           ---          ---
  47          ---          ---           ---          ---           ---          ---           ---          ---
  48          ---          ---           ---          ---           ---          ---           ---          ---
  49          ---          ---           ---          ---           ---          ---           ---          ---
  50          ---          ---           ---          ---           ---          ---           ---          ---
Average   1.45736E+01  7.12244E-03   1.41731E+01  2.01502E-03   0.00000E+00  0.00000E+00   4.16654E+00  4.42168E-04
-------------------------------------------------------------------------------------------------------------------
NOTES: (% Sb) is the percentage of lesions that are strand breaks.
The number of Sb is ((% Sb)/100)*(# lesions). The number of Bd is (1-(% Sb)/100)*(# lesions).

TABLE 4. Cluster Length (in base pair)
===================================================================================================================
Number of --------- DSB ----------   --------- SSB ----------   -------- OTHER ---------   ----- ALL CLUSTERS -----
 lesions    Average        SEM         Average        SEM         Average        SEM         Average        SEM    
===================================================================================================================
   1          ---          ---       1.66667E-01  0.00000E+00   1.66667E-01  0.00000E+00   1.66667E-01  0.00000E+00
   2      9.26243E-01  1.36652E-03   9.50968E-01  3.53942E-04   9.49078E-01  3.04461E-04   9.49100E-01  2.25797E-04
   3      1.63020E+00  2.97304E-03   1.74841E+00  1.02972E-03   1.73227E+00  1.14129E-03   1.73311E+00  7.33010E-04
   4      2.37924E+00  6.83004E-03   2.54118E+00  2.83124E-03   2.51545E+00  4.03504E-03   2.51497E+00  2.08656E-03
   5      3.15378E+00  1.43107E-02   3.33970E+00  7.46969E-03   3.30383E+00  1.16296E-02   3.30255E+00  6.09719E-03
   6      3.98465E+00  2.98889E-02   4.11429E+00  1.62447E-02   4.15012E+00  3.04937E-02   4.09951E+00  1.33983E-02
   7      4.65946E+00  6.62497E-02   4.95332E+00  4.11012E-02   4.93902E+00  7.80872E-02   4.89383E+00  3.26987E-02
   8      5.41667E+00  1.33496E-01   5.71149E+00  9.22548E-02   5.80460E+00  2.04972E-01   5.64233E+00  7.23759E-02
   9      6.37879E+00  4.90872E-01   6.15196E+00  2.02158E-01   6.25000E+00  5.30112E-01   6.21242E+00  1.78476E-01
  10      5.83333E+00  1.66667E-01   7.54167E+00  3.48442E-01       ---          ---       7.27193E+00  3.27485E-01
  11      5.33333E+00  0.00000E+00   6.50000E+00  0.00000E+00       ---          ---       5.91667E+00  5.83333E-01
  12          ---          ---           ---          ---           ---          ---           ---          ---
  13          ---          ---           ---          ---           ---          ---           ---          ---
  14          ---          ---           ---          ---           ---          ---           ---          ---
  15          ---          ---           ---          ---           ---          ---           ---          ---
  16          ---          ---           ---          ---           ---          ---           ---          ---
  17          ---          ---           ---          ---           ---          ---           ---          ---
  18          ---          ---           ---          ---           ---          ---           ---          ---
  19          ---          ---           ---          ---           ---          ---           ---          ---
  20          ---          ---           ---          ---           ---          ---           ---          ---
  21          ---          ---           ---          ---           ---          ---           ---          ---
  22          ---          ---           ---          ---           ---          ---           ---          ---
  23          ---          ---           ---          ---           ---          ---           ---          ---
  24          ---          ---           ---          ---           ---          ---           ---          ---
  25          ---          ---           ---          ---           ---          ---           ---          ---
  26          ---          ---           ---          ---           ---          ---           ---          ---
  27          ---          ---           ---          ---           ---          ---           ---          ---
  28          ---          ---           ---          ---           ---          ---           ---          ---
  29          ---          ---           ---          ---           ---          ---           ---          ---
  30          ---          ---           ---          ---           ---          ---           ---          ---
  31          ---          ---           ---          ---           ---          ---           ---          ---
  32          ---          ---           ---          ---           ---          ---           ---          ---
  33          ---          ---           ---          ---           ---          ---           ---          ---
  34          ---          ---           ---          ---           ---          ---           ---          ---
  35          ---          ---           ---          ---           ---          ---           ---          ---
  36          ---          ---           ---          ---           ---          ---           ---          ---
  37          ---          ---           ---          ---           ---          ---           ---          ---
  38          ---          ---           ---          ---           ---          ---           ---          ---
  39          ---          ---           ---          ---           ---          ---           ---          ---
  40          ---          ---           ---          ---           ---          ---           ---          ---
  41          ---          ---           ---          ---           ---          ---           ---          ---
  42          ---          ---           ---          ---           ---          ---           ---          ---
  43          ---          ---           ---          ---           ---          ---           ---          ---
  44          ---          ---           ---          ---           ---          ---           ---          ---
  45          ---          ---           ---          ---           ---          ---           ---          ---
  46          ---          ---           ---          ---           ---          ---           ---          ---
  47          ---          ---           ---          ---           ---          ---           ---          ---
  48          ---          ---           ---          ---           ---          ---           ---          ---
  49          ---          ---           ---          ---           ---          ---           ---          ---
  50          ---          ---           ---          ---           ---          ---           ---          ---
Average   1.31390E+00  1.90499E-03   4.73949E-01  3.09690E-04   3.03595E-01  1.29321E-04   3.60689E-01  1.68688E-04
-------------------------------------------------------------------------------------------------------------------

TABLE 5. NUMBER OF LESIONS DIVIDED BY TWICE THE CLUSTER LENGTH (lesions per nucleotide)
===================================================================================================================
Number of --------- DSB ----------   --------- SSB ----------   -------- OTHER ---------   ----- ALL CLUSTERS -----
 lesions    Average        SEM         Average        SEM         Average        SEM         Average        SEM    
===================================================================================================================
   1          ---          ---       8.33333E-02  0.00000E+00   8.33333E-02  0.00000E+00   8.33333E-02  0.00000E+00
   2      4.44866E-02  1.08509E-04   4.04917E-02  2.37259E-05   4.07943E-02  2.06042E-05   4.07907E-02  1.53455E-05
   3      3.11118E-02  8.42219E-05   2.85628E-02  2.54296E-05   2.89255E-02  2.89777E-05   2.88980E-02  1.84571E-05
   4      2.66328E-02  1.04758E-04   2.45560E-02  3.77834E-05   2.48681E-02  5.50086E-05   2.48905E-02  2.87943E-05
   5      2.43140E-02  1.44686E-04   2.25888E-02  6.35074E-05   2.30834E-02  1.08605E-04   2.29650E-02  5.41493E-05
   6      2.25454E-02  2.07096E-04   2.16224E-02  1.02700E-04   2.14631E-02  2.00189E-04   2.17485E-02  8.69801E-05
   7      2.21239E-02  3.46239E-04   2.08253E-02  2.03270E-04   2.05302E-02  3.37932E-04   2.10322E-02  1.59488E-04
   8      2.12572E-02  5.68196E-04   2.02308E-02  3.42756E-04   1.98957E-02  7.91494E-04   2.04757E-02  2.78739E-04
   9      2.06705E-02  1.46712E-03   2.10693E-02  7.06143E-04   2.06672E-02  1.59949E-03   2.09360E-02  5.85714E-04
  10      2.38474E-02  6.62428E-04   1.90589E-02  9.55010E-04       ---          ---       1.98150E-02  9.03939E-04
  11      2.86458E-02  0.00000E+00   2.35043E-02  0.00000E+00       ---          ---       2.60751E-02  2.57078E-03
  12          ---          ---           ---          ---           ---          ---           ---          ---
  13          ---          ---           ---          ---           ---          ---           ---          ---
  14          ---          ---           ---          ---           ---          ---           ---          ---
  15          ---          ---           ---          ---           ---          ---           ---          ---
  16          ---          ---           ---          ---           ---          ---           ---          ---
  17          ---          ---           ---          ---           ---          ---           ---          ---
  18          ---          ---           ---          ---           ---          ---           ---          ---
  19          ---          ---           ---          ---           ---          ---           ---          ---
  20          ---          ---           ---          ---           ---          ---           ---          ---
  21          ---          ---           ---          ---           ---          ---           ---          ---
  22          ---          ---           ---          ---           ---          ---           ---          ---
  23          ---          ---           ---          ---           ---          ---           ---          ---
  24          ---          ---           ---          ---           ---          ---           ---          ---
  25          ---          ---           ---          ---           ---          ---           ---          ---
  26          ---          ---           ---          ---           ---          ---           ---          ---
  27          ---          ---           ---          ---           ---          ---           ---          ---
  28          ---          ---           ---          ---           ---          ---           ---          ---
  29          ---          ---           ---          ---           ---          ---           ---          ---
  30          ---          ---           ---          ---           ---          ---           ---          ---
  31          ---          ---           ---          ---           ---          ---           ---          ---
  32          ---          ---           ---          ---           ---          ---           ---          ---
  33          ---          ---           ---          ---           ---          ---           ---          ---
  34          ---          ---           ---          ---           ---          ---           ---          ---
  35          ---          ---           ---          ---           ---          ---           ---          ---
  36          ---          ---           ---          ---           ---          ---           ---          ---
  37          ---          ---           ---          ---           ---          ---           ---          ---
  38          ---          ---           ---          ---           ---          ---           ---          ---
  39          ---          ---           ---          ---           ---          ---           ---          ---
  40          ---          ---           ---          ---           ---          ---           ---          ---
  41          ---          ---           ---          ---           ---          ---           ---          ---
  42          ---          ---           ---          ---           ---          ---           ---          ---
  43          ---          ---           ---          ---           ---          ---           ---          ---
  44          ---          ---           ---          ---           ---          ---           ---          ---
  45          ---          ---           ---          ---           ---          ---           ---          ---
  46          ---          ---           ---          ---           ---          ---           ---          ---
  47          ---          ---           ---          ---           ---          ---           ---          ---
  48          ---          ---           ---          ---           ---          ---           ---          ---
  49          ---          ---           ---          ---           ---          ---           ---          ---
  50          ---          ---           ---          ---           ---          ---           ---          ---
Average   3.87106E-02  7.14419E-05   6.96392E-02  1.18196E-05   7.67242E-02  5.83843E-06   7.43843E-02  6.61749E-06
-------------------------------------------------------------------------------------------------------------------

TABLE 6. Number of clusters per cell per Gy per track.  Cluster yields are for a representative cell containing
an average of 1.000 Gbp (giga basepair) of DNA.  Cluster induction is proportional to absorbed dose up to at least
a hundred or thousand Gy. The category "OTHER" includes all classes of individual and clustered DNA lesion, except
for SSB and DSB.  SEM = standard error of the mean.
===================================================================================================================
Number of --------- DSB ----------   --------- SSB ----------   -------- OTHER ---------   ----- ALL CLUSTERS -----
 lesions    Average        SEM         Average        SEM         Average        SEM         Average        SEM    
===================================================================================================================
   1          ---          ---       1.46321E+00  4.35520E-03   4.39062E+00  1.30553E-02   5.85383E+00  1.73892E-02
   2      3.78419E-02  1.97845E-04   4.79048E-01  2.10124E-03   6.63826E-01  2.91182E-03   1.18072E+00  5.14389E-03
   3      1.73691E-02  1.36786E-04   1.21015E-01  8.10876E-04   1.01425E-01  6.98067E-04   2.39809E-01  1.59290E-03
   4      5.52014E-03  7.96121E-05   2.84173E-02  3.23962E-04   1.54555E-02  1.70432E-04   4.93929E-02  5.40384E-04
   5      1.51097E-03  3.76324E-05   6.24416E-03  1.14443E-04   2.42326E-03  5.14217E-05   1.01784E-02  1.79954E-04
   6      4.16056E-04  1.48440E-05   1.42390E-03  4.16365E-05   3.93968E-04  1.88447E-05   2.23393E-03  6.15366E-05
   7      1.09262E-04  9.53220E-06   3.15660E-04  1.98231E-05   5.62467E-05  5.19083E-06   4.81169E-04  2.67328E-05
   8      2.77175E-05  5.70944E-06   6.85601E-05  8.81222E-06   1.25774E-05  3.15419E-06   1.08855E-04  1.18182E-05
   9      6.96954E-06  2.81970E-06   2.10145E-05  5.10100E-06   2.22300E-06  9.40126E-07   3.02070E-05  5.90025E-06
  10      2.41772E-06  1.87342E-06   1.02070E-05  3.44838E-06       ---          ---       1.26248E-05  3.92378E-06
  11      2.41072E-07  0.00000E+00   1.82416E-06  0.00000E+00       ---          ---       2.06524E-06  1.84000E-06
  12          ---          ---           ---          ---           ---          ---           ---          ---
  13          ---          ---           ---          ---           ---          ---           ---          ---
  14          ---          ---           ---          ---           ---          ---           ---          ---
  15          ---          ---           ---          ---           ---          ---           ---          ---
  16          ---          ---           ---          ---           ---          ---           ---          ---
  17          ---          ---           ---          ---           ---          ---           ---          ---
  18          ---          ---           ---          ---           ---          ---           ---          ---
  19          ---          ---           ---          ---           ---          ---           ---          ---
  20          ---          ---           ---          ---           ---          ---           ---          ---
  21          ---          ---           ---          ---           ---          ---           ---          ---
  22          ---          ---           ---          ---           ---          ---           ---          ---
  23          ---          ---           ---          ---           ---          ---           ---          ---
  24          ---          ---           ---          ---           ---          ---           ---          ---
  25          ---          ---           ---          ---           ---          ---           ---          ---
  26          ---          ---           ---          ---           ---          ---           ---          ---
  27          ---          ---           ---          ---           ---          ---           ---          ---
  28          ---          ---           ---          ---           ---          ---           ---          ---
  29          ---          ---           ---          ---           ---          ---           ---          ---
  30          ---          ---           ---          ---           ---          ---           ---          ---
  31          ---          ---           ---          ---           ---          ---           ---          ---
  32          ---          ---           ---          ---           ---          ---           ---          ---
  33          ---          ---           ---          ---           ---          ---           ---          ---
  34          ---          ---           ---          ---           ---          ---           ---          ---
  35          ---          ---           ---          ---           ---          ---           ---          ---
  36          ---          ---           ---          ---           ---          ---           ---          ---
  37          ---          ---           ---          ---           ---          ---           ---          ---
  38          ---          ---           ---          ---           ---          ---           ---          ---
  39          ---          ---           ---          ---           ---          ---           ---          ---
  40          ---          ---           ---          ---           ---          ---           ---          ---
  41          ---          ---           ---          ---           ---          ---           ---          ---
  42          ---          ---           ---          ---           ---          ---           ---          ---
  43          ---          ---           ---          ---           ---          ---           ---          ---
  44          ---          ---           ---          ---           ---          ---           ---          ---
  45          ---          ---           ---          ---           ---          ---           ---          ---
  46          ---          ---           ---          ---           ---          ---           ---          ---
  47          ---          ---           ---          ---           ---          ---           ---          ---
  48          ---          ---           ---          ---           ---          ---           ---          ---
  49          ---          ---           ---          ---           ---          ---           ---          ---
  50          ---          ---           ---          ---           ---          ---           ---          ---
 Total    6.28047E-02  4.01706E-04   2.09978E+00  7.51807E-03   5.17421E+00  1.66639E-02   7.33679E+00  2.45138E-02
-------------------------------------------------------------------------------------------------------------------
