# Supplementary material for: A computational method to estimate the relative biological effectiveness and tumor control probability for low-LET proton irradiations
Source: PLoS One. 2026 Mar 20;21(3):e0341352. doi: 10.1371/journal.pone.0341352 (PMC13004361; doi:10.1371/journal.pone.0341352)
Supplement: S1 File — These files include the DSB yields simulated by MCDS and the proton spectra used at different LET positions. Available at: https://nfuedu-my.sharepoint.com/personal/ccchan_nfu_edu_tw/_layouts/15/onedrive.aspx?id=%2Fpersonal%2Fccchan%5Fnfu%5Fedu%5Ftw%2FDocuments%2Fplos%20one&ga=1. (ZIP) [file pone.0341352.s001.zip › MCDS/proton/P3/0.002.out]

===============================
MCDS Version 3.00B  15-JUL-2011
===============================
      1.265     running time (min)
 1.0000E+00     DNA content (Gbp)
 8.0000E+00     Dia. of cell nucleus (um)
      10000     number of cells (nocs)
  987654321     random number seed


MXRF TABLE: Particle types and properties of the (input) mixed radiation field. The hypoxia reduction factor (HRF)
for DSB induction is estimated as [1/(1-pcr)]^2, where pcr = the probability a lesion undergoes chemical repair
for the specified (input) oxygen concentration compared to fully aerobic (100% O2) conditions.  The frequency-mean
specific energy (zf) is for a spherical target representative of the cell nucleus. Radiative losses by the primary
charged particle are assumed non-local and do not not contribute to specific energy or the dose per unit fluence
(DPUF).  The reported stopping power is at the point of entry into the cell nucleus (pO2 = 0.002%).
===================================================================================================================
        Normed   -- Kinetic Energy --               Stopping Power (keV/um)      CSDA       Dosimetry (Gy)    HRF
  Ion     wt       (MeV)     (MeV/A)      zeb     Coll+Nuc  Radiat    Total    Range (cm)   DPUF       zf     DSB
===================================================================================================================
    p  2.48E-03  1.070E+00  1.070E+00  4.369E+02  2.57E+01 0.00E+00 2.568E+01  2.673E-03  5.502E+01 1.09E-01 2.619
    p  4.71E-02  3.810E+00  3.810E+00  1.239E+02  9.78E+00 0.00E+00 9.784E+00  2.229E-02  1.697E+01 3.38E-02 2.981
    p  8.93E-02  5.120E+00  5.120E+00  9.238E+01  7.73E+00 0.00E+00 7.728E+00  3.747E-02  1.313E+01 2.61E-02 2.995
    p  1.56E-01  6.550E+00  6.550E+00  7.237E+01  6.34E+00 0.00E+00 6.337E+00  5.802E-02  1.063E+01 2.11E-02 3.002
    p  2.43E-01  8.210E+00  8.210E+00  5.789E+01  5.28E+00 0.00E+00 5.276E+00  8.687E-02  8.768E+00 1.74E-02 3.006
    p  2.08E-01  9.880E+00  9.880E+00  4.823E+01  4.54E+00 0.00E+00 4.538E+00  1.211E-01  7.494E+00 1.49E-02 3.008
    p  1.61E-01  1.024E+01  1.024E+01  4.657E+01  4.41E+00 0.00E+00 4.407E+00  1.292E-01  7.271E+00 1.45E-02 3.009
    p  8.19E-02  1.119E+01  1.119E+01  4.268E+01  4.10E+00 0.00E+00 4.099E+00  1.515E-01  6.746E+00 1.34E-02 3.009
    p  9.93E-03  1.238E+01  1.238E+01  3.865E+01  3.77E+00 0.00E+00 3.775E+00  1.818E-01  6.195E+00 1.23E-02 3.010
    p  0.00E+00  1.357E+01  1.357E+01  3.532E+01  3.50E+00 0.00E+00 3.502E+00  2.146E-01  5.735E+00 1.14E-02 3.010
  Avg  1.00E-01  8.410E+00  8.410E+00  6.201E+01  5.52E+00 0.00E+00 5.519E+00  9.489E-02  9.253E+00 1.84E-02 3.004
===================================================================================================================
ZEB = (zeff/beta)^2 (Barkas 1963); DPUF = absorbed dose per unit fluence (nGy-cm^2/particle); zf in units of Gy

TABLE 1. Percent (%) cluster yields by complexity, as classified using the scheme of Nikjoo et al. (IJRB 71, 
467-483 1997 and and Radiat. Res. 156, 577-583 2001).
===================================================================================================================
    70.356     BD    - one or more Bd (no Sb)
    27.803     SSB   - Sb (no auxilary damage)
     0.869     SSB+  - two Sb on the same strand
     0.081     2SSB  - two or more Sb on opposite strands separated by at least 10 bp
     0.808     DSB   - two Sb on opposite strands with a separation <= 10 bp
     0.077     DSB+  - DSB accompanied by one (or more) additional Sb within 10 bp separation
     0.007     DSB++ - more than one DSB whether within the 10 bp separation or further apart
     3.301     SSBc  - fraction of complex damage (SSB+ and 2SSB) among SSBs
    31.179     SSBcb - fraction of complex damage (SSB+ and 2SSB) among SSBs; base damage included
     9.326     DSBc  - fraction of complex damage (DSB+ and DSB++) among DSBs
    40.731     DSBcb - fraction of complex damage (DSB+ and DSB++) among DSBs; base damage included
===================================================================================================================

TABLE 2. Number of clusters per cell per Gy.  Cluster yields are for a representative cell containing an average
of 1.000 Gbp (giga basepair) of DNA.  Cluster induction is proportional to absorbed dose up to at least a
hundred or thousand Gy. The category "OTHER" includes all classes of individual and clustered DNA lesion, except
for SSB and DSB.  SEM = standard error of the mean.
===================================================================================================================
Number of --------- DSB ----------   --------- SSB ----------   -------- OTHER ---------   ----- ALL CLUSTERS -----
 lesions    Average        SEM         Average        SEM         Average        SEM         Average        SEM    
===================================================================================================================
   1          ---          ---       8.02686E+01  3.05995E-02   2.40869E+02  7.41108E-02   3.21138E+02  9.57821E-02
   2      2.03923E+00  5.72610E-03   2.58560E+01  1.91811E-02   3.58586E+01  2.24924E-02   6.37538E+01  3.09666E-02
   3      9.21000E-01  3.91403E-03   6.41038E+00  1.12991E-02   5.33292E+00  1.00141E-02   1.26643E+01  1.71326E-02
   4      2.78317E-01  2.21880E-03   1.44927E+00  5.49854E-03   7.95600E-01  3.84992E-03   2.52318E+00  7.80843E-03
   5      7.54667E-02  1.14579E-03   3.10733E-01  2.48531E-03   1.18983E-01  1.44580E-03   5.05183E-01  3.26995E-03
   6      1.92333E-02  5.67877E-04   6.52333E-02  1.07941E-03   1.78500E-02  5.48838E-04   1.02317E-01  1.37709E-03
   7      4.73333E-03  2.80853E-04   1.36833E-02  4.86393E-04   2.71667E-03  2.13671E-04   2.11333E-02  6.21682E-04
   8      1.11667E-03  1.39998E-04   2.61667E-03  2.09862E-04   5.00000E-04  9.11546E-05   4.23333E-03  2.72629E-04
   9      2.16667E-04  6.00565E-05   6.16667E-04  1.01197E-04   3.33333E-05  2.35690E-05   8.66667E-04  1.19878E-04
  10      8.33333E-05  3.72603E-05   1.00000E-04  4.08146E-05       ---          ---       1.83333E-04  5.52494E-05
  11          ---          ---       6.66667E-05  3.33283E-05       ---          ---       6.66667E-05  3.33283E-05
  12      1.66667E-05  1.66667E-05       ---          ---           ---          ---       1.66667E-05  1.66667E-05
  13          ---          ---           ---          ---           ---          ---           ---          ---
  14          ---          ---           ---          ---           ---          ---           ---          ---
  15          ---          ---           ---          ---           ---          ---           ---          ---
  16          ---          ---           ---          ---           ---          ---           ---          ---
  17          ---          ---           ---          ---           ---          ---           ---          ---
  18          ---          ---           ---          ---           ---          ---           ---          ---
  19          ---          ---           ---          ---           ---          ---           ---          ---
  20          ---          ---           ---          ---           ---          ---           ---          ---
  21          ---          ---           ---          ---           ---          ---           ---          ---
  22          ---          ---           ---          ---           ---          ---           ---          ---
  23          ---          ---           ---          ---           ---          ---           ---          ---
  24          ---          ---           ---          ---           ---          ---           ---          ---
  25          ---          ---           ---          ---           ---          ---           ---          ---
  26          ---          ---           ---          ---           ---          ---           ---          ---
  27          ---          ---           ---          ---           ---          ---           ---          ---
  28          ---          ---           ---          ---           ---          ---           ---          ---
  29          ---          ---           ---          ---           ---          ---           ---          ---
  30          ---          ---           ---          ---           ---          ---           ---          ---
  31          ---          ---           ---          ---           ---          ---           ---          ---
  32          ---          ---           ---          ---           ---          ---           ---          ---
  33          ---          ---           ---          ---           ---          ---           ---          ---
  34          ---          ---           ---          ---           ---          ---           ---          ---
  35          ---          ---           ---          ---           ---          ---           ---          ---
  36          ---          ---           ---          ---           ---          ---           ---          ---
  37          ---          ---           ---          ---           ---          ---           ---          ---
  38          ---          ---           ---          ---           ---          ---           ---          ---
  39          ---          ---           ---          ---           ---          ---           ---          ---
  40          ---          ---           ---          ---           ---          ---           ---          ---
  41          ---          ---           ---          ---           ---          ---           ---          ---
  42          ---          ---           ---          ---           ---          ---           ---          ---
  43          ---          ---           ---          ---           ---          ---           ---          ---
  44          ---          ---           ---          ---           ---          ---           ---          ---
  45          ---          ---           ---          ---           ---          ---           ---          ---
  46          ---          ---           ---          ---           ---          ---           ---          ---
  47          ---          ---           ---          ---           ---          ---           ---          ---
  48          ---          ---           ---          ---           ---          ---           ---          ---
  49          ---          ---           ---          ---           ---          ---           ---          ---
  50          ---          ---           ---          ---           ---          ---           ---          ---
 Total    3.33942E+00  7.37374E-03   1.14377E+02  1.64830E-02   2.82996E+02  5.36392E-02   4.00713E+02  5.60987E-02
-------------------------------------------------------------------------------------------------------------------

TABLE 3. Cluster composition (% Sb per cluster)
===================================================================================================================
Number of --------- DSB ----------   --------- SSB ----------   -------- OTHER ---------   ----- ALL CLUSTERS -----
 lesions    Average        SEM         Average        SEM         Average        SEM         Average        SEM    
===================================================================================================================
   1          ---          ---       1.66667E+01  0.00000E+00   0.00000E+00  0.00000E+00   4.16582E+00  9.80634E-04
   2      1.66667E+01  0.00000E+00   8.95826E+00  1.75040E-03   0.00000E+00  0.00000E+00   4.16594E+00  2.24228E-03
   3      1.20261E+01  9.91414E-03   6.52489E+00  3.59461E-03   0.00000E+00  0.00000E+00   4.17768E+00  4.65613E-03
   4      9.81682E+00  1.99379E-02   5.35754E+00  7.85158E-03   0.00000E+00  0.00000E+00   4.15887E+00  9.61697E-03
   5      8.51990E+00  3.49340E-02   4.69671E+00  1.68327E-02   0.00000E+00  0.00000E+00   4.16999E+00  2.19120E-02
   6      7.76749E+00  6.62960E-02   4.29895E+00  3.22927E-02   0.00000E+00  0.00000E+00   4.20135E+00  4.03220E-02
   7      7.03656E+00  1.20379E-01   3.95730E+00  6.50275E-02   0.00000E+00  0.00000E+00   4.14943E+00  7.74795E-02
   8      6.23397E+00  2.40084E-01   3.84409E+00  1.42568E-01   0.00000E+00  0.00000E+00   4.00017E+00  1.59421E-01
   9      6.26781E+00  6.47587E-01   3.40340E+00  2.21330E-01   0.00000E+00  0.00000E+00   3.98860E+00  3.02511E-01
  10      8.00000E+00  3.33333E-01   4.16667E+00  5.69275E-01       ---          ---       5.90909E+00  6.87685E-01
  11          ---          ---       3.40909E+00  7.25324E-01       ---          ---       3.40909E+00  7.25324E-01
  12      5.55556E+00  0.00000E+00       ---          ---           ---          ---       5.55556E+00  0.00000E+00
  13          ---          ---           ---          ---           ---          ---           ---          ---
  14          ---          ---           ---          ---           ---          ---           ---          ---
  15          ---          ---           ---          ---           ---          ---           ---          ---
  16          ---          ---           ---          ---           ---          ---           ---          ---
  17          ---          ---           ---          ---           ---          ---           ---          ---
  18          ---          ---           ---          ---           ---          ---           ---          ---
  19          ---          ---           ---          ---           ---          ---           ---          ---
  20          ---          ---           ---          ---           ---          ---           ---          ---
  21          ---          ---           ---          ---           ---          ---           ---          ---
  22          ---          ---           ---          ---           ---          ---           ---          ---
  23          ---          ---           ---          ---           ---          ---           ---          ---
  24          ---          ---           ---          ---           ---          ---           ---          ---
  25          ---          ---           ---          ---           ---          ---           ---          ---
  26          ---          ---           ---          ---           ---          ---           ---          ---
  27          ---          ---           ---          ---           ---          ---           ---          ---
  28          ---          ---           ---          ---           ---          ---           ---          ---
  29          ---          ---           ---          ---           ---          ---           ---          ---
  30          ---          ---           ---          ---           ---          ---           ---          ---
  31          ---          ---           ---          ---           ---          ---           ---          ---
  32          ---          ---           ---          ---           ---          ---           ---          ---
  33          ---          ---           ---          ---           ---          ---           ---          ---
  34          ---          ---           ---          ---           ---          ---           ---          ---
  35          ---          ---           ---          ---           ---          ---           ---          ---
  36          ---          ---           ---          ---           ---          ---           ---          ---
  37          ---          ---           ---          ---           ---          ---           ---          ---
  38          ---          ---           ---          ---           ---          ---           ---          ---
  39          ---          ---           ---          ---           ---          ---           ---          ---
  40          ---          ---           ---          ---           ---          ---           ---          ---
  41          ---          ---           ---          ---           ---          ---           ---          ---
  42          ---          ---           ---          ---           ---          ---           ---          ---
  43          ---          ---           ---          ---           ---          ---           ---          ---
  44          ---          ---           ---          ---           ---          ---           ---          ---
  45          ---          ---           ---          ---           ---          ---           ---          ---
  46          ---          ---           ---          ---           ---          ---           ---          ---
  47          ---          ---           ---          ---           ---          ---           ---          ---
  48          ---          ---           ---          ---           ---          ---           ---          ---
  49          ---          ---           ---          ---           ---          ---           ---          ---
  50          ---          ---           ---          ---           ---          ---           ---          ---
Average   1.45694E+01  7.05091E-03   1.41703E+01  2.03551E-03   0.00000E+00  0.00000E+00   4.16622E+00  4.44911E-04
-------------------------------------------------------------------------------------------------------------------
NOTES: (% Sb) is the percentage of lesions that are strand breaks.
The number of Sb is ((% Sb)/100)*(# lesions). The number of Bd is (1-(% Sb)/100)*(# lesions).

TABLE 4. Cluster Length (in base pair)
===================================================================================================================
Number of --------- DSB ----------   --------- SSB ----------   -------- OTHER ---------   ----- ALL CLUSTERS -----
 lesions    Average        SEM         Average        SEM         Average        SEM         Average        SEM    
===================================================================================================================
   1          ---          ---       1.66667E-01  0.00000E+00   1.66667E-01  0.00000E+00   1.66667E-01  0.00000E+00
   2      9.25632E-01  1.37515E-03   9.50838E-01  3.54127E-04   9.49019E-01  3.04341E-04   9.49012E-01  2.26136E-04
   3      1.62936E+00  3.00053E-03   1.74811E+00  1.02047E-03   1.73370E+00  1.12604E-03   1.73350E+00  7.25085E-04
   4      2.37448E+00  6.76399E-03   2.54450E+00  2.80046E-03   2.51870E+00  4.03579E-03   2.51733E+00  2.04936E-03
   5      3.13330E+00  1.41361E-02   3.33340E+00  7.46267E-03   3.30707E+00  1.14435E-02   3.29698E+00  5.99151E-03
   6      3.94539E+00  2.91138E-02   4.13287E+00  1.64688E-02   4.08882E+00  3.13000E-02   4.08799E+00  1.35320E-02
   7      4.55774E+00  6.57015E-02   4.83752E+00  3.76411E-02   5.10714E+00  8.17243E-02   4.80055E+00  3.09460E-02
   8      5.55769E+00  1.48115E-01   5.59570E+00  9.84472E-02   5.75000E+00  1.60170E-01   5.60280E+00  7.54788E-02
   9      6.00000E+00  4.24079E-01   6.20270E+00  1.90614E-01   6.83333E+00  8.33333E-01   6.17628E+00  1.72741E-01
  10      5.76667E+00  1.13039E-01   6.50000E+00  5.77350E-01       ---          ---       6.16667E+00  3.26444E-01
  11          ---          ---       7.70833E+00  5.10877E-01       ---          ---       7.70833E+00  5.10877E-01
  12      9.50000E+00  0.00000E+00       ---          ---           ---          ---       9.50000E+00  0.00000E+00
  13          ---          ---           ---          ---           ---          ---           ---          ---
  14          ---          ---           ---          ---           ---          ---           ---          ---
  15          ---          ---           ---          ---           ---          ---           ---          ---
  16          ---          ---           ---          ---           ---          ---           ---          ---
  17          ---          ---           ---          ---           ---          ---           ---          ---
  18          ---          ---           ---          ---           ---          ---           ---          ---
  19          ---          ---           ---          ---           ---          ---           ---          ---
  20          ---          ---           ---          ---           ---          ---           ---          ---
  21          ---          ---           ---          ---           ---          ---           ---          ---
  22          ---          ---           ---          ---           ---          ---           ---          ---
  23          ---          ---           ---          ---           ---          ---           ---          ---
  24          ---          ---           ---          ---           ---          ---           ---          ---
  25          ---          ---           ---          ---           ---          ---           ---          ---
  26          ---          ---           ---          ---           ---          ---           ---          ---
  27          ---          ---           ---          ---           ---          ---           ---          ---
  28          ---          ---           ---          ---           ---          ---           ---          ---
  29          ---          ---           ---          ---           ---          ---           ---          ---
  30          ---          ---           ---          ---           ---          ---           ---          ---
  31          ---          ---           ---          ---           ---          ---           ---          ---
  32          ---          ---           ---          ---           ---          ---           ---          ---
  33          ---          ---           ---          ---           ---          ---           ---          ---
  34          ---          ---           ---          ---           ---          ---           ---          ---
  35          ---          ---           ---          ---           ---          ---           ---          ---
  36          ---          ---           ---          ---           ---          ---           ---          ---
  37          ---          ---           ---          ---           ---          ---           ---          ---
  38          ---          ---           ---          ---           ---          ---           ---          ---
  39          ---          ---           ---          ---           ---          ---           ---          ---
  40          ---          ---           ---          ---           ---          ---           ---          ---
  41          ---          ---           ---          ---           ---          ---           ---          ---
  42          ---          ---           ---          ---           ---          ---           ---          ---
  43          ---          ---           ---          ---           ---          ---           ---          ---
  44          ---          ---           ---          ---           ---          ---           ---          ---
  45          ---          ---           ---          ---           ---          ---           ---          ---
  46          ---          ---           ---          ---           ---          ---           ---          ---
  47          ---          ---           ---          ---           ---          ---           ---          ---
  48          ---          ---           ---          ---           ---          ---           ---          ---
  49          ---          ---           ---          ---           ---          ---           ---          ---
  50          ---          ---           ---          ---           ---          ---           ---          ---
Average   1.31439E+00  1.87229E-03   4.74393E-01  3.10024E-04   3.03751E-01  1.30315E-04   3.60938E-01  1.69740E-04
-------------------------------------------------------------------------------------------------------------------

TABLE 5. NUMBER OF LESIONS DIVIDED BY TWICE THE CLUSTER LENGTH (lesions per nucleotide)
===================================================================================================================
Number of --------- DSB ----------   --------- SSB ----------   -------- OTHER ---------   ----- ALL CLUSTERS -----
 lesions    Average        SEM         Average        SEM         Average        SEM         Average        SEM    
===================================================================================================================
   1          ---          ---       8.33333E-02  0.00000E+00   8.33333E-02  0.00000E+00   8.33333E-02  0.00000E+00
   2      4.45710E-02  1.10417E-04   4.04962E-02  2.36185E-05   4.08140E-02  2.08148E-05   4.08052E-02  1.53816E-05
   3      3.11399E-02  8.47219E-05   2.85768E-02  2.54527E-05   2.88880E-02  2.90807E-05   2.88941E-02  1.84327E-05
   4      2.66746E-02  1.02760E-04   2.45232E-02  3.78080E-05   2.48587E-02  5.55224E-05   2.48721E-02  2.82813E-05
   5      2.44351E-02  1.40663E-04   2.26954E-02  6.57163E-05   2.29458E-02  1.02567E-04   2.30175E-02  5.42645E-05
   6      2.26749E-02  2.01912E-04   2.15554E-02  1.08106E-04   2.18772E-02  2.07196E-04   2.18268E-02  9.00814E-05
   7      2.27699E-02  3.82113E-04   2.11877E-02  1.84866E-04   1.98800E-02  3.41977E-04   2.14061E-02  1.57764E-04
   8      2.09803E-02  5.97108E-04   2.09273E-02  4.23751E-04   1.98014E-02  6.04820E-04   2.08214E-02  3.18000E-04
   9      2.24594E-02  1.97938E-03   2.09239E-02  7.21363E-04   1.85688E-02  2.26449E-03   2.12172E-02  7.13967E-04
  10      2.41208E-02  4.60154E-04   2.22898E-02  2.11888E-03       ---          ---       2.31221E-02  1.16020E-03
  11          ---          ---       2.00837E-02  1.33576E-03       ---          ---       2.00837E-02  1.33576E-03
  12      1.75439E-02  0.00000E+00       ---          ---           ---          ---       1.75439E-02  0.00000E+00
  13          ---          ---           ---          ---           ---          ---           ---          ---
  14          ---          ---           ---          ---           ---          ---           ---          ---
  15          ---          ---           ---          ---           ---          ---           ---          ---
  16          ---          ---           ---          ---           ---          ---           ---          ---
  17          ---          ---           ---          ---           ---          ---           ---          ---
  18          ---          ---           ---          ---           ---          ---           ---          ---
  19          ---          ---           ---          ---           ---          ---           ---          ---
  20          ---          ---           ---          ---           ---          ---           ---          ---
  21          ---          ---           ---          ---           ---          ---           ---          ---
  22          ---          ---           ---          ---           ---          ---           ---          ---
  23          ---          ---           ---          ---           ---          ---           ---          ---
  24          ---          ---           ---          ---           ---          ---           ---          ---
  25          ---          ---           ---          ---           ---          ---           ---          ---
  26          ---          ---           ---          ---           ---          ---           ---          ---
  27          ---          ---           ---          ---           ---          ---           ---          ---
  28          ---          ---           ---          ---           ---          ---           ---          ---
  29          ---          ---           ---          ---           ---          ---           ---          ---
  30          ---          ---           ---          ---           ---          ---           ---          ---
  31          ---          ---           ---          ---           ---          ---           ---          ---
  32          ---          ---           ---          ---           ---          ---           ---          ---
  33          ---          ---           ---          ---           ---          ---           ---          ---
  34          ---          ---           ---          ---           ---          ---           ---          ---
  35          ---          ---           ---          ---           ---          ---           ---          ---
  36          ---          ---           ---          ---           ---          ---           ---          ---
  37          ---          ---           ---          ---           ---          ---           ---          ---
  38          ---          ---           ---          ---           ---          ---           ---          ---
  39          ---          ---           ---          ---           ---          ---           ---          ---
  40          ---          ---           ---          ---           ---          ---           ---          ---
  41          ---          ---           ---          ---           ---          ---           ---          ---
  42          ---          ---           ---          ---           ---          ---           ---          ---
  43          ---          ---           ---          ---           ---          ---           ---          ---
  44          ---          ---           ---          ---           ---          ---           ---          ---
  45          ---          ---           ---          ---           ---          ---           ---          ---
  46          ---          ---           ---          ---           ---          ---           ---          ---
  47          ---          ---           ---          ---           ---          ---           ---          ---
  48          ---          ---           ---          ---           ---          ---           ---          ---
  49          ---          ---           ---          ---           ---          ---           ---          ---
  50          ---          ---           ---          ---           ---          ---           ---          ---
Average   3.87413E-02  7.19129E-05   6.96232E-02  1.19150E-05   7.67172E-02  5.92443E-06   7.43745E-02  6.71872E-06
-------------------------------------------------------------------------------------------------------------------

TABLE 6. Number of clusters per cell per Gy per track.  Cluster yields are for a representative cell containing
an average of 1.000 Gbp (giga basepair) of DNA.  Cluster induction is proportional to absorbed dose up to at least
a hundred or thousand Gy. The category "OTHER" includes all classes of individual and clustered DNA lesion, except
for SSB and DSB.  SEM = standard error of the mean.
===================================================================================================================
Number of --------- DSB ----------   --------- SSB ----------   -------- OTHER ---------   ----- ALL CLUSTERS -----
 lesions    Average        SEM         Average        SEM         Average        SEM         Average        SEM    
===================================================================================================================
   1          ---          ---       1.46376E+00  4.35200E-03   4.39266E+00  1.30447E-02   5.85642E+00  1.73751E-02
   2      3.78669E-02  2.00736E-04   4.80049E-01  2.11345E-03   6.65846E-01  2.92845E-03   1.18376E+00  5.17625E-03
   3      1.74544E-02  1.34902E-04   1.21592E-01  8.10210E-04   1.01220E-01  6.96422E-04   2.40266E-01  1.58700E-03
   4      5.50017E-03  8.11493E-05   2.83825E-02  3.27167E-04   1.55236E-02  1.69553E-04   4.94062E-02  5.44779E-04
   5      1.52201E-03  3.46071E-05   6.33654E-03  1.19168E-04   2.42332E-03  5.12734E-05   1.02819E-02  1.81555E-04
   6      4.02954E-04  1.54865E-05   1.37693E-03  4.11208E-05   3.94580E-04  1.81988E-05   2.17447E-03  6.09320E-05
   7      1.15721E-04  9.37600E-06   3.21101E-04  1.89772E-05   6.03207E-05  5.73325E-06   4.97143E-04  2.67753E-05
   8      3.33729E-05  6.18224E-06   6.58729E-05  7.36858E-06   1.34466E-05  3.23359E-06   1.12692E-04  1.13805E-05
   9      4.28062E-06  1.24605E-06   2.29209E-05  5.19307E-06   8.71008E-07  6.15865E-07   2.80725E-05  5.37360E-06
  10      4.51521E-06  2.62918E-06   4.87300E-06  2.65166E-06       ---          ---       9.38822E-06  3.73356E-06
  11          ---          ---       4.24188E-06  2.61465E-06       ---          ---       4.24188E-06  2.61465E-06
  12      5.62815E-07  0.00000E+00       ---          ---           ---          ---       5.62815E-07  0.00000E+00
  13          ---          ---           ---          ---           ---          ---           ---          ---
  14          ---          ---           ---          ---           ---          ---           ---          ---
  15          ---          ---           ---          ---           ---          ---           ---          ---
  16          ---          ---           ---          ---           ---          ---           ---          ---
  17          ---          ---           ---          ---           ---          ---           ---          ---
  18          ---          ---           ---          ---           ---          ---           ---          ---
  19          ---          ---           ---          ---           ---          ---           ---          ---
  20          ---          ---           ---          ---           ---          ---           ---          ---
  21          ---          ---           ---          ---           ---          ---           ---          ---
  22          ---          ---           ---          ---           ---          ---           ---          ---
  23          ---          ---           ---          ---           ---          ---           ---          ---
  24          ---          ---           ---          ---           ---          ---           ---          ---
  25          ---          ---           ---          ---           ---          ---           ---          ---
  26          ---          ---           ---          ---           ---          ---           ---          ---
  27          ---          ---           ---          ---           ---          ---           ---          ---
  28          ---          ---           ---          ---           ---          ---           ---          ---
  29          ---          ---           ---          ---           ---          ---           ---          ---
  30          ---          ---           ---          ---           ---          ---           ---          ---
  31          ---          ---           ---          ---           ---          ---           ---          ---
  32          ---          ---           ---          ---           ---          ---           ---          ---
  33          ---          ---           ---          ---           ---          ---           ---          ---
  34          ---          ---           ---          ---           ---          ---           ---          ---
  35          ---          ---           ---          ---           ---          ---           ---          ---
  36          ---          ---           ---          ---           ---          ---           ---          ---
  37          ---          ---           ---          ---           ---          ---           ---          ---
  38          ---          ---           ---          ---           ---          ---           ---          ---
  39          ---          ---           ---          ---           ---          ---           ---          ---
  40          ---          ---           ---          ---           ---          ---           ---          ---
  41          ---          ---           ---          ---           ---          ---           ---          ---
  42          ---          ---           ---          ---           ---          ---           ---          ---
  43          ---          ---           ---          ---           ---          ---           ---          ---
  44          ---          ---           ---          ---           ---          ---           ---          ---
  45          ---          ---           ---          ---           ---          ---           ---          ---
  46          ---          ---           ---          ---           ---          ---           ---          ---
  47          ---          ---           ---          ---           ---          ---           ---          ---
  48          ---          ---           ---          ---           ---          ---           ---          ---
  49          ---          ---           ---          ---           ---          ---           ---          ---
  50          ---          ---           ---          ---           ---          ---           ---          ---
 Total    6.29049E-02  4.01076E-04   2.10192E+00  7.53015E-03   5.17814E+00  1.66697E-02   7.34296E+00  2.45326E-02
-------------------------------------------------------------------------------------------------------------------
