# Supplementary material for: A computational method to estimate the relative biological effectiveness and tumor control probability for low-LET proton irradiations
Source: PLoS One. 2026 Mar 20;21(3):e0341352. doi: 10.1371/journal.pone.0341352 (PMC13004361; doi:10.1371/journal.pone.0341352)
Supplement: S1 File — These files include the DSB yields simulated by MCDS and the proton spectra used at different LET positions. Available at: https://nfuedu-my.sharepoint.com/personal/ccchan_nfu_edu_tw/_layouts/15/onedrive.aspx?id=%2Fpersonal%2Fccchan%5Fnfu%5Fedu%5Ftw%2FDocuments%2Fplos%20one&ga=1. (ZIP) [file pone.0341352.s001.zip › MCDS/proton/P3/0.005.out]

===============================
MCDS Version 3.00B  15-JUL-2011
===============================
      1.257     running time (min)
 1.0000E+00     DNA content (Gbp)
 8.0000E+00     Dia. of cell nucleus (um)
      10000     number of cells (nocs)
  987654321     random number seed


MXRF TABLE: Particle types and properties of the (input) mixed radiation field. The hypoxia reduction factor (HRF)
for DSB induction is estimated as [1/(1-pcr)]^2, where pcr = the probability a lesion undergoes chemical repair
for the specified (input) oxygen concentration compared to fully aerobic (100% O2) conditions.  The frequency-mean
specific energy (zf) is for a spherical target representative of the cell nucleus. Radiative losses by the primary
charged particle are assumed non-local and do not not contribute to specific energy or the dose per unit fluence
(DPUF).  The reported stopping power is at the point of entry into the cell nucleus (pO2 = 0.005%).
===================================================================================================================
        Normed   -- Kinetic Energy --               Stopping Power (keV/um)      CSDA       Dosimetry (Gy)    HRF
  Ion     wt       (MeV)     (MeV/A)      zeb     Coll+Nuc  Radiat    Total    Range (cm)   DPUF       zf     DSB
===================================================================================================================
    p  2.48E-03  1.070E+00  1.070E+00  4.369E+02  2.57E+01 0.00E+00 2.568E+01  2.673E-03  5.502E+01 1.09E-01 2.601
    p  4.71E-02  3.810E+00  3.810E+00  1.239E+02  9.78E+00 0.00E+00 9.784E+00  2.229E-02  1.697E+01 3.38E-02 2.959
    p  8.93E-02  5.120E+00  5.120E+00  9.238E+01  7.73E+00 0.00E+00 7.728E+00  3.747E-02  1.313E+01 2.61E-02 2.973
    p  1.56E-01  6.550E+00  6.550E+00  7.237E+01  6.34E+00 0.00E+00 6.337E+00  5.802E-02  1.063E+01 2.11E-02 2.980
    p  2.43E-01  8.210E+00  8.210E+00  5.789E+01  5.28E+00 0.00E+00 5.276E+00  8.687E-02  8.768E+00 1.74E-02 2.984
    p  2.08E-01  9.880E+00  9.880E+00  4.823E+01  4.54E+00 0.00E+00 4.538E+00  1.211E-01  7.494E+00 1.49E-02 2.986
    p  1.61E-01  1.024E+01  1.024E+01  4.657E+01  4.41E+00 0.00E+00 4.407E+00  1.292E-01  7.271E+00 1.45E-02 2.986
    p  8.19E-02  1.119E+01  1.119E+01  4.268E+01  4.10E+00 0.00E+00 4.099E+00  1.515E-01  6.746E+00 1.34E-02 2.987
    p  9.93E-03  1.238E+01  1.238E+01  3.865E+01  3.77E+00 0.00E+00 3.775E+00  1.818E-01  6.195E+00 1.23E-02 2.987
    p  0.00E+00  1.357E+01  1.357E+01  3.532E+01  3.50E+00 0.00E+00 3.502E+00  2.146E-01  5.735E+00 1.14E-02 2.988
  Avg  1.00E-01  8.410E+00  8.410E+00  6.201E+01  5.52E+00 0.00E+00 5.519E+00  9.489E-02  9.253E+00 1.84E-02 2.981
===================================================================================================================
ZEB = (zeff/beta)^2 (Barkas 1963); DPUF = absorbed dose per unit fluence (nGy-cm^2/particle); zf in units of Gy

TABLE 1. Percent (%) cluster yields by complexity, as classified using the scheme of Nikjoo et al. (IJRB 71, 
467-483 1997 and and Radiat. Res. 156, 577-583 2001).
===================================================================================================================
    70.337     BD    - one or more Bd (no Sb)
    27.811     SSB   - Sb (no auxilary damage)
     0.872     SSB+  - two Sb on the same strand
     0.080     2SSB  - two or more Sb on opposite strands separated by at least 10 bp
     0.815     DSB   - two Sb on opposite strands with a separation <= 10 bp
     0.078     DSB+  - DSB accompanied by one (or more) additional Sb within 10 bp separation
     0.006     DSB++ - more than one DSB whether within the 10 bp separation or further apart
     3.310     SSBc  - fraction of complex damage (SSB+ and 2SSB) among SSBs
    31.264     SSBcb - fraction of complex damage (SSB+ and 2SSB) among SSBs; base damage included
     9.256     DSBc  - fraction of complex damage (DSB+ and DSB++) among DSBs
    40.499     DSBcb - fraction of complex damage (DSB+ and DSB++) among DSBs; base damage included
===================================================================================================================

TABLE 2. Number of clusters per cell per Gy.  Cluster yields are for a representative cell containing an average
of 1.000 Gbp (giga basepair) of DNA.  Cluster induction is proportional to absorbed dose up to at least a
hundred or thousand Gy. The category "OTHER" includes all classes of individual and clustered DNA lesion, except
for SSB and DSB.  SEM = standard error of the mean.
===================================================================================================================
Number of --------- DSB ----------   --------- SSB ----------   -------- OTHER ---------   ----- ALL CLUSTERS -----
 lesions    Average        SEM         Average        SEM         Average        SEM         Average        SEM    
===================================================================================================================
   1          ---          ---       8.04422E+01  3.04870E-02   2.41354E+02  7.39275E-02   3.21796E+02  9.56107E-02
   2      2.06573E+00  5.68869E-03   2.59837E+01  1.91955E-02   3.60500E+01  2.24834E-02   6.40994E+01  3.11059E-02
   3      9.24967E-01  3.93449E-03   6.45702E+00  1.12978E-02   5.39347E+00  1.00653E-02   1.27754E+01  1.72155E-02
   4      2.81633E-01  2.17942E-03   1.46353E+00  5.43548E-03   8.08833E-01  3.80494E-03   2.55400E+00  7.63517E-03
   5      7.87167E-02  1.16319E-03   3.20583E-01  2.49381E-03   1.22717E-01  1.47690E-03   5.22017E-01  3.32534E-03
   6      1.88500E-02  5.63520E-04   6.55667E-02  1.10010E-03   1.82333E-02  5.46815E-04   1.02650E-01  1.37945E-03
   7      4.70000E-03  2.81896E-04   1.39333E-02  4.91652E-04   2.78333E-03  2.18726E-04   2.14167E-02  6.27167E-04
   8      1.10000E-03  1.39016E-04   2.68333E-03  2.16298E-04   4.66667E-04  8.80726E-05   4.25000E-03  2.73112E-04
   9      2.83333E-04  6.86634E-05   5.83333E-04  9.84335E-05   8.33333E-05  3.72603E-05   9.50000E-04  1.25478E-04
  10      6.66667E-05  3.33283E-05   1.16667E-04  4.40826E-05       ---          ---       1.83333E-04  6.00676E-05
  11          ---          ---       1.66667E-05  1.66667E-05       ---          ---       1.66667E-05  1.66667E-05
  12          ---          ---           ---          ---           ---          ---           ---          ---
  13          ---          ---           ---          ---           ---          ---           ---          ---
  14          ---          ---       1.66667E-05  1.66667E-05       ---          ---       1.66667E-05  1.66667E-05
  15          ---          ---           ---          ---           ---          ---           ---          ---
  16          ---          ---           ---          ---           ---          ---           ---          ---
  17          ---          ---           ---          ---           ---          ---           ---          ---
  18          ---          ---           ---          ---           ---          ---           ---          ---
  19          ---          ---           ---          ---           ---          ---           ---          ---
  20          ---          ---           ---          ---           ---          ---           ---          ---
  21          ---          ---           ---          ---           ---          ---           ---          ---
  22          ---          ---           ---          ---           ---          ---           ---          ---
  23          ---          ---           ---          ---           ---          ---           ---          ---
  24          ---          ---           ---          ---           ---          ---           ---          ---
  25          ---          ---           ---          ---           ---          ---           ---          ---
  26          ---          ---           ---          ---           ---          ---           ---          ---
  27          ---          ---           ---          ---           ---          ---           ---          ---
  28          ---          ---           ---          ---           ---          ---           ---          ---
  29          ---          ---           ---          ---           ---          ---           ---          ---
  30          ---          ---           ---          ---           ---          ---           ---          ---
  31          ---          ---           ---          ---           ---          ---           ---          ---
  32          ---          ---           ---          ---           ---          ---           ---          ---
  33          ---          ---           ---          ---           ---          ---           ---          ---
  34          ---          ---           ---          ---           ---          ---           ---          ---
  35          ---          ---           ---          ---           ---          ---           ---          ---
  36          ---          ---           ---          ---           ---          ---           ---          ---
  37          ---          ---           ---          ---           ---          ---           ---          ---
  38          ---          ---           ---          ---           ---          ---           ---          ---
  39          ---          ---           ---          ---           ---          ---           ---          ---
  40          ---          ---           ---          ---           ---          ---           ---          ---
  41          ---          ---           ---          ---           ---          ---           ---          ---
  42          ---          ---           ---          ---           ---          ---           ---          ---
  43          ---          ---           ---          ---           ---          ---           ---          ---
  44          ---          ---           ---          ---           ---          ---           ---          ---
  45          ---          ---           ---          ---           ---          ---           ---          ---
  46          ---          ---           ---          ---           ---          ---           ---          ---
  47          ---          ---           ---          ---           ---          ---           ---          ---
  48          ---          ---           ---          ---           ---          ---           ---          ---
  49          ---          ---           ---          ---           ---          ---           ---          ---
  50          ---          ---           ---          ---           ---          ---           ---          ---
 Total    3.37605E+00  7.43401E-03   1.14750E+02  1.65908E-02   2.83750E+02  5.37230E-02   4.01876E+02  5.60765E-02
-------------------------------------------------------------------------------------------------------------------

TABLE 3. Cluster composition (% Sb per cluster)
===================================================================================================================
Number of --------- DSB ----------   --------- SSB ----------   -------- OTHER ---------   ----- ALL CLUSTERS -----
 lesions    Average        SEM         Average        SEM         Average        SEM         Average        SEM    
===================================================================================================================
   1          ---          ---       1.66667E+01  0.00000E+00   0.00000E+00  0.00000E+00   4.16628E+00  9.69273E-04
   2      1.66667E+01  0.00000E+00   8.95700E+00  1.74508E-03   0.00000E+00  0.00000E+00   4.16771E+00  2.22619E-03
   3      1.20214E+01  9.79743E-03   6.51872E+00  3.56916E-03   0.00000E+00  0.00000E+00   4.16440E+00  4.59514E-03
   4      9.80157E+00  1.97528E-02   5.37221E+00  7.67494E-03   0.00000E+00  0.00000E+00   4.15597E+00  9.39050E-03
   5      8.54015E+00  3.39845E-02   4.70913E+00  1.68215E-02   0.00000E+00  0.00000E+00   4.17469E+00  2.17393E-02
   6      7.69991E+00  6.51620E-02   4.34947E+00  3.30450E-02   0.00000E+00  0.00000E+00   4.18276E+00  4.02602E-02
   7      6.94876E+00  1.24616E-01   3.99434E+00  6.37760E-02   0.00000E+00  0.00000E+00   4.13117E+00  7.51570E-02
   8      6.49414E+00  2.57028E-01   3.87954E+00  1.45713E-01   0.00000E+00  0.00000E+00   4.11162E+00  1.63911E-01
   9      6.31808E+00  4.50788E-01   3.70370E+00  2.73728E-01   0.00000E+00  0.00000E+00   4.15854E+00  3.15348E-01
  10      5.41667E+00  1.04859E+00   2.61905E+00  4.95635E-01       ---          ---       3.66667E+00  6.47884E-01
  11          ---          ---       4.54545E+00  0.00000E+00       ---          ---       4.54545E+00  0.00000E+00
  12          ---          ---           ---          ---           ---          ---           ---          ---
  13          ---          ---           ---          ---           ---          ---           ---          ---
  14          ---          ---       2.38095E+00  0.00000E+00       ---          ---       2.38095E+00  0.00000E+00
  15          ---          ---           ---          ---           ---          ---           ---          ---
  16          ---          ---           ---          ---           ---          ---           ---          ---
  17          ---          ---           ---          ---           ---          ---           ---          ---
  18          ---          ---           ---          ---           ---          ---           ---          ---
  19          ---          ---           ---          ---           ---          ---           ---          ---
  20          ---          ---           ---          ---           ---          ---           ---          ---
  21          ---          ---           ---          ---           ---          ---           ---          ---
  22          ---          ---           ---          ---           ---          ---           ---          ---
  23          ---          ---           ---          ---           ---          ---           ---          ---
  24          ---          ---           ---          ---           ---          ---           ---          ---
  25          ---          ---           ---          ---           ---          ---           ---          ---
  26          ---          ---           ---          ---           ---          ---           ---          ---
  27          ---          ---           ---          ---           ---          ---           ---          ---
  28          ---          ---           ---          ---           ---          ---           ---          ---
  29          ---          ---           ---          ---           ---          ---           ---          ---
  30          ---          ---           ---          ---           ---          ---           ---          ---
  31          ---          ---           ---          ---           ---          ---           ---          ---
  32          ---          ---           ---          ---           ---          ---           ---          ---
  33          ---          ---           ---          ---           ---          ---           ---          ---
  34          ---          ---           ---          ---           ---          ---           ---          ---
  35          ---          ---           ---          ---           ---          ---           ---          ---
  36          ---          ---           ---          ---           ---          ---           ---          ---
  37          ---          ---           ---          ---           ---          ---           ---          ---
  38          ---          ---           ---          ---           ---          ---           ---          ---
  39          ---          ---           ---          ---           ---          ---           ---          ---
  40          ---          ---           ---          ---           ---          ---           ---          ---
  41          ---          ---           ---          ---           ---          ---           ---          ---
  42          ---          ---           ---          ---           ---          ---           ---          ---
  43          ---          ---           ---          ---           ---          ---           ---          ---
  44          ---          ---           ---          ---           ---          ---           ---          ---
  45          ---          ---           ---          ---           ---          ---           ---          ---
  46          ---          ---           ---          ---           ---          ---           ---          ---
  47          ---          ---           ---          ---           ---          ---           ---          ---
  48          ---          ---           ---          ---           ---          ---           ---          ---
  49          ---          ---           ---          ---           ---          ---           ---          ---
  50          ---          ---           ---          ---           ---          ---           ---          ---
Average   1.45689E+01  6.97867E-03   1.41627E+01  2.01952E-03   0.00000E+00  0.00000E+00   4.16645E+00  4.40135E-04
-------------------------------------------------------------------------------------------------------------------
NOTES: (% Sb) is the percentage of lesions that are strand breaks.
The number of Sb is ((% Sb)/100)*(# lesions). The number of Bd is (1-(% Sb)/100)*(# lesions).

TABLE 4. Cluster Length (in base pair)
===================================================================================================================
Number of --------- DSB ----------   --------- SSB ----------   -------- OTHER ---------   ----- ALL CLUSTERS -----
 lesions    Average        SEM         Average        SEM         Average        SEM         Average        SEM    
===================================================================================================================
   1          ---          ---       1.66667E-01  0.00000E+00   1.66667E-01  0.00000E+00   1.66667E-01  0.00000E+00
   2      9.25113E-01  1.34846E-03   9.50435E-01  3.59369E-04   9.49110E-01  3.04806E-04   9.48866E-01  2.29487E-04
   3      1.63082E+00  3.01264E-03   1.74699E+00  1.03860E-03   1.73231E+00  1.12422E-03   1.73228E+00  7.36213E-04
   4      2.38663E+00  6.88072E-03   2.54249E+00  2.82569E-03   2.51506E+00  4.01636E-03   2.51661E+00  2.05730E-03
   5      3.14139E+00  1.38619E-02   3.33948E+00  7.31743E-03   3.30586E+00  1.10648E-02   3.29764E+00  5.87857E-03
   6      3.88205E+00  3.11166E-02   4.12713E+00  1.66374E-02   4.04855E+00  3.02387E-02   4.06445E+00  1.37131E-02
   7      4.65550E+00  6.65733E-02   4.88480E+00  3.76514E-02   4.75460E+00  8.16992E-02   4.81580E+00  3.07429E-02
   8      5.55990E+00  1.27029E-01   5.79647E+00  9.29063E-02   5.42262E+00  2.59516E-01   5.69117E+00  7.36321E-02
   9      6.20588E+00  3.28870E-01   6.80476E+00  2.40553E-01   7.30000E+00  6.15540E-01   6.66959E+00  1.87433E-01
  10      6.58333E+00  4.16667E-01   7.40476E+00  3.86370E-01       ---          ---       7.12500E+00  3.31767E-01
  11          ---          ---       6.50000E+00  0.00000E+00       ---          ---       6.50000E+00  0.00000E+00
  12          ---          ---           ---          ---           ---          ---           ---          ---
  13          ---          ---           ---          ---           ---          ---           ---          ---
  14          ---          ---       8.50000E+00  0.00000E+00       ---          ---       8.50000E+00  0.00000E+00
  15          ---          ---           ---          ---           ---          ---           ---          ---
  16          ---          ---           ---          ---           ---          ---           ---          ---
  17          ---          ---           ---          ---           ---          ---           ---          ---
  18          ---          ---           ---          ---           ---          ---           ---          ---
  19          ---          ---           ---          ---           ---          ---           ---          ---
  20          ---          ---           ---          ---           ---          ---           ---          ---
  21          ---          ---           ---          ---           ---          ---           ---          ---
  22          ---          ---           ---          ---           ---          ---           ---          ---
  23          ---          ---           ---          ---           ---          ---           ---          ---
  24          ---          ---           ---          ---           ---          ---           ---          ---
  25          ---          ---           ---          ---           ---          ---           ---          ---
  26          ---          ---           ---          ---           ---          ---           ---          ---
  27          ---          ---           ---          ---           ---          ---           ---          ---
  28          ---          ---           ---          ---           ---          ---           ---          ---
  29          ---          ---           ---          ---           ---          ---           ---          ---
  30          ---          ---           ---          ---           ---          ---           ---          ---
  31          ---          ---           ---          ---           ---          ---           ---          ---
  32          ---          ---           ---          ---           ---          ---           ---          ---
  33          ---          ---           ---          ---           ---          ---           ---          ---
  34          ---          ---           ---          ---           ---          ---           ---          ---
  35          ---          ---           ---          ---           ---          ---           ---          ---
  36          ---          ---           ---          ---           ---          ---           ---          ---
  37          ---          ---           ---          ---           ---          ---           ---          ---
  38          ---          ---           ---          ---           ---          ---           ---          ---
  39          ---          ---           ---          ---           ---          ---           ---          ---
  40          ---          ---           ---          ---           ---          ---           ---          ---
  41          ---          ---           ---          ---           ---          ---           ---          ---
  42          ---          ---           ---          ---           ---          ---           ---          ---
  43          ---          ---           ---          ---           ---          ---           ---          ---
  44          ---          ---           ---          ---           ---          ---           ---          ---
  45          ---          ---           ---          ---           ---          ---           ---          ---
  46          ---          ---           ---          ---           ---          ---           ---          ---
  47          ---          ---           ---          ---           ---          ---           ---          ---
  48          ---          ---           ---          ---           ---          ---           ---          ---
  49          ---          ---           ---          ---           ---          ---           ---          ---
  50          ---          ---           ---          ---           ---          ---           ---          ---
Average   1.31378E+00  1.86915E-03   4.75315E-01  3.09273E-04   3.04367E-01  1.28265E-04   3.61719E-01  1.68613E-04
-------------------------------------------------------------------------------------------------------------------

TABLE 5. NUMBER OF LESIONS DIVIDED BY TWICE THE CLUSTER LENGTH (lesions per nucleotide)
===================================================================================================================
Number of --------- DSB ----------   --------- SSB ----------   -------- OTHER ---------   ----- ALL CLUSTERS -----
 lesions    Average        SEM         Average        SEM         Average        SEM         Average        SEM    
===================================================================================================================
   1          ---          ---       8.33333E-02  0.00000E+00   8.33333E-02  0.00000E+00   8.33333E-02  0.00000E+00
   2      4.45207E-02  1.08286E-04   4.05327E-02  2.42324E-05   4.08019E-02  2.06834E-05   4.08136E-02  1.54930E-05
   3      3.11654E-02  8.34683E-05   2.85841E-02  2.58627E-05   2.89202E-02  2.86910E-05   2.89131E-02  1.86178E-05
   4      2.65312E-02  1.00614E-04   2.45485E-02  3.75333E-05   2.49291E-02  5.47069E-05   2.48892E-02  2.80880E-05
   5      2.44107E-02  1.38386E-04   2.26163E-02  6.35072E-05   2.29145E-02  9.99227E-05   2.29916E-02  5.24642E-05
   6      2.32993E-02  2.34197E-04   2.15745E-02  1.04714E-04   2.20440E-02  1.97815E-04   2.19885E-02  9.03316E-05
   7      2.23023E-02  3.85401E-04   2.10258E-02  1.90180E-04   2.15130E-02  3.95228E-04   2.13637E-02  1.60357E-04
   8      2.07387E-02  5.32531E-04   2.00722E-02  3.72220E-04   2.20107E-02  1.23356E-03   2.04701E-02  3.07764E-04
   9      2.11022E-02  1.15982E-03   1.93127E-02  8.27835E-04   1.77038E-02  1.74137E-03   1.97053E-02  6.38336E-04
  10      2.13472E-02  1.32434E-03   1.90739E-02  1.01996E-03       ---          ---       1.98800E-02  9.23711E-04
  11          ---          ---       2.35043E-02  0.00000E+00       ---          ---       2.35043E-02  0.00000E+00
  12          ---          ---           ---          ---           ---          ---           ---          ---
  13          ---          ---           ---          ---           ---          ---           ---          ---
  14          ---          ---       2.28758E-02  0.00000E+00       ---          ---       2.28758E-02  0.00000E+00
  15          ---          ---           ---          ---           ---          ---           ---          ---
  16          ---          ---           ---          ---           ---          ---           ---          ---
  17          ---          ---           ---          ---           ---          ---           ---          ---
  18          ---          ---           ---          ---           ---          ---           ---          ---
  19          ---          ---           ---          ---           ---          ---           ---          ---
  20          ---          ---           ---          ---           ---          ---           ---          ---
  21          ---          ---           ---          ---           ---          ---           ---          ---
  22          ---          ---           ---          ---           ---          ---           ---          ---
  23          ---          ---           ---          ---           ---          ---           ---          ---
  24          ---          ---           ---          ---           ---          ---           ---          ---
  25          ---          ---           ---          ---           ---          ---           ---          ---
  26          ---          ---           ---          ---           ---          ---           ---          ---
  27          ---          ---           ---          ---           ---          ---           ---          ---
  28          ---          ---           ---          ---           ---          ---           ---          ---
  29          ---          ---           ---          ---           ---          ---           ---          ---
  30          ---          ---           ---          ---           ---          ---           ---          ---
  31          ---          ---           ---          ---           ---          ---           ---          ---
  32          ---          ---           ---          ---           ---          ---           ---          ---
  33          ---          ---           ---          ---           ---          ---           ---          ---
  34          ---          ---           ---          ---           ---          ---           ---          ---
  35          ---          ---           ---          ---           ---          ---           ---          ---
  36          ---          ---           ---          ---           ---          ---           ---          ---
  37          ---          ---           ---          ---           ---          ---           ---          ---
  38          ---          ---           ---          ---           ---          ---           ---          ---
  39          ---          ---           ---          ---           ---          ---           ---          ---
  40          ---          ---           ---          ---           ---          ---           ---          ---
  41          ---          ---           ---          ---           ---          ---           ---          ---
  42          ---          ---           ---          ---           ---          ---           ---          ---
  43          ---          ---           ---          ---           ---          ---           ---          ---
  44          ---          ---           ---          ---           ---          ---           ---          ---
  45          ---          ---           ---          ---           ---          ---           ---          ---
  46          ---          ---           ---          ---           ---          ---           ---          ---
  47          ---          ---           ---          ---           ---          ---           ---          ---
  48          ---          ---           ---          ---           ---          ---           ---          ---
  49          ---          ---           ---          ---           ---          ---           ---          ---
  50          ---          ---           ---          ---           ---          ---           ---          ---
Average   3.87767E-02  7.14194E-05   6.95939E-02  1.18903E-05   7.66905E-02  5.81052E-06   7.43442E-02  6.65944E-06
-------------------------------------------------------------------------------------------------------------------

TABLE 6. Number of clusters per cell per Gy per track.  Cluster yields are for a representative cell containing
an average of 1.000 Gbp (giga basepair) of DNA.  Cluster induction is proportional to absorbed dose up to at least
a hundred or thousand Gy. The category "OTHER" includes all classes of individual and clustered DNA lesion, except
for SSB and DSB.  SEM = standard error of the mean.
===================================================================================================================
Number of --------- DSB ----------   --------- SSB ----------   -------- OTHER ---------   ----- ALL CLUSTERS -----
 lesions    Average        SEM         Average        SEM         Average        SEM         Average        SEM    
===================================================================================================================
   1          ---          ---       1.46692E+00  4.35622E-03   4.40171E+00  1.30933E-02   5.86863E+00  1.74284E-02
   2      3.83864E-02  2.04055E-04   4.82445E-01  2.12045E-03   6.69176E-01  2.92098E-03   1.19001E+00  5.17869E-03
   3      1.75554E-02  1.37585E-04   1.22498E-01  8.35489E-04   1.02350E-01  6.97562E-04   2.42403E-01  1.61793E-03
   4      5.47880E-03  6.93306E-05   2.86066E-02  3.13056E-04   1.57640E-02  1.71881E-04   4.98495E-02  5.19724E-04
   5      1.61055E-03  3.65058E-05   6.51454E-03  1.19536E-04   2.52607E-03  5.65784E-05   1.06512E-02  1.89891E-04
   6      3.90825E-04  1.61640E-05   1.40694E-03  4.51198E-05   3.80108E-04  1.51697E-05   2.17787E-03  5.88327E-05
   7      1.14739E-04  9.72333E-06   3.37015E-04  2.01051E-05   7.26029E-05  8.81517E-06   5.24357E-04  3.02042E-05
   8      3.34863E-05  6.32413E-06   6.99039E-05  8.52782E-06   9.68054E-06  1.91424E-06   1.13071E-04  1.16482E-05
   9      6.77982E-06  2.23738E-06   1.54245E-05  3.64442E-06   4.42861E-06  2.61883E-06   2.66330E-05  5.01053E-06
  10      4.13788E-06  2.60269E-06   3.43439E-06  1.93957E-06       ---          ---       7.57227E-06  4.14595E-06
  11          ---          ---       1.82416E-06  0.00000E+00       ---          ---       1.82416E-06  0.00000E+00
  12          ---          ---           ---          ---           ---          ---           ---          ---
  13          ---          ---           ---          ---           ---          ---           ---          ---
  14          ---          ---       2.48481E-07  0.00000E+00       ---          ---       2.48481E-07  0.00000E+00
  15          ---          ---           ---          ---           ---          ---           ---          ---
  16          ---          ---           ---          ---           ---          ---           ---          ---
  17          ---          ---           ---          ---           ---          ---           ---          ---
  18          ---          ---           ---          ---           ---          ---           ---          ---
  19          ---          ---           ---          ---           ---          ---           ---          ---
  20          ---          ---           ---          ---           ---          ---           ---          ---
  21          ---          ---           ---          ---           ---          ---           ---          ---
  22          ---          ---           ---          ---           ---          ---           ---          ---
  23          ---          ---           ---          ---           ---          ---           ---          ---
  24          ---          ---           ---          ---           ---          ---           ---          ---
  25          ---          ---           ---          ---           ---          ---           ---          ---
  26          ---          ---           ---          ---           ---          ---           ---          ---
  27          ---          ---           ---          ---           ---          ---           ---          ---
  28          ---          ---           ---          ---           ---          ---           ---          ---
  29          ---          ---           ---          ---           ---          ---           ---          ---
  30          ---          ---           ---          ---           ---          ---           ---          ---
  31          ---          ---           ---          ---           ---          ---           ---          ---
  32          ---          ---           ---          ---           ---          ---           ---          ---
  33          ---          ---           ---          ---           ---          ---           ---          ---
  34          ---          ---           ---          ---           ---          ---           ---          ---
  35          ---          ---           ---          ---           ---          ---           ---          ---
  36          ---          ---           ---          ---           ---          ---           ---          ---
  37          ---          ---           ---          ---           ---          ---           ---          ---
  38          ---          ---           ---          ---           ---          ---           ---          ---
  39          ---          ---           ---          ---           ---          ---           ---          ---
  40          ---          ---           ---          ---           ---          ---           ---          ---
  41          ---          ---           ---          ---           ---          ---           ---          ---
  42          ---          ---           ---          ---           ---          ---           ---          ---
  43          ---          ---           ---          ---           ---          ---           ---          ---
  44          ---          ---           ---          ---           ---          ---           ---          ---
  45          ---          ---           ---          ---           ---          ---           ---          ---
  46          ---          ---           ---          ---           ---          ---           ---          ---
  47          ---          ---           ---          ---           ---          ---           ---          ---
  48          ---          ---           ---          ---           ---          ---           ---          ---
  49          ---          ---           ---          ---           ---          ---           ---          ---
  50          ---          ---           ---          ---           ---          ---           ---          ---
 Total    6.35811E-02  3.99088E-04   2.10882E+00  7.55773E-03   5.19199E+00  1.67202E-02   7.36439E+00  2.46106E-02
-------------------------------------------------------------------------------------------------------------------
