# Supplementary material for: A computational method to estimate the relative biological effectiveness and tumor control probability for low-LET proton irradiations
Source: PLoS One. 2026 Mar 20;21(3):e0341352. doi: 10.1371/journal.pone.0341352 (PMC13004361; doi:10.1371/journal.pone.0341352)
Supplement: S1 File — These files include the DSB yields simulated by MCDS and the proton spectra used at different LET positions. Available at: https://nfuedu-my.sharepoint.com/personal/ccchan_nfu_edu_tw/_layouts/15/onedrive.aspx?id=%2Fpersonal%2Fccchan%5Fnfu%5Fedu%5Ftw%2FDocuments%2Fplos%20one&ga=1. (ZIP) [file pone.0341352.s001.zip › MCDS/proton/P3/0.02.inp]

!0.02 oxygen conc. MCDS INPUT FILE )

SIMCON: nocs=10000 seed=987654321
CELL: DNA=1 ndia=8
RADX: fn=proton3.dat
EVO2: pO2=0.02
