# Supplementary material for: A computational method to estimate the relative biological effectiveness and tumor control probability for low-LET proton irradiations
Source: PLoS One. 2026 Mar 20;21(3):e0341352. doi: 10.1371/journal.pone.0341352 (PMC13004361; doi:10.1371/journal.pone.0341352)
Supplement: S1 File — These files include the DSB yields simulated by MCDS and the proton spectra used at different LET positions. Available at: https://nfuedu-my.sharepoint.com/personal/ccchan_nfu_edu_tw/_layouts/15/onedrive.aspx?id=%2Fpersonal%2Fccchan%5Fnfu%5Fedu%5Ftw%2FDocuments%2Fplos%20one&ga=1. (ZIP) [file pone.0341352.s001.zip › MCDS/proton/P3/0.02.out]

===============================
MCDS Version 3.00B  15-JUL-2011
===============================
      1.263     running time (min)
 1.0000E+00     DNA content (Gbp)
 8.0000E+00     Dia. of cell nucleus (um)
      10000     number of cells (nocs)
  987654321     random number seed


MXRF TABLE: Particle types and properties of the (input) mixed radiation field. The hypoxia reduction factor (HRF)
for DSB induction is estimated as [1/(1-pcr)]^2, where pcr = the probability a lesion undergoes chemical repair
for the specified (input) oxygen concentration compared to fully aerobic (100% O2) conditions.  The frequency-mean
specific energy (zf) is for a spherical target representative of the cell nucleus. Radiative losses by the primary
charged particle are assumed non-local and do not not contribute to specific energy or the dose per unit fluence
(DPUF).  The reported stopping power is at the point of entry into the cell nucleus (pO2 = 0.020%).
===================================================================================================================
        Normed   -- Kinetic Energy --               Stopping Power (keV/um)      CSDA       Dosimetry (Gy)    HRF
  Ion     wt       (MeV)     (MeV/A)      zeb     Coll+Nuc  Radiat    Total    Range (cm)   DPUF       zf     DSB
===================================================================================================================
    p  2.48E-03  1.070E+00  1.070E+00  4.369E+02  2.57E+01 0.00E+00 2.568E+01  2.673E-03  5.502E+01 1.09E-01 2.519
    p  4.71E-02  3.810E+00  3.810E+00  1.239E+02  9.78E+00 0.00E+00 9.784E+00  2.229E-02  1.697E+01 3.38E-02 2.856
    p  8.93E-02  5.120E+00  5.120E+00  9.238E+01  7.73E+00 0.00E+00 7.728E+00  3.747E-02  1.313E+01 2.61E-02 2.869
    p  1.56E-01  6.550E+00  6.550E+00  7.237E+01  6.34E+00 0.00E+00 6.337E+00  5.802E-02  1.063E+01 2.11E-02 2.876
    p  2.43E-01  8.210E+00  8.210E+00  5.789E+01  5.28E+00 0.00E+00 5.276E+00  8.687E-02  8.768E+00 1.74E-02 2.879
    p  2.08E-01  9.880E+00  9.880E+00  4.823E+01  4.54E+00 0.00E+00 4.538E+00  1.211E-01  7.494E+00 1.49E-02 2.881
    p  1.61E-01  1.024E+01  1.024E+01  4.657E+01  4.41E+00 0.00E+00 4.407E+00  1.292E-01  7.271E+00 1.45E-02 2.881
    p  8.19E-02  1.119E+01  1.119E+01  4.268E+01  4.10E+00 0.00E+00 4.099E+00  1.515E-01  6.746E+00 1.34E-02 2.882
    p  9.93E-03  1.238E+01  1.238E+01  3.865E+01  3.77E+00 0.00E+00 3.775E+00  1.818E-01  6.195E+00 1.23E-02 2.883
    p  0.00E+00  1.357E+01  1.357E+01  3.532E+01  3.50E+00 0.00E+00 3.502E+00  2.146E-01  5.735E+00 1.14E-02 2.883
  Avg  1.00E-01  8.410E+00  8.410E+00  6.201E+01  5.52E+00 0.00E+00 5.519E+00  9.489E-02  9.253E+00 1.84E-02 2.877
===================================================================================================================
ZEB = (zeff/beta)^2 (Barkas 1963); DPUF = absorbed dose per unit fluence (nGy-cm^2/particle); zf in units of Gy

TABLE 1. Percent (%) cluster yields by complexity, as classified using the scheme of Nikjoo et al. (IJRB 71, 
467-483 1997 and and Radiat. Res. 156, 577-583 2001).
===================================================================================================================
    70.243     BD    - one or more Bd (no Sb)
    27.871     SSB   - Sb (no auxilary damage)
     0.885     SSB+  - two Sb on the same strand
     0.086     2SSB  - two or more Sb on opposite strands separated by at least 10 bp
     0.827     DSB   - two Sb on opposite strands with a separation <= 10 bp
     0.082     DSB+  - DSB accompanied by one (or more) additional Sb within 10 bp separation
     0.007     DSB++ - more than one DSB whether within the 10 bp separation or further apart
     3.361     SSBc  - fraction of complex damage (SSB+ and 2SSB) among SSBs
    31.685     SSBcb - fraction of complex damage (SSB+ and 2SSB) among SSBs; base damage included
     9.556     DSBc  - fraction of complex damage (DSB+ and DSB++) among DSBs
    41.162     DSBcb - fraction of complex damage (DSB+ and DSB++) among DSBs; base damage included
===================================================================================================================

TABLE 2. Number of clusters per cell per Gy.  Cluster yields are for a representative cell containing an average
of 1.000 Gbp (giga basepair) of DNA.  Cluster induction is proportional to absorbed dose up to at least a
hundred or thousand Gy. The category "OTHER" includes all classes of individual and clustered DNA lesion, except
for SSB and DSB.  SEM = standard error of the mean.
===================================================================================================================
Number of --------- DSB ----------   --------- SSB ----------   -------- OTHER ---------   ----- ALL CLUSTERS -----
 lesions    Average        SEM         Average        SEM         Average        SEM         Average        SEM    
===================================================================================================================
   1          ---          ---       8.12870E+01  3.12696E-02   2.43651E+02  7.60073E-02   3.24938E+02  9.79577E-02
   2      2.11313E+00  5.79661E-03   2.66403E+01  1.94272E-02   3.70233E+01  2.25898E-02   6.57767E+01  3.07971E-02
   3      9.61217E-01  4.04232E-03   6.72827E+00  1.17789E-02   5.62370E+00  1.02677E-02   1.33132E+01  1.77523E-02
   4      3.02800E-01  2.28146E-03   1.55778E+00  5.61907E-03   8.58867E-01  3.96964E-03   2.71945E+00  7.91167E-03
   5      8.19167E-02  1.18858E-03   3.42200E-01  2.60854E-03   1.31300E-01  1.53302E-03   5.55417E-01  3.51251E-03
   6      2.06500E-02  5.81571E-04   7.31167E-02  1.16606E-03   1.94667E-02  5.75832E-04   1.13233E-01  1.48258E-03
   7      5.56667E-03  3.05904E-04   1.52667E-02  5.18596E-04   3.48333E-03  2.39590E-04   2.43167E-02  6.70053E-04
   8      1.40000E-03  1.55727E-04   3.23333E-03  2.31094E-04   7.50000E-04  1.14020E-04   5.38333E-03  3.08492E-04
   9      2.50000E-04  6.45045E-05   7.33333E-04  1.10316E-04   3.33333E-05  2.35690E-05   1.01667E-03  1.31903E-04
  10      1.66667E-05  1.66667E-05   1.83333E-04  5.52494E-05   1.66667E-05  1.66667E-05   2.16667E-04  6.00565E-05
  11      1.66667E-05  1.66667E-05   6.66667E-05  3.33283E-05       ---          ---       8.33333E-05  3.72603E-05
  12          ---          ---       3.33333E-05  2.35690E-05       ---          ---       3.33333E-05  2.35690E-05
  13          ---          ---       1.66667E-05  1.66667E-05       ---          ---       1.66667E-05  1.66667E-05
  14          ---          ---           ---          ---           ---          ---           ---          ---
  15          ---          ---           ---          ---           ---          ---           ---          ---
  16          ---          ---           ---          ---           ---          ---           ---          ---
  17          ---          ---           ---          ---           ---          ---           ---          ---
  18          ---          ---           ---          ---           ---          ---           ---          ---
  19          ---          ---           ---          ---           ---          ---           ---          ---
  20          ---          ---           ---          ---           ---          ---           ---          ---
  21          ---          ---           ---          ---           ---          ---           ---          ---
  22          ---          ---           ---          ---           ---          ---           ---          ---
  23          ---          ---           ---          ---           ---          ---           ---          ---
  24          ---          ---           ---          ---           ---          ---           ---          ---
  25          ---          ---           ---          ---           ---          ---           ---          ---
  26          ---          ---           ---          ---           ---          ---           ---          ---
  27          ---          ---           ---          ---           ---          ---           ---          ---
  28          ---          ---           ---          ---           ---          ---           ---          ---
  29          ---          ---           ---          ---           ---          ---           ---          ---
  30          ---          ---           ---          ---           ---          ---           ---          ---
  31          ---          ---           ---          ---           ---          ---           ---          ---
  32          ---          ---           ---          ---           ---          ---           ---          ---
  33          ---          ---           ---          ---           ---          ---           ---          ---
  34          ---          ---           ---          ---           ---          ---           ---          ---
  35          ---          ---           ---          ---           ---          ---           ---          ---
  36          ---          ---           ---          ---           ---          ---           ---          ---
  37          ---          ---           ---          ---           ---          ---           ---          ---
  38          ---          ---           ---          ---           ---          ---           ---          ---
  39          ---          ---           ---          ---           ---          ---           ---          ---
  40          ---          ---           ---          ---           ---          ---           ---          ---
  41          ---          ---           ---          ---           ---          ---           ---          ---
  42          ---          ---           ---          ---           ---          ---           ---          ---
  43          ---          ---           ---          ---           ---          ---           ---          ---
  44          ---          ---           ---          ---           ---          ---           ---          ---
  45          ---          ---           ---          ---           ---          ---           ---          ---
  46          ---          ---           ---          ---           ---          ---           ---          ---
  47          ---          ---           ---          ---           ---          ---           ---          ---
  48          ---          ---           ---          ---           ---          ---           ---          ---
  49          ---          ---           ---          ---           ---          ---           ---          ---
  50          ---          ---           ---          ---           ---          ---           ---          ---
 Total    3.48697E+00  7.57077E-03   1.16648E+02  1.71557E-02   2.87311E+02  5.56477E-02   4.07447E+02  5.82936E-02
-------------------------------------------------------------------------------------------------------------------

TABLE 3. Cluster composition (% Sb per cluster)
===================================================================================================================
Number of --------- DSB ----------   --------- SSB ----------   -------- OTHER ---------   ----- ALL CLUSTERS -----
 lesions    Average        SEM         Average        SEM         Average        SEM         Average        SEM    
===================================================================================================================
   1          ---          ---       1.66667E+01  0.00000E+00   0.00000E+00  0.00000E+00   4.16937E+00  9.99788E-04
   2      1.66667E+01  0.00000E+00   8.95486E+00  1.72467E-03   0.00000E+00  0.00000E+00   4.16209E+00  2.22642E-03
   3      1.20296E+01  9.78099E-03   6.51994E+00  3.51416E-03   0.00000E+00  0.00000E+00   4.16180E+00  4.55207E-03
   4      9.79891E+00  1.89578E-02   5.36258E+00  7.36356E-03   0.00000E+00  0.00000E+00   4.16251E+00  9.16398E-03
   5      8.54477E+00  3.36332E-02   4.70703E+00  1.64567E-02   0.00000E+00  0.00000E+00   4.16645E+00  2.08343E-02
   6      7.71605E+00  6.32721E-02   4.26104E+00  3.03625E-02   0.00000E+00  0.00000E+00   4.17308E+00  3.83614E-02
   7      7.27392E+00  1.13679E-01   3.99223E+00  6.04139E-02   0.00000E+00  0.00000E+00   4.17255E+00  7.42975E-02
   8      6.79624E+00  2.55133E-01   3.67552E+00  1.31895E-01   0.00000E+00  0.00000E+00   3.96841E+00  1.56662E-01
   9      6.17284E+00  5.32032E-01   3.45118E+00  2.04984E-01   0.00000E+00  0.00000E+00   4.05864E+00  2.62346E-01
  10      5.00000E+00  0.00000E+00   3.93939E+00  5.62854E-01   0.00000E+00  0.00000E+00   3.71795E+00  5.70957E-01
  11      6.06061E+00  0.00000E+00   2.27273E+00  7.57576E-01       ---          ---       3.03030E+00  9.58266E-01
  12          ---          ---       5.55556E+00  0.00000E+00       ---          ---       5.55556E+00  0.00000E+00
  13          ---          ---       5.12820E+00  0.00000E+00       ---          ---       5.12820E+00  0.00000E+00
  14          ---          ---           ---          ---           ---          ---           ---          ---
  15          ---          ---           ---          ---           ---          ---           ---          ---
  16          ---          ---           ---          ---           ---          ---           ---          ---
  17          ---          ---           ---          ---           ---          ---           ---          ---
  18          ---          ---           ---          ---           ---          ---           ---          ---
  19          ---          ---           ---          ---           ---          ---           ---          ---
  20          ---          ---           ---          ---           ---          ---           ---          ---
  21          ---          ---           ---          ---           ---          ---           ---          ---
  22          ---          ---           ---          ---           ---          ---           ---          ---
  23          ---          ---           ---          ---           ---          ---           ---          ---
  24          ---          ---           ---          ---           ---          ---           ---          ---
  25          ---          ---           ---          ---           ---          ---           ---          ---
  26          ---          ---           ---          ---           ---          ---           ---          ---
  27          ---          ---           ---          ---           ---          ---           ---          ---
  28          ---          ---           ---          ---           ---          ---           ---          ---
  29          ---          ---           ---          ---           ---          ---           ---          ---
  30          ---          ---           ---          ---           ---          ---           ---          ---
  31          ---          ---           ---          ---           ---          ---           ---          ---
  32          ---          ---           ---          ---           ---          ---           ---          ---
  33          ---          ---           ---          ---           ---          ---           ---          ---
  34          ---          ---           ---          ---           ---          ---           ---          ---
  35          ---          ---           ---          ---           ---          ---           ---          ---
  36          ---          ---           ---          ---           ---          ---           ---          ---
  37          ---          ---           ---          ---           ---          ---           ---          ---
  38          ---          ---           ---          ---           ---          ---           ---          ---
  39          ---          ---           ---          ---           ---          ---           ---          ---
  40          ---          ---           ---          ---           ---          ---           ---          ---
  41          ---          ---           ---          ---           ---          ---           ---          ---
  42          ---          ---           ---          ---           ---          ---           ---          ---
  43          ---          ---           ---          ---           ---          ---           ---          ---
  44          ---          ---           ---          ---           ---          ---           ---          ---
  45          ---          ---           ---          ---           ---          ---           ---          ---
  46          ---          ---           ---          ---           ---          ---           ---          ---
  47          ---          ---           ---          ---           ---          ---           ---          ---
  48          ---          ---           ---          ---           ---          ---           ---          ---
  49          ---          ---           ---          ---           ---          ---           ---          ---
  50          ---          ---           ---          ---           ---          ---           ---          ---
Average   1.45339E+01  6.95570E-03   1.41235E+01  2.04424E-03   0.00000E+00  0.00000E+00   4.16793E+00  4.52911E-04
-------------------------------------------------------------------------------------------------------------------
NOTES: (% Sb) is the percentage of lesions that are strand breaks.
The number of Sb is ((% Sb)/100)*(# lesions). The number of Bd is (1-(% Sb)/100)*(# lesions).

TABLE 4. Cluster Length (in base pair)
===================================================================================================================
Number of --------- DSB ----------   --------- SSB ----------   -------- OTHER ---------   ----- ALL CLUSTERS -----
 lesions    Average        SEM         Average        SEM         Average        SEM         Average        SEM    
===================================================================================================================
   1          ---          ---       1.66667E-01  0.00000E+00   1.66667E-01  0.00000E+00   1.66667E-01  0.00000E+00
   2      9.26232E-01  1.34416E-03   9.50258E-01  3.49889E-04   9.47957E-01  2.99507E-04   9.48223E-01  2.26265E-04
   3      1.62503E+00  2.95861E-03   1.74640E+00  1.00734E-03   1.73222E+00  1.08809E-03   1.73166E+00  7.00571E-04
   4      2.37926E+00  6.49834E-03   2.54267E+00  2.69511E-03   2.51461E+00  3.89569E-03   2.51514E+00  1.96912E-03
   5      3.17594E+00  1.35745E-02   3.32758E+00  7.07162E-03   3.29702E+00  1.08682E-02   3.30183E+00  5.70018E-03
   6      3.95111E+00  2.88879E-02   4.14494E+00  1.54723E-02   4.12062E+00  3.01869E-02   4.10250E+00  1.29586E-02
   7      4.63430E+00  5.58963E-02   4.84015E+00  3.47259E-02   4.87220E+00  7.10604E-02   4.79814E+00  2.77480E-02
   8      5.48374E+00  1.32804E-01   5.65846E+00  8.08300E-02   5.57765E+00  1.56757E-01   5.58441E+00  6.33034E-02
   9      5.97778E+00  4.14635E-01   6.65530E+00  1.68367E-01   6.66667E+00  3.33333E-01   6.48194E+00  1.63783E-01
  10      8.00000E+00  0.00000E+00   7.39394E+00  3.84204E-01   7.50000E+00  0.00000E+00   7.44872E+00  3.25979E-01
  11      8.50000E+00  0.00000E+00   9.20833E+00  6.74863E-01       ---          ---       9.06667E+00  5.41603E-01
  12          ---          ---       1.03333E+01  3.33333E-01       ---          ---       1.03333E+01  3.33333E-01
  13          ---          ---       7.83333E+00  0.00000E+00       ---          ---       7.83333E+00  0.00000E+00
  14          ---          ---           ---          ---           ---          ---           ---          ---
  15          ---          ---           ---          ---           ---          ---           ---          ---
  16          ---          ---           ---          ---           ---          ---           ---          ---
  17          ---          ---           ---          ---           ---          ---           ---          ---
  18          ---          ---           ---          ---           ---          ---           ---          ---
  19          ---          ---           ---          ---           ---          ---           ---          ---
  20          ---          ---           ---          ---           ---          ---           ---          ---
  21          ---          ---           ---          ---           ---          ---           ---          ---
  22          ---          ---           ---          ---           ---          ---           ---          ---
  23          ---          ---           ---          ---           ---          ---           ---          ---
  24          ---          ---           ---          ---           ---          ---           ---          ---
  25          ---          ---           ---          ---           ---          ---           ---          ---
  26          ---          ---           ---          ---           ---          ---           ---          ---
  27          ---          ---           ---          ---           ---          ---           ---          ---
  28          ---          ---           ---          ---           ---          ---           ---          ---
  29          ---          ---           ---          ---           ---          ---           ---          ---
  30          ---          ---           ---          ---           ---          ---           ---          ---
  31          ---          ---           ---          ---           ---          ---           ---          ---
  32          ---          ---           ---          ---           ---          ---           ---          ---
  33          ---          ---           ---          ---           ---          ---           ---          ---
  34          ---          ---           ---          ---           ---          ---           ---          ---
  35          ---          ---           ---          ---           ---          ---           ---          ---
  36          ---          ---           ---          ---           ---          ---           ---          ---
  37          ---          ---           ---          ---           ---          ---           ---          ---
  38          ---          ---           ---          ---           ---          ---           ---          ---
  39          ---          ---           ---          ---           ---          ---           ---          ---
  40          ---          ---           ---          ---           ---          ---           ---          ---
  41          ---          ---           ---          ---           ---          ---           ---          ---
  42          ---          ---           ---          ---           ---          ---           ---          ---
  43          ---          ---           ---          ---           ---          ---           ---          ---
  44          ---          ---           ---          ---           ---          ---           ---          ---
  45          ---          ---           ---          ---           ---          ---           ---          ---
  46          ---          ---           ---          ---           ---          ---           ---          ---
  47          ---          ---           ---          ---           ---          ---           ---          ---
  48          ---          ---           ---          ---           ---          ---           ---          ---
  49          ---          ---           ---          ---           ---          ---           ---          ---
  50          ---          ---           ---          ---           ---          ---           ---          ---
Average   1.32313E+00  1.84946E-03   4.81130E-01  3.15344E-04   3.06977E-01  1.31801E-04   3.65597E-01  1.72706E-04
-------------------------------------------------------------------------------------------------------------------

TABLE 5. NUMBER OF LESIONS DIVIDED BY TWICE THE CLUSTER LENGTH (lesions per nucleotide)
===================================================================================================================
Number of --------- DSB ----------   --------- SSB ----------   -------- OTHER ---------   ----- ALL CLUSTERS -----
 lesions    Average        SEM         Average        SEM         Average        SEM         Average        SEM    
===================================================================================================================
   1          ---          ---       8.33333E-02  0.00000E+00   8.33333E-02  0.00000E+00   8.33333E-02  0.00000E+00
   2      4.45696E-02  1.07179E-04   4.05273E-02  2.34980E-05   4.08725E-02  2.06552E-05   4.08493E-02  1.54287E-05
   3      3.12906E-02  8.28237E-05   2.86169E-02  2.54261E-05   2.88925E-02  2.78805E-05   2.89236E-02  1.80191E-05
   4      2.65821E-02  9.70487E-05   2.45564E-02  3.63122E-05   2.49488E-02  5.44560E-05   2.49133E-02  2.74203E-05
   5      2.40780E-02  1.30635E-04   2.26891E-02  6.28474E-05   2.30638E-02  1.02713E-04   2.29447E-02  5.09577E-05
   6      2.28043E-02  2.13035E-04   2.14076E-02  9.49331E-05   2.18261E-02  2.15895E-04   2.17472E-02  8.47950E-05
   7      2.20946E-02  3.01628E-04   2.11432E-02  1.73298E-04   2.10539E-02  3.88668E-04   2.13473E-02  1.43864E-04
   8      2.14047E-02  6.14473E-04   2.04989E-02  3.24478E-04   2.07695E-02  6.91990E-04   2.08299E-02  2.72334E-04
   9      2.22888E-02  1.47385E-03   1.92677E-02  4.57928E-04   1.87970E-02  9.39850E-04   2.00272E-02  5.19645E-04
  10      1.73611E-02  0.00000E+00   1.92909E-02  9.88225E-04   1.85185E-02  0.00000E+00   1.90830E-02  8.44226E-04
  11      1.79739E-02  0.00000E+00   1.68346E-02  1.10931E-03       ---          ---       1.70624E-02  8.88967E-04
  12          ---          ---       1.61458E-02  5.20833E-04       ---          ---       1.61458E-02  5.20833E-04
  13          ---          ---       2.30496E-02  0.00000E+00       ---          ---       2.30496E-02  0.00000E+00
  14          ---          ---           ---          ---           ---          ---           ---          ---
  15          ---          ---           ---          ---           ---          ---           ---          ---
  16          ---          ---           ---          ---           ---          ---           ---          ---
  17          ---          ---           ---          ---           ---          ---           ---          ---
  18          ---          ---           ---          ---           ---          ---           ---          ---
  19          ---          ---           ---          ---           ---          ---           ---          ---
  20          ---          ---           ---          ---           ---          ---           ---          ---
  21          ---          ---           ---          ---           ---          ---           ---          ---
  22          ---          ---           ---          ---           ---          ---           ---          ---
  23          ---          ---           ---          ---           ---          ---           ---          ---
  24          ---          ---           ---          ---           ---          ---           ---          ---
  25          ---          ---           ---          ---           ---          ---           ---          ---
  26          ---          ---           ---          ---           ---          ---           ---          ---
  27          ---          ---           ---          ---           ---          ---           ---          ---
  28          ---          ---           ---          ---           ---          ---           ---          ---
  29          ---          ---           ---          ---           ---          ---           ---          ---
  30          ---          ---           ---          ---           ---          ---           ---          ---
  31          ---          ---           ---          ---           ---          ---           ---          ---
  32          ---          ---           ---          ---           ---          ---           ---          ---
  33          ---          ---           ---          ---           ---          ---           ---          ---
  34          ---          ---           ---          ---           ---          ---           ---          ---
  35          ---          ---           ---          ---           ---          ---           ---          ---
  36          ---          ---           ---          ---           ---          ---           ---          ---
  37          ---          ---           ---          ---           ---          ---           ---          ---
  38          ---          ---           ---          ---           ---          ---           ---          ---
  39          ---          ---           ---          ---           ---          ---           ---          ---
  40          ---          ---           ---          ---           ---          ---           ---          ---
  41          ---          ---           ---          ---           ---          ---           ---          ---
  42          ---          ---           ---          ---           ---          ---           ---          ---
  43          ---          ---           ---          ---           ---          ---           ---          ---
  44          ---          ---           ---          ---           ---          ---           ---          ---
  45          ---          ---           ---          ---           ---          ---           ---          ---
  46          ---          ---           ---          ---           ---          ---           ---          ---
  47          ---          ---           ---          ---           ---          ---           ---          ---
  48          ---          ---           ---          ---           ---          ---           ---          ---
  49          ---          ---           ---          ---           ---          ---           ---          ---
  50          ---          ---           ---          ---           ---          ---           ---          ---
Average   3.86869E-02  6.96057E-05   6.93860E-02  1.20157E-05   7.65808E-02  5.89607E-06   7.41949E-02  6.73118E-06
-------------------------------------------------------------------------------------------------------------------

TABLE 6. Number of clusters per cell per Gy per track.  Cluster yields are for a representative cell containing
an average of 1.000 Gbp (giga basepair) of DNA.  Cluster induction is proportional to absorbed dose up to at least
a hundred or thousand Gy. The category "OTHER" includes all classes of individual and clustered DNA lesion, except
for SSB and DSB.  SEM = standard error of the mean.
===================================================================================================================
Number of --------- DSB ----------   --------- SSB ----------   -------- OTHER ---------   ----- ALL CLUSTERS -----
 lesions    Average        SEM         Average        SEM         Average        SEM         Average        SEM    
===================================================================================================================
   1          ---          ---       1.48213E+00  4.40037E-03   4.44256E+00  1.31353E-02   5.92469E+00  1.75134E-02
   2      3.92072E-02  2.02522E-04   4.94265E-01  2.12961E-03   6.86975E-01  2.96310E-03   1.22045E+00  5.22579E-03
   3      1.82395E-02  1.45836E-04   1.27629E-01  8.61656E-04   1.06668E-01  7.19076E-04   2.52536E-01  1.67519E-03
   4      5.89222E-03  7.26014E-05   3.03550E-02  3.21127E-04   1.67306E-02  1.81028E-04   5.29778E-02  5.39184E-04
   5      1.69497E-03  4.15176E-05   7.01328E-03  1.33576E-04   2.71059E-03  6.06893E-05   1.14188E-02  2.12937E-04
   6      4.30534E-04  1.65206E-05   1.57755E-03  5.22947E-05   4.26497E-04  1.93074E-05   2.43458E-03  7.43402E-05
   7      1.34829E-04  1.09120E-05   3.53018E-04  1.99826E-05   7.89599E-05  6.98732E-06   5.66807E-04  2.91548E-05
   8      4.40934E-05  7.50928E-06   8.76581E-05  8.83530E-06   1.80759E-05  4.30854E-06   1.49827E-04  1.41346E-05
   9      9.09199E-06  3.02328E-06   2.20988E-05  4.38380E-06   6.00962E-07  4.31241E-07   3.17918E-05  5.36176E-06
  10      5.62815E-07  0.00000E+00   3.70143E-06  1.18067E-06   2.90732E-07  0.00000E+00   4.55498E-06  1.33963E-06
  11      3.52481E-07  0.00000E+00   4.24929E-06  2.61534E-06       ---          ---       4.60177E-06  2.63893E-06
  12          ---          ---       4.96962E-07  3.51388E-07       ---          ---       4.96962E-07  3.51388E-07
  13          ---          ---       1.82416E-06  0.00000E+00       ---          ---       1.82416E-06  0.00000E+00
  14          ---          ---           ---          ---           ---          ---           ---          ---
  15          ---          ---           ---          ---           ---          ---           ---          ---
  16          ---          ---           ---          ---           ---          ---           ---          ---
  17          ---          ---           ---          ---           ---          ---           ---          ---
  18          ---          ---           ---          ---           ---          ---           ---          ---
  19          ---          ---           ---          ---           ---          ---           ---          ---
  20          ---          ---           ---          ---           ---          ---           ---          ---
  21          ---          ---           ---          ---           ---          ---           ---          ---
  22          ---          ---           ---          ---           ---          ---           ---          ---
  23          ---          ---           ---          ---           ---          ---           ---          ---
  24          ---          ---           ---          ---           ---          ---           ---          ---
  25          ---          ---           ---          ---           ---          ---           ---          ---
  26          ---          ---           ---          ---           ---          ---           ---          ---
  27          ---          ---           ---          ---           ---          ---           ---          ---
  28          ---          ---           ---          ---           ---          ---           ---          ---
  29          ---          ---           ---          ---           ---          ---           ---          ---
  30          ---          ---           ---          ---           ---          ---           ---          ---
  31          ---          ---           ---          ---           ---          ---           ---          ---
  32          ---          ---           ---          ---           ---          ---           ---          ---
  33          ---          ---           ---          ---           ---          ---           ---          ---
  34          ---          ---           ---          ---           ---          ---           ---          ---
  35          ---          ---           ---          ---           ---          ---           ---          ---
  36          ---          ---           ---          ---           ---          ---           ---          ---
  37          ---          ---           ---          ---           ---          ---           ---          ---
  38          ---          ---           ---          ---           ---          ---           ---          ---
  39          ---          ---           ---          ---           ---          ---           ---          ---
  40          ---          ---           ---          ---           ---          ---           ---          ---
  41          ---          ---           ---          ---           ---          ---           ---          ---
  42          ---          ---           ---          ---           ---          ---           ---          ---
  43          ---          ---           ---          ---           ---          ---           ---          ---
  44          ---          ---           ---          ---           ---          ---           ---          ---
  45          ---          ---           ---          ---           ---          ---           ---          ---
  46          ---          ---           ---          ---           ---          ---           ---          ---
  47          ---          ---           ---          ---           ---          ---           ---          ---
  48          ---          ---           ---          ---           ---          ---           ---          ---
  49          ---          ---           ---          ---           ---          ---           ---          ---
  50          ---          ---           ---          ---           ---          ---           ---          ---
 Total    6.56533E-02  4.12997E-04   2.14345E+00  7.66403E-03   5.25616E+00  1.68408E-02   7.46526E+00  2.48471E-02
-------------------------------------------------------------------------------------------------------------------
