# Supplementary material for: A computational method to estimate the relative biological effectiveness and tumor control probability for low-LET proton irradiations
Source: PLoS One. 2026 Mar 20;21(3):e0341352. doi: 10.1371/journal.pone.0341352 (PMC13004361; doi:10.1371/journal.pone.0341352)
Supplement: S1 File — These files include the DSB yields simulated by MCDS and the proton spectra used at different LET positions. Available at: https://nfuedu-my.sharepoint.com/personal/ccchan_nfu_edu_tw/_layouts/15/onedrive.aspx?id=%2Fpersonal%2Fccchan%5Fnfu%5Fedu%5Ftw%2FDocuments%2Fplos%20one&ga=1. (ZIP) [file pone.0341352.s001.zip › MCDS/proton/P3/0.1.out]

===============================
MCDS Version 3.00B  15-JUL-2011
===============================
      1.267     running time (min)
 1.0000E+00     DNA content (Gbp)
 8.0000E+00     Dia. of cell nucleus (um)
      10000     number of cells (nocs)
  987654321     random number seed


MXRF TABLE: Particle types and properties of the (input) mixed radiation field. The hypoxia reduction factor (HRF)
for DSB induction is estimated as [1/(1-pcr)]^2, where pcr = the probability a lesion undergoes chemical repair
for the specified (input) oxygen concentration compared to fully aerobic (100% O2) conditions.  The frequency-mean
specific energy (zf) is for a spherical target representative of the cell nucleus. Radiative losses by the primary
charged particle are assumed non-local and do not not contribute to specific energy or the dose per unit fluence
(DPUF).  The reported stopping power is at the point of entry into the cell nucleus (pO2 = 0.100%).
===================================================================================================================
        Normed   -- Kinetic Energy --               Stopping Power (keV/um)      CSDA       Dosimetry (Gy)    HRF
  Ion     wt       (MeV)     (MeV/A)      zeb     Coll+Nuc  Radiat    Total    Range (cm)   DPUF       zf     DSB
===================================================================================================================
    p  2.48E-03  1.070E+00  1.070E+00  4.369E+02  2.57E+01 0.00E+00 2.568E+01  2.673E-03  5.502E+01 1.09E-01 2.189
    p  4.71E-02  3.810E+00  3.810E+00  1.239E+02  9.78E+00 0.00E+00 9.784E+00  2.229E-02  1.697E+01 3.38E-02 2.445
    p  8.93E-02  5.120E+00  5.120E+00  9.238E+01  7.73E+00 0.00E+00 7.728E+00  3.747E-02  1.313E+01 2.61E-02 2.455
    p  1.56E-01  6.550E+00  6.550E+00  7.237E+01  6.34E+00 0.00E+00 6.337E+00  5.802E-02  1.063E+01 2.11E-02 2.460
    p  2.43E-01  8.210E+00  8.210E+00  5.789E+01  5.28E+00 0.00E+00 5.276E+00  8.687E-02  8.768E+00 1.74E-02 2.463
    p  2.08E-01  9.880E+00  9.880E+00  4.823E+01  4.54E+00 0.00E+00 4.538E+00  1.211E-01  7.494E+00 1.49E-02 2.464
    p  1.61E-01  1.024E+01  1.024E+01  4.657E+01  4.41E+00 0.00E+00 4.407E+00  1.292E-01  7.271E+00 1.45E-02 2.464
    p  8.19E-02  1.119E+01  1.119E+01  4.268E+01  4.10E+00 0.00E+00 4.099E+00  1.515E-01  6.746E+00 1.34E-02 2.465
    p  9.93E-03  1.238E+01  1.238E+01  3.865E+01  3.77E+00 0.00E+00 3.775E+00  1.818E-01  6.195E+00 1.23E-02 2.465
    p  0.00E+00  1.357E+01  1.357E+01  3.532E+01  3.50E+00 0.00E+00 3.502E+00  2.146E-01  5.735E+00 1.14E-02 2.466
  Avg  1.00E-01  8.410E+00  8.410E+00  6.201E+01  5.52E+00 0.00E+00 5.519E+00  9.489E-02  9.253E+00 1.84E-02 2.461
===================================================================================================================
ZEB = (zeff/beta)^2 (Barkas 1963); DPUF = absorbed dose per unit fluence (nGy-cm^2/particle); zf in units of Gy

TABLE 1. Percent (%) cluster yields by complexity, as classified using the scheme of Nikjoo et al. (IJRB 71, 
467-483 1997 and and Radiat. Res. 156, 577-583 2001).
===================================================================================================================
    69.838     BD    - one or more Bd (no Sb)
    28.081     SSB   - Sb (no auxilary damage)
     0.978     SSB+  - two Sb on the same strand
     0.099     2SSB  - two or more Sb on opposite strands separated by at least 10 bp
     0.900     DSB   - two Sb on opposite strands with a separation <= 10 bp
     0.095     DSB+  - DSB accompanied by one (or more) additional Sb within 10 bp separation
     0.009     DSB++ - more than one DSB whether within the 10 bp separation or further apart
     3.692     SSBc  - fraction of complex damage (SSB+ and 2SSB) among SSBs
    33.765     SSBcb - fraction of complex damage (SSB+ and 2SSB) among SSBs; base damage included
    10.303     DSBc  - fraction of complex damage (DSB+ and DSB++) among DSBs
    43.408     DSBcb - fraction of complex damage (DSB+ and DSB++) among DSBs; base damage included
===================================================================================================================

TABLE 2. Number of clusters per cell per Gy.  Cluster yields are for a representative cell containing an average
of 1.000 Gbp (giga basepair) of DNA.  Cluster induction is proportional to absorbed dose up to at least a
hundred or thousand Gy. The category "OTHER" includes all classes of individual and clustered DNA lesion, except
for SSB and DSB.  SEM = standard error of the mean.
===================================================================================================================
Number of --------- DSB ----------   --------- SSB ----------   -------- OTHER ---------   ----- ALL CLUSTERS -----
 lesions    Average        SEM         Average        SEM         Average        SEM         Average        SEM    
===================================================================================================================
   1          ---          ---       8.46270E+01  3.37245E-02   2.53913E+02  8.37559E-02   3.38540E+02  1.08355E-01
   2      2.36117E+00  6.06782E-03   2.97835E+01  2.03497E-02   4.13166E+01  2.34439E-02   7.34613E+01  3.22298E-02
   3      1.15045E+00  4.36174E-03   8.07148E+00  1.27878E-02   6.72855E+00  1.13584E-02   1.59505E+01  1.95205E-02
   4      3.85750E-01  2.60844E-03   1.99730E+00  6.55589E-03   1.09693E+00  4.53783E-03   3.47998E+00  9.17689E-03
   5      1.12383E-01  1.37567E-03   4.71833E-01  3.10304E-03   1.78433E-01  1.78523E-03   7.62650E-01  4.10293E-03
   6      3.12667E-02  7.38666E-04   1.07200E-01  1.43059E-03   2.91500E-02  7.03815E-04   1.67617E-01  1.83635E-03
   7      8.98333E-03  4.01389E-04   2.37333E-02  6.44069E-04   4.91667E-03  2.83983E-04   3.76333E-02  8.40039E-04
   8      1.86667E-03  1.78541E-04   5.36667E-03  3.09868E-04   9.33333E-04  1.24378E-04   8.16667E-03  3.88031E-04
   9      6.33333E-04  1.02550E-04   1.38333E-03  1.51217E-04   1.00000E-04  4.08146E-05   2.11667E-03  1.86637E-04
  10      8.33333E-05  3.72603E-05   2.50000E-04  6.45045E-05   1.66667E-05  1.66667E-05   3.50000E-04  7.62998E-05
  11      6.66667E-05  3.33283E-05   3.33333E-05  2.35690E-05   3.33333E-05  2.35690E-05   1.33333E-04  4.71239E-05
  12          ---          ---           ---          ---           ---          ---           ---          ---
  13      1.66667E-05  1.66667E-05       ---          ---           ---          ---       1.66667E-05  1.66667E-05
  14          ---          ---           ---          ---           ---          ---           ---          ---
  15          ---          ---           ---          ---           ---          ---           ---          ---
  16          ---          ---           ---          ---           ---          ---           ---          ---
  17          ---          ---           ---          ---           ---          ---           ---          ---
  18          ---          ---           ---          ---           ---          ---           ---          ---
  19          ---          ---           ---          ---           ---          ---           ---          ---
  20          ---          ---           ---          ---           ---          ---           ---          ---
  21          ---          ---           ---          ---           ---          ---           ---          ---
  22          ---          ---           ---          ---           ---          ---           ---          ---
  23          ---          ---           ---          ---           ---          ---           ---          ---
  24          ---          ---           ---          ---           ---          ---           ---          ---
  25          ---          ---           ---          ---           ---          ---           ---          ---
  26          ---          ---           ---          ---           ---          ---           ---          ---
  27          ---          ---           ---          ---           ---          ---           ---          ---
  28          ---          ---           ---          ---           ---          ---           ---          ---
  29          ---          ---           ---          ---           ---          ---           ---          ---
  30          ---          ---           ---          ---           ---          ---           ---          ---
  31          ---          ---           ---          ---           ---          ---           ---          ---
  32          ---          ---           ---          ---           ---          ---           ---          ---
  33          ---          ---           ---          ---           ---          ---           ---          ---
  34          ---          ---           ---          ---           ---          ---           ---          ---
  35          ---          ---           ---          ---           ---          ---           ---          ---
  36          ---          ---           ---          ---           ---          ---           ---          ---
  37          ---          ---           ---          ---           ---          ---           ---          ---
  38          ---          ---           ---          ---           ---          ---           ---          ---
  39          ---          ---           ---          ---           ---          ---           ---          ---
  40          ---          ---           ---          ---           ---          ---           ---          ---
  41          ---          ---           ---          ---           ---          ---           ---          ---
  42          ---          ---           ---          ---           ---          ---           ---          ---
  43          ---          ---           ---          ---           ---          ---           ---          ---
  44          ---          ---           ---          ---           ---          ---           ---          ---
  45          ---          ---           ---          ---           ---          ---           ---          ---
  46          ---          ---           ---          ---           ---          ---           ---          ---
  47          ---          ---           ---          ---           ---          ---           ---          ---
  48          ---          ---           ---          ---           ---          ---           ---          ---
  49          ---          ---           ---          ---           ---          ---           ---          ---
  50          ---          ---           ---          ---           ---          ---           ---          ---
 Total    4.05267E+00  8.17393E-03   1.25089E+02  1.84811E-02   3.03269E+02  6.29521E-02   4.32411E+02  6.62417E-02
-------------------------------------------------------------------------------------------------------------------

TABLE 3. Cluster composition (% Sb per cluster)
===================================================================================================================
Number of --------- DSB ----------   --------- SSB ----------   -------- OTHER ---------   ----- ALL CLUSTERS -----
 lesions    Average        SEM         Average        SEM         Average        SEM         Average        SEM    
===================================================================================================================
   1          ---          ---       1.66667E+01  0.00000E+00   0.00000E+00  0.00000E+00   4.16627E+00  9.93113E-04
   2      1.66667E+01  0.00000E+00   8.95758E+00  1.63731E-03   0.00000E+00  0.00000E+00   4.16707E+00  2.07221E-03
   3      1.20226E+01  8.68953E-03   6.52185E+00  3.19586E-03   0.00000E+00  0.00000E+00   4.16655E+00  4.06016E-03
   4      9.82318E+00  1.75328E-02   5.36275E+00  6.52460E-03   0.00000E+00  0.00000E+00   4.16375E+00  8.06980E-03
   5      8.51458E+00  2.90991E-02   4.70653E+00  1.39170E-02   0.00000E+00  0.00000E+00   4.16702E+00  1.71748E-02
   6      7.72961E+00  5.19469E-02   4.31152E+00  2.64900E-02   0.00000E+00  0.00000E+00   4.19698E+00  3.29900E-02
   7      6.98241E+00  9.25555E-02   3.98814E+00  5.04981E-02   0.00000E+00  0.00000E+00   4.16711E+00  5.91766E-02
   8      6.64773E+00  1.98630E-01   4.05093E+00  1.09879E-01   0.00000E+00  0.00000E+00   4.19246E+00  1.19789E-01
   9      5.79922E+00  2.22747E-01   3.61446E+00  1.82095E-01   0.00000E+00  0.00000E+00   4.09740E+00  1.81231E-01
  10      6.00000E+00  1.13039E+00   3.66667E+00  3.70899E-01   0.00000E+00  0.00000E+00   4.04762E+00  4.68187E-01
  11      5.30303E+00  4.37387E-01   3.03030E+00  1.51515E+00   0.00000E+00  0.00000E+00   3.40909E+00  8.94086E-01
  12          ---          ---           ---          ---           ---          ---           ---          ---
  13      5.12820E+00  0.00000E+00       ---          ---           ---          ---       5.12820E+00  0.00000E+00
  14          ---          ---           ---          ---           ---          ---           ---          ---
  15          ---          ---           ---          ---           ---          ---           ---          ---
  16          ---          ---           ---          ---           ---          ---           ---          ---
  17          ---          ---           ---          ---           ---          ---           ---          ---
  18          ---          ---           ---          ---           ---          ---           ---          ---
  19          ---          ---           ---          ---           ---          ---           ---          ---
  20          ---          ---           ---          ---           ---          ---           ---          ---
  21          ---          ---           ---          ---           ---          ---           ---          ---
  22          ---          ---           ---          ---           ---          ---           ---          ---
  23          ---          ---           ---          ---           ---          ---           ---          ---
  24          ---          ---           ---          ---           ---          ---           ---          ---
  25          ---          ---           ---          ---           ---          ---           ---          ---
  26          ---          ---           ---          ---           ---          ---           ---          ---
  27          ---          ---           ---          ---           ---          ---           ---          ---
  28          ---          ---           ---          ---           ---          ---           ---          ---
  29          ---          ---           ---          ---           ---          ---           ---          ---
  30          ---          ---           ---          ---           ---          ---           ---          ---
  31          ---          ---           ---          ---           ---          ---           ---          ---
  32          ---          ---           ---          ---           ---          ---           ---          ---
  33          ---          ---           ---          ---           ---          ---           ---          ---
  34          ---          ---           ---          ---           ---          ---           ---          ---
  35          ---          ---           ---          ---           ---          ---           ---          ---
  36          ---          ---           ---          ---           ---          ---           ---          ---
  37          ---          ---           ---          ---           ---          ---           ---          ---
  38          ---          ---           ---          ---           ---          ---           ---          ---
  39          ---          ---           ---          ---           ---          ---           ---          ---
  40          ---          ---           ---          ---           ---          ---           ---          ---
  41          ---          ---           ---          ---           ---          ---           ---          ---
  42          ---          ---           ---          ---           ---          ---           ---          ---
  43          ---          ---           ---          ---           ---          ---           ---          ---
  44          ---          ---           ---          ---           ---          ---           ---          ---
  45          ---          ---           ---          ---           ---          ---           ---          ---
  46          ---          ---           ---          ---           ---          ---           ---          ---
  47          ---          ---           ---          ---           ---          ---           ---          ---
  48          ---          ---           ---          ---           ---          ---           ---          ---
  49          ---          ---           ---          ---           ---          ---           ---          ---
  50          ---          ---           ---          ---           ---          ---           ---          ---
Average   1.43822E+01  6.67296E-03   1.39363E+01  2.08834E-03   0.00000E+00  0.00000E+00   4.16645E+00  4.46341E-04
-------------------------------------------------------------------------------------------------------------------
NOTES: (% Sb) is the percentage of lesions that are strand breaks.
The number of Sb is ((% Sb)/100)*(# lesions). The number of Bd is (1-(% Sb)/100)*(# lesions).

TABLE 4. Cluster Length (in base pair)
===================================================================================================================
Number of --------- DSB ----------   --------- SSB ----------   -------- OTHER ---------   ----- ALL CLUSTERS -----
 lesions    Average        SEM         Average        SEM         Average        SEM         Average        SEM    
===================================================================================================================
   1          ---          ---       1.66667E-01  0.00000E+00   1.66667E-01  0.00000E+00   1.66667E-01  0.00000E+00
   2      9.22952E-01  1.28010E-03   9.48000E-01  3.30694E-04   9.45918E-01  2.82118E-04   9.46020E-01  2.12286E-04
   3      1.62955E+00  2.62993E-03   1.74292E+00  9.12570E-04   1.72643E+00  9.98976E-04   1.72758E+00  6.37497E-04
   4      2.37009E+00  5.85683E-03   2.53782E+00  2.32405E-03   2.50767E+00  3.34397E-03   2.51016E+00  1.73492E-03
   5      3.13622E+00  1.17224E-02   3.32004E+00  6.15703E-03   3.28116E+00  9.50464E-03   3.28281E+00  4.81504E-03
   6      3.92185E+00  2.35012E-02   4.12102E+00  1.29894E-02   4.06236E+00  2.42910E-02   4.07810E+00  1.07426E-02
   7      4.72617E+00  4.40283E-02   4.90415E+00  3.02025E-02   4.81826E+00  5.88769E-02   4.85047E+00  2.36129E-02
   8      5.43561E+00  1.09292E-01   5.69588E+00  6.41769E-02   5.72917E+00  1.91663E-01   5.63408E+00  5.44284E-02
   9      6.28070E+00  1.89113E-01   6.45984E+00  1.25176E-01   6.47222E+00  3.93033E-01   6.40682E+00  1.00749E-01
  10      7.36667E+00  5.63718E-01   7.54444E+00  2.80526E-01   9.33333E+00  0.00000E+00   7.58730E+00  2.49767E-01
  11      7.79167E+00  6.25000E-01   1.00000E+01  1.16667E+00   9.33333E+00  0.00000E+00   8.72917E+00  5.15569E-01
  12          ---          ---           ---          ---           ---          ---           ---          ---
  13      1.15000E+01  0.00000E+00       ---          ---           ---          ---       1.15000E+01  0.00000E+00
  14          ---          ---           ---          ---           ---          ---           ---          ---
  15          ---          ---           ---          ---           ---          ---           ---          ---
  16          ---          ---           ---          ---           ---          ---           ---          ---
  17          ---          ---           ---          ---           ---          ---           ---          ---
  18          ---          ---           ---          ---           ---          ---           ---          ---
  19          ---          ---           ---          ---           ---          ---           ---          ---
  20          ---          ---           ---          ---           ---          ---           ---          ---
  21          ---          ---           ---          ---           ---          ---           ---          ---
  22          ---          ---           ---          ---           ---          ---           ---          ---
  23          ---          ---           ---          ---           ---          ---           ---          ---
  24          ---          ---           ---          ---           ---          ---           ---          ---
  25          ---          ---           ---          ---           ---          ---           ---          ---
  26          ---          ---           ---          ---           ---          ---           ---          ---
  27          ---          ---           ---          ---           ---          ---           ---          ---
  28          ---          ---           ---          ---           ---          ---           ---          ---
  29          ---          ---           ---          ---           ---          ---           ---          ---
  30          ---          ---           ---          ---           ---          ---           ---          ---
  31          ---          ---           ---          ---           ---          ---           ---          ---
  32          ---          ---           ---          ---           ---          ---           ---          ---
  33          ---          ---           ---          ---           ---          ---           ---          ---
  34          ---          ---           ---          ---           ---          ---           ---          ---
  35          ---          ---           ---          ---           ---          ---           ---          ---
  36          ---          ---           ---          ---           ---          ---           ---          ---
  37          ---          ---           ---          ---           ---          ---           ---          ---
  38          ---          ---           ---          ---           ---          ---           ---          ---
  39          ---          ---           ---          ---           ---          ---           ---          ---
  40          ---          ---           ---          ---           ---          ---           ---          ---
  41          ---          ---           ---          ---           ---          ---           ---          ---
  42          ---          ---           ---          ---           ---          ---           ---          ---
  43          ---          ---           ---          ---           ---          ---           ---          ---
  44          ---          ---           ---          ---           ---          ---           ---          ---
  45          ---          ---           ---          ---           ---          ---           ---          ---
  46          ---          ---           ---          ---           ---          ---           ---          ---
  47          ---          ---           ---          ---           ---          ---           ---          ---
  48          ---          ---           ---          ---           ---          ---           ---          ---
  49          ---          ---           ---          ---           ---          ---           ---          ---
  50          ---          ---           ---          ---           ---          ---           ---          ---
Average   1.35490E+00  1.78404E-03   5.08880E-01  3.30318E-04   3.18436E-01  1.38074E-04   3.83322E-01  1.85440E-04
-------------------------------------------------------------------------------------------------------------------

TABLE 5. NUMBER OF LESIONS DIVIDED BY TWICE THE CLUSTER LENGTH (lesions per nucleotide)
===================================================================================================================
Number of --------- DSB ----------   --------- SSB ----------   -------- OTHER ---------   ----- ALL CLUSTERS -----
 lesions    Average        SEM         Average        SEM         Average        SEM         Average        SEM    
===================================================================================================================
   1          ---          ---       8.33333E-02  0.00000E+00   8.33333E-02  0.00000E+00   8.33333E-02  0.00000E+00
   2      4.48615E-02  1.02878E-04   4.06856E-02  2.22732E-05   4.09754E-02  1.92817E-05   4.09824E-02  1.44515E-05
   3      3.11357E-02  7.40606E-05   2.87052E-02  2.30491E-05   2.90223E-02  2.55699E-05   2.90188E-02  1.64612E-05
   4      2.66631E-02  8.69904E-05   2.46189E-02  3.14605E-05   2.50192E-02  4.70206E-05   2.49724E-02  2.40057E-05
   5      2.44373E-02  1.19230E-04   2.27783E-02  5.44909E-05   2.31161E-02  8.58163E-05   2.31172E-02  4.47963E-05
   6      2.28993E-02  1.67486E-04   2.15444E-02  8.14638E-05   2.20011E-02  1.61978E-04   2.18497E-02  7.04587E-05
   7      2.16609E-02  2.36889E-04   2.10643E-02  1.60096E-04   2.11490E-02  2.82893E-04   2.12239E-02  1.24977E-04
   8      2.14093E-02  4.56412E-04   2.04295E-02  2.72264E-04   2.09047E-02  9.16536E-04   2.07376E-02  2.36279E-04
   9      2.06477E-02  7.04540E-04   2.00072E-02  4.23118E-04   1.96978E-02  1.27808E-03   2.01843E-02  3.51542E-04
  10      1.93116E-02  1.51948E-03   1.87765E-02  7.16488E-04   1.48810E-02  0.00000E+00   1.87184E-02  6.37175E-04
  11      1.99925E-02  1.60281E-03   1.54886E-02  1.80700E-03   1.63690E-02  0.00000E+00   1.79607E-02  1.12727E-03
  12          ---          ---           ---          ---           ---          ---           ---          ---
  13      1.57005E-02  0.00000E+00       ---          ---           ---          ---       1.57005E-02  0.00000E+00
  14          ---          ---           ---          ---           ---          ---           ---          ---
  15          ---          ---           ---          ---           ---          ---           ---          ---
  16          ---          ---           ---          ---           ---          ---           ---          ---
  17          ---          ---           ---          ---           ---          ---           ---          ---
  18          ---          ---           ---          ---           ---          ---           ---          ---
  19          ---          ---           ---          ---           ---          ---           ---          ---
  20          ---          ---           ---          ---           ---          ---           ---          ---
  21          ---          ---           ---          ---           ---          ---           ---          ---
  22          ---          ---           ---          ---           ---          ---           ---          ---
  23          ---          ---           ---          ---           ---          ---           ---          ---
  24          ---          ---           ---          ---           ---          ---           ---          ---
  25          ---          ---           ---          ---           ---          ---           ---          ---
  26          ---          ---           ---          ---           ---          ---           ---          ---
  27          ---          ---           ---          ---           ---          ---           ---          ---
  28          ---          ---           ---          ---           ---          ---           ---          ---
  29          ---          ---           ---          ---           ---          ---           ---          ---
  30          ---          ---           ---          ---           ---          ---           ---          ---
  31          ---          ---           ---          ---           ---          ---           ---          ---
  32          ---          ---           ---          ---           ---          ---           ---          ---
  33          ---          ---           ---          ---           ---          ---           ---          ---
  34          ---          ---           ---          ---           ---          ---           ---          ---
  35          ---          ---           ---          ---           ---          ---           ---          ---
  36          ---          ---           ---          ---           ---          ---           ---          ---
  37          ---          ---           ---          ---           ---          ---           ---          ---
  38          ---          ---           ---          ---           ---          ---           ---          ---
  39          ---          ---           ---          ---           ---          ---           ---          ---
  40          ---          ---           ---          ---           ---          ---           ---          ---
  41          ---          ---           ---          ---           ---          ---           ---          ---
  42          ---          ---           ---          ---           ---          ---           ---          ---
  43          ---          ---           ---          ---           ---          ---           ---          ---
  44          ---          ---           ---          ---           ---          ---           ---          ---
  45          ---          ---           ---          ---           ---          ---           ---          ---
  46          ---          ---           ---          ---           ---          ---           ---          ---
  47          ---          ---           ---          ---           ---          ---           ---          ---
  48          ---          ---           ---          ---           ---          ---           ---          ---
  49          ---          ---           ---          ---           ---          ---           ---          ---
  50          ---          ---           ---          ---           ---          ---           ---          ---
Average   3.84522E-02  6.44227E-05   6.84165E-02  1.20471E-05   7.60946E-02  6.06096E-06   7.35189E-02  6.99993E-06
-------------------------------------------------------------------------------------------------------------------

TABLE 6. Number of clusters per cell per Gy per track.  Cluster yields are for a representative cell containing
an average of 1.000 Gbp (giga basepair) of DNA.  Cluster induction is proportional to absorbed dose up to at least
a hundred or thousand Gy. The category "OTHER" includes all classes of individual and clustered DNA lesion, except
for SSB and DSB.  SEM = standard error of the mean.
===================================================================================================================
Number of --------- DSB ----------   --------- SSB ----------   -------- OTHER ---------   ----- ALL CLUSTERS -----
 lesions    Average        SEM         Average        SEM         Average        SEM         Average        SEM    
===================================================================================================================
   1          ---          ---       1.54183E+00  4.47946E-03   4.62592E+00  1.33958E-02   6.16775E+00  1.78523E-02
   2      4.38200E-02  2.20224E-04   5.51910E-01  2.33143E-03   7.65702E-01  3.20127E-03   1.36143E+00  5.68654E-03
   3      2.17537E-02  1.58273E-04   1.52722E-01  9.64505E-04   1.27454E-01  8.37341E-04   3.01929E-01  1.90458E-03
   4      7.51112E-03  8.48901E-05   3.88914E-02  4.04146E-04   2.13357E-02  2.19655E-04   6.77382E-02  6.70282E-04
   5      2.25833E-03  4.63642E-05   9.54899E-03  1.61809E-04   3.59119E-03  6.72658E-05   1.53985E-02  2.48095E-04
   6      6.59709E-04  2.43768E-05   2.29251E-03  6.61868E-05   6.17598E-04  2.27468E-05   3.56982E-03  9.61522E-05
   7      2.18280E-04  1.57464E-05   5.35050E-04  2.51565E-05   1.09855E-04  7.93043E-06   8.63185E-04  3.92146E-05
   8      4.41868E-05  5.80479E-06   1.43696E-04  1.38929E-05   2.33179E-05  4.07681E-06   2.11201E-04  1.78140E-05
   9      1.79794E-05  3.84293E-06   3.35128E-05  4.76106E-06   2.22300E-06  9.40126E-07   5.37152E-05  6.17869E-06
  10      3.00659E-06  1.91887E-06   7.63390E-06  2.83567E-06   2.90732E-07  0.00000E+00   1.09312E-05  3.43547E-06
  11      4.30750E-06  2.62558E-06   2.38698E-06  1.90896E-06   2.17665E-06  1.85787E-06   8.87113E-06  3.73959E-06
  12          ---          ---           ---          ---           ---          ---           ---          ---
  13      1.82416E-06  0.00000E+00       ---          ---           ---          ---       1.82416E-06  0.00000E+00
  14          ---          ---           ---          ---           ---          ---           ---          ---
  15          ---          ---           ---          ---           ---          ---           ---          ---
  16          ---          ---           ---          ---           ---          ---           ---          ---
  17          ---          ---           ---          ---           ---          ---           ---          ---
  18          ---          ---           ---          ---           ---          ---           ---          ---
  19          ---          ---           ---          ---           ---          ---           ---          ---
  20          ---          ---           ---          ---           ---          ---           ---          ---
  21          ---          ---           ---          ---           ---          ---           ---          ---
  22          ---          ---           ---          ---           ---          ---           ---          ---
  23          ---          ---           ---          ---           ---          ---           ---          ---
  24          ---          ---           ---          ---           ---          ---           ---          ---
  25          ---          ---           ---          ---           ---          ---           ---          ---
  26          ---          ---           ---          ---           ---          ---           ---          ---
  27          ---          ---           ---          ---           ---          ---           ---          ---
  28          ---          ---           ---          ---           ---          ---           ---          ---
  29          ---          ---           ---          ---           ---          ---           ---          ---
  30          ---          ---           ---          ---           ---          ---           ---          ---
  31          ---          ---           ---          ---           ---          ---           ---          ---
  32          ---          ---           ---          ---           ---          ---           ---          ---
  33          ---          ---           ---          ---           ---          ---           ---          ---
  34          ---          ---           ---          ---           ---          ---           ---          ---
  35          ---          ---           ---          ---           ---          ---           ---          ---
  36          ---          ---           ---          ---           ---          ---           ---          ---
  37          ---          ---           ---          ---           ---          ---           ---          ---
  38          ---          ---           ---          ---           ---          ---           ---          ---
  39          ---          ---           ---          ---           ---          ---           ---          ---
  40          ---          ---           ---          ---           ---          ---           ---          ---
  41          ---          ---           ---          ---           ---          ---           ---          ---
  42          ---          ---           ---          ---           ---          ---           ---          ---
  43          ---          ---           ---          ---           ---          ---           ---          ---
  44          ---          ---           ---          ---           ---          ---           ---          ---
  45          ---          ---           ---          ---           ---          ---           ---          ---
  46          ---          ---           ---          ---           ---          ---           ---          ---
  47          ---          ---           ---          ---           ---          ---           ---          ---
  48          ---          ---           ---          ---           ---          ---           ---          ---
  49          ---          ---           ---          ---           ---          ---           ---          ---
  50          ---          ---           ---          ---           ---          ---           ---          ---
 Total    7.62925E-02  4.67692E-04   2.29792E+00  8.15384E-03   5.54476E+00  1.74819E-02   7.91897E+00  2.60248E-02
-------------------------------------------------------------------------------------------------------------------
