# Supplementary material for: A computational method to estimate the relative biological effectiveness and tumor control probability for low-LET proton irradiations
Source: PLoS One. 2026 Mar 20;21(3):e0341352. doi: 10.1371/journal.pone.0341352 (PMC13004361; doi:10.1371/journal.pone.0341352)
Supplement: S1 File — These files include the DSB yields simulated by MCDS and the proton spectra used at different LET positions. Available at: https://nfuedu-my.sharepoint.com/personal/ccchan_nfu_edu_tw/_layouts/15/onedrive.aspx?id=%2Fpersonal%2Fccchan%5Fnfu%5Fedu%5Ftw%2FDocuments%2Fplos%20one&ga=1. (ZIP) [file pone.0341352.s001.zip › MCDS/proton/P3/0.2.out]

===============================
MCDS Version 3.00B  15-JUL-2011
===============================
      1.294     running time (min)
 1.0000E+00     DNA content (Gbp)
 8.0000E+00     Dia. of cell nucleus (um)
      10000     number of cells (nocs)
  987654321     random number seed


MXRF TABLE: Particle types and properties of the (input) mixed radiation field. The hypoxia reduction factor (HRF)
for DSB induction is estimated as [1/(1-pcr)]^2, where pcr = the probability a lesion undergoes chemical repair
for the specified (input) oxygen concentration compared to fully aerobic (100% O2) conditions.  The frequency-mean
specific energy (zf) is for a spherical target representative of the cell nucleus. Radiative losses by the primary
charged particle are assumed non-local and do not not contribute to specific energy or the dose per unit fluence
(DPUF).  The reported stopping power is at the point of entry into the cell nucleus (pO2 = 0.200%).
===================================================================================================================
        Normed   -- Kinetic Energy --               Stopping Power (keV/um)      CSDA       Dosimetry (Gy)    HRF
  Ion     wt       (MeV)     (MeV/A)      zeb     Coll+Nuc  Radiat    Total    Range (cm)   DPUF       zf     DSB
===================================================================================================================
    p  2.48E-03  1.070E+00  1.070E+00  4.369E+02  2.57E+01 0.00E+00 2.568E+01  2.673E-03  5.502E+01 1.09E-01 1.933
    p  4.71E-02  3.810E+00  3.810E+00  1.239E+02  9.78E+00 0.00E+00 9.784E+00  2.229E-02  1.697E+01 3.38E-02 2.128
    p  8.93E-02  5.120E+00  5.120E+00  9.238E+01  7.73E+00 0.00E+00 7.728E+00  3.747E-02  1.313E+01 2.61E-02 2.136
    p  1.56E-01  6.550E+00  6.550E+00  7.237E+01  6.34E+00 0.00E+00 6.337E+00  5.802E-02  1.063E+01 2.11E-02 2.139
    p  2.43E-01  8.210E+00  8.210E+00  5.789E+01  5.28E+00 0.00E+00 5.276E+00  8.687E-02  8.768E+00 1.74E-02 2.141
    p  2.08E-01  9.880E+00  9.880E+00  4.823E+01  4.54E+00 0.00E+00 4.538E+00  1.211E-01  7.494E+00 1.49E-02 2.142
    p  1.61E-01  1.024E+01  1.024E+01  4.657E+01  4.41E+00 0.00E+00 4.407E+00  1.292E-01  7.271E+00 1.45E-02 2.143
    p  8.19E-02  1.119E+01  1.119E+01  4.268E+01  4.10E+00 0.00E+00 4.099E+00  1.515E-01  6.746E+00 1.34E-02 2.143
    p  9.93E-03  1.238E+01  1.238E+01  3.865E+01  3.77E+00 0.00E+00 3.775E+00  1.818E-01  6.195E+00 1.23E-02 2.143
    p  0.00E+00  1.357E+01  1.357E+01  3.532E+01  3.50E+00 0.00E+00 3.502E+00  2.146E-01  5.735E+00 1.14E-02 2.144
  Avg  1.00E-01  8.410E+00  8.410E+00  6.201E+01  5.52E+00 0.00E+00 5.519E+00  9.489E-02  9.253E+00 1.84E-02 2.140
===================================================================================================================
ZEB = (zeff/beta)^2 (Barkas 1963); DPUF = absorbed dose per unit fluence (nGy-cm^2/particle); zf in units of Gy

TABLE 1. Percent (%) cluster yields by complexity, as classified using the scheme of Nikjoo et al. (IJRB 71, 
467-483 1997 and and Radiat. Res. 156, 577-583 2001).
===================================================================================================================
    69.440     BD    - one or more Bd (no Sb)
    28.292     SSB   - Sb (no auxilary damage)
     1.060     SSB+  - two Sb on the same strand
     0.115     2SSB  - two or more Sb on opposite strands separated by at least 10 bp
     0.970     DSB   - two Sb on opposite strands with a separation <= 10 bp
     0.111     DSB+  - DSB accompanied by one (or more) additional Sb within 10 bp separation
     0.011     DSB++ - more than one DSB whether within the 10 bp separation or further apart
     3.984     SSBc  - fraction of complex damage (SSB+ and 2SSB) among SSBs
    35.662     SSBcb - fraction of complex damage (SSB+ and 2SSB) among SSBs; base damage included
    11.093     DSBc  - fraction of complex damage (DSB+ and DSB++) among DSBs
    45.951     DSBcb - fraction of complex damage (DSB+ and DSB++) among DSBs; base damage included
===================================================================================================================

TABLE 2. Number of clusters per cell per Gy.  Cluster yields are for a representative cell containing an average
of 1.000 Gbp (giga basepair) of DNA.  Cluster induction is proportional to absorbed dose up to at least a
hundred or thousand Gy. The category "OTHER" includes all classes of individual and clustered DNA lesion, except
for SSB and DSB.  SEM = standard error of the mean.
===================================================================================================================
Number of --------- DSB ----------   --------- SSB ----------   -------- OTHER ---------   ----- ALL CLUSTERS -----
 lesions    Average        SEM         Average        SEM         Average        SEM         Average        SEM    
===================================================================================================================
   1          ---          ---       8.75861E+01  3.60997E-02   2.62779E+02  9.09780E-02   3.50365E+02  1.17962E-01
   2      2.60178E+00  6.39427E-03   3.27650E+01  2.12447E-02   4.54766E+01  2.42168E-02   8.08435E+01  3.29625E-02
   3      1.35338E+00  4.74788E-03   9.45372E+00  1.37091E-02   7.87572E+00  1.22320E-02   1.86828E+01  2.09132E-02
   4      4.85283E-01  2.93930E-03   2.47647E+00  7.18751E-03   1.36672E+00  5.14321E-03   4.32847E+00  1.03218E-02
   5      1.50367E-01  1.63922E-03   6.17750E-01  3.59151E-03   2.39000E-01  2.08833E-03   1.00712E+00  4.86619E-03
   6      4.39167E-02  8.56177E-04   1.49967E-01  1.69482E-03   4.08667E-02  8.53918E-04   2.34750E-01  2.21209E-03
   7      1.15833E-02  4.46209E-04   3.67333E-02  8.21665E-04   8.30000E-03  3.75370E-04   5.66167E-02  1.04528E-03
   8      3.16667E-03  2.31186E-04   8.65000E-03  3.82287E-04   1.35000E-03  1.49399E-04   1.31667E-02  4.85820E-04
   9      9.50000E-04  1.27673E-04   2.05000E-03  1.92571E-04   1.33333E-04  4.71239E-05   3.13333E-03  2.40651E-04
  10      2.16667E-04  6.00565E-05   4.83333E-04  8.96270E-05   6.66667E-05  3.33283E-05   7.66667E-04  1.12784E-04
  11      1.16667E-04  4.40826E-05   1.83333E-04  5.52494E-05       ---          ---       3.00000E-04  7.06505E-05
  12          ---          ---       3.33333E-05  2.35690E-05       ---          ---       3.33333E-05  2.35690E-05
  13          ---          ---           ---          ---           ---          ---           ---          ---
  14      1.66667E-05  1.66667E-05       ---          ---           ---          ---       1.66667E-05  1.66667E-05
  15      1.66667E-05  1.66667E-05       ---          ---           ---          ---       1.66667E-05  1.66667E-05
  16          ---          ---           ---          ---           ---          ---           ---          ---
  17          ---          ---           ---          ---           ---          ---           ---          ---
  18          ---          ---           ---          ---           ---          ---           ---          ---
  19          ---          ---           ---          ---           ---          ---           ---          ---
  20          ---          ---           ---          ---           ---          ---           ---          ---
  21          ---          ---           ---          ---           ---          ---           ---          ---
  22          ---          ---           ---          ---           ---          ---           ---          ---
  23          ---          ---           ---          ---           ---          ---           ---          ---
  24          ---          ---           ---          ---           ---          ---           ---          ---
  25          ---          ---           ---          ---           ---          ---           ---          ---
  26          ---          ---           ---          ---           ---          ---           ---          ---
  27          ---          ---           ---          ---           ---          ---           ---          ---
  28          ---          ---           ---          ---           ---          ---           ---          ---
  29          ---          ---           ---          ---           ---          ---           ---          ---
  30          ---          ---           ---          ---           ---          ---           ---          ---
  31          ---          ---           ---          ---           ---          ---           ---          ---
  32          ---          ---           ---          ---           ---          ---           ---          ---
  33          ---          ---           ---          ---           ---          ---           ---          ---
  34          ---          ---           ---          ---           ---          ---           ---          ---
  35          ---          ---           ---          ---           ---          ---           ---          ---
  36          ---          ---           ---          ---           ---          ---           ---          ---
  37          ---          ---           ---          ---           ---          ---           ---          ---
  38          ---          ---           ---          ---           ---          ---           ---          ---
  39          ---          ---           ---          ---           ---          ---           ---          ---
  40          ---          ---           ---          ---           ---          ---           ---          ---
  41          ---          ---           ---          ---           ---          ---           ---          ---
  42          ---          ---           ---          ---           ---          ---           ---          ---
  43          ---          ---           ---          ---           ---          ---           ---          ---
  44          ---          ---           ---          ---           ---          ---           ---          ---
  45          ---          ---           ---          ---           ---          ---           ---          ---
  46          ---          ---           ---          ---           ---          ---           ---          ---
  47          ---          ---           ---          ---           ---          ---           ---          ---
  48          ---          ---           ---          ---           ---          ---           ---          ---
  49          ---          ---           ---          ---           ---          ---           ---          ---
  50          ---          ---           ---          ---           ---          ---           ---          ---
 Total    4.65080E+00  8.64903E-03   1.33097E+02  1.97179E-02   3.17788E+02  7.01224E-02   4.55536E+02  7.43458E-02
-------------------------------------------------------------------------------------------------------------------

TABLE 3. Cluster composition (% Sb per cluster)
===================================================================================================================
Number of --------- DSB ----------   --------- SSB ----------   -------- OTHER ---------   ----- ALL CLUSTERS -----
 lesions    Average        SEM         Average        SEM         Average        SEM         Average        SEM    
===================================================================================================================
   1          ---          ---       1.66667E+01  0.00000E+00   0.00000E+00  0.00000E+00   4.16643E+00  9.97129E-04
   2      1.66667E+01  0.00000E+00   8.95808E+00  1.55608E-03   0.00000E+00  0.00000E+00   4.16668E+00  1.98062E-03
   3      1.20151E+01  7.73463E-03   6.51843E+00  2.94592E-03   0.00000E+00  0.00000E+00   4.16937E+00  3.77703E-03
   4      9.84261E+00  1.54314E-02   5.35729E+00  5.73024E-03   0.00000E+00  0.00000E+00   4.16800E+00  7.17126E-03
   5      8.50538E+00  2.57496E-02   4.69911E+00  1.21929E-02   0.00000E+00  0.00000E+00   4.14999E+00  1.48701E-02
   6      7.67895E+00  4.33216E-02   4.31864E+00  2.29088E-02   0.00000E+00  0.00000E+00   4.19911E+00  2.83169E-02
   7      7.05174E+00  7.84984E-02   4.03356E+00  4.12103E-02   0.00000E+00  0.00000E+00   4.04951E+00  4.89756E-02
   8      6.62322E+00  1.52859E-01   3.74751E+00  7.87854E-02   0.00000E+00  0.00000E+00   4.06498E+00  9.20160E-02
   9      6.29960E+00  2.45680E-01   3.44476E+00  1.58347E-01   0.00000E+00  0.00000E+00   4.15546E+00  1.71699E-01
  10      6.79487E+00  6.38885E-01   3.21839E+00  2.73474E-01   0.00000E+00  0.00000E+00   3.94928E+00  3.85453E-01
  11      7.14286E+00  7.17884E-01   3.71901E+00  5.54397E-01       ---          ---       5.05051E+00  5.87455E-01
  12          ---          ---       4.16667E+00  1.38889E+00       ---          ---       4.16667E+00  1.38889E+00
  13          ---          ---           ---          ---           ---          ---           ---          ---
  14      5.95238E+00  0.00000E+00       ---          ---           ---          ---       5.95238E+00  0.00000E+00
  15      3.33333E+00  0.00000E+00       ---          ---           ---          ---       3.33333E+00  0.00000E+00
  16          ---          ---           ---          ---           ---          ---           ---          ---
  17          ---          ---           ---          ---           ---          ---           ---          ---
  18          ---          ---           ---          ---           ---          ---           ---          ---
  19          ---          ---           ---          ---           ---          ---           ---          ---
  20          ---          ---           ---          ---           ---          ---           ---          ---
  21          ---          ---           ---          ---           ---          ---           ---          ---
  22          ---          ---           ---          ---           ---          ---           ---          ---
  23          ---          ---           ---          ---           ---          ---           ---          ---
  24          ---          ---           ---          ---           ---          ---           ---          ---
  25          ---          ---           ---          ---           ---          ---           ---          ---
  26          ---          ---           ---          ---           ---          ---           ---          ---
  27          ---          ---           ---          ---           ---          ---           ---          ---
  28          ---          ---           ---          ---           ---          ---           ---          ---
  29          ---          ---           ---          ---           ---          ---           ---          ---
  30          ---          ---           ---          ---           ---          ---           ---          ---
  31          ---          ---           ---          ---           ---          ---           ---          ---
  32          ---          ---           ---          ---           ---          ---           ---          ---
  33          ---          ---           ---          ---           ---          ---           ---          ---
  34          ---          ---           ---          ---           ---          ---           ---          ---
  35          ---          ---           ---          ---           ---          ---           ---          ---
  36          ---          ---           ---          ---           ---          ---           ---          ---
  37          ---          ---           ---          ---           ---          ---           ---          ---
  38          ---          ---           ---          ---           ---          ---           ---          ---
  39          ---          ---           ---          ---           ---          ---           ---          ---
  40          ---          ---           ---          ---           ---          ---           ---          ---
  41          ---          ---           ---          ---           ---          ---           ---          ---
  42          ---          ---           ---          ---           ---          ---           ---          ---
  43          ---          ---           ---          ---           ---          ---           ---          ---
  44          ---          ---           ---          ---           ---          ---           ---          ---
  45          ---          ---           ---          ---           ---          ---           ---          ---
  46          ---          ---           ---          ---           ---          ---           ---          ---
  47          ---          ---           ---          ---           ---          ---           ---          ---
  48          ---          ---           ---          ---           ---          ---           ---          ---
  49          ---          ---           ---          ---           ---          ---           ---          ---
  50          ---          ---           ---          ---           ---          ---           ---          ---
Average   1.42263E+01  6.37695E-03   1.37627E+01  2.12496E-03   0.00000E+00  0.00000E+00   4.16655E+00  4.44155E-04
-------------------------------------------------------------------------------------------------------------------
NOTES: (% Sb) is the percentage of lesions that are strand breaks.
The number of Sb is ((% Sb)/100)*(# lesions). The number of Bd is (1-(% Sb)/100)*(# lesions).

TABLE 4. Cluster Length (in base pair)
===================================================================================================================
Number of --------- DSB ----------   --------- SSB ----------   -------- OTHER ---------   ----- ALL CLUSTERS -----
 lesions    Average        SEM         Average        SEM         Average        SEM         Average        SEM    
===================================================================================================================
   1          ---          ---       1.66667E-01  0.00000E+00   1.66667E-01  0.00000E+00   1.66667E-01  0.00000E+00
   2      9.20013E-01  1.20794E-03   9.45940E-01  3.22250E-04   9.43618E-01  2.68547E-04   9.43803E-01  2.04303E-04
   3      1.62055E+00  2.35555E-03   1.73853E+00  8.51139E-04   1.72140E+00  9.25008E-04   1.72282E+00  6.02627E-04
   4      2.36331E+00  5.27602E-03   2.52873E+00  2.06085E-03   2.50416E+00  2.91252E-03   2.50195E+00  1.54227E-03
   5      3.13285E+00  1.04259E-02   3.30722E+00  5.42237E-03   3.26854E+00  8.30615E-03   3.27154E+00  4.09632E-03
   6      3.88613E+00  2.00896E-02   4.11349E+00  1.13222E-02   4.04955E+00  2.04435E-02   4.05954E+00  9.50612E-03
   7      4.66369E+00  4.06592E-02   4.88743E+00  2.40095E-02   4.87102E+00  4.98537E-02   4.83481E+00  1.96326E-02
   8      5.40107E+00  8.18813E-02   5.67580E+00  4.92904E-02   5.63580E+00  1.48671E-01   5.60714E+00  4.13952E-02
   9      6.08482E+00  1.44142E-01   6.39713E+00  1.12988E-01   6.56250E+00  4.42012E-01   6.33147E+00  8.82486E-02
  10      6.98718E+00  4.48351E-01   7.05172E+00  3.05387E-01   7.16667E+00  6.41901E-01   7.04348E+00  2.32748E-01
  11      8.21429E+00  3.42559E-01   8.54545E+00  5.26611E-01       ---          ---       8.41667E+00  3.42534E-01
  12          ---          ---       9.91667E+00  1.08333E+00       ---          ---       9.91667E+00  1.08333E+00
  13          ---          ---           ---          ---           ---          ---           ---          ---
  14      1.16667E+01  0.00000E+00       ---          ---           ---          ---       1.16667E+01  0.00000E+00
  15      8.33333E+00  0.00000E+00       ---          ---           ---          ---       8.33333E+00  0.00000E+00
  16          ---          ---           ---          ---           ---          ---           ---          ---
  17          ---          ---           ---          ---           ---          ---           ---          ---
  18          ---          ---           ---          ---           ---          ---           ---          ---
  19          ---          ---           ---          ---           ---          ---           ---          ---
  20          ---          ---           ---          ---           ---          ---           ---          ---
  21          ---          ---           ---          ---           ---          ---           ---          ---
  22          ---          ---           ---          ---           ---          ---           ---          ---
  23          ---          ---           ---          ---           ---          ---           ---          ---
  24          ---          ---           ---          ---           ---          ---           ---          ---
  25          ---          ---           ---          ---           ---          ---           ---          ---
  26          ---          ---           ---          ---           ---          ---           ---          ---
  27          ---          ---           ---          ---           ---          ---           ---          ---
  28          ---          ---           ---          ---           ---          ---           ---          ---
  29          ---          ---           ---          ---           ---          ---           ---          ---
  30          ---          ---           ---          ---           ---          ---           ---          ---
  31          ---          ---           ---          ---           ---          ---           ---          ---
  32          ---          ---           ---          ---           ---          ---           ---          ---
  33          ---          ---           ---          ---           ---          ---           ---          ---
  34          ---          ---           ---          ---           ---          ---           ---          ---
  35          ---          ---           ---          ---           ---          ---           ---          ---
  36          ---          ---           ---          ---           ---          ---           ---          ---
  37          ---          ---           ---          ---           ---          ---           ---          ---
  38          ---          ---           ---          ---           ---          ---           ---          ---
  39          ---          ---           ---          ---           ---          ---           ---          ---
  40          ---          ---           ---          ---           ---          ---           ---          ---
  41          ---          ---           ---          ---           ---          ---           ---          ---
  42          ---          ---           ---          ---           ---          ---           ---          ---
  43          ---          ---           ---          ---           ---          ---           ---          ---
  44          ---          ---           ---          ---           ---          ---           ---          ---
  45          ---          ---           ---          ---           ---          ---           ---          ---
  46          ---          ---           ---          ---           ---          ---           ---          ---
  47          ---          ---           ---          ---           ---          ---           ---          ---
  48          ---          ---           ---          ---           ---          ---           ---          ---
  49          ---          ---           ---          ---           ---          ---           ---          ---
  50          ---          ---           ---          ---           ---          ---           ---          ---
Average   1.38570E+00  1.71029E-03   5.35035E-01  3.41944E-04   3.29667E-01  1.43269E-04   4.00540E-01  1.95248E-04
-------------------------------------------------------------------------------------------------------------------

TABLE 5. NUMBER OF LESIONS DIVIDED BY TWICE THE CLUSTER LENGTH (lesions per nucleotide)
===================================================================================================================
Number of --------- DSB ----------   --------- SSB ----------   -------- OTHER ---------   ----- ALL CLUSTERS -----
 lesions    Average        SEM         Average        SEM         Average        SEM         Average        SEM    
===================================================================================================================
   1          ---          ---       8.33333E-02  0.00000E+00   8.33333E-02  0.00000E+00   8.33333E-02  0.00000E+00
   2      4.49307E-02  9.66359E-05   4.07757E-02  2.17114E-05   4.10947E-02  1.84771E-05   4.10881E-02  1.39463E-05
   3      3.13234E-02  6.70369E-05   2.87902E-02  2.16042E-05   2.91425E-02  2.36568E-05   2.91206E-02  1.54643E-05
   4      2.68866E-02  8.32392E-05   2.47067E-02  2.82684E-05   2.50104E-02  4.03028E-05   2.50557E-02  2.16509E-05
   5      2.44818E-02  1.04905E-04   2.29091E-02  4.81685E-05   2.32196E-02  7.94061E-05   2.32221E-02  3.79690E-05
   6      2.31411E-02  1.44194E-04   2.16391E-02  7.28332E-05   2.20155E-02  1.33817E-04   2.19931E-02  6.27452E-05
   7      2.21244E-02  2.32369E-04   2.10521E-02  1.23099E-04   2.11382E-02  2.51810E-04   2.12957E-02  1.02025E-04
   8      2.15362E-02  3.54041E-04   2.04484E-02  2.09060E-04   2.11561E-02  7.59290E-04   2.07790E-02  1.81760E-04
   9      2.12613E-02  5.64418E-04   2.03945E-02  4.10719E-04   1.97885E-02  1.61827E-03   2.05467E-02  3.25606E-04
  10      2.09801E-02  1.46030E-03   2.07657E-02  9.19421E-04   1.98601E-02  1.79162E-03   2.07475E-02  7.16088E-04
  11      1.88077E-02  8.38689E-04   1.86008E-02  1.18320E-03       ---          ---       1.86812E-02  7.74855E-04
  12          ---          ---       1.70097E-02  1.85820E-03       ---          ---       1.70097E-02  1.85820E-03
  13          ---          ---           ---          ---           ---          ---           ---          ---
  14      1.66667E-02  0.00000E+00       ---          ---           ---          ---       1.66667E-02  0.00000E+00
  15      2.50000E-02  0.00000E+00       ---          ---           ---          ---       2.50000E-02  0.00000E+00
  16          ---          ---           ---          ---           ---          ---           ---          ---
  17          ---          ---           ---          ---           ---          ---           ---          ---
  18          ---          ---           ---          ---           ---          ---           ---          ---
  19          ---          ---           ---          ---           ---          ---           ---          ---
  20          ---          ---           ---          ---           ---          ---           ---          ---
  21          ---          ---           ---          ---           ---          ---           ---          ---
  22          ---          ---           ---          ---           ---          ---           ---          ---
  23          ---          ---           ---          ---           ---          ---           ---          ---
  24          ---          ---           ---          ---           ---          ---           ---          ---
  25          ---          ---           ---          ---           ---          ---           ---          ---
  26          ---          ---           ---          ---           ---          ---           ---          ---
  27          ---          ---           ---          ---           ---          ---           ---          ---
  28          ---          ---           ---          ---           ---          ---           ---          ---
  29          ---          ---           ---          ---           ---          ---           ---          ---
  30          ---          ---           ---          ---           ---          ---           ---          ---
  31          ---          ---           ---          ---           ---          ---           ---          ---
  32          ---          ---           ---          ---           ---          ---           ---          ---
  33          ---          ---           ---          ---           ---          ---           ---          ---
  34          ---          ---           ---          ---           ---          ---           ---          ---
  35          ---          ---           ---          ---           ---          ---           ---          ---
  36          ---          ---           ---          ---           ---          ---           ---          ---
  37          ---          ---           ---          ---           ---          ---           ---          ---
  38          ---          ---           ---          ---           ---          ---           ---          ---
  39          ---          ---           ---          ---           ---          ---           ---          ---
  40          ---          ---           ---          ---           ---          ---           ---          ---
  41          ---          ---           ---          ---           ---          ---           ---          ---
  42          ---          ---           ---          ---           ---          ---           ---          ---
  43          ---          ---           ---          ---           ---          ---           ---          ---
  44          ---          ---           ---          ---           ---          ---           ---          ---
  45          ---          ---           ---          ---           ---          ---           ---          ---
  46          ---          ---           ---          ---           ---          ---           ---          ---
  47          ---          ---           ---          ---           ---          ---           ---          ---
  48          ---          ---           ---          ---           ---          ---           ---          ---
  49          ---          ---           ---          ---           ---          ---           ---          ---
  50          ---          ---           ---          ---           ---          ---           ---          ---
Average   3.81547E-02  5.85085E-05   6.75156E-02  1.21559E-05   7.56299E-02  6.13843E-06   7.28745E-02  7.12381E-06
-------------------------------------------------------------------------------------------------------------------

TABLE 6. Number of clusters per cell per Gy per track.  Cluster yields are for a representative cell containing
an average of 1.000 Gbp (giga basepair) of DNA.  Cluster induction is proportional to absorbed dose up to at least
a hundred or thousand Gy. The category "OTHER" includes all classes of individual and clustered DNA lesion, except
for SSB and DSB.  SEM = standard error of the mean.
===================================================================================================================
Number of --------- DSB ----------   --------- SSB ----------   -------- OTHER ---------   ----- ALL CLUSTERS -----
 lesions    Average        SEM         Average        SEM         Average        SEM         Average        SEM    
===================================================================================================================
   1          ---          ---       1.59473E+00  4.57349E-03   4.78407E+00  1.36269E-02   6.37880E+00  1.81757E-02
   2      4.81237E-02  2.27094E-04   6.06604E-01  2.48883E-03   8.41721E-01  3.42241E-03   1.49645E+00  6.06750E-03
   3      2.55394E-02  1.69915E-04   1.78509E-01  1.09390E-03   1.48706E-01  8.88164E-04   3.52754E-01  2.09541E-03
   4      9.40548E-03  1.05687E-04   4.79630E-02  4.47060E-04   2.65638E-02  2.67231E-04   8.39322E-02  7.76990E-04
   5      3.04897E-03  5.99448E-05   1.24368E-02  1.98250E-04   4.81672E-03  8.62648E-05   2.03024E-02  3.17682E-04
   6      9.13718E-04  2.60666E-05   3.16858E-03  8.05919E-05   8.68296E-04  3.02020E-05   4.95060E-03  1.18640E-04
   7      2.60595E-04  1.46066E-05   8.13775E-04  3.28881E-05   1.94783E-04  1.33564E-05   1.26915E-03  4.75774E-05
   8      7.96101E-05  8.79795E-06   2.05365E-04  1.32964E-05   3.25438E-05  4.49163E-06   3.17519E-04  2.03514E-05
   9      2.94565E-05  5.82916E-06   5.86150E-05  8.93852E-06   2.69868E-06  9.90654E-07   9.07702E-05  1.21550E-05
  10      8.39992E-06  3.29590E-06   1.43368E-05  3.65290E-06   1.15761E-06  5.85851E-07   2.38943E-05  4.95182E-06
  11      2.42689E-06  9.24761E-07   8.43234E-06  3.34190E-06       ---          ---       1.08592E-05  3.46690E-06
  12          ---          ---       2.07265E-06  1.84099E-06       ---          ---       2.07265E-06  1.84099E-06
  13          ---          ---           ---          ---           ---          ---           ---          ---
  14      1.82416E-06  0.00000E+00       ---          ---           ---          ---       1.82416E-06  0.00000E+00
  15      2.41072E-07  0.00000E+00       ---          ---           ---          ---       2.41072E-07  0.00000E+00
  16          ---          ---           ---          ---           ---          ---           ---          ---
  17          ---          ---           ---          ---           ---          ---           ---          ---
  18          ---          ---           ---          ---           ---          ---           ---          ---
  19          ---          ---           ---          ---           ---          ---           ---          ---
  20          ---          ---           ---          ---           ---          ---           ---          ---
  21          ---          ---           ---          ---           ---          ---           ---          ---
  22          ---          ---           ---          ---           ---          ---           ---          ---
  23          ---          ---           ---          ---           ---          ---           ---          ---
  24          ---          ---           ---          ---           ---          ---           ---          ---
  25          ---          ---           ---          ---           ---          ---           ---          ---
  26          ---          ---           ---          ---           ---          ---           ---          ---
  27          ---          ---           ---          ---           ---          ---           ---          ---
  28          ---          ---           ---          ---           ---          ---           ---          ---
  29          ---          ---           ---          ---           ---          ---           ---          ---
  30          ---          ---           ---          ---           ---          ---           ---          ---
  31          ---          ---           ---          ---           ---          ---           ---          ---
  32          ---          ---           ---          ---           ---          ---           ---          ---
  33          ---          ---           ---          ---           ---          ---           ---          ---
  34          ---          ---           ---          ---           ---          ---           ---          ---
  35          ---          ---           ---          ---           ---          ---           ---          ---
  36          ---          ---           ---          ---           ---          ---           ---          ---
  37          ---          ---           ---          ---           ---          ---           ---          ---
  38          ---          ---           ---          ---           ---          ---           ---          ---
  39          ---          ---           ---          ---           ---          ---           ---          ---
  40          ---          ---           ---          ---           ---          ---           ---          ---
  41          ---          ---           ---          ---           ---          ---           ---          ---
  42          ---          ---           ---          ---           ---          ---           ---          ---
  43          ---          ---           ---          ---           ---          ---           ---          ---
  44          ---          ---           ---          ---           ---          ---           ---          ---
  45          ---          ---           ---          ---           ---          ---           ---          ---
  46          ---          ---           ---          ---           ---          ---           ---          ---
  47          ---          ---           ---          ---           ---          ---           ---          ---
  48          ---          ---           ---          ---           ---          ---           ---          ---
  49          ---          ---           ---          ---           ---          ---           ---          ---
  50          ---          ---           ---          ---           ---          ---           ---          ---
 Total    8.74138E-02  5.12755E-04   2.44451E+00  8.62423E-03   5.80698E+00  1.80607E-02   8.33890E+00  2.71150E-02
-------------------------------------------------------------------------------------------------------------------
