# Supplementary material for: A computational method to estimate the relative biological effectiveness and tumor control probability for low-LET proton irradiations
Source: PLoS One. 2026 Mar 20;21(3):e0341352. doi: 10.1371/journal.pone.0341352 (PMC13004361; doi:10.1371/journal.pone.0341352)
Supplement: S1 File — These files include the DSB yields simulated by MCDS and the proton spectra used at different LET positions. Available at: https://nfuedu-my.sharepoint.com/personal/ccchan_nfu_edu_tw/_layouts/15/onedrive.aspx?id=%2Fpersonal%2Fccchan%5Fnfu%5Fedu%5Ftw%2FDocuments%2Fplos%20one&ga=1. (ZIP) [file pone.0341352.s001.zip › MCDS/proton/P3/0.4.out]

===============================
MCDS Version 3.00B  15-JUL-2011
===============================
      1.285     running time (min)
 1.0000E+00     DNA content (Gbp)
 8.0000E+00     Dia. of cell nucleus (um)
      10000     number of cells (nocs)
  987654321     random number seed


MXRF TABLE: Particle types and properties of the (input) mixed radiation field. The hypoxia reduction factor (HRF)
for DSB induction is estimated as [1/(1-pcr)]^2, where pcr = the probability a lesion undergoes chemical repair
for the specified (input) oxygen concentration compared to fully aerobic (100% O2) conditions.  The frequency-mean
specific energy (zf) is for a spherical target representative of the cell nucleus. Radiative losses by the primary
charged particle are assumed non-local and do not not contribute to specific energy or the dose per unit fluence
(DPUF).  The reported stopping power is at the point of entry into the cell nucleus (pO2 = 0.400%).
===================================================================================================================
        Normed   -- Kinetic Energy --               Stopping Power (keV/um)      CSDA       Dosimetry (Gy)    HRF
  Ion     wt       (MeV)     (MeV/A)      zeb     Coll+Nuc  Radiat    Total    Range (cm)   DPUF       zf     DSB
===================================================================================================================
    p  2.48E-03  1.070E+00  1.070E+00  4.369E+02  2.57E+01 0.00E+00 2.568E+01  2.673E-03  5.502E+01 1.09E-01 1.650
    p  4.71E-02  3.810E+00  3.810E+00  1.239E+02  9.78E+00 0.00E+00 9.784E+00  2.229E-02  1.697E+01 3.38E-02 1.780
    p  8.93E-02  5.120E+00  5.120E+00  9.238E+01  7.73E+00 0.00E+00 7.728E+00  3.747E-02  1.313E+01 2.61E-02 1.785
    p  1.56E-01  6.550E+00  6.550E+00  7.237E+01  6.34E+00 0.00E+00 6.337E+00  5.802E-02  1.063E+01 2.11E-02 1.788
    p  2.43E-01  8.210E+00  8.210E+00  5.789E+01  5.28E+00 0.00E+00 5.276E+00  8.687E-02  8.768E+00 1.74E-02 1.789
    p  2.08E-01  9.880E+00  9.880E+00  4.823E+01  4.54E+00 0.00E+00 4.538E+00  1.211E-01  7.494E+00 1.49E-02 1.790
    p  1.61E-01  1.024E+01  1.024E+01  4.657E+01  4.41E+00 0.00E+00 4.407E+00  1.292E-01  7.271E+00 1.45E-02 1.790
    p  8.19E-02  1.119E+01  1.119E+01  4.268E+01  4.10E+00 0.00E+00 4.099E+00  1.515E-01  6.746E+00 1.34E-02 1.790
    p  9.93E-03  1.238E+01  1.238E+01  3.865E+01  3.77E+00 0.00E+00 3.775E+00  1.818E-01  6.195E+00 1.23E-02 1.791
    p  0.00E+00  1.357E+01  1.357E+01  3.532E+01  3.50E+00 0.00E+00 3.502E+00  2.146E-01  5.735E+00 1.14E-02 1.791
  Avg  1.00E-01  8.410E+00  8.410E+00  6.201E+01  5.52E+00 0.00E+00 5.519E+00  9.489E-02  9.253E+00 1.84E-02 1.788
===================================================================================================================
ZEB = (zeff/beta)^2 (Barkas 1963); DPUF = absorbed dose per unit fluence (nGy-cm^2/particle); zf in units of Gy

TABLE 1. Percent (%) cluster yields by complexity, as classified using the scheme of Nikjoo et al. (IJRB 71, 
467-483 1997 and and Radiat. Res. 156, 577-583 2001).
===================================================================================================================
    68.891     BD    - one or more Bd (no Sb)
    28.571     SSB   - Sb (no auxilary damage)
     1.183     SSB+  - two Sb on the same strand
     0.140     2SSB  - two or more Sb on opposite strands separated by at least 10 bp
     1.065     DSB   - two Sb on opposite strands with a separation <= 10 bp
     0.135     DSB+  - DSB accompanied by one (or more) additional Sb within 10 bp separation
     0.015     DSB++ - more than one DSB whether within the 10 bp separation or further apart
     4.422     SSBc  - fraction of complex damage (SSB+ and 2SSB) among SSBs
    38.184     SSBcb - fraction of complex damage (SSB+ and 2SSB) among SSBs; base damage included
    12.279     DSBc  - fraction of complex damage (DSB+ and DSB++) among DSBs
    48.881     DSBcb - fraction of complex damage (DSB+ and DSB++) among DSBs; base damage included
===================================================================================================================

TABLE 2. Number of clusters per cell per Gy.  Cluster yields are for a representative cell containing an average
of 1.000 Gbp (giga basepair) of DNA.  Cluster induction is proportional to absorbed dose up to at least a
hundred or thousand Gy. The category "OTHER" includes all classes of individual and clustered DNA lesion, except
for SSB and DSB.  SEM = standard error of the mean.
===================================================================================================================
Number of --------- DSB ----------   --------- SSB ----------   -------- OTHER ---------   ----- ALL CLUSTERS -----
 lesions    Average        SEM         Average        SEM         Average        SEM         Average        SEM    
===================================================================================================================
   1          ---          ---       9.12276E+01  3.97009E-02   2.73571E+02  1.01308E-01   3.64799E+02  1.31643E-01
   2      2.93267E+00  6.69021E-03   3.68824E+01  2.20662E-02   5.12130E+01  2.51595E-02   9.10281E+01  3.37772E-02
   3      1.64630E+00  5.21175E-03   1.15077E+01  1.49587E-02   9.59748E+00  1.34109E-02   2.27514E+01  2.28476E-02
   4      6.36050E-01  3.34787E-03   3.25413E+00  8.24082E-03   1.79932E+00  5.83016E-03   5.68950E+00  1.17422E-02
   5      2.16783E-01  1.97091E-03   8.83733E-01  4.30098E-03   3.39717E-01  2.47232E-03   1.44023E+00  5.83920E-03
   6      6.54833E-02  1.07493E-03   2.32700E-01  2.11580E-03   6.41500E-02  1.07211E-03   3.62333E-01  2.77669E-03
   7      2.01000E-02  5.96444E-04   5.77833E-02  1.04022E-03   1.20167E-02  4.56159E-04   8.99000E-02  1.35269E-03
   8      6.18333E-03  3.27988E-04   1.54833E-02  5.34582E-04   2.46667E-03  2.04005E-04   2.41333E-02  6.88093E-04
   9      1.95000E-03  1.82302E-04   3.63333E-03  2.49037E-04   4.83333E-04  8.96270E-05   6.06667E-03  3.22657E-04
  10      4.33333E-04  8.48774E-05   1.18333E-03  1.39943E-04   1.33333E-04  4.71239E-05   1.75000E-03  1.71519E-04
  11      5.00000E-05  2.88646E-05   3.50000E-04  7.98579E-05       ---          ---       4.00000E-04  8.48937E-05
  12      8.33333E-05  3.72603E-05   5.00000E-05  2.88646E-05       ---          ---       1.33333E-04  4.71239E-05
  13          ---          ---       1.66667E-05  1.66667E-05       ---          ---       1.66667E-05  1.66667E-05
  14          ---          ---           ---          ---           ---          ---           ---          ---
  15          ---          ---           ---          ---           ---          ---           ---          ---
  16      1.66667E-05  1.66667E-05       ---          ---           ---          ---       1.66667E-05  1.66667E-05
  17          ---          ---           ---          ---           ---          ---           ---          ---
  18          ---          ---           ---          ---           ---          ---           ---          ---
  19          ---          ---           ---          ---           ---          ---           ---          ---
  20          ---          ---           ---          ---           ---          ---           ---          ---
  21          ---          ---           ---          ---           ---          ---           ---          ---
  22          ---          ---           ---          ---           ---          ---           ---          ---
  23          ---          ---           ---          ---           ---          ---           ---          ---
  24          ---          ---           ---          ---           ---          ---           ---          ---
  25          ---          ---           ---          ---           ---          ---           ---          ---
  26          ---          ---           ---          ---           ---          ---           ---          ---
  27          ---          ---           ---          ---           ---          ---           ---          ---
  28          ---          ---           ---          ---           ---          ---           ---          ---
  29          ---          ---           ---          ---           ---          ---           ---          ---
  30          ---          ---           ---          ---           ---          ---           ---          ---
  31          ---          ---           ---          ---           ---          ---           ---          ---
  32          ---          ---           ---          ---           ---          ---           ---          ---
  33          ---          ---           ---          ---           ---          ---           ---          ---
  34          ---          ---           ---          ---           ---          ---           ---          ---
  35          ---          ---           ---          ---           ---          ---           ---          ---
  36          ---          ---           ---          ---           ---          ---           ---          ---
  37          ---          ---           ---          ---           ---          ---           ---          ---
  38          ---          ---           ---          ---           ---          ---           ---          ---
  39          ---          ---           ---          ---           ---          ---           ---          ---
  40          ---          ---           ---          ---           ---          ---           ---          ---
  41          ---          ---           ---          ---           ---          ---           ---          ---
  42          ---          ---           ---          ---           ---          ---           ---          ---
  43          ---          ---           ---          ---           ---          ---           ---          ---
  44          ---          ---           ---          ---           ---          ---           ---          ---
  45          ---          ---           ---          ---           ---          ---           ---          ---
  46          ---          ---           ---          ---           ---          ---           ---          ---
  47          ---          ---           ---          ---           ---          ---           ---          ---
  48          ---          ---           ---          ---           ---          ---           ---          ---
  49          ---          ---           ---          ---           ---          ---           ---          ---
  50          ---          ---           ---          ---           ---          ---           ---          ---
 Total    5.52610E+00  9.33438E-03   1.44067E+02  2.22167E-02   3.36600E+02  8.01648E-02   4.86193E+02  8.64822E-02
-------------------------------------------------------------------------------------------------------------------

TABLE 3. Cluster composition (% Sb per cluster)
===================================================================================================================
Number of --------- DSB ----------   --------- SSB ----------   -------- OTHER ---------   ----- ALL CLUSTERS -----
 lesions    Average        SEM         Average        SEM         Average        SEM         Average        SEM    
===================================================================================================================
   1          ---          ---       1.66667E+01  0.00000E+00   0.00000E+00  0.00000E+00   4.16796E+00  1.02209E-03
   2      1.66667E+01  0.00000E+00   8.95504E+00  1.45099E-03   0.00000E+00  0.00000E+00   4.16514E+00  1.83321E-03
   3      1.20204E+01  6.91082E-03   6.52062E+00  2.65120E-03   0.00000E+00  0.00000E+00   4.16772E+00  3.39609E-03
   4      9.80688E+00  1.33366E-02   5.36195E+00  4.89389E-03   0.00000E+00  0.00000E+00   4.16086E+00  6.17622E-03
   5      8.53788E+00  2.18538E-02   4.71168E+00  1.00842E-02   0.00000E+00  0.00000E+00   4.17596E+00  1.19090E-02
   6      7.67110E+00  3.60168E-02   4.28262E+00  1.87503E-02   0.00000E+00  0.00000E+00   4.15010E+00  2.31492E-02
   7      7.16865E+00  6.11191E-02   4.04817E+00  3.37391E-02   0.00000E+00  0.00000E+00   4.19895E+00  4.03418E-02
   8      6.74327E+00  1.06502E-01   3.77483E+00  6.00033E-02   0.00000E+00  0.00000E+00   4.16562E+00  7.09481E-02
   9      6.13527E+00  1.62727E-01   3.51910E+00  1.05159E-01   0.00000E+00  0.00000E+00   4.07180E+00  1.22747E-01
  10      6.08974E+00  3.69133E-01   3.07512E+00  1.51923E-01   0.00000E+00  0.00000E+00   3.60577E+00  2.11328E-01
  11      6.06061E+00  8.74773E-01   3.29545E+00  2.65152E-01       ---          ---       3.65613E+00  3.18264E-01
  12      5.27778E+00  8.09854E-01   5.09259E+00  4.62963E-01       ---          ---       5.20833E+00  5.08281E-01
  13          ---          ---       2.56410E+00  0.00000E+00       ---          ---       2.56410E+00  0.00000E+00
  14          ---          ---           ---          ---           ---          ---           ---          ---
  15          ---          ---           ---          ---           ---          ---           ---          ---
  16      6.25000E+00  0.00000E+00       ---          ---           ---          ---       6.25000E+00  0.00000E+00
  17          ---          ---           ---          ---           ---          ---           ---          ---
  18          ---          ---           ---          ---           ---          ---           ---          ---
  19          ---          ---           ---          ---           ---          ---           ---          ---
  20          ---          ---           ---          ---           ---          ---           ---          ---
  21          ---          ---           ---          ---           ---          ---           ---          ---
  22          ---          ---           ---          ---           ---          ---           ---          ---
  23          ---          ---           ---          ---           ---          ---           ---          ---
  24          ---          ---           ---          ---           ---          ---           ---          ---
  25          ---          ---           ---          ---           ---          ---           ---          ---
  26          ---          ---           ---          ---           ---          ---           ---          ---
  27          ---          ---           ---          ---           ---          ---           ---          ---
  28          ---          ---           ---          ---           ---          ---           ---          ---
  29          ---          ---           ---          ---           ---          ---           ---          ---
  30          ---          ---           ---          ---           ---          ---           ---          ---
  31          ---          ---           ---          ---           ---          ---           ---          ---
  32          ---          ---           ---          ---           ---          ---           ---          ---
  33          ---          ---           ---          ---           ---          ---           ---          ---
  34          ---          ---           ---          ---           ---          ---           ---          ---
  35          ---          ---           ---          ---           ---          ---           ---          ---
  36          ---          ---           ---          ---           ---          ---           ---          ---
  37          ---          ---           ---          ---           ---          ---           ---          ---
  38          ---          ---           ---          ---           ---          ---           ---          ---
  39          ---          ---           ---          ---           ---          ---           ---          ---
  40          ---          ---           ---          ---           ---          ---           ---          ---
  41          ---          ---           ---          ---           ---          ---           ---          ---
  42          ---          ---           ---          ---           ---          ---           ---          ---
  43          ---          ---           ---          ---           ---          ---           ---          ---
  44          ---          ---           ---          ---           ---          ---           ---          ---
  45          ---          ---           ---          ---           ---          ---           ---          ---
  46          ---          ---           ---          ---           ---          ---           ---          ---
  47          ---          ---           ---          ---           ---          ---           ---          ---
  48          ---          ---           ---          ---           ---          ---           ---          ---
  49          ---          ---           ---          ---           ---          ---           ---          ---
  50          ---          ---           ---          ---           ---          ---           ---          ---
Average   1.40265E+01  5.99876E-03   1.35250E+01  2.14666E-03   0.00000E+00  0.00000E+00   4.16734E+00  4.50840E-04
-------------------------------------------------------------------------------------------------------------------
NOTES: (% Sb) is the percentage of lesions that are strand breaks.
The number of Sb is ((% Sb)/100)*(# lesions). The number of Bd is (1-(% Sb)/100)*(# lesions).

TABLE 4. Cluster Length (in base pair)
===================================================================================================================
Number of --------- DSB ----------   --------- SSB ----------   -------- OTHER ---------   ----- ALL CLUSTERS -----
 lesions    Average        SEM         Average        SEM         Average        SEM         Average        SEM    
===================================================================================================================
   1          ---          ---       1.66667E-01  0.00000E+00   1.66667E-01  0.00000E+00   1.66667E-01  0.00000E+00
   2      9.16922E-01  1.12809E-03   9.42196E-01  2.99597E-04   9.40258E-01  2.54229E-04   9.40284E-01  1.90574E-04
   3      1.61485E+00  2.10967E-03   1.73081E+00  7.60872E-04   1.71665E+00  8.40993E-04   1.71650E+00  5.45723E-04
   4      2.34894E+00  4.58504E-03   2.52007E+00  1.78644E-03   2.49091E+00  2.49608E-03   2.49165E+00  1.33963E-03
   5      3.09925E+00  8.73653E-03   3.29930E+00  4.39705E-03   3.25384E+00  7.20534E-03   3.25904E+00  3.30018E-03
   6      3.87878E+00  1.65658E-02   4.08646E+00  9.50646E-03   4.03199E+00  1.66387E-02   4.04395E+00  7.89135E-03
   7      4.63888E+00  3.22421E-02   4.82717E+00  1.91000E-02   4.87394E+00  4.30139E-02   4.78837E+00  1.59102E-02
   8      5.59796E+00  6.40222E-02   5.66859E+00  3.96986E-02   5.53425E+00  9.37186E-02   5.63859E+00  3.20544E-02
   9      6.16522E+00  1.24372E-01   6.30906E+00  7.20358E-02   6.24138E+00  1.48101E-01   6.25653E+00  6.02146E-02
  10      7.08974E+00  3.06933E-01   7.24178E+00  1.53788E-01   7.20833E+00  5.71955E-01   7.19071E+00  1.35045E-01
  11      6.88889E+00  8.67806E-01   8.18333E+00  2.90920E-01       ---          ---       8.01449E+00  2.84830E-01
  12      8.30000E+00  6.20036E-01   8.50000E+00  1.20570E+00       ---          ---       8.37500E+00  5.42582E-01
  13          ---          ---       1.03333E+01  0.00000E+00       ---          ---       1.03333E+01  0.00000E+00
  14          ---          ---           ---          ---           ---          ---           ---          ---
  15          ---          ---           ---          ---           ---          ---           ---          ---
  16      1.25000E+01  0.00000E+00       ---          ---           ---          ---       1.25000E+01  0.00000E+00
  17          ---          ---           ---          ---           ---          ---           ---          ---
  18          ---          ---           ---          ---           ---          ---           ---          ---
  19          ---          ---           ---          ---           ---          ---           ---          ---
  20          ---          ---           ---          ---           ---          ---           ---          ---
  21          ---          ---           ---          ---           ---          ---           ---          ---
  22          ---          ---           ---          ---           ---          ---           ---          ---
  23          ---          ---           ---          ---           ---          ---           ---          ---
  24          ---          ---           ---          ---           ---          ---           ---          ---
  25          ---          ---           ---          ---           ---          ---           ---          ---
  26          ---          ---           ---          ---           ---          ---           ---          ---
  27          ---          ---           ---          ---           ---          ---           ---          ---
  28          ---          ---           ---          ---           ---          ---           ---          ---
  29          ---          ---           ---          ---           ---          ---           ---          ---
  30          ---          ---           ---          ---           ---          ---           ---          ---
  31          ---          ---           ---          ---           ---          ---           ---          ---
  32          ---          ---           ---          ---           ---          ---           ---          ---
  33          ---          ---           ---          ---           ---          ---           ---          ---
  34          ---          ---           ---          ---           ---          ---           ---          ---
  35          ---          ---           ---          ---           ---          ---           ---          ---
  36          ---          ---           ---          ---           ---          ---           ---          ---
  37          ---          ---           ---          ---           ---          ---           ---          ---
  38          ---          ---           ---          ---           ---          ---           ---          ---
  39          ---          ---           ---          ---           ---          ---           ---          ---
  40          ---          ---           ---          ---           ---          ---           ---          ---
  41          ---          ---           ---          ---           ---          ---           ---          ---
  42          ---          ---           ---          ---           ---          ---           ---          ---
  43          ---          ---           ---          ---           ---          ---           ---          ---
  44          ---          ---           ---          ---           ---          ---           ---          ---
  45          ---          ---           ---          ---           ---          ---           ---          ---
  46          ---          ---           ---          ---           ---          ---           ---          ---
  47          ---          ---           ---          ---           ---          ---           ---          ---
  48          ---          ---           ---          ---           ---          ---           ---          ---
  49          ---          ---           ---          ---           ---          ---           ---          ---
  50          ---          ---           ---          ---           ---          ---           ---          ---
Average   1.42999E+00  1.64891E-03   5.71711E-01  3.56513E-04   3.45345E-01  1.51236E-04   4.24849E-01  2.10413E-04
-------------------------------------------------------------------------------------------------------------------

TABLE 5. NUMBER OF LESIONS DIVIDED BY TWICE THE CLUSTER LENGTH (lesions per nucleotide)
===================================================================================================================
Number of --------- DSB ----------   --------- SSB ----------   -------- OTHER ---------   ----- ALL CLUSTERS -----
 lesions    Average        SEM         Average        SEM         Average        SEM         Average        SEM    
===================================================================================================================
   1          ---          ---       8.33333E-02  0.00000E+00   8.33333E-02  0.00000E+00   8.33333E-02  0.00000E+00
   2      4.51762E-02  9.14491E-05   4.09907E-02  2.03329E-05   4.12915E-02  1.76410E-05   4.12958E-02  1.31353E-05
   3      3.14915E-02  6.07696E-05   2.89244E-02  1.93617E-05   2.92555E-02  2.17043E-05   2.92479E-02  1.40940E-05
   4      2.70454E-02  7.15744E-05   2.48304E-02  2.48288E-05   2.52026E-02  3.55302E-05   2.51974E-02  1.90993E-05
   5      2.46948E-02  8.97129E-05   2.29326E-02  3.89871E-05   2.33491E-02  6.76654E-05   2.32978E-02  3.03716E-05
   6      2.31958E-02  1.24478E-04   2.18110E-02  6.04639E-05   2.21488E-02  1.11660E-04   2.20941E-02  5.18079E-05
   7      2.23497E-02  1.88834E-04   2.12869E-02  9.84016E-05   2.12561E-02  2.23956E-04   2.15261E-02  8.41250E-05
   8      2.09443E-02  2.84104E-04   2.05589E-02  1.61487E-04   2.10365E-02  3.98992E-04   2.06915E-02  1.34508E-04
   9      2.12890E-02  4.58279E-04   2.04120E-02  2.52354E-04   2.03538E-02  4.95420E-04   2.06944E-02  2.16540E-04
  10      2.06523E-02  1.00130E-03   1.98441E-02  4.65042E-04   2.01760E-02  1.67567E-03   2.01012E-02  4.19124E-04
  11      2.29349E-02  3.02821E-03   1.91755E-02  7.55260E-04       ---          ---       1.96659E-02  7.81008E-04
  12      2.05977E-02  1.74776E-03   2.04732E-02  3.07791E-03       ---          ---       2.05510E-02  1.45138E-03
  13          ---          ---       1.74731E-02  0.00000E+00       ---          ---       1.74731E-02  0.00000E+00
  14          ---          ---           ---          ---           ---          ---           ---          ---
  15          ---          ---           ---          ---           ---          ---           ---          ---
  16      1.77778E-02  0.00000E+00       ---          ---           ---          ---       1.77778E-02  0.00000E+00
  17          ---          ---           ---          ---           ---          ---           ---          ---
  18          ---          ---           ---          ---           ---          ---           ---          ---
  19          ---          ---           ---          ---           ---          ---           ---          ---
  20          ---          ---           ---          ---           ---          ---           ---          ---
  21          ---          ---           ---          ---           ---          ---           ---          ---
  22          ---          ---           ---          ---           ---          ---           ---          ---
  23          ---          ---           ---          ---           ---          ---           ---          ---
  24          ---          ---           ---          ---           ---          ---           ---          ---
  25          ---          ---           ---          ---           ---          ---           ---          ---
  26          ---          ---           ---          ---           ---          ---           ---          ---
  27          ---          ---           ---          ---           ---          ---           ---          ---
  28          ---          ---           ---          ---           ---          ---           ---          ---
  29          ---          ---           ---          ---           ---          ---           ---          ---
  30          ---          ---           ---          ---           ---          ---           ---          ---
  31          ---          ---           ---          ---           ---          ---           ---          ---
  32          ---          ---           ---          ---           ---          ---           ---          ---
  33          ---          ---           ---          ---           ---          ---           ---          ---
  34          ---          ---           ---          ---           ---          ---           ---          ---
  35          ---          ---           ---          ---           ---          ---           ---          ---
  36          ---          ---           ---          ---           ---          ---           ---          ---
  37          ---          ---           ---          ---           ---          ---           ---          ---
  38          ---          ---           ---          ---           ---          ---           ---          ---
  39          ---          ---           ---          ---           ---          ---           ---          ---
  40          ---          ---           ---          ---           ---          ---           ---          ---
  41          ---          ---           ---          ---           ---          ---           ---          ---
  42          ---          ---           ---          ---           ---          ---           ---          ---
  43          ---          ---           ---          ---           ---          ---           ---          ---
  44          ---          ---           ---          ---           ---          ---           ---          ---
  45          ---          ---           ---          ---           ---          ---           ---          ---
  46          ---          ---           ---          ---           ---          ---           ---          ---
  47          ---          ---           ---          ---           ---          ---           ---          ---
  48          ---          ---           ---          ---           ---          ---           ---          ---
  49          ---          ---           ---          ---           ---          ---           ---          ---
  50          ---          ---           ---          ---           ---          ---           ---          ---
Average   3.78455E-02  5.37339E-05   6.63166E-02  1.20667E-05   7.49979E-02  6.31234E-06   7.20014E-02  7.35899E-06
-------------------------------------------------------------------------------------------------------------------

TABLE 6. Number of clusters per cell per Gy per track.  Cluster yields are for a representative cell containing
an average of 1.000 Gbp (giga basepair) of DNA.  Cluster induction is proportional to absorbed dose up to at least
a hundred or thousand Gy. The category "OTHER" includes all classes of individual and clustered DNA lesion, except
for SSB and DSB.  SEM = standard error of the mean.
===================================================================================================================
Number of --------- DSB ----------   --------- SSB ----------   -------- OTHER ---------   ----- ALL CLUSTERS -----
 lesions    Average        SEM         Average        SEM         Average        SEM         Average        SEM    
===================================================================================================================
   1          ---          ---       1.65939E+00  4.64580E-03   4.97584E+00  1.38470E-02   6.63523E+00  1.84657E-02
   2      5.41026E-02  2.38995E-04   6.81765E-01  2.72197E-03   9.46533E-01  3.71971E-03   1.68240E+00  6.60793E-03
   3      3.09689E-02  1.96088E-04   2.16524E-01  1.21712E-03   1.80811E-01  1.04402E-03   4.28304E-01  2.39548E-03
   4      1.22925E-02  1.20101E-04   6.26602E-02  5.24171E-04   3.46958E-02  3.09269E-04   1.09648E-01  9.10425E-04
   5      4.34996E-03  7.48969E-05   1.76387E-02  2.43730E-04   6.76376E-03  9.84877E-05   2.87525E-02  3.86713E-04
   6      1.35787E-03  3.72986E-05   4.81120E-03  1.03580E-04   1.35363E-03  3.81558E-05   7.52270E-03  1.57867E-04
   7      4.56934E-04  2.33320E-05   1.28968E-03  4.66770E-05   2.70288E-04  1.50385E-05   2.01690E-03  7.12133E-05
   8      1.54806E-04  1.34107E-05   3.85941E-04  2.45165E-05   5.90891E-05  6.95943E-06   5.99835E-04  3.57818E-05
   9      5.15919E-05  6.86716E-06   9.13764E-05  8.24059E-06   1.28601E-05  3.16321E-06   1.55828E-04  1.22732E-05
  10      1.15665E-05  3.07410E-06   3.08589E-05  4.71679E-06   7.10101E-06  3.25417E-06   4.95264E-05  6.98656E-06
  11      1.15637E-06  7.06425E-07   1.58427E-05  5.32331E-06       ---          ---       1.69991E-05  5.36964E-06
  12      4.58227E-06  2.63572E-06   2.69517E-06  1.92524E-06       ---          ---       7.27745E-06  3.26360E-06
  13          ---          ---       1.82416E-06  0.00000E+00       ---          ---       1.82416E-06  0.00000E+00
  14          ---          ---           ---          ---           ---          ---           ---          ---
  15          ---          ---           ---          ---           ---          ---           ---          ---
  16      1.82416E-06  0.00000E+00       ---          ---           ---          ---       1.82416E-06  0.00000E+00
  17          ---          ---           ---          ---           ---          ---           ---          ---
  18          ---          ---           ---          ---           ---          ---           ---          ---
  19          ---          ---           ---          ---           ---          ---           ---          ---
  20          ---          ---           ---          ---           ---          ---           ---          ---
  21          ---          ---           ---          ---           ---          ---           ---          ---
  22          ---          ---           ---          ---           ---          ---           ---          ---
  23          ---          ---           ---          ---           ---          ---           ---          ---
  24          ---          ---           ---          ---           ---          ---           ---          ---
  25          ---          ---           ---          ---           ---          ---           ---          ---
  26          ---          ---           ---          ---           ---          ---           ---          ---
  27          ---          ---           ---          ---           ---          ---           ---          ---
  28          ---          ---           ---          ---           ---          ---           ---          ---
  29          ---          ---           ---          ---           ---          ---           ---          ---
  30          ---          ---           ---          ---           ---          ---           ---          ---
  31          ---          ---           ---          ---           ---          ---           ---          ---
  32          ---          ---           ---          ---           ---          ---           ---          ---
  33          ---          ---           ---          ---           ---          ---           ---          ---
  34          ---          ---           ---          ---           ---          ---           ---          ---
  35          ---          ---           ---          ---           ---          ---           ---          ---
  36          ---          ---           ---          ---           ---          ---           ---          ---
  37          ---          ---           ---          ---           ---          ---           ---          ---
  38          ---          ---           ---          ---           ---          ---           ---          ---
  39          ---          ---           ---          ---           ---          ---           ---          ---
  40          ---          ---           ---          ---           ---          ---           ---          ---
  41          ---          ---           ---          ---           ---          ---           ---          ---
  42          ---          ---           ---          ---           ---          ---           ---          ---
  43          ---          ---           ---          ---           ---          ---           ---          ---
  44          ---          ---           ---          ---           ---          ---           ---          ---
  45          ---          ---           ---          ---           ---          ---           ---          ---
  46          ---          ---           ---          ---           ---          ---           ---          ---
  47          ---          ---           ---          ---           ---          ---           ---          ---
  48          ---          ---           ---          ---           ---          ---           ---          ---
  49          ---          ---           ---          ---           ---          ---           ---          ---
  50          ---          ---           ---          ---           ---          ---           ---          ---
 Total    1.03754E-01  5.92484E-04   2.64461E+00  9.20365E-03   6.14635E+00  1.87760E-02   8.89471E+00  2.84822E-02
-------------------------------------------------------------------------------------------------------------------
