# Supplementary material for: A computational method to estimate the relative biological effectiveness and tumor control probability for low-LET proton irradiations
Source: PLoS One. 2026 Mar 20;21(3):e0341352. doi: 10.1371/journal.pone.0341352 (PMC13004361; doi:10.1371/journal.pone.0341352)
Supplement: S1 File — These files include the DSB yields simulated by MCDS and the proton spectra used at different LET positions. Available at: https://nfuedu-my.sharepoint.com/personal/ccchan_nfu_edu_tw/_layouts/15/onedrive.aspx?id=%2Fpersonal%2Fccchan%5Fnfu%5Fedu%5Ftw%2FDocuments%2Fplos%20one&ga=1. (ZIP) [file pone.0341352.s001.zip › MCDS/proton/P3/0.6.out]

===============================
MCDS Version 3.00B  15-JUL-2011
===============================
      1.284     running time (min)
 1.0000E+00     DNA content (Gbp)
 8.0000E+00     Dia. of cell nucleus (um)
      10000     number of cells (nocs)
  987654321     random number seed


MXRF TABLE: Particle types and properties of the (input) mixed radiation field. The hypoxia reduction factor (HRF)
for DSB induction is estimated as [1/(1-pcr)]^2, where pcr = the probability a lesion undergoes chemical repair
for the specified (input) oxygen concentration compared to fully aerobic (100% O2) conditions.  The frequency-mean
specific energy (zf) is for a spherical target representative of the cell nucleus. Radiative losses by the primary
charged particle are assumed non-local and do not not contribute to specific energy or the dose per unit fluence
(DPUF).  The reported stopping power is at the point of entry into the cell nucleus (pO2 = 0.600%).
===================================================================================================================
        Normed   -- Kinetic Energy --               Stopping Power (keV/um)      CSDA       Dosimetry (Gy)    HRF
  Ion     wt       (MeV)     (MeV/A)      zeb     Coll+Nuc  Radiat    Total    Range (cm)   DPUF       zf     DSB
===================================================================================================================
    p  2.48E-03  1.070E+00  1.070E+00  4.369E+02  2.57E+01 0.00E+00 2.568E+01  2.673E-03  5.502E+01 1.09E-01 1.498
    p  4.71E-02  3.810E+00  3.810E+00  1.239E+02  9.78E+00 0.00E+00 9.784E+00  2.229E-02  1.697E+01 3.38E-02 1.595
    p  8.93E-02  5.120E+00  5.120E+00  9.238E+01  7.73E+00 0.00E+00 7.728E+00  3.747E-02  1.313E+01 2.61E-02 1.599
    p  1.56E-01  6.550E+00  6.550E+00  7.237E+01  6.34E+00 0.00E+00 6.337E+00  5.802E-02  1.063E+01 2.11E-02 1.601
    p  2.43E-01  8.210E+00  8.210E+00  5.789E+01  5.28E+00 0.00E+00 5.276E+00  8.687E-02  8.768E+00 1.74E-02 1.602
    p  2.08E-01  9.880E+00  9.880E+00  4.823E+01  4.54E+00 0.00E+00 4.538E+00  1.211E-01  7.494E+00 1.49E-02 1.602
    p  1.61E-01  1.024E+01  1.024E+01  4.657E+01  4.41E+00 0.00E+00 4.407E+00  1.292E-01  7.271E+00 1.45E-02 1.602
    p  8.19E-02  1.119E+01  1.119E+01  4.268E+01  4.10E+00 0.00E+00 4.099E+00  1.515E-01  6.746E+00 1.34E-02 1.603
    p  9.93E-03  1.238E+01  1.238E+01  3.865E+01  3.77E+00 0.00E+00 3.775E+00  1.818E-01  6.195E+00 1.23E-02 1.603
    p  0.00E+00  1.357E+01  1.357E+01  3.532E+01  3.50E+00 0.00E+00 3.502E+00  2.146E-01  5.735E+00 1.14E-02 1.603
  Avg  1.00E-01  8.410E+00  8.410E+00  6.201E+01  5.52E+00 0.00E+00 5.519E+00  9.489E-02  9.253E+00 1.84E-02 1.601
===================================================================================================================
ZEB = (zeff/beta)^2 (Barkas 1963); DPUF = absorbed dose per unit fluence (nGy-cm^2/particle); zf in units of Gy

TABLE 1. Percent (%) cluster yields by complexity, as classified using the scheme of Nikjoo et al. (IJRB 71, 
467-483 1997 and and Radiat. Res. 156, 577-583 2001).
===================================================================================================================
    68.520     BD    - one or more Bd (no Sb)
    28.748     SSB   - Sb (no auxilary damage)
     1.270     SSB+  - two Sb on the same strand
     0.157     2SSB  - two or more Sb on opposite strands separated by at least 10 bp
     1.133     DSB   - two Sb on opposite strands with a separation <= 10 bp
     0.154     DSB+  - DSB accompanied by one (or more) additional Sb within 10 bp separation
     0.018     DSB++ - more than one DSB whether within the 10 bp separation or further apart
     4.725     SSBc  - fraction of complex damage (SSB+ and 2SSB) among SSBs
    39.859     SSBcb - fraction of complex damage (SSB+ and 2SSB) among SSBs; base damage included
    13.109     DSBc  - fraction of complex damage (DSB+ and DSB++) among DSBs
    50.924     DSBcb - fraction of complex damage (DSB+ and DSB++) among DSBs; base damage included
===================================================================================================================

TABLE 2. Number of clusters per cell per Gy.  Cluster yields are for a representative cell containing an average
of 1.000 Gbp (giga basepair) of DNA.  Cluster induction is proportional to absorbed dose up to at least a
hundred or thousand Gy. The category "OTHER" includes all classes of individual and clustered DNA lesion, except
for SSB and DSB.  SEM = standard error of the mean.
===================================================================================================================
Number of --------- DSB ----------   --------- SSB ----------   -------- OTHER ---------   ----- ALL CLUSTERS -----
 lesions    Average        SEM         Average        SEM         Average        SEM         Average        SEM    
===================================================================================================================
   1          ---          ---       9.32137E+01  4.20002E-02   2.79743E+02  1.07552E-01   3.72957E+02  1.40105E-01
   2      3.14338E+00  6.99622E-03   3.96137E+01  2.27563E-02   5.49171E+01  2.58126E-02   9.76741E+01  3.43306E-02
   3      1.85427E+00  5.54450E-03   1.29459E+01  1.57698E-02   1.08032E+01  1.40723E-02   2.56034E+01  2.39488E-02
   4      7.54517E-01  3.70261E-03   3.84475E+00  9.03791E-03   2.13078E+00  6.39697E-03   6.73005E+00  1.31455E-02
   5      2.64767E-01  2.16738E-03   1.08750E+00  4.87962E-03   4.17733E-01  2.80260E-03   1.77000E+00  6.63697E-03
   6      8.90000E-02  1.24376E-03   2.98400E-01  2.48075E-03   8.32167E-02  1.21204E-03   4.70617E-01  3.24833E-03
   7      2.80500E-02  7.18397E-04   7.88667E-02  1.21419E-03   1.71167E-02  5.43045E-04   1.24033E-01  1.61216E-03
   8      9.08333E-03  3.87783E-04   2.19167E-02  6.30745E-04   3.30000E-03  2.35761E-04   3.43000E-02  7.88580E-04
   9      2.95000E-03  2.22289E-04   5.40000E-03  3.03469E-04   7.16667E-04  1.09061E-04   9.06667E-03  3.97374E-04
  10      8.83333E-04  1.23293E-04   1.56667E-03  1.62554E-04   1.66667E-04  5.26809E-05   2.61667E-03  2.16379E-04
  11      3.16667E-04  7.25829E-05   4.83333E-04  8.96270E-05   1.66667E-05  1.66667E-05   8.16667E-04  1.18749E-04
  12      1.00000E-04  4.08146E-05   1.50000E-04  4.99800E-05       ---          ---       2.50000E-04  6.45045E-05
  13          ---          ---       3.33333E-05  2.35690E-05       ---          ---       3.33333E-05  2.35690E-05
  14          ---          ---           ---          ---           ---          ---           ---          ---
  15          ---          ---           ---          ---           ---          ---           ---          ---
  16          ---          ---           ---          ---           ---          ---           ---          ---
  17          ---          ---           ---          ---           ---          ---           ---          ---
  18          ---          ---       1.66667E-05  1.66667E-05       ---          ---       1.66667E-05  1.66667E-05
  19          ---          ---           ---          ---           ---          ---           ---          ---
  20          ---          ---           ---          ---           ---          ---           ---          ---
  21          ---          ---           ---          ---           ---          ---           ---          ---
  22          ---          ---           ---          ---           ---          ---           ---          ---
  23          ---          ---           ---          ---           ---          ---           ---          ---
  24          ---          ---           ---          ---           ---          ---           ---          ---
  25          ---          ---           ---          ---           ---          ---           ---          ---
  26          ---          ---           ---          ---           ---          ---           ---          ---
  27          ---          ---           ---          ---           ---          ---           ---          ---
  28          ---          ---           ---          ---           ---          ---           ---          ---
  29          ---          ---           ---          ---           ---          ---           ---          ---
  30          ---          ---           ---          ---           ---          ---           ---          ---
  31          ---          ---           ---          ---           ---          ---           ---          ---
  32          ---          ---           ---          ---           ---          ---           ---          ---
  33          ---          ---           ---          ---           ---          ---           ---          ---
  34          ---          ---           ---          ---           ---          ---           ---          ---
  35          ---          ---           ---          ---           ---          ---           ---          ---
  36          ---          ---           ---          ---           ---          ---           ---          ---
  37          ---          ---           ---          ---           ---          ---           ---          ---
  38          ---          ---           ---          ---           ---          ---           ---          ---
  39          ---          ---           ---          ---           ---          ---           ---          ---
  40          ---          ---           ---          ---           ---          ---           ---          ---
  41          ---          ---           ---          ---           ---          ---           ---          ---
  42          ---          ---           ---          ---           ---          ---           ---          ---
  43          ---          ---           ---          ---           ---          ---           ---          ---
  44          ---          ---           ---          ---           ---          ---           ---          ---
  45          ---          ---           ---          ---           ---          ---           ---          ---
  46          ---          ---           ---          ---           ---          ---           ---          ---
  47          ---          ---           ---          ---           ---          ---           ---          ---
  48          ---          ---           ---          ---           ---          ---           ---          ---
  49          ---          ---           ---          ---           ---          ---           ---          ---
  50          ---          ---           ---          ---           ---          ---           ---          ---
 Total    6.14732E+00  1.00200E-02   1.51112E+02  2.39547E-02   3.48116E+02  8.72764E-02   5.05376E+02  9.47904E-02
-------------------------------------------------------------------------------------------------------------------

TABLE 3. Cluster composition (% Sb per cluster)
===================================================================================================================
Number of --------- DSB ----------   --------- SSB ----------   -------- OTHER ---------   ----- ALL CLUSTERS -----
 lesions    Average        SEM         Average        SEM         Average        SEM         Average        SEM    
===================================================================================================================
   1          ---          ---       1.66667E+01  0.00000E+00   0.00000E+00  0.00000E+00   4.16553E+00  1.03524E-03
   2      1.66667E+01  0.00000E+00   8.95626E+00  1.41704E-03   0.00000E+00  0.00000E+00   4.16854E+00  1.77487E-03
   3      1.20252E+01  6.54641E-03   6.51851E+00  2.52487E-03   0.00000E+00  0.00000E+00   4.16667E+00  3.16587E-03
   4      9.80516E+00  1.21793E-02   5.36420E+00  4.47541E-03   0.00000E+00  0.00000E+00   4.16477E+00  5.66691E-03
   5      8.48754E+00  1.97666E-02   4.71098E+00  8.85137E-03   0.00000E+00  0.00000E+00   4.16520E+00  1.04178E-02
   6      7.70585E+00  3.15444E-02   4.29141E+00  1.65916E-02   0.00000E+00  0.00000E+00   4.17158E+00  2.04248E-02
   7      7.09389E+00  5.14941E-02   3.99043E+00  2.82916E-02   0.00000E+00  0.00000E+00   4.14799E+00  3.44038E-02
   8      6.55154E+00  8.04600E-02   3.76220E+00  5.12769E-02   0.00000E+00  0.00000E+00   4.14747E+00  5.72750E-02
   9      6.47619E+00  1.57317E-01   3.64491E+00  9.45211E-02   0.00000E+00  0.00000E+00   4.25985E+00  1.09395E-01
  10      6.33013E+00  2.46752E-01   3.40502E+00  1.74534E-01   0.00000E+00  0.00000E+00   4.17770E+00  1.94508E-01
  11      5.74163E+00  3.39371E-01   3.08255E+00  2.43462E-01   0.00000E+00  0.00000E+00   4.07197E+00  2.82294E-01
  12      6.01852E+00  6.86685E-01   2.46914E+00  3.08642E-01       ---          ---       3.88889E+00  5.62130E-01
  13          ---          ---       1.92308E+00  6.41026E-01       ---          ---       1.92308E+00  6.41026E-01
  14          ---          ---           ---          ---           ---          ---           ---          ---
  15          ---          ---           ---          ---           ---          ---           ---          ---
  16          ---          ---           ---          ---           ---          ---           ---          ---
  17          ---          ---           ---          ---           ---          ---           ---          ---
  18          ---          ---       3.70370E+00  0.00000E+00       ---          ---       3.70370E+00  0.00000E+00
  19          ---          ---           ---          ---           ---          ---           ---          ---
  20          ---          ---           ---          ---           ---          ---           ---          ---
  21          ---          ---           ---          ---           ---          ---           ---          ---
  22          ---          ---           ---          ---           ---          ---           ---          ---
  23          ---          ---           ---          ---           ---          ---           ---          ---
  24          ---          ---           ---          ---           ---          ---           ---          ---
  25          ---          ---           ---          ---           ---          ---           ---          ---
  26          ---          ---           ---          ---           ---          ---           ---          ---
  27          ---          ---           ---          ---           ---          ---           ---          ---
  28          ---          ---           ---          ---           ---          ---           ---          ---
  29          ---          ---           ---          ---           ---          ---           ---          ---
  30          ---          ---           ---          ---           ---          ---           ---          ---
  31          ---          ---           ---          ---           ---          ---           ---          ---
  32          ---          ---           ---          ---           ---          ---           ---          ---
  33          ---          ---           ---          ---           ---          ---           ---          ---
  34          ---          ---           ---          ---           ---          ---           ---          ---
  35          ---          ---           ---          ---           ---          ---           ---          ---
  36          ---          ---           ---          ---           ---          ---           ---          ---
  37          ---          ---           ---          ---           ---          ---           ---          ---
  38          ---          ---           ---          ---           ---          ---           ---          ---
  39          ---          ---           ---          ---           ---          ---           ---          ---
  40          ---          ---           ---          ---           ---          ---           ---          ---
  41          ---          ---           ---          ---           ---          ---           ---          ---
  42          ---          ---           ---          ---           ---          ---           ---          ---
  43          ---          ---           ---          ---           ---          ---           ---          ---
  44          ---          ---           ---          ---           ---          ---           ---          ---
  45          ---          ---           ---          ---           ---          ---           ---          ---
  46          ---          ---           ---          ---           ---          ---           ---          ---
  47          ---          ---           ---          ---           ---          ---           ---          ---
  48          ---          ---           ---          ---           ---          ---           ---          ---
  49          ---          ---           ---          ---           ---          ---           ---          ---
  50          ---          ---           ---          ---           ---          ---           ---          ---
Average   1.38873E+01  5.80426E-03   1.33674E+01  2.18654E-03   0.00000E+00  0.00000E+00   4.16617E+00  4.51266E-04
-------------------------------------------------------------------------------------------------------------------
NOTES: (% Sb) is the percentage of lesions that are strand breaks.
The number of Sb is ((% Sb)/100)*(# lesions). The number of Bd is (1-(% Sb)/100)*(# lesions).

TABLE 4. Cluster Length (in base pair)
===================================================================================================================
Number of --------- DSB ----------   --------- SSB ----------   -------- OTHER ---------   ----- ALL CLUSTERS -----
 lesions    Average        SEM         Average        SEM         Average        SEM         Average        SEM    
===================================================================================================================
   1          ---          ---       1.66667E-01  0.00000E+00   1.66667E-01  0.00000E+00   1.66667E-01  0.00000E+00
   2      9.14405E-01  1.08472E-03   9.40540E-01  2.87866E-04   9.38596E-01  2.44208E-04   9.38602E-01  1.84167E-04
   3      1.61047E+00  1.95829E-03   1.72608E+00  7.19661E-04   1.71156E+00  7.86558E-04   1.71160E+00  5.13129E-04
   4      2.34795E+00  4.20552E-03   2.51266E+00  1.63311E-03   2.48337E+00  2.24903E-03   2.48489E+00  1.23722E-03
   5      3.09580E+00  8.16486E-03   3.29774E+00  3.87201E-03   3.24631E+00  6.54769E-03   3.25664E+00  2.94645E-03
   6      3.87550E+00  1.47137E-02   4.07589E+00  8.56846E-03   4.03257E+00  1.49062E-02   4.03848E+00  6.99622E-03
   7      4.59514E+00  2.71768E-02   4.82803E+00  1.69704E-02   4.79183E+00  3.58101E-02   4.77802E+00  1.41381E-02
   8      5.43969E+00  5.29493E-02   5.65793E+00  3.30579E-02   5.60128E+00  8.29878E-02   5.59061E+00  2.67916E-02
   9      6.17952E+00  9.58413E-02   6.36429E+00  6.63580E-02   6.22481E+00  2.06401E-01   6.29087E+00  5.34900E-02
  10      6.42949E+00  1.69121E-01   7.15054E+00  1.37555E-01   7.56667E+00  3.56769E-01   6.93672E+00  1.06816E-01
  11      7.75439E+00  3.54212E-01   7.94253E+00  2.98151E-01   4.50000E+00  0.00000E+00   7.80035E+00  2.24063E-01
  12      8.36111E+00  3.58538E-01   7.68519E+00  3.03585E-01       ---          ---       7.95556E+00  2.40407E-01
  13          ---          ---       9.41667E+00  4.16667E-01       ---          ---       9.41667E+00  4.16667E-01
  14          ---          ---           ---          ---           ---          ---           ---          ---
  15          ---          ---           ---          ---           ---          ---           ---          ---
  16          ---          ---           ---          ---           ---          ---           ---          ---
  17          ---          ---           ---          ---           ---          ---           ---          ---
  18          ---          ---       1.33333E+01  0.00000E+00       ---          ---       1.33333E+01  0.00000E+00
  19          ---          ---           ---          ---           ---          ---           ---          ---
  20          ---          ---           ---          ---           ---          ---           ---          ---
  21          ---          ---           ---          ---           ---          ---           ---          ---
  22          ---          ---           ---          ---           ---          ---           ---          ---
  23          ---          ---           ---          ---           ---          ---           ---          ---
  24          ---          ---           ---          ---           ---          ---           ---          ---
  25          ---          ---           ---          ---           ---          ---           ---          ---
  26          ---          ---           ---          ---           ---          ---           ---          ---
  27          ---          ---           ---          ---           ---          ---           ---          ---
  28          ---          ---           ---          ---           ---          ---           ---          ---
  29          ---          ---           ---          ---           ---          ---           ---          ---
  30          ---          ---           ---          ---           ---          ---           ---          ---
  31          ---          ---           ---          ---           ---          ---           ---          ---
  32          ---          ---           ---          ---           ---          ---           ---          ---
  33          ---          ---           ---          ---           ---          ---           ---          ---
  34          ---          ---           ---          ---           ---          ---           ---          ---
  35          ---          ---           ---          ---           ---          ---           ---          ---
  36          ---          ---           ---          ---           ---          ---           ---          ---
  37          ---          ---           ---          ---           ---          ---           ---          ---
  38          ---          ---           ---          ---           ---          ---           ---          ---
  39          ---          ---           ---          ---           ---          ---           ---          ---
  40          ---          ---           ---          ---           ---          ---           ---          ---
  41          ---          ---           ---          ---           ---          ---           ---          ---
  42          ---          ---           ---          ---           ---          ---           ---          ---
  43          ---          ---           ---          ---           ---          ---           ---          ---
  44          ---          ---           ---          ---           ---          ---           ---          ---
  45          ---          ---           ---          ---           ---          ---           ---          ---
  46          ---          ---           ---          ---           ---          ---           ---          ---
  47          ---          ---           ---          ---           ---          ---           ---          ---
  48          ---          ---           ---          ---           ---          ---           ---          ---
  49          ---          ---           ---          ---           ---          ---           ---          ---
  50          ---          ---           ---          ---           ---          ---           ---          ---
Average   1.46213E+00  1.61364E-03   5.96823E-01  3.73112E-04   3.55800E-01  1.56102E-04   4.41447E-01  2.22195E-04
-------------------------------------------------------------------------------------------------------------------

TABLE 5. NUMBER OF LESIONS DIVIDED BY TWICE THE CLUSTER LENGTH (lesions per nucleotide)
===================================================================================================================
Number of --------- DSB ----------   --------- SSB ----------   -------- OTHER ---------   ----- ALL CLUSTERS -----
 lesions    Average        SEM         Average        SEM         Average        SEM         Average        SEM    
===================================================================================================================
   1          ---          ---       8.33333E-02  0.00000E+00   8.33333E-02  0.00000E+00   8.33333E-02  0.00000E+00
   2      4.52516E-02  8.76030E-05   4.10895E-02  1.95807E-05   4.13810E-02  1.69781E-05   4.13880E-02  1.27201E-05
   3      3.16098E-02  5.60608E-05   2.90445E-02  1.83045E-05   2.93632E-02  2.05928E-05   2.93640E-02  1.33561E-05
   4      2.70861E-02  6.60854E-05   2.49242E-02  2.27011E-05   2.52803E-02  3.18091E-05   2.52817E-02  1.75056E-05
   5      2.47957E-02  8.30031E-05   2.29622E-02  3.50408E-05   2.33760E-02  6.00390E-05   2.33250E-02  2.69869E-05
   6      2.32931E-02  1.08772E-04   2.18784E-02  5.62698E-05   2.21786E-02  9.95927E-05   2.21501E-02  4.69004E-05
   7      2.25055E-02  1.53540E-04   2.13668E-02  9.15678E-05   2.16743E-02  2.02859E-04   2.16407E-02  7.74639E-05
   8      2.15990E-02  2.37091E-04   2.06343E-02  1.49190E-04   2.07797E-02  3.44544E-04   2.09095E-02  1.20144E-04
   9      2.11291E-02  3.44958E-04   2.04068E-02  2.40612E-04   2.11572E-02  8.32415E-04   2.07137E-02  1.96129E-04
  10      2.24384E-02  6.40199E-04   2.01750E-02  4.42599E-04   1.87312E-02  9.01147E-04   2.08237E-02  3.51687E-04
  11      2.05148E-02  1.01698E-03   2.00223E-02  7.66635E-04   3.39506E-02  0.00000E+00   2.04625E-02  6.33824E-04
  12      2.01129E-02  8.42305E-04   2.19508E-02  8.39368E-04       ---          ---       2.12156E-02  6.33102E-04
  13          ---          ---       1.92117E-02  8.50073E-04       ---          ---       1.92117E-02  8.50073E-04
  14          ---          ---           ---          ---           ---          ---           ---          ---
  15          ---          ---           ---          ---           ---          ---           ---          ---
  16          ---          ---           ---          ---           ---          ---           ---          ---
  17          ---          ---           ---          ---           ---          ---           ---          ---
  18          ---          ---       1.87500E-02  0.00000E+00       ---          ---       1.87500E-02  0.00000E+00
  19          ---          ---           ---          ---           ---          ---           ---          ---
  20          ---          ---           ---          ---           ---          ---           ---          ---
  21          ---          ---           ---          ---           ---          ---           ---          ---
  22          ---          ---           ---          ---           ---          ---           ---          ---
  23          ---          ---           ---          ---           ---          ---           ---          ---
  24          ---          ---           ---          ---           ---          ---           ---          ---
  25          ---          ---           ---          ---           ---          ---           ---          ---
  26          ---          ---           ---          ---           ---          ---           ---          ---
  27          ---          ---           ---          ---           ---          ---           ---          ---
  28          ---          ---           ---          ---           ---          ---           ---          ---
  29          ---          ---           ---          ---           ---          ---           ---          ---
  30          ---          ---           ---          ---           ---          ---           ---          ---
  31          ---          ---           ---          ---           ---          ---           ---          ---
  32          ---          ---           ---          ---           ---          ---           ---          ---
  33          ---          ---           ---          ---           ---          ---           ---          ---
  34          ---          ---           ---          ---           ---          ---           ---          ---
  35          ---          ---           ---          ---           ---          ---           ---          ---
  36          ---          ---           ---          ---           ---          ---           ---          ---
  37          ---          ---           ---          ---           ---          ---           ---          ---
  38          ---          ---           ---          ---           ---          ---           ---          ---
  39          ---          ---           ---          ---           ---          ---           ---          ---
  40          ---          ---           ---          ---           ---          ---           ---          ---
  41          ---          ---           ---          ---           ---          ---           ---          ---
  42          ---          ---           ---          ---           ---          ---           ---          ---
  43          ---          ---           ---          ---           ---          ---           ---          ---
  44          ---          ---           ---          ---           ---          ---           ---          ---
  45          ---          ---           ---          ---           ---          ---           ---          ---
  46          ---          ---           ---          ---           ---          ---           ---          ---
  47          ---          ---           ---          ---           ---          ---           ---          ---
  48          ---          ---           ---          ---           ---          ---           ---          ---
  49          ---          ---           ---          ---           ---          ---           ---          ---
  50          ---          ---           ---          ---           ---          ---           ---          ---
Average   3.75657E-02  5.00120E-05   6.55156E-02  1.21952E-05   7.45826E-02  6.38760E-06   7.14190E-02  7.53007E-06
-------------------------------------------------------------------------------------------------------------------

TABLE 6. Number of clusters per cell per Gy per track.  Cluster yields are for a representative cell containing
an average of 1.000 Gbp (giga basepair) of DNA.  Cluster induction is proportional to absorbed dose up to at least
a hundred or thousand Gy. The category "OTHER" includes all classes of individual and clustered DNA lesion, except
for SSB and DSB.  SEM = standard error of the mean.
===================================================================================================================
Number of --------- DSB ----------   --------- SSB ----------   -------- OTHER ---------   ----- ALL CLUSTERS -----
 lesions    Average        SEM         Average        SEM         Average        SEM         Average        SEM    
===================================================================================================================
   1          ---          ---       1.69431E+00  4.66737E-03   5.08504E+00  1.39593E-02   6.77935E+00  1.85980E-02
   2      5.79632E-02  2.53255E-04   7.31325E-01  2.83380E-03   1.01355E+00  3.86936E-03   1.80283E+00  6.88044E-03
   3      3.48302E-02  2.04576E-04   2.43305E-01  1.32285E-03   2.03181E-01  1.11951E-03   4.81317E-01  2.58332E-03
   4      1.45951E-02  1.39372E-04   7.39316E-02  6.03175E-04   4.10385E-02  3.49440E-04   1.29565E-01  1.04635E-03
   5      5.27230E-03  8.21875E-05   2.15669E-02  2.76332E-04   8.33260E-03  1.22538E-04   3.51718E-02  4.49184E-04
   6      1.84111E-03  4.21008E-05   6.18358E-03  1.30271E-04   1.71681E-03  4.02251E-05   9.74151E-03  1.91943E-04
   7      6.34430E-04  2.68332E-05   1.70677E-03  5.15296E-05   3.93193E-04  1.95406E-05   2.73439E-03  8.54564E-05
   8      2.03900E-04  1.17012E-05   5.11523E-04  2.70094E-05   7.13104E-05  6.08664E-06   7.86734E-04  3.44252E-05
   9      7.21052E-05  7.37341E-06   1.45990E-04  1.24347E-05   1.49344E-05  2.37243E-06   2.33030E-04  1.65885E-05
  10      3.67811E-05  7.11139E-06   4.55977E-05  6.74309E-06   4.83953E-06  2.10419E-06   8.72183E-05  1.15470E-05
  11      1.08318E-05  3.45325E-06   1.48734E-05  3.70922E-06   2.23669E-07  0.00000E+00   2.59289E-05  5.07782E-06
  12      1.91184E-06  8.31560E-07   3.14628E-06  1.08818E-06       ---          ---       5.05812E-06  1.36909E-06
  13          ---          ---       8.11296E-07  6.15204E-07       ---          ---       8.11296E-07  6.15204E-07
  14          ---          ---           ---          ---           ---          ---           ---          ---
  15          ---          ---           ---          ---           ---          ---           ---          ---
  16          ---          ---           ---          ---           ---          ---           ---          ---
  17          ---          ---           ---          ---           ---          ---           ---          ---
  18          ---          ---       1.82416E-06  0.00000E+00       ---          ---       1.82416E-06  0.00000E+00
  19          ---          ---           ---          ---           ---          ---           ---          ---
  20          ---          ---           ---          ---           ---          ---           ---          ---
  21          ---          ---           ---          ---           ---          ---           ---          ---
  22          ---          ---           ---          ---           ---          ---           ---          ---
  23          ---          ---           ---          ---           ---          ---           ---          ---
  24          ---          ---           ---          ---           ---          ---           ---          ---
  25          ---          ---           ---          ---           ---          ---           ---          ---
  26          ---          ---           ---          ---           ---          ---           ---          ---
  27          ---          ---           ---          ---           ---          ---           ---          ---
  28          ---          ---           ---          ---           ---          ---           ---          ---
  29          ---          ---           ---          ---           ---          ---           ---          ---
  30          ---          ---           ---          ---           ---          ---           ---          ---
  31          ---          ---           ---          ---           ---          ---           ---          ---
  32          ---          ---           ---          ---           ---          ---           ---          ---
  33          ---          ---           ---          ---           ---          ---           ---          ---
  34          ---          ---           ---          ---           ---          ---           ---          ---
  35          ---          ---           ---          ---           ---          ---           ---          ---
  36          ---          ---           ---          ---           ---          ---           ---          ---
  37          ---          ---           ---          ---           ---          ---           ---          ---
  38          ---          ---           ---          ---           ---          ---           ---          ---
  39          ---          ---           ---          ---           ---          ---           ---          ---
  40          ---          ---           ---          ---           ---          ---           ---          ---
  41          ---          ---           ---          ---           ---          ---           ---          ---
  42          ---          ---           ---          ---           ---          ---           ---          ---
  43          ---          ---           ---          ---           ---          ---           ---          ---
  44          ---          ---           ---          ---           ---          ---           ---          ---
  45          ---          ---           ---          ---           ---          ---           ---          ---
  46          ---          ---           ---          ---           ---          ---           ---          ---
  47          ---          ---           ---          ---           ---          ---           ---          ---
  48          ---          ---           ---          ---           ---          ---           ---          ---
  49          ---          ---           ---          ---           ---          ---           ---          ---
  50          ---          ---           ---          ---           ---          ---           ---          ---
 Total    1.15462E-01  6.48736E-04   2.77305E+00  9.57475E-03   6.35334E+00  1.91755E-02   9.24186E+00  2.93042E-02
-------------------------------------------------------------------------------------------------------------------
