# Supplementary material for: A computational method to estimate the relative biological effectiveness and tumor control probability for low-LET proton irradiations
Source: PLoS One. 2026 Mar 20;21(3):e0341352. doi: 10.1371/journal.pone.0341352 (PMC13004361; doi:10.1371/journal.pone.0341352)
Supplement: S1 File — These files include the DSB yields simulated by MCDS and the proton spectra used at different LET positions. Available at: https://nfuedu-my.sharepoint.com/personal/ccchan_nfu_edu_tw/_layouts/15/onedrive.aspx?id=%2Fpersonal%2Fccchan%5Fnfu%5Fedu%5Ftw%2FDocuments%2Fplos%20one&ga=1. (ZIP) [file pone.0341352.s001.zip › MCDS/proton/P3/1.out]

===============================
MCDS Version 3.00B  15-JUL-2011
===============================
      1.278     running time (min)
 1.0000E+00     DNA content (Gbp)
 8.0000E+00     Dia. of cell nucleus (um)
      10000     number of cells (nocs)
  987654321     random number seed


MXRF TABLE: Particle types and properties of the (input) mixed radiation field. The hypoxia reduction factor (HRF)
for DSB induction is estimated as [1/(1-pcr)]^2, where pcr = the probability a lesion undergoes chemical repair
for the specified (input) oxygen concentration compared to fully aerobic (100% O2) conditions.  The frequency-mean
specific energy (zf) is for a spherical target representative of the cell nucleus. Radiative losses by the primary
charged particle are assumed non-local and do not not contribute to specific energy or the dose per unit fluence
(DPUF).  The reported stopping power is at the point of entry into the cell nucleus (pO2 = 1.000%).
===================================================================================================================
        Normed   -- Kinetic Energy --               Stopping Power (keV/um)      CSDA       Dosimetry (Gy)    HRF
  Ion     wt       (MeV)     (MeV/A)      zeb     Coll+Nuc  Radiat    Total    Range (cm)   DPUF       zf     DSB
===================================================================================================================
    p  2.48E-03  1.070E+00  1.070E+00  4.369E+02  2.57E+01 0.00E+00 2.568E+01  2.673E-03  5.502E+01 1.09E-01 1.338
    p  4.71E-02  3.810E+00  3.810E+00  1.239E+02  9.78E+00 0.00E+00 9.784E+00  2.229E-02  1.697E+01 3.38E-02 1.403
    p  8.93E-02  5.120E+00  5.120E+00  9.238E+01  7.73E+00 0.00E+00 7.728E+00  3.747E-02  1.313E+01 2.61E-02 1.405
    p  1.56E-01  6.550E+00  6.550E+00  7.237E+01  6.34E+00 0.00E+00 6.337E+00  5.802E-02  1.063E+01 2.11E-02 1.406
    p  2.43E-01  8.210E+00  8.210E+00  5.789E+01  5.28E+00 0.00E+00 5.276E+00  8.687E-02  8.768E+00 1.74E-02 1.407
    p  2.08E-01  9.880E+00  9.880E+00  4.823E+01  4.54E+00 0.00E+00 4.538E+00  1.211E-01  7.494E+00 1.49E-02 1.407
    p  1.61E-01  1.024E+01  1.024E+01  4.657E+01  4.41E+00 0.00E+00 4.407E+00  1.292E-01  7.271E+00 1.45E-02 1.407
    p  8.19E-02  1.119E+01  1.119E+01  4.268E+01  4.10E+00 0.00E+00 4.099E+00  1.515E-01  6.746E+00 1.34E-02 1.407
    p  9.93E-03  1.238E+01  1.238E+01  3.865E+01  3.77E+00 0.00E+00 3.775E+00  1.818E-01  6.195E+00 1.23E-02 1.408
    p  0.00E+00  1.357E+01  1.357E+01  3.532E+01  3.50E+00 0.00E+00 3.502E+00  2.146E-01  5.735E+00 1.14E-02 1.408
  Avg  1.00E-01  8.410E+00  8.410E+00  6.201E+01  5.52E+00 0.00E+00 5.519E+00  9.489E-02  9.253E+00 1.84E-02 1.406
===================================================================================================================
ZEB = (zeff/beta)^2 (Barkas 1963); DPUF = absorbed dose per unit fluence (nGy-cm^2/particle); zf in units of Gy

TABLE 1. Percent (%) cluster yields by complexity, as classified using the scheme of Nikjoo et al. (IJRB 71, 
467-483 1997 and and Radiat. Res. 156, 577-583 2001).
===================================================================================================================
    68.050     BD    - one or more Bd (no Sb)
    28.979     SSB   - Sb (no auxilary damage)
     1.379     SSB+  - two Sb on the same strand
     0.183     2SSB  - two or more Sb on opposite strands separated by at least 10 bp
     1.212     DSB   - two Sb on opposite strands with a separation <= 10 bp
     0.175     DSB+  - DSB accompanied by one (or more) additional Sb within 10 bp separation
     0.023     DSB++ - more than one DSB whether within the 10 bp separation or further apart
     5.108     SSBc  - fraction of complex damage (SSB+ and 2SSB) among SSBs
    41.813     SSBcb - fraction of complex damage (SSB+ and 2SSB) among SSBs; base damage included
    13.922     DSBc  - fraction of complex damage (DSB+ and DSB++) among DSBs
    53.116     DSBcb - fraction of complex damage (DSB+ and DSB++) among DSBs; base damage included
===================================================================================================================

TABLE 2. Number of clusters per cell per Gy.  Cluster yields are for a representative cell containing an average
of 1.000 Gbp (giga basepair) of DNA.  Cluster induction is proportional to absorbed dose up to at least a
hundred or thousand Gy. The category "OTHER" includes all classes of individual and clustered DNA lesion, except
for SSB and DSB.  SEM = standard error of the mean.
===================================================================================================================
Number of --------- DSB ----------   --------- SSB ----------   -------- OTHER ---------   ----- ALL CLUSTERS -----
 lesions    Average        SEM         Average        SEM         Average        SEM         Average        SEM    
===================================================================================================================
   1          ---          ---       9.55194E+01  4.48084E-02   2.86529E+02  1.16422E-01   3.82048E+02  1.51854E-01
   2      3.39225E+00  7.26809E-03   4.28725E+01  2.36784E-02   5.94555E+01  2.62988E-02   1.05720E+02  3.55705E-02
   3      2.12358E+00  5.92723E-03   1.47879E+01  1.69573E-02   1.23633E+01  1.51284E-02   2.92747E+01  2.57076E-02
   4      9.11900E-01  4.01648E-03   4.63847E+00  9.99477E-03   2.55682E+00  7.03295E-03   8.10718E+00  1.44237E-02
   5      3.42300E-01  2.50141E-03   1.40140E+00  5.47847E-03   5.36850E-01  3.08750E-03   2.28055E+00  7.51292E-03
   6      1.19017E-01  1.45300E-03   4.01050E-01  2.90915E-03   1.13167E-01  1.41895E-03   6.33233E-01  3.85627E-03
   7      3.91333E-02  8.31154E-04   1.15400E-01  1.48124E-03   2.43500E-02  6.51004E-04   1.78883E-01  1.92141E-03
   8      1.31667E-02  4.74831E-04   3.18500E-02  7.52406E-04   5.13333E-03  2.95590E-04   5.01500E-02  9.73815E-04
   9      4.01667E-03  2.60990E-04   9.55000E-03  4.39772E-04   1.05000E-03  1.33967E-04   1.46167E-02  5.55827E-04
  10      1.60000E-03  1.67571E-04   2.86667E-03  2.24264E-04   1.83333E-04  5.52494E-05   4.65000E-03  2.92141E-04
  11      4.00000E-04  8.15557E-05   7.66667E-04  1.17607E-04   5.00000E-05  2.88646E-05   1.21667E-03  1.45750E-04
  12      6.66667E-05  3.33283E-05   1.83333E-04  5.52494E-05       ---          ---       2.50000E-04  6.45045E-05
  13      6.66667E-05  3.33283E-05   8.33333E-05  3.72603E-05       ---          ---       1.50000E-04  4.99800E-05
  14      3.33333E-05  2.35690E-05       ---          ---       1.66667E-05  1.66667E-05   5.00000E-05  2.88646E-05
  15          ---          ---           ---          ---           ---          ---           ---          ---
  16          ---          ---           ---          ---           ---          ---           ---          ---
  17          ---          ---           ---          ---           ---          ---           ---          ---
  18          ---          ---           ---          ---           ---          ---           ---          ---
  19          ---          ---       1.66667E-05  1.66667E-05       ---          ---       1.66667E-05  1.66667E-05
  20          ---          ---       1.66667E-05  1.66667E-05       ---          ---       1.66667E-05  1.66667E-05
  21          ---          ---           ---          ---           ---          ---           ---          ---
  22          ---          ---           ---          ---           ---          ---           ---          ---
  23          ---          ---           ---          ---           ---          ---           ---          ---
  24          ---          ---           ---          ---           ---          ---           ---          ---
  25          ---          ---           ---          ---           ---          ---           ---          ---
  26          ---          ---           ---          ---           ---          ---           ---          ---
  27          ---          ---           ---          ---           ---          ---           ---          ---
  28          ---          ---           ---          ---           ---          ---           ---          ---
  29          ---          ---           ---          ---           ---          ---           ---          ---
  30          ---          ---           ---          ---           ---          ---           ---          ---
  31          ---          ---           ---          ---           ---          ---           ---          ---
  32          ---          ---           ---          ---           ---          ---           ---          ---
  33          ---          ---           ---          ---           ---          ---           ---          ---
  34          ---          ---           ---          ---           ---          ---           ---          ---
  35          ---          ---           ---          ---           ---          ---           ---          ---
  36          ---          ---           ---          ---           ---          ---           ---          ---
  37          ---          ---           ---          ---           ---          ---           ---          ---
  38          ---          ---           ---          ---           ---          ---           ---          ---
  39          ---          ---           ---          ---           ---          ---           ---          ---
  40          ---          ---           ---          ---           ---          ---           ---          ---
  41          ---          ---           ---          ---           ---          ---           ---          ---
  42          ---          ---           ---          ---           ---          ---           ---          ---
  43          ---          ---           ---          ---           ---          ---           ---          ---
  44          ---          ---           ---          ---           ---          ---           ---          ---
  45          ---          ---           ---          ---           ---          ---           ---          ---
  46          ---          ---           ---          ---           ---          ---           ---          ---
  47          ---          ---           ---          ---           ---          ---           ---          ---
  48          ---          ---           ---          ---           ---          ---           ---          ---
  49          ---          ---           ---          ---           ---          ---           ---          ---
  50          ---          ---           ---          ---           ---          ---           ---          ---
 Total    6.94753E+00  1.06515E-02   1.59781E+02  2.61493E-02   3.61585E+02  9.65498E-02   5.28314E+02  1.05682E-01
-------------------------------------------------------------------------------------------------------------------

TABLE 3. Cluster composition (% Sb per cluster)
===================================================================================================================
Number of --------- DSB ----------   --------- SSB ----------   -------- OTHER ---------   ----- ALL CLUSTERS -----
 lesions    Average        SEM         Average        SEM         Average        SEM         Average        SEM    
===================================================================================================================
   1          ---          ---       1.66667E+01  0.00000E+00   0.00000E+00  0.00000E+00   4.16702E+00  1.04435E-03
   2      1.66667E+01  0.00000E+00   8.95665E+00  1.35002E-03   0.00000E+00  0.00000E+00   4.16662E+00  1.69055E-03
   3      1.20229E+01  6.03449E-03   6.51997E+00  2.36100E-03   0.00000E+00  0.00000E+00   4.16544E+00  2.96586E-03
   4      9.80738E+00  1.08556E-02   5.36057E+00  4.09394E-03   0.00000E+00  0.00000E+00   4.16951E+00  5.14895E-03
   5      8.54336E+00  1.81538E-02   4.70737E+00  7.54877E-03   0.00000E+00  0.00000E+00   4.16984E+00  9.02956E-03
   6      7.67763E+00  2.74678E-02   4.28550E+00  1.47269E-02   0.00000E+00  0.00000E+00   4.15898E+00  1.77052E-02
   7      7.03577E+00  4.43838E-02   4.03102E+00  2.43766E-02   0.00000E+00  0.00000E+00   4.14812E+00  2.93140E-02
   8      6.66111E+00  7.06374E-02   3.79644E+00  4.22790E-02   0.00000E+00  0.00000E+00   4.15952E+00  4.89355E-02
   9      6.38340E+00  1.16260E-01   3.64761E+00  7.44581E-02   0.00000E+00  0.00000E+00   4.15050E+00  8.33505E-02
  10      5.71685E+00  1.77730E-01   3.27844E+00  1.20980E-01   0.00000E+00  0.00000E+00   3.97940E+00  1.28492E-01
  11      5.61869E+00  4.22679E-01   3.11639E+00  2.53849E-01   0.00000E+00  0.00000E+00   3.83056E+00  2.70530E-01
  12      4.86111E+00  8.96524E-01   3.28283E+00  5.38655E-01       ---          ---       3.70370E+00  4.82396E-01
  13      5.12821E+00  5.23395E-01   3.58974E+00  6.28074E-01       ---          ---       4.27350E+00  4.77792E-01
  14      5.95238E+00  1.19048E+00       ---          ---       0.00000E+00  0.00000E+00   3.96825E+00  2.09980E+00
  15          ---          ---           ---          ---           ---          ---           ---          ---
  16          ---          ---           ---          ---           ---          ---           ---          ---
  17          ---          ---           ---          ---           ---          ---           ---          ---
  18          ---          ---           ---          ---           ---          ---           ---          ---
  19          ---          ---       2.63158E+00  0.00000E+00       ---          ---       2.63158E+00  0.00000E+00
  20          ---          ---       2.50000E+00  0.00000E+00       ---          ---       2.50000E+00  0.00000E+00
  21          ---          ---           ---          ---           ---          ---           ---          ---
  22          ---          ---           ---          ---           ---          ---           ---          ---
  23          ---          ---           ---          ---           ---          ---           ---          ---
  24          ---          ---           ---          ---           ---          ---           ---          ---
  25          ---          ---           ---          ---           ---          ---           ---          ---
  26          ---          ---           ---          ---           ---          ---           ---          ---
  27          ---          ---           ---          ---           ---          ---           ---          ---
  28          ---          ---           ---          ---           ---          ---           ---          ---
  29          ---          ---           ---          ---           ---          ---           ---          ---
  30          ---          ---           ---          ---           ---          ---           ---          ---
  31          ---          ---           ---          ---           ---          ---           ---          ---
  32          ---          ---           ---          ---           ---          ---           ---          ---
  33          ---          ---           ---          ---           ---          ---           ---          ---
  34          ---          ---           ---          ---           ---          ---           ---          ---
  35          ---          ---           ---          ---           ---          ---           ---          ---
  36          ---          ---           ---          ---           ---          ---           ---          ---
  37          ---          ---           ---          ---           ---          ---           ---          ---
  38          ---          ---           ---          ---           ---          ---           ---          ---
  39          ---          ---           ---          ---           ---          ---           ---          ---
  40          ---          ---           ---          ---           ---          ---           ---          ---
  41          ---          ---           ---          ---           ---          ---           ---          ---
  42          ---          ---           ---          ---           ---          ---           ---          ---
  43          ---          ---           ---          ---           ---          ---           ---          ---
  44          ---          ---           ---          ---           ---          ---           ---          ---
  45          ---          ---           ---          ---           ---          ---           ---          ---
  46          ---          ---           ---          ---           ---          ---           ---          ---
  47          ---          ---           ---          ---           ---          ---           ---          ---
  48          ---          ---           ---          ---           ---          ---           ---          ---
  49          ---          ---           ---          ---           ---          ---           ---          ---
  50          ---          ---           ---          ---           ---          ---           ---          ---
Average   1.37179E+01  5.59995E-03   1.31803E+01  2.21258E-03   0.00000E+00  0.00000E+00   4.16693E+00  4.52358E-04
-------------------------------------------------------------------------------------------------------------------
NOTES: (% Sb) is the percentage of lesions that are strand breaks.
The number of Sb is ((% Sb)/100)*(# lesions). The number of Bd is (1-(% Sb)/100)*(# lesions).

TABLE 4. Cluster Length (in base pair)
===================================================================================================================
Number of --------- DSB ----------   --------- SSB ----------   -------- OTHER ---------   ----- ALL CLUSTERS -----
 lesions    Average        SEM         Average        SEM         Average        SEM         Average        SEM    
===================================================================================================================
   1          ---          ---       1.66667E-01  0.00000E+00   1.66667E-01  0.00000E+00   1.66667E-01  0.00000E+00
   2      9.12778E-01  1.04523E-03   9.37776E-01  2.79937E-04   9.35918E-01  2.35348E-04   9.35915E-01  1.77366E-04
   3      1.60347E+00  1.83633E-03   1.72193E+00  6.68777E-04   1.70580E+00  7.39940E-04   1.70648E+00  4.76291E-04
   4      2.34007E+00  3.71040E-03   2.50509E+00  1.47819E-03   2.47641E+00  2.04491E-03   2.47713E+00  1.12026E-03
   5      3.09910E+00  7.25587E-03   3.28540E+00  3.31332E-03   3.23941E+00  5.74178E-03   3.24848E+00  2.55652E-03
   6      3.83178E+00  1.26882E-02   4.06001E+00  7.55513E-03   4.01283E+00  1.32034E-02   4.01152E+00  6.08328E-03
   7      4.60231E+00  2.23799E-02   4.80903E+00  1.42768E-02   4.80910E+00  2.82668E-02   4.76181E+00  1.16469E-02
   8      5.39196E+00  4.38563E-02   5.64229E+00  2.74002E-02   5.58463E+00  7.09443E-02   5.57311E+00  2.28540E-02
   9      6.00035E+00  7.81930E-02   6.43742E+00  5.35155E-02   6.41667E+00  1.55578E-01   6.31460E+00  4.38194E-02
  10      6.75896E+00  1.33842E-01   7.17715E+00  1.10572E-01   6.92424E+00  4.69990E-01   7.03577E+00  8.50340E-02
  11      7.83333E+00  3.09700E-01   7.75758E+00  1.77043E-01   6.61111E+00  3.64302E-01   7.73474E+00  1.53489E-01
  12      8.58333E+00  6.61438E-01   8.50000E+00  5.17375E-01       ---          ---       8.52222E+00  4.06582E-01
  13      1.07083E+01  1.00548E+00   9.66667E+00  4.50309E-01       ---          ---       1.01296E+01  5.08248E-01
  14      1.10833E+01  1.08333E+00       ---          ---       8.50000E+00  0.00000E+00   1.02222E+01  1.06429E+00
  15          ---          ---           ---          ---           ---          ---           ---          ---
  16          ---          ---           ---          ---           ---          ---           ---          ---
  17          ---          ---           ---          ---           ---          ---           ---          ---
  18          ---          ---           ---          ---           ---          ---           ---          ---
  19          ---          ---       1.33333E+01  0.00000E+00       ---          ---       1.33333E+01  0.00000E+00
  20          ---          ---       1.56667E+01  0.00000E+00       ---          ---       1.56667E+01  0.00000E+00
  21          ---          ---           ---          ---           ---          ---           ---          ---
  22          ---          ---           ---          ---           ---          ---           ---          ---
  23          ---          ---           ---          ---           ---          ---           ---          ---
  24          ---          ---           ---          ---           ---          ---           ---          ---
  25          ---          ---           ---          ---           ---          ---           ---          ---
  26          ---          ---           ---          ---           ---          ---           ---          ---
  27          ---          ---           ---          ---           ---          ---           ---          ---
  28          ---          ---           ---          ---           ---          ---           ---          ---
  29          ---          ---           ---          ---           ---          ---           ---          ---
  30          ---          ---           ---          ---           ---          ---           ---          ---
  31          ---          ---           ---          ---           ---          ---           ---          ---
  32          ---          ---           ---          ---           ---          ---           ---          ---
  33          ---          ---           ---          ---           ---          ---           ---          ---
  34          ---          ---           ---          ---           ---          ---           ---          ---
  35          ---          ---           ---          ---           ---          ---           ---          ---
  36          ---          ---           ---          ---           ---          ---           ---          ---
  37          ---          ---           ---          ---           ---          ---           ---          ---
  38          ---          ---           ---          ---           ---          ---           ---          ---
  39          ---          ---           ---          ---           ---          ---           ---          ---
  40          ---          ---           ---          ---           ---          ---           ---          ---
  41          ---          ---           ---          ---           ---          ---           ---          ---
  42          ---          ---           ---          ---           ---          ---           ---          ---
  43          ---          ---           ---          ---           ---          ---           ---          ---
  44          ---          ---           ---          ---           ---          ---           ---          ---
  45          ---          ---           ---          ---           ---          ---           ---          ---
  46          ---          ---           ---          ---           ---          ---           ---          ---
  47          ---          ---           ---          ---           ---          ---           ---          ---
  48          ---          ---           ---          ---           ---          ---           ---          ---
  49          ---          ---           ---          ---           ---          ---           ---          ---
  50          ---          ---           ---          ---           ---          ---           ---          ---
Average   1.50144E+00  1.58068E-03   6.27741E-01  3.89756E-04   3.68640E-01  1.62594E-04   4.62031E-01  2.36331E-04
-------------------------------------------------------------------------------------------------------------------

TABLE 5. NUMBER OF LESIONS DIVIDED BY TWICE THE CLUSTER LENGTH (lesions per nucleotide)
===================================================================================================================
Number of --------- DSB ----------   --------- SSB ----------   -------- OTHER ---------   ----- ALL CLUSTERS -----
 lesions    Average        SEM         Average        SEM         Average        SEM         Average        SEM    
===================================================================================================================
   1          ---          ---       8.33333E-02  0.00000E+00   8.33333E-02  0.00000E+00   8.33333E-02  0.00000E+00
   2      4.54043E-02  8.44764E-05   4.12214E-02  1.89274E-05   4.15248E-02  1.63954E-05   4.15275E-02  1.22310E-05
   3      3.17700E-02  5.30551E-05   2.91211E-02  1.73052E-05   2.94777E-02  1.95069E-05   2.94642E-02  1.24871E-05
   4      2.71714E-02  5.82971E-05   2.50219E-02  2.06308E-05   2.53615E-02  2.91358E-05   2.53747E-02  1.58737E-05
   5      2.47777E-02  7.52842E-05   2.30720E-02  3.06523E-05   2.34492E-02  5.37273E-05   2.34015E-02  2.39943E-05
   6      2.35011E-02  9.52392E-05   2.19997E-02  5.00821E-05   2.23579E-02  9.16182E-05   2.23278E-02  4.14745E-05
   7      2.23929E-02  1.24061E-04   2.14715E-02  7.69368E-05   2.14004E-02  1.55532E-04   2.16620E-02  6.29841E-05
   8      2.17671E-02  1.97050E-04   2.06505E-02  1.14668E-04   2.10735E-02  3.29922E-04   2.09866E-02  9.93000E-05
   9      2.17428E-02  3.09122E-04   2.02335E-02  1.85953E-04   2.02876E-02  5.43344E-04   2.06641E-02  1.58038E-04
  10      2.13483E-02  4.51429E-04   2.02341E-02  3.58555E-04   2.09711E-02  1.37618E-03   2.06016E-02  2.74020E-04
  11      2.02773E-02  8.88107E-04   2.01853E-02  5.01926E-04   2.32436E-02  1.21976E-03   2.03456E-02  4.36604E-04
  12      1.98228E-02  1.75764E-03   2.05057E-02  1.51006E-03       ---          ---       2.03236E-02  1.17366E-03
  13      1.73213E-02  1.64310E-03   1.88523E-02  9.37068E-04       ---          ---       1.81718E-02  8.75346E-04
  14      1.77131E-02  1.73135E-03       ---          ---       2.28758E-02  0.00000E+00   1.94340E-02  1.99016E-03
  15          ---          ---           ---          ---           ---          ---           ---          ---
  16          ---          ---           ---          ---           ---          ---           ---          ---
  17          ---          ---           ---          ---           ---          ---           ---          ---
  18          ---          ---           ---          ---           ---          ---           ---          ---
  19          ---          ---       1.97917E-02  0.00000E+00       ---          ---       1.97917E-02  0.00000E+00
  20          ---          ---       1.77305E-02  0.00000E+00       ---          ---       1.77305E-02  0.00000E+00
  21          ---          ---           ---          ---           ---          ---           ---          ---
  22          ---          ---           ---          ---           ---          ---           ---          ---
  23          ---          ---           ---          ---           ---          ---           ---          ---
  24          ---          ---           ---          ---           ---          ---           ---          ---
  25          ---          ---           ---          ---           ---          ---           ---          ---
  26          ---          ---           ---          ---           ---          ---           ---          ---
  27          ---          ---           ---          ---           ---          ---           ---          ---
  28          ---          ---           ---          ---           ---          ---           ---          ---
  29          ---          ---           ---          ---           ---          ---           ---          ---
  30          ---          ---           ---          ---           ---          ---           ---          ---
  31          ---          ---           ---          ---           ---          ---           ---          ---
  32          ---          ---           ---          ---           ---          ---           ---          ---
  33          ---          ---           ---          ---           ---          ---           ---          ---
  34          ---          ---           ---          ---           ---          ---           ---          ---
  35          ---          ---           ---          ---           ---          ---           ---          ---
  36          ---          ---           ---          ---           ---          ---           ---          ---
  37          ---          ---           ---          ---           ---          ---           ---          ---
  38          ---          ---           ---          ---           ---          ---           ---          ---
  39          ---          ---           ---          ---           ---          ---           ---          ---
  40          ---          ---           ---          ---           ---          ---           ---          ---
  41          ---          ---           ---          ---           ---          ---           ---          ---
  42          ---          ---           ---          ---           ---          ---           ---          ---
  43          ---          ---           ---          ---           ---          ---           ---          ---
  44          ---          ---           ---          ---           ---          ---           ---          ---
  45          ---          ---           ---          ---           ---          ---           ---          ---
  46          ---          ---           ---          ---           ---          ---           ---          ---
  47          ---          ---           ---          ---           ---          ---           ---          ---
  48          ---          ---           ---          ---           ---          ---           ---          ---
  49          ---          ---           ---          ---           ---          ---           ---          ---
  50          ---          ---           ---          ---           ---          ---           ---          ---
Average   3.72717E-02  4.63985E-05   6.45717E-02  1.22202E-05   7.40809E-02  6.52890E-06   7.07186E-02  7.76625E-06
-------------------------------------------------------------------------------------------------------------------

TABLE 6. Number of clusters per cell per Gy per track.  Cluster yields are for a representative cell containing
an average of 1.000 Gbp (giga basepair) of DNA.  Cluster induction is proportional to absorbed dose up to at least
a hundred or thousand Gy. The category "OTHER" includes all classes of individual and clustered DNA lesion, except
for SSB and DSB.  SEM = standard error of the mean.
===================================================================================================================
Number of --------- DSB ----------   --------- SSB ----------   -------- OTHER ---------   ----- ALL CLUSTERS -----
 lesions    Average        SEM         Average        SEM         Average        SEM         Average        SEM    
===================================================================================================================
   1          ---          ---       1.73490E+00  4.70378E-03   5.20377E+00  1.39843E-02   6.93867E+00  1.86577E-02
   2      6.25181E-02  2.68968E-04   7.90455E-01  2.95493E-03   1.09625E+00  4.07931E-03   1.94923E+00  7.22766E-03
   3      3.98458E-02  2.38701E-04   2.77519E-01  1.45810E-03   2.32172E-01  1.24437E-03   5.49537E-01  2.87646E-03
   4      1.75163E-02  1.50864E-04   8.88485E-02  6.64197E-04   4.90626E-02  3.96068E-04   1.55427E-01  1.16390E-03
   5      6.78741E-03  9.31698E-05   2.76393E-02  3.22029E-04   1.05871E-02  1.35248E-04   4.50138E-02  5.19825E-04
   6      2.43061E-03  5.31402E-05   8.26870E-03  1.58012E-04   2.32325E-03  5.05394E-05   1.30226E-02  2.37135E-04
   7      8.48962E-04  3.15425E-05   2.47285E-03  6.95680E-05   5.26099E-04  2.15168E-05   3.84791E-03  1.04976E-04
   8      2.95214E-04  1.57824E-05   7.22077E-04  2.91456E-05   1.12692E-04  9.15040E-06   1.12998E-03  4.29622E-05
   9      1.02331E-04  9.84420E-06   2.58381E-04  2.49310E-05   2.96124E-05  5.16379E-06   3.90324E-04  3.23456E-05
  10      4.73344E-05  7.87737E-06   8.06722E-05  9.83608E-06   5.81921E-06  2.25406E-06   1.33826E-04  1.47100E-05
  11      1.14728E-05  3.10979E-06   2.14359E-05  5.03299E-06   2.42513E-06  1.87439E-06   3.53338E-05  6.20080E-06
  12      2.67361E-06  1.89075E-06   3.72630E-06  1.17287E-06       ---          ---       6.39991E-06  2.22454E-06
  13      4.14529E-06  2.60338E-06   1.47168E-06  6.77677E-07       ---          ---       5.61697E-06  2.68991E-06
  14      4.64741E-07  3.28836E-07       ---          ---       2.23669E-07  0.00000E+00   6.88410E-07  3.97668E-07
  15          ---          ---           ---          ---           ---          ---           ---          ---
  16          ---          ---           ---          ---           ---          ---           ---          ---
  17          ---          ---           ---          ---           ---          ---           ---          ---
  18          ---          ---           ---          ---           ---          ---           ---          ---
  19          ---          ---       1.82416E-06  0.00000E+00       ---          ---       1.82416E-06  0.00000E+00
  20          ---          ---       1.82416E-06  0.00000E+00       ---          ---       1.82416E-06  0.00000E+00
  21          ---          ---           ---          ---           ---          ---           ---          ---
  22          ---          ---           ---          ---           ---          ---           ---          ---
  23          ---          ---           ---          ---           ---          ---           ---          ---
  24          ---          ---           ---          ---           ---          ---           ---          ---
  25          ---          ---           ---          ---           ---          ---           ---          ---
  26          ---          ---           ---          ---           ---          ---           ---          ---
  27          ---          ---           ---          ---           ---          ---           ---          ---
  28          ---          ---           ---          ---           ---          ---           ---          ---
  29          ---          ---           ---          ---           ---          ---           ---          ---
  30          ---          ---           ---          ---           ---          ---           ---          ---
  31          ---          ---           ---          ---           ---          ---           ---          ---
  32          ---          ---           ---          ---           ---          ---           ---          ---
  33          ---          ---           ---          ---           ---          ---           ---          ---
  34          ---          ---           ---          ---           ---          ---           ---          ---
  35          ---          ---           ---          ---           ---          ---           ---          ---
  36          ---          ---           ---          ---           ---          ---           ---          ---
  37          ---          ---           ---          ---           ---          ---           ---          ---
  38          ---          ---           ---          ---           ---          ---           ---          ---
  39          ---          ---           ---          ---           ---          ---           ---          ---
  40          ---          ---           ---          ---           ---          ---           ---          ---
  41          ---          ---           ---          ---           ---          ---           ---          ---
  42          ---          ---           ---          ---           ---          ---           ---          ---
  43          ---          ---           ---          ---           ---          ---           ---          ---
  44          ---          ---           ---          ---           ---          ---           ---          ---
  45          ---          ---           ---          ---           ---          ---           ---          ---
  46          ---          ---           ---          ---           ---          ---           ---          ---
  47          ---          ---           ---          ---           ---          ---           ---          ---
  48          ---          ---           ---          ---           ---          ---           ---          ---
  49          ---          ---           ---          ---           ---          ---           ---          ---
  50          ---          ---           ---          ---           ---          ---           ---          ---
 Total    1.30411E-01  7.34962E-04   2.93119E+00  1.00204E-02   6.59485E+00  1.95889E-02   9.65646E+00  3.02363E-02
-------------------------------------------------------------------------------------------------------------------
