# Supplementary material for: A computational method to estimate the relative biological effectiveness and tumor control probability for low-LET proton irradiations
Source: PLoS One. 2026 Mar 20;21(3):e0341352. doi: 10.1371/journal.pone.0341352 (PMC13004361; doi:10.1371/journal.pone.0341352)
Supplement: S1 File — These files include the DSB yields simulated by MCDS and the proton spectra used at different LET positions. Available at: https://nfuedu-my.sharepoint.com/personal/ccchan_nfu_edu_tw/_layouts/15/onedrive.aspx?id=%2Fpersonal%2Fccchan%5Fnfu%5Fedu%5Ftw%2FDocuments%2Fplos%20one&ga=1. (ZIP) [file pone.0341352.s001.zip › MCDS/proton/P3/100.out]

===============================
MCDS Version 3.00B  15-JUL-2011
===============================
      1.271     running time (min)
 1.0000E+00     DNA content (Gbp)
 8.0000E+00     Dia. of cell nucleus (um)
      10000     number of cells (nocs)
  987654321     random number seed


MXRF TABLE: Particle types and properties of the (input) mixed radiation field. The hypoxia reduction factor (HRF)
for DSB induction is estimated as [1/(1-pcr)]^2, where pcr = the probability a lesion undergoes chemical repair
for the specified (input) oxygen concentration compared to fully aerobic (100% O2) conditions.  The frequency-mean
specific energy (zf) is for a spherical target representative of the cell nucleus. Radiative losses by the primary
charged particle are assumed non-local and do not not contribute to specific energy or the dose per unit fluence
(DPUF).  The reported stopping power is at the point of entry into the cell nucleus (pO2 = 100.000%).
===================================================================================================================
        Normed   -- Kinetic Energy --               Stopping Power (keV/um)      CSDA       Dosimetry (Gy)    HRF
  Ion     wt       (MeV)     (MeV/A)      zeb     Coll+Nuc  Radiat    Total    Range (cm)   DPUF       zf     DSB
===================================================================================================================
    p  2.48E-03  1.070E+00  1.070E+00  4.369E+02  2.57E+01 0.00E+00 2.568E+01  2.673E-03  5.502E+01 1.09E-01 1.004
    p  4.71E-02  3.810E+00  3.810E+00  1.239E+02  9.78E+00 0.00E+00 9.784E+00  2.229E-02  1.697E+01 3.38E-02 1.005
    p  8.93E-02  5.120E+00  5.120E+00  9.238E+01  7.73E+00 0.00E+00 7.728E+00  3.747E-02  1.313E+01 2.61E-02 1.005
    p  1.56E-01  6.550E+00  6.550E+00  7.237E+01  6.34E+00 0.00E+00 6.337E+00  5.802E-02  1.063E+01 2.11E-02 1.005
    p  2.43E-01  8.210E+00  8.210E+00  5.789E+01  5.28E+00 0.00E+00 5.276E+00  8.687E-02  8.768E+00 1.74E-02 1.005
    p  2.08E-01  9.880E+00  9.880E+00  4.823E+01  4.54E+00 0.00E+00 4.538E+00  1.211E-01  7.494E+00 1.49E-02 1.005
    p  1.61E-01  1.024E+01  1.024E+01  4.657E+01  4.41E+00 0.00E+00 4.407E+00  1.292E-01  7.271E+00 1.45E-02 1.005
    p  8.19E-02  1.119E+01  1.119E+01  4.268E+01  4.10E+00 0.00E+00 4.099E+00  1.515E-01  6.746E+00 1.34E-02 1.005
    p  9.93E-03  1.238E+01  1.238E+01  3.865E+01  3.77E+00 0.00E+00 3.775E+00  1.818E-01  6.195E+00 1.23E-02 1.005
    p  0.00E+00  1.357E+01  1.357E+01  3.532E+01  3.50E+00 0.00E+00 3.502E+00  2.146E-01  5.735E+00 1.14E-02 1.005
  Avg  1.00E-01  8.410E+00  8.410E+00  6.201E+01  5.52E+00 0.00E+00 5.519E+00  9.489E-02  9.253E+00 1.84E-02 1.005
===================================================================================================================
ZEB = (zeff/beta)^2 (Barkas 1963); DPUF = absorbed dose per unit fluence (nGy-cm^2/particle); zf in units of Gy

TABLE 1. Percent (%) cluster yields by complexity, as classified using the scheme of Nikjoo et al. (IJRB 71, 
467-483 1997 and and Radiat. Res. 156, 577-583 2001).
===================================================================================================================
    66.666     BD    - one or more Bd (no Sb)
    29.617     SSB   - Sb (no auxilary damage)
     1.702     SSB+  - two Sb on the same strand
     0.263     2SSB  - two or more Sb on opposite strands separated by at least 10 bp
     1.457     DSB   - two Sb on opposite strands with a separation <= 10 bp
     0.254     DSB+  - DSB accompanied by one (or more) additional Sb within 10 bp separation
     0.040     DSB++ - more than one DSB whether within the 10 bp separation or further apart
     6.216     SSBc  - fraction of complex damage (SSB+ and 2SSB) among SSBs
    47.122     SSBcb - fraction of complex damage (SSB+ and 2SSB) among SSBs; base damage included
    16.662     DSBc  - fraction of complex damage (DSB+ and DSB++) among DSBs
    59.129     DSBcb - fraction of complex damage (DSB+ and DSB++) among DSBs; base damage included
===================================================================================================================

TABLE 2. Number of clusters per cell per Gy.  Cluster yields are for a representative cell containing an average
of 1.000 Gbp (giga basepair) of DNA.  Cluster induction is proportional to absorbed dose up to at least a
hundred or thousand Gy. The category "OTHER" includes all classes of individual and clustered DNA lesion, except
for SSB and DSB.  SEM = standard error of the mean.
===================================================================================================================
Number of --------- DSB ----------   --------- SSB ----------   -------- OTHER ---------   ----- ALL CLUSTERS -----
 lesions    Average        SEM         Average        SEM         Average        SEM         Average        SEM    
===================================================================================================================
   1          ---          ---       1.00239E+02  5.19003E-02   3.00671E+02  1.38527E-01   4.00910E+02  1.81282E-01
   2      4.11635E+00  8.02847E-03   5.17698E+01  2.61615E-02   7.18342E+01  2.93554E-02   1.27720E+02  3.95995E-02
   3      2.97770E+00  6.93963E-03   2.06008E+01  1.93607E-02   1.72052E+01  1.73898E-02   4.07837E+01  2.90071E-02
   4      1.46948E+00  5.15712E-03   7.42402E+00  1.26494E-02   4.10702E+00  8.88035E-03   1.30005E+01  1.82813E-02
   5      6.32767E-01  3.41949E-03   2.56038E+00  7.58092E-03   9.89583E-01  4.27221E-03   4.18273E+00  1.05488E-02
   6      2.52117E-01  2.11029E-03   8.53050E-01  4.30380E-03   2.36100E-01  2.05602E-03   1.34127E+00  5.67790E-03
   7      9.69000E-02  1.33254E-03   2.82833E-01  2.41028E-03   5.76667E-02  1.02350E-03   4.37400E-01  3.19491E-03
   8      3.67667E-02  8.08907E-04   8.95167E-02  1.29431E-03   1.47167E-02  4.99756E-04   1.41000E-01  1.68720E-03
   9      1.27333E-02  4.65984E-04   2.88333E-02  7.38412E-04   3.25000E-03  2.32867E-04   4.48167E-02  9.32178E-04
  10      5.15000E-03  3.05271E-04   9.80000E-03  4.19487E-04   8.33333E-04  1.19902E-04   1.57833E-02  5.51117E-04
  11      1.76667E-03  1.72310E-04   3.15000E-03  2.35377E-04   1.83333E-04  5.52494E-05   5.10000E-03  3.04900E-04
  12      7.00000E-04  1.15263E-04   8.66667E-04  1.22174E-04       ---          ---       1.56667E-03  1.72504E-04
  13      1.33333E-04  4.71239E-05   2.66667E-04  6.66166E-05       ---          ---       4.00000E-04  8.48937E-05
  14      1.00000E-04  4.08146E-05   1.50000E-04  4.99800E-05   1.66667E-05  1.66667E-05   2.66667E-04  6.66166E-05
  15          ---          ---           ---          ---           ---          ---           ---          ---
  16      1.66667E-05  1.66667E-05       ---          ---           ---          ---       1.66667E-05  1.66667E-05
  17      1.66667E-05  1.66667E-05       ---          ---           ---          ---       1.66667E-05  1.66667E-05
  18          ---          ---           ---          ---           ---          ---           ---          ---
  19          ---          ---           ---          ---           ---          ---           ---          ---
  20          ---          ---           ---          ---           ---          ---           ---          ---
  21          ---          ---       1.66667E-05  1.66667E-05       ---          ---       1.66667E-05  1.66667E-05
  22          ---          ---       1.66667E-05  1.66667E-05       ---          ---       1.66667E-05  1.66667E-05
  23          ---          ---           ---          ---           ---          ---           ---          ---
  24          ---          ---           ---          ---           ---          ---           ---          ---
  25          ---          ---           ---          ---           ---          ---           ---          ---
  26          ---          ---           ---          ---           ---          ---           ---          ---
  27          ---          ---           ---          ---           ---          ---           ---          ---
  28          ---          ---           ---          ---           ---          ---           ---          ---
  29          ---          ---           ---          ---           ---          ---           ---          ---
  30          ---          ---           ---          ---           ---          ---           ---          ---
  31          ---          ---           ---          ---           ---          ---           ---          ---
  32          ---          ---           ---          ---           ---          ---           ---          ---
  33          ---          ---           ---          ---           ---          ---           ---          ---
  34          ---          ---           ---          ---           ---          ---           ---          ---
  35          ---          ---           ---          ---           ---          ---           ---          ---
  36          ---          ---           ---          ---           ---          ---           ---          ---
  37          ---          ---           ---          ---           ---          ---           ---          ---
  38          ---          ---           ---          ---           ---          ---           ---          ---
  39          ---          ---           ---          ---           ---          ---           ---          ---
  40          ---          ---           ---          ---           ---          ---           ---          ---
  41          ---          ---           ---          ---           ---          ---           ---          ---
  42          ---          ---           ---          ---           ---          ---           ---          ---
  43          ---          ---           ---          ---           ---          ---           ---          ---
  44          ---          ---           ---          ---           ---          ---           ---          ---
  45          ---          ---           ---          ---           ---          ---           ---          ---
  46          ---          ---           ---          ---           ---          ---           ---          ---
  47          ---          ---           ---          ---           ---          ---           ---          ---
  48          ---          ---           ---          ---           ---          ---           ---          ---
  49          ---          ---           ---          ---           ---          ---           ---          ---
  50          ---          ---           ---          ---           ---          ---           ---          ---
 Total    9.60270E+00  1.24954E-02   1.83863E+02  3.28952E-02   3.95119E+02  1.22825E-01   5.88585E+02  1.37610E-01
-------------------------------------------------------------------------------------------------------------------

TABLE 3. Cluster composition (% Sb per cluster)
===================================================================================================================
Number of --------- DSB ----------   --------- SSB ----------   -------- OTHER ---------   ----- ALL CLUSTERS -----
 lesions    Average        SEM         Average        SEM         Average        SEM         Average        SEM    
===================================================================================================================
   1          ---          ---       1.66667E+01  0.00000E+00   0.00000E+00  0.00000E+00   4.16720E+00  1.06757E-03
   2      1.66667E+01  0.00000E+00   8.95501E+00  1.21989E-03   0.00000E+00  0.00000E+00   4.16674E+00  1.53998E-03
   3      1.20193E+01  5.02537E-03   6.51784E+00  1.99922E-03   0.00000E+00  0.00000E+00   4.16975E+00  2.45276E-03
   4      9.80863E+00  8.17289E-03   5.35673E+00  3.17023E-03   0.00000E+00  0.00000E+00   4.16665E+00  4.01870E-03
   5      8.52374E+00  1.35121E-02   4.70413E+00  5.32397E-03   0.00000E+00  0.00000E+00   4.16820E+00  6.55526E-03
   6      7.65319E+00  1.98377E-02   4.27522E+00  9.78133E-03   0.00000E+00  0.00000E+00   4.15588E+00  1.11260E-02
   7      7.14157E+00  2.92449E-02   4.02203E+00  1.64146E-02   0.00000E+00  0.00000E+00   4.18598E+00  2.00350E-02
   8      6.70219E+00  4.53789E-02   3.82527E+00  2.59983E-02   0.00000E+00  0.00000E+00   4.14776E+00  3.10419E-02
   9      6.29096E+00  7.11437E-02   3.67102E+00  4.27628E-02   0.00000E+00  0.00000E+00   4.15051E+00  4.80446E-02
  10      6.12245E+00  1.07091E-01   3.50751E+00  6.92661E-02   0.00000E+00  0.00000E+00   4.16680E+00  7.61691E-02
  11      5.85137E+00  1.81239E-01   3.18899E+00  1.10096E-01   0.00000E+00  0.00000E+00   4.01871E+00  1.26189E-01
  12      5.93750E+00  2.98329E-01   3.28159E+00  2.15761E-01       ---          ---       4.44830E+00  2.27606E-01
  13      5.12821E+00  4.19650E-01   3.60577E+00  3.74122E-01       ---          ---       4.06912E+00  3.18884E-01
  14      5.15873E+00  6.64016E-01   2.77778E+00  4.43664E-01   0.00000E+00  0.00000E+00   3.49702E+00  5.03539E-01
  15          ---          ---           ---          ---           ---          ---           ---          ---
  16      3.12500E+00  0.00000E+00       ---          ---           ---          ---       3.12500E+00  0.00000E+00
  17      5.88235E+00  0.00000E+00       ---          ---           ---          ---       5.88235E+00  0.00000E+00
  18          ---          ---           ---          ---           ---          ---           ---          ---
  19          ---          ---           ---          ---           ---          ---           ---          ---
  20          ---          ---           ---          ---           ---          ---           ---          ---
  21          ---          ---       2.38095E+00  0.00000E+00       ---          ---       2.38095E+00  0.00000E+00
  22          ---          ---       3.78788E+00  0.00000E+00       ---          ---       3.78788E+00  0.00000E+00
  23          ---          ---           ---          ---           ---          ---           ---          ---
  24          ---          ---           ---          ---           ---          ---           ---          ---
  25          ---          ---           ---          ---           ---          ---           ---          ---
  26          ---          ---           ---          ---           ---          ---           ---          ---
  27          ---          ---           ---          ---           ---          ---           ---          ---
  28          ---          ---           ---          ---           ---          ---           ---          ---
  29          ---          ---           ---          ---           ---          ---           ---          ---
  30          ---          ---           ---          ---           ---          ---           ---          ---
  31          ---          ---           ---          ---           ---          ---           ---          ---
  32          ---          ---           ---          ---           ---          ---           ---          ---
  33          ---          ---           ---          ---           ---          ---           ---          ---
  34          ---          ---           ---          ---           ---          ---           ---          ---
  35          ---          ---           ---          ---           ---          ---           ---          ---
  36          ---          ---           ---          ---           ---          ---           ---          ---
  37          ---          ---           ---          ---           ---          ---           ---          ---
  38          ---          ---           ---          ---           ---          ---           ---          ---
  39          ---          ---           ---          ---           ---          ---           ---          ---
  40          ---          ---           ---          ---           ---          ---           ---          ---
  41          ---          ---           ---          ---           ---          ---           ---          ---
  42          ---          ---           ---          ---           ---          ---           ---          ---
  43          ---          ---           ---          ---           ---          ---           ---          ---
  44          ---          ---           ---          ---           ---          ---           ---          ---
  45          ---          ---           ---          ---           ---          ---           ---          ---
  46          ---          ---           ---          ---           ---          ---           ---          ---
  47          ---          ---           ---          ---           ---          ---           ---          ---
  48          ---          ---           ---          ---           ---          ---           ---          ---
  49          ---          ---           ---          ---           ---          ---           ---          ---
  50          ---          ---           ---          ---           ---          ---           ---          ---
Average   1.32550E+01  5.10730E-03   1.26465E+01  2.29456E-03   0.00000E+00  0.00000E+00   4.16728E+00  4.48938E-04
-------------------------------------------------------------------------------------------------------------------
NOTES: (% Sb) is the percentage of lesions that are strand breaks.
The number of Sb is ((% Sb)/100)*(# lesions). The number of Bd is (1-(% Sb)/100)*(# lesions).

TABLE 4. Cluster Length (in base pair)
===================================================================================================================
Number of --------- DSB ----------   --------- SSB ----------   -------- OTHER ---------   ----- ALL CLUSTERS -----
 lesions    Average        SEM         Average        SEM         Average        SEM         Average        SEM    
===================================================================================================================
   1          ---          ---       1.66667E-01  0.00000E+00   1.66667E-01  0.00000E+00   1.66667E-01  0.00000E+00
   2      9.03220E-01  9.42626E-04   9.30034E-01  2.51509E-04   9.28158E-01  2.14006E-04   9.28115E-01  1.62072E-04
   3      1.59113E+00  1.52501E-03   1.70595E+00  5.69943E-04   1.69102E+00  6.27925E-04   1.69126E+00  4.05494E-04
   4      2.31352E+00  2.77871E-03   2.48345E+00  1.15368E-03   2.45320E+00  1.59704E-03   2.45478E+00  8.73076E-04
   5      3.06983E+00  5.31699E-03   3.25214E+00  2.36415E-03   3.21621E+00  4.05130E-03   3.21614E+00  1.83429E-03
   6      3.80800E+00  9.12765E-03   4.03097E+00  4.92912E-03   3.96999E+00  9.47049E-03   3.98019E+00  3.78782E-03
   7      4.58062E+00  1.51690E-02   4.78702E+00  9.63082E-03   4.76825E+00  1.91687E-02   4.74142E+00  7.98174E-03
   8      5.33454E+00  2.61426E-02   5.55931E+00  1.72818E-02   5.43941E+00  4.08435E-02   5.48925E+00  1.42248E-02
   9      6.03277E+00  4.55735E-02   6.32907E+00  3.06319E-02   6.30872E+00  9.49824E-02   6.24649E+00  2.51456E-02
  10      6.82766E+00  7.41131E-02   7.11642E+00  5.59510E-02   7.23639E+00  1.88628E-01   7.04973E+00  4.40882E-02
  11      7.52778E+00  1.35702E-01   7.93200E+00  1.04267E-01   7.30303E+00  4.49926E-01   7.78880E+00  8.22595E-02
  12      8.48750E+00  2.44774E-01   8.74837E+00  2.35581E-01       ---          ---       8.63657E+00  1.71624E-01
  13      9.89583E+00  6.23560E-01   9.40625E+00  3.35744E-01       ---          ---       9.58696E+00  3.11341E-01
  14      9.05556E+00  9.58072E-01   9.92593E+00  3.01886E-01   8.50000E+00  0.00000E+00   9.51042E+00  3.97466E-01
  15          ---          ---           ---          ---           ---          ---           ---          ---
  16      8.33333E+00  0.00000E+00       ---          ---           ---          ---       8.33333E+00  0.00000E+00
  17      1.25000E+01  0.00000E+00       ---          ---           ---          ---       1.25000E+01  0.00000E+00
  18          ---          ---           ---          ---           ---          ---           ---          ---
  19          ---          ---           ---          ---           ---          ---           ---          ---
  20          ---          ---           ---          ---           ---          ---           ---          ---
  21          ---          ---       1.56667E+01  0.00000E+00       ---          ---       1.56667E+01  0.00000E+00
  22          ---          ---       1.33333E+01  0.00000E+00       ---          ---       1.33333E+01  0.00000E+00
  23          ---          ---           ---          ---           ---          ---           ---          ---
  24          ---          ---           ---          ---           ---          ---           ---          ---
  25          ---          ---           ---          ---           ---          ---           ---          ---
  26          ---          ---           ---          ---           ---          ---           ---          ---
  27          ---          ---           ---          ---           ---          ---           ---          ---
  28          ---          ---           ---          ---           ---          ---           ---          ---
  29          ---          ---           ---          ---           ---          ---           ---          ---
  30          ---          ---           ---          ---           ---          ---           ---          ---
  31          ---          ---           ---          ---           ---          ---           ---          ---
  32          ---          ---           ---          ---           ---          ---           ---          ---
  33          ---          ---           ---          ---           ---          ---           ---          ---
  34          ---          ---           ---          ---           ---          ---           ---          ---
  35          ---          ---           ---          ---           ---          ---           ---          ---
  36          ---          ---           ---          ---           ---          ---           ---          ---
  37          ---          ---           ---          ---           ---          ---           ---          ---
  38          ---          ---           ---          ---           ---          ---           ---          ---
  39          ---          ---           ---          ---           ---          ---           ---          ---
  40          ---          ---           ---          ---           ---          ---           ---          ---
  41          ---          ---           ---          ---           ---          ---           ---          ---
  42          ---          ---           ---          ---           ---          ---           ---          ---
  43          ---          ---           ---          ---           ---          ---           ---          ---
  44          ---          ---           ---          ---           ---          ---           ---          ---
  45          ---          ---           ---          ---           ---          ---           ---          ---
  46          ---          ---           ---          ---           ---          ---           ---          ---
  47          ---          ---           ---          ---           ---          ---           ---          ---
  48          ---          ---           ---          ---           ---          ---           ---          ---
  49          ---          ---           ---          ---           ---          ---           ---          ---
  50          ---          ---           ---          ---           ---          ---           ---          ---
Average   1.61488E+00  1.49987E-03   7.20144E-01  4.38703E-04   4.06579E-01  1.81909E-04   5.24441E-01  2.79009E-04
-------------------------------------------------------------------------------------------------------------------

TABLE 5. NUMBER OF LESIONS DIVIDED BY TWICE THE CLUSTER LENGTH (lesions per nucleotide)
===================================================================================================================
Number of --------- DSB ----------   --------- SSB ----------   -------- OTHER ---------   ----- ALL CLUSTERS -----
 lesions    Average        SEM         Average        SEM         Average        SEM         Average        SEM    
===================================================================================================================
   1          ---          ---       8.33333E-02  0.00000E+00   8.33333E-02  0.00000E+00   8.33333E-02  0.00000E+00
   2      4.60190E-02  7.76278E-05   4.16645E-02  1.72989E-05   4.19699E-02  1.49858E-05   4.19768E-02  1.12105E-05
   3      3.20654E-02  4.46370E-05   2.94712E-02  1.47617E-05   2.98168E-02  1.66012E-05   2.98062E-02  1.07622E-05
   4      2.75214E-02  4.45380E-05   2.52775E-02  1.64231E-05   2.56494E-02  2.31551E-05   2.56490E-02  1.27314E-05
   5      2.50148E-02  5.52795E-05   2.33323E-02  2.17925E-05   2.36607E-02  3.94327E-05   2.36686E-02  1.73910E-05
   6      2.36850E-02  7.00237E-05   2.21362E-02  3.26682E-05   2.25787E-02  6.47772E-05   2.24976E-02  2.64149E-05
   7      2.25978E-02  8.81698E-05   2.15430E-02  5.16231E-05   2.16006E-02  1.02545E-04   2.17683E-02  4.31346E-05
   8      2.19937E-02  1.21721E-04   2.10488E-02  7.82196E-05   2.16031E-02  1.98454E-04   2.13480E-02  6.52765E-05
   9      2.16757E-02  1.79006E-04   2.05982E-02  1.12418E-04   2.08015E-02  3.54462E-04   2.09094E-02  9.39198E-05
  10      2.11121E-02  2.43865E-04   2.02892E-02  1.81263E-04   1.98267E-02  5.17487E-04   2.04561E-02  1.40309E-04
  11      2.10434E-02  4.10372E-04   1.99206E-02  2.81747E-04   2.16304E-02  1.16449E-03   2.03154E-02  2.30193E-04
  12      2.03264E-02  6.30688E-04   1.97948E-02  5.66075E-04       ---          ---       2.00288E-02  4.24060E-04
  13      1.87534E-02  1.17350E-03   1.96026E-02  7.81314E-04       ---          ---       1.92986E-02  6.63982E-04
  14      2.27334E-02  2.41428E-03   1.97300E-02  5.82167E-04   2.28758E-02  0.00000E+00   2.10529E-02  9.90122E-04
  15          ---          ---           ---          ---           ---          ---           ---          ---
  16      2.66667E-02  0.00000E+00       ---          ---           ---          ---       2.66667E-02  0.00000E+00
  17      1.88889E-02  0.00000E+00       ---          ---           ---          ---       1.88889E-02  0.00000E+00
  18          ---          ---           ---          ---           ---          ---           ---          ---
  19          ---          ---           ---          ---           ---          ---           ---          ---
  20          ---          ---           ---          ---           ---          ---           ---          ---
  21          ---          ---       1.86170E-02  0.00000E+00       ---          ---       1.86170E-02  0.00000E+00
  22          ---          ---       2.29167E-02  0.00000E+00       ---          ---       2.29167E-02  0.00000E+00
  23          ---          ---           ---          ---           ---          ---           ---          ---
  24          ---          ---           ---          ---           ---          ---           ---          ---
  25          ---          ---           ---          ---           ---          ---           ---          ---
  26          ---          ---           ---          ---           ---          ---           ---          ---
  27          ---          ---           ---          ---           ---          ---           ---          ---
  28          ---          ---           ---          ---           ---          ---           ---          ---
  29          ---          ---           ---          ---           ---          ---           ---          ---
  30          ---          ---           ---          ---           ---          ---           ---          ---
  31          ---          ---           ---          ---           ---          ---           ---          ---
  32          ---          ---           ---          ---           ---          ---           ---          ---
  33          ---          ---           ---          ---           ---          ---           ---          ---
  34          ---          ---           ---          ---           ---          ---           ---          ---
  35          ---          ---           ---          ---           ---          ---           ---          ---
  36          ---          ---           ---          ---           ---          ---           ---          ---
  37          ---          ---           ---          ---           ---          ---           ---          ---
  38          ---          ---           ---          ---           ---          ---           ---          ---
  39          ---          ---           ---          ---           ---          ---           ---          ---
  40          ---          ---           ---          ---           ---          ---           ---          ---
  41          ---          ---           ---          ---           ---          ---           ---          ---
  42          ---          ---           ---          ---           ---          ---           ---          ---
  43          ---          ---           ---          ---           ---          ---           ---          ---
  44          ---          ---           ---          ---           ---          ---           ---          ---
  45          ---          ---           ---          ---           ---          ---           ---          ---
  46          ---          ---           ---          ---           ---          ---           ---          ---
  47          ---          ---           ---          ---           ---          ---           ---          ---
  48          ---          ---           ---          ---           ---          ---           ---          ---
  49          ---          ---           ---          ---           ---          ---           ---          ---
  50          ---          ---           ---          ---           ---          ---           ---          ---
Average   3.65257E-02  3.81282E-05   6.19523E-02  1.22550E-05   7.26687E-02  6.85174E-06   6.87282E-02  8.28063E-06
-------------------------------------------------------------------------------------------------------------------

TABLE 6. Number of clusters per cell per Gy per track.  Cluster yields are for a representative cell containing
an average of 1.000 Gbp (giga basepair) of DNA.  Cluster induction is proportional to absorbed dose up to at least
a hundred or thousand Gy. The category "OTHER" includes all classes of individual and clustered DNA lesion, except
for SSB and DSB.  SEM = standard error of the mean.
===================================================================================================================
Number of --------- DSB ----------   --------- SSB ----------   -------- OTHER ---------   ----- ALL CLUSTERS -----
 lesions    Average        SEM         Average        SEM         Average        SEM         Average        SEM    
===================================================================================================================
   1          ---          ---       1.81678E+00  4.67830E-03   5.44891E+00  1.39171E-02   7.26569E+00  1.85604E-02
   2      7.55707E-02  2.96831E-04   9.51377E-01  3.31710E-03   1.31984E+00  4.53610E-03   2.34679E+00  8.06630E-03
   3      5.55942E-02  2.88930E-04   3.84461E-01  1.79848E-03   3.21448E-01  1.53993E-03   7.61503E-01  3.55750E-03
   4      2.80321E-02  2.07135E-04   1.41041E-01  8.95774E-04   7.81485E-02  5.31457E-04   2.47222E-01  1.57858E-03
   5      1.24266E-02  1.43900E-04   4.98789E-02  4.77743E-04   1.92787E-02  1.93353E-04   8.15842E-02  7.75756E-04
   6      4.99502E-03  7.33175E-05   1.71327E-02  2.46569E-04   4.73895E-03  7.57144E-05   2.68667E-02  3.63328E-04
   7      2.03513E-03  5.13496E-05   5.90151E-03  1.25796E-04   1.24544E-03  3.82862E-05   9.18209E-03  1.95683E-04
   8      8.14259E-04  3.14064E-05   1.95430E-03  5.62848E-05   3.07048E-04  1.33856E-05   3.07561E-03  8.55046E-05
   9      2.88102E-04  1.57404E-05   6.82106E-04  3.56418E-05   7.47173E-05  6.56679E-06   1.04493E-03  4.72181E-05
  10      1.41901E-04  1.42475E-05   2.50861E-04  1.79654E-05   2.26262E-05  4.83662E-06   4.15388E-04  2.78729E-05
  11      4.65753E-05  6.50749E-06   8.18522E-05  9.86194E-06   7.99548E-06  3.28908E-06   1.36423E-04  1.40284E-05
  12      2.82382E-05  7.38021E-06   3.08351E-05  6.31235E-06       ---          ---       5.90734E-05  1.06821E-05
  13      5.40690E-06  2.67997E-06   1.03070E-05  3.46015E-06       ---          ---       1.57139E-05  5.07933E-06
  14      4.71194E-06  2.63418E-06   4.46817E-06  2.07737E-06   2.23669E-07  0.00000E+00   9.40378E-06  3.36151E-06
  15          ---          ---           ---          ---           ---          ---           ---          ---
  16      2.41072E-07  0.00000E+00       ---          ---           ---          ---       2.41072E-07  0.00000E+00
  17      1.82416E-06  0.00000E+00       ---          ---           ---          ---       1.82416E-06  0.00000E+00
  18          ---          ---           ---          ---           ---          ---           ---          ---
  19          ---          ---           ---          ---           ---          ---           ---          ---
  20          ---          ---           ---          ---           ---          ---           ---          ---
  21          ---          ---       1.82416E-06  0.00000E+00       ---          ---       1.82416E-06  0.00000E+00
  22          ---          ---       1.82416E-06  0.00000E+00       ---          ---       1.82416E-06  0.00000E+00
  23          ---          ---           ---          ---           ---          ---           ---          ---
  24          ---          ---           ---          ---           ---          ---           ---          ---
  25          ---          ---           ---          ---           ---          ---           ---          ---
  26          ---          ---           ---          ---           ---          ---           ---          ---
  27          ---          ---           ---          ---           ---          ---           ---          ---
  28          ---          ---           ---          ---           ---          ---           ---          ---
  29          ---          ---           ---          ---           ---          ---           ---          ---
  30          ---          ---           ---          ---           ---          ---           ---          ---
  31          ---          ---           ---          ---           ---          ---           ---          ---
  32          ---          ---           ---          ---           ---          ---           ---          ---
  33          ---          ---           ---          ---           ---          ---           ---          ---
  34          ---          ---           ---          ---           ---          ---           ---          ---
  35          ---          ---           ---          ---           ---          ---           ---          ---
  36          ---          ---           ---          ---           ---          ---           ---          ---
  37          ---          ---           ---          ---           ---          ---           ---          ---
  38          ---          ---           ---          ---           ---          ---           ---          ---
  39          ---          ---           ---          ---           ---          ---           ---          ---
  40          ---          ---           ---          ---           ---          ---           ---          ---
  41          ---          ---           ---          ---           ---          ---           ---          ---
  42          ---          ---           ---          ---           ---          ---           ---          ---
  43          ---          ---           ---          ---           ---          ---           ---          ---
  44          ---          ---           ---          ---           ---          ---           ---          ---
  45          ---          ---           ---          ---           ---          ---           ---          ---
  46          ---          ---           ---          ---           ---          ---           ---          ---
  47          ---          ---           ---          ---           ---          ---           ---          ---
  48          ---          ---           ---          ---           ---          ---           ---          ---
  49          ---          ---           ---          ---           ---          ---           ---          ---
  50          ---          ---           ---          ---           ---          ---           ---          ---
 Total    1.79985E-01  9.60137E-04   3.36959E+00  1.12143E-02   7.19402E+00  2.04852E-02   1.07436E+01  3.25316E-02
-------------------------------------------------------------------------------------------------------------------
