# Supplementary material for: A computational method to estimate the relative biological effectiveness and tumor control probability for low-LET proton irradiations
Source: PLoS One. 2026 Mar 20;21(3):e0341352. doi: 10.1371/journal.pone.0341352 (PMC13004361; doi:10.1371/journal.pone.0341352)
Supplement: S1 File — These files include the DSB yields simulated by MCDS and the proton spectra used at different LET positions. Available at: https://nfuedu-my.sharepoint.com/personal/ccchan_nfu_edu_tw/_layouts/15/onedrive.aspx?id=%2Fpersonal%2Fccchan%5Fnfu%5Fedu%5Ftw%2FDocuments%2Fplos%20one&ga=1. (ZIP) [file pone.0341352.s001.zip › MCDS/proton/P3/2.out]

===============================
MCDS Version 3.00B  15-JUL-2011
===============================
      1.285     running time (min)
 1.0000E+00     DNA content (Gbp)
 8.0000E+00     Dia. of cell nucleus (um)
      10000     number of cells (nocs)
  987654321     random number seed


MXRF TABLE: Particle types and properties of the (input) mixed radiation field. The hypoxia reduction factor (HRF)
for DSB induction is estimated as [1/(1-pcr)]^2, where pcr = the probability a lesion undergoes chemical repair
for the specified (input) oxygen concentration compared to fully aerobic (100% O2) conditions.  The frequency-mean
specific energy (zf) is for a spherical target representative of the cell nucleus. Radiative losses by the primary
charged particle are assumed non-local and do not not contribute to specific energy or the dose per unit fluence
(DPUF).  The reported stopping power is at the point of entry into the cell nucleus (pO2 = 2.000%).
===================================================================================================================
        Normed   -- Kinetic Energy --               Stopping Power (keV/um)      CSDA       Dosimetry (Gy)    HRF
  Ion     wt       (MeV)     (MeV/A)      zeb     Coll+Nuc  Radiat    Total    Range (cm)   DPUF       zf     DSB
===================================================================================================================
    p  2.48E-03  1.070E+00  1.070E+00  4.369E+02  2.57E+01 0.00E+00 2.568E+01  2.673E-03  5.502E+01 1.09E-01 1.187
    p  4.71E-02  3.810E+00  3.810E+00  1.239E+02  9.78E+00 0.00E+00 9.784E+00  2.229E-02  1.697E+01 3.38E-02 1.222
    p  8.93E-02  5.120E+00  5.120E+00  9.238E+01  7.73E+00 0.00E+00 7.728E+00  3.747E-02  1.313E+01 2.61E-02 1.223
    p  1.56E-01  6.550E+00  6.550E+00  7.237E+01  6.34E+00 0.00E+00 6.337E+00  5.802E-02  1.063E+01 2.11E-02 1.224
    p  2.43E-01  8.210E+00  8.210E+00  5.789E+01  5.28E+00 0.00E+00 5.276E+00  8.687E-02  8.768E+00 1.74E-02 1.224
    p  2.08E-01  9.880E+00  9.880E+00  4.823E+01  4.54E+00 0.00E+00 4.538E+00  1.211E-01  7.494E+00 1.49E-02 1.225
    p  1.61E-01  1.024E+01  1.024E+01  4.657E+01  4.41E+00 0.00E+00 4.407E+00  1.292E-01  7.271E+00 1.45E-02 1.225
    p  8.19E-02  1.119E+01  1.119E+01  4.268E+01  4.10E+00 0.00E+00 4.099E+00  1.515E-01  6.746E+00 1.34E-02 1.225
    p  9.93E-03  1.238E+01  1.238E+01  3.865E+01  3.77E+00 0.00E+00 3.775E+00  1.818E-01  6.195E+00 1.23E-02 1.225
    p  0.00E+00  1.357E+01  1.357E+01  3.532E+01  3.50E+00 0.00E+00 3.502E+00  2.146E-01  5.735E+00 1.14E-02 1.225
  Avg  1.00E-01  8.410E+00  8.410E+00  6.201E+01  5.52E+00 0.00E+00 5.519E+00  9.489E-02  9.253E+00 1.84E-02 1.224
===================================================================================================================
ZEB = (zeff/beta)^2 (Barkas 1963); DPUF = absorbed dose per unit fluence (nGy-cm^2/particle); zf in units of Gy

TABLE 1. Percent (%) cluster yields by complexity, as classified using the scheme of Nikjoo et al. (IJRB 71, 
467-483 1997 and and Radiat. Res. 156, 577-583 2001).
===================================================================================================================
    67.512     BD    - one or more Bd (no Sb)
    29.237     SSB   - Sb (no auxilary damage)
     1.498     SSB+  - two Sb on the same strand
     0.212     2SSB  - two or more Sb on opposite strands separated by at least 10 bp
     1.309     DSB   - two Sb on opposite strands with a separation <= 10 bp
     0.204     DSB+  - DSB accompanied by one (or more) additional Sb within 10 bp separation
     0.029     DSB++ - more than one DSB whether within the 10 bp separation or further apart
     5.520     SSBc  - fraction of complex damage (SSB+ and 2SSB) among SSBs
    43.962     SSBcb - fraction of complex damage (SSB+ and 2SSB) among SSBs; base damage included
    14.981     DSBc  - fraction of complex damage (DSB+ and DSB++) among DSBs
    55.546     DSBcb - fraction of complex damage (DSB+ and DSB++) among DSBs; base damage included
===================================================================================================================

TABLE 2. Number of clusters per cell per Gy.  Cluster yields are for a representative cell containing an average
of 1.000 Gbp (giga basepair) of DNA.  Cluster induction is proportional to absorbed dose up to at least a
hundred or thousand Gy. The category "OTHER" includes all classes of individual and clustered DNA lesion, except
for SSB and DSB.  SEM = standard error of the mean.
===================================================================================================================
Number of --------- DSB ----------   --------- SSB ----------   -------- OTHER ---------   ----- ALL CLUSTERS -----
 lesions    Average        SEM         Average        SEM         Average        SEM         Average        SEM    
===================================================================================================================
   1          ---          ---       9.76774E+01  4.78048E-02   2.93011E+02  1.24938E-01   3.90688E+02  1.63352E-01
   2      3.69347E+00  7.67678E-03   4.64861E+01  2.46477E-02   6.44726E+01  2.75796E-02   1.14652E+02  3.69876E-02
   3      2.44808E+00  6.27882E-03   1.70168E+01  1.80125E-02   1.42234E+01  1.59922E-02   3.36884E+01  2.69768E-02
   4      1.11470E+00  4.48928E-03   5.66338E+00  1.10261E-02   3.13067E+00  7.73098E-03   9.90875E+00  1.58759E-02
   5      4.44717E-01  2.83714E-03   1.79052E+00  6.28020E-03   6.91450E-01  3.56575E-03   2.92668E+00  8.67604E-03
   6      1.64033E-01  1.69169E-03   5.58283E-01  3.43480E-03   1.53250E-01  1.67641E-03   8.75567E-01  4.53503E-03
   7      5.74167E-02  1.01633E-03   1.65717E-01  1.80538E-03   3.39833E-02  7.68017E-04   2.57117E-01  2.35807E-03
   8      2.05833E-02  6.00603E-04   4.93667E-02  9.52625E-04   8.18333E-03  3.71536E-04   7.81333E-02  1.23590E-03
   9      6.66667E-03  3.37491E-04   1.56333E-02  5.41120E-04   1.68333E-03  1.66658E-04   2.39833E-02  6.81113E-04
  10      2.43333E-03  2.08089E-04   4.73333E-03  2.90576E-04   3.50000E-04  7.62998E-05   7.51667E-03  3.78121E-04
  11      8.00000E-04  1.17585E-04   1.23333E-03  1.44779E-04   1.16667E-04  4.40826E-05   2.15000E-03  2.03682E-04
  12      2.16667E-04  6.00565E-05   4.33333E-04  8.48774E-05   3.33333E-05  2.35690E-05   6.83333E-04  1.09082E-04
  13      1.16667E-04  4.40826E-05   8.33333E-05  3.72603E-05       ---          ---       2.00000E-04  5.77033E-05
  14      1.66667E-05  1.66667E-05   5.00000E-05  2.88646E-05       ---          ---       6.66667E-05  4.08214E-05
  15          ---          ---       1.66667E-05  1.66667E-05       ---          ---       1.66667E-05  1.66667E-05
  16          ---          ---           ---          ---           ---          ---           ---          ---
  17          ---          ---           ---          ---           ---          ---           ---          ---
  18          ---          ---           ---          ---           ---          ---           ---          ---
  19          ---          ---           ---          ---           ---          ---           ---          ---
  20          ---          ---           ---          ---           ---          ---           ---          ---
  21          ---          ---       1.66667E-05  1.66667E-05       ---          ---       1.66667E-05  1.66667E-05
  22          ---          ---           ---          ---           ---          ---           ---          ---
  23          ---          ---           ---          ---           ---          ---           ---          ---
  24          ---          ---           ---          ---           ---          ---           ---          ---
  25          ---          ---           ---          ---           ---          ---           ---          ---
  26          ---          ---           ---          ---           ---          ---           ---          ---
  27          ---          ---           ---          ---           ---          ---           ---          ---
  28          ---          ---           ---          ---           ---          ---           ---          ---
  29          ---          ---           ---          ---           ---          ---           ---          ---
  30          ---          ---           ---          ---           ---          ---           ---          ---
  31          ---          ---           ---          ---           ---          ---           ---          ---
  32          ---          ---           ---          ---           ---          ---           ---          ---
  33          ---          ---           ---          ---           ---          ---           ---          ---
  34          ---          ---           ---          ---           ---          ---           ---          ---
  35          ---          ---           ---          ---           ---          ---           ---          ---
  36          ---          ---           ---          ---           ---          ---           ---          ---
  37          ---          ---           ---          ---           ---          ---           ---          ---
  38          ---          ---           ---          ---           ---          ---           ---          ---
  39          ---          ---           ---          ---           ---          ---           ---          ---
  40          ---          ---           ---          ---           ---          ---           ---          ---
  41          ---          ---           ---          ---           ---          ---           ---          ---
  42          ---          ---           ---          ---           ---          ---           ---          ---
  43          ---          ---           ---          ---           ---          ---           ---          ---
  44          ---          ---           ---          ---           ---          ---           ---          ---
  45          ---          ---           ---          ---           ---          ---           ---          ---
  46          ---          ---           ---          ---           ---          ---           ---          ---
  47          ---          ---           ---          ---           ---          ---           ---          ---
  48          ---          ---           ---          ---           ---          ---           ---          ---
  49          ---          ---           ---          ---           ---          ---           ---          ---
  50          ---          ---           ---          ---           ---          ---           ---          ---
 Total    7.95325E+00  1.14117E-02   1.69430E+02  2.87577E-02   3.75727E+02  1.06412E-01   5.53110E+02  1.17738E-01
-------------------------------------------------------------------------------------------------------------------

TABLE 3. Cluster composition (% Sb per cluster)
===================================================================================================================
Number of --------- DSB ----------   --------- SSB ----------   -------- OTHER ---------   ----- ALL CLUSTERS -----
 lesions    Average        SEM         Average        SEM         Average        SEM         Average        SEM    
===================================================================================================================
   1          ---          ---       1.66667E+01  0.00000E+00   0.00000E+00  0.00000E+00   4.16689E+00  1.05899E-03
   2      1.66667E+01  0.00000E+00   8.95462E+00  1.30300E-03   0.00000E+00  0.00000E+00   4.16733E+00  1.63019E-03
   3      1.20166E+01  5.59202E-03   6.51700E+00  2.18911E-03   0.00000E+00  0.00000E+00   4.16512E+00  2.72512E-03
   4      9.80978E+00  9.69582E-03   5.35828E+00  3.64169E-03   0.00000E+00  0.00000E+00   4.16489E+00  4.63132E-03
   5      8.52178E+00  1.60785E-02   4.69824E+00  6.56689E-03   0.00000E+00  0.00000E+00   4.17029E+00  7.99771E-03
   6      7.66060E+00  2.39883E-02   4.28795E+00  1.24191E-02   0.00000E+00  0.00000E+00   4.17750E+00  1.46306E-02
   7      7.10676E+00  3.70188E-02   4.03780E+00  2.08801E-02   0.00000E+00  0.00000E+00   4.18564E+00  2.53150E-02
   8      6.71027E+00  6.09582E-02   3.82967E+00  3.45950E-02   0.00000E+00  0.00000E+00   4.18377E+00  4.10380E-02
   9      6.29932E+00  9.62075E-02   3.73289E+00  5.89914E-02   0.00000E+00  0.00000E+00   4.18040E+00  6.42869E-02
  10      6.09524E+00  1.59195E-01   3.52296E+00  1.01028E-01   0.00000E+00  0.00000E+00   4.17666E+00  1.09829E-01
  11      6.22179E+00  2.84950E-01   3.31050E+00  1.87806E-01   0.00000E+00  0.00000E+00   4.19192E+00  2.12865E-01
  12      5.76923E+00  4.93462E-01   3.36538E+00  3.00098E-01   0.00000E+00  0.00000E+00   3.95833E+00  3.39297E-01
  13      4.76190E+00  7.24929E-01   3.07692E+00  9.59399E-01       ---          ---       4.05983E+00  6.07789E-01
  14      5.95238E+00  0.00000E+00   3.96825E+00  7.93651E-01       ---          ---       4.16667E+00  9.09241E-01
  15          ---          ---       2.22222E+00  0.00000E+00       ---          ---       2.22222E+00  0.00000E+00
  16          ---          ---           ---          ---           ---          ---           ---          ---
  17          ---          ---           ---          ---           ---          ---           ---          ---
  18          ---          ---           ---          ---           ---          ---           ---          ---
  19          ---          ---           ---          ---           ---          ---           ---          ---
  20          ---          ---           ---          ---           ---          ---           ---          ---
  21          ---          ---       3.96825E+00  0.00000E+00       ---          ---       3.96825E+00  0.00000E+00
  22          ---          ---           ---          ---           ---          ---           ---          ---
  23          ---          ---           ---          ---           ---          ---           ---          ---
  24          ---          ---           ---          ---           ---          ---           ---          ---
  25          ---          ---           ---          ---           ---          ---           ---          ---
  26          ---          ---           ---          ---           ---          ---           ---          ---
  27          ---          ---           ---          ---           ---          ---           ---          ---
  28          ---          ---           ---          ---           ---          ---           ---          ---
  29          ---          ---           ---          ---           ---          ---           ---          ---
  30          ---          ---           ---          ---           ---          ---           ---          ---
  31          ---          ---           ---          ---           ---          ---           ---          ---
  32          ---          ---           ---          ---           ---          ---           ---          ---
  33          ---          ---           ---          ---           ---          ---           ---          ---
  34          ---          ---           ---          ---           ---          ---           ---          ---
  35          ---          ---           ---          ---           ---          ---           ---          ---
  36          ---          ---           ---          ---           ---          ---           ---          ---
  37          ---          ---           ---          ---           ---          ---           ---          ---
  38          ---          ---           ---          ---           ---          ---           ---          ---
  39          ---          ---           ---          ---           ---          ---           ---          ---
  40          ---          ---           ---          ---           ---          ---           ---          ---
  41          ---          ---           ---          ---           ---          ---           ---          ---
  42          ---          ---           ---          ---           ---          ---           ---          ---
  43          ---          ---           ---          ---           ---          ---           ---          ---
  44          ---          ---           ---          ---           ---          ---           ---          ---
  45          ---          ---           ---          ---           ---          ---           ---          ---
  46          ---          ---           ---          ---           ---          ---           ---          ---
  47          ---          ---           ---          ---           ---          ---           ---          ---
  48          ---          ---           ---          ---           ---          ---           ---          ---
  49          ---          ---           ---          ---           ---          ---           ---          ---
  50          ---          ---           ---          ---           ---          ---           ---          ---
Average   1.35339E+01  5.41796E-03   1.29665E+01  2.25065E-03   0.00000E+00  0.00000E+00   4.16693E+00  4.53185E-04
-------------------------------------------------------------------------------------------------------------------
NOTES: (% Sb) is the percentage of lesions that are strand breaks.
The number of Sb is ((% Sb)/100)*(# lesions). The number of Bd is (1-(% Sb)/100)*(# lesions).

TABLE 4. Cluster Length (in base pair)
===================================================================================================================
Number of --------- DSB ----------   --------- SSB ----------   -------- OTHER ---------   ----- ALL CLUSTERS -----
 lesions    Average        SEM         Average        SEM         Average        SEM         Average        SEM    
===================================================================================================================
   1          ---          ---       1.66667E-01  0.00000E+00   1.66667E-01  0.00000E+00   1.66667E-01  0.00000E+00
   2      9.08738E-01  1.00446E-03   9.34662E-01  2.66199E-04   9.32910E-01  2.27199E-04   9.32842E-01  1.72277E-04
   3      1.59987E+00  1.68434E-03   1.71481E+00  6.25708E-04   1.69999E+00  6.96214E-04   1.70013E+00  4.47308E-04
   4      2.32919E+00  3.28844E-03   2.49787E+00  1.33671E-03   2.46704E+00  1.83413E-03   2.46911E+00  1.00956E-03
   5      3.09137E+00  6.35796E-03   3.27276E+00  2.87429E-03   3.24134E+00  4.94989E-03   3.23738E+00  2.18342E-03
   6      3.83703E+00  1.11168E-02   4.04694E+00  6.37338E-03   3.99690E+00  1.15278E-02   4.00111E+00  4.99617E-03
   7      4.59252E+00  1.93949E-02   4.81856E+00  1.20410E-02   4.80379E+00  2.43199E-02   4.76052E+00  1.00206E-02
   8      5.40539E+00  3.47516E-02   5.63927E+00  2.22442E-02   5.45568E+00  5.60968E-02   5.56064E+00  1.83416E-02
   9      6.05935E+00  6.14630E-02   6.41229E+00  4.07433E-02   6.34488E+00  1.36438E-01   6.31826E+00  3.35990E-02
  10      6.88036E+00  1.12871E-01   7.15037E+00  8.44346E-02   7.21429E+00  2.91671E-01   7.07710E+00  6.72483E-02
  11      7.57979E+00  1.93874E-01   8.03311E+00  1.62026E-01   7.26190E+00  6.27687E-01   7.84375E+00  1.26390E-01
  12      8.88462E+00  4.79785E-01   8.93590E+00  2.83458E-01   9.25000E+00  2.50000E-01   8.87500E+00  2.30025E-01
  13      8.52381E+00  6.77910E-01   9.60000E+00  8.96908E-01       ---          ---       8.97222E+00  5.41942E-01
  14      9.83333E+00  0.00000E+00   9.55556E+00  5.29966E-01       ---          ---       9.50000E+00  5.00000E-01
  15          ---          ---       1.06667E+01  0.00000E+00       ---          ---       1.06667E+01  0.00000E+00
  16          ---          ---           ---          ---           ---          ---           ---          ---
  17          ---          ---           ---          ---           ---          ---           ---          ---
  18          ---          ---           ---          ---           ---          ---           ---          ---
  19          ---          ---           ---          ---           ---          ---           ---          ---
  20          ---          ---           ---          ---           ---          ---           ---          ---
  21          ---          ---       1.30000E+01  0.00000E+00       ---          ---       1.30000E+01  0.00000E+00
  22          ---          ---           ---          ---           ---          ---           ---          ---
  23          ---          ---           ---          ---           ---          ---           ---          ---
  24          ---          ---           ---          ---           ---          ---           ---          ---
  25          ---          ---           ---          ---           ---          ---           ---          ---
  26          ---          ---           ---          ---           ---          ---           ---          ---
  27          ---          ---           ---          ---           ---          ---           ---          ---
  28          ---          ---           ---          ---           ---          ---           ---          ---
  29          ---          ---           ---          ---           ---          ---           ---          ---
  30          ---          ---           ---          ---           ---          ---           ---          ---
  31          ---          ---           ---          ---           ---          ---           ---          ---
  32          ---          ---           ---          ---           ---          ---           ---          ---
  33          ---          ---           ---          ---           ---          ---           ---          ---
  34          ---          ---           ---          ---           ---          ---           ---          ---
  35          ---          ---           ---          ---           ---          ---           ---          ---
  36          ---          ---           ---          ---           ---          ---           ---          ---
  37          ---          ---           ---          ---           ---          ---           ---          ---
  38          ---          ---           ---          ---           ---          ---           ---          ---
  39          ---          ---           ---          ---           ---          ---           ---          ---
  40          ---          ---           ---          ---           ---          ---           ---          ---
  41          ---          ---           ---          ---           ---          ---           ---          ---
  42          ---          ---           ---          ---           ---          ---           ---          ---
  43          ---          ---           ---          ---           ---          ---           ---          ---
  44          ---          ---           ---          ---           ---          ---           ---          ---
  45          ---          ---           ---          ---           ---          ---           ---          ---
  46          ---          ---           ---          ---           ---          ---           ---          ---
  47          ---          ---           ---          ---           ---          ---           ---          ---
  48          ---          ---           ---          ---           ---          ---           ---          ---
  49          ---          ---           ---          ---           ---          ---           ---          ---
  50          ---          ---           ---          ---           ---          ---           ---          ---
Average   1.54627E+00  1.55139E-03   6.63667E-01  4.08872E-04   3.83539E-01  1.69763E-04   4.86222E-01  2.52291E-04
-------------------------------------------------------------------------------------------------------------------

TABLE 5. NUMBER OF LESIONS DIVIDED BY TWICE THE CLUSTER LENGTH (lesions per nucleotide)
===================================================================================================================
Number of --------- DSB ----------   --------- SSB ----------   -------- OTHER ---------   ----- ALL CLUSTERS -----
 lesions    Average        SEM         Average        SEM         Average        SEM         Average        SEM    
===================================================================================================================
   1          ---          ---       8.33333E-02  0.00000E+00   8.33333E-02  0.00000E+00   8.33333E-02  0.00000E+00
   2      4.56568E-02  8.18283E-05   4.14092E-02  1.83022E-05   4.17025E-02  1.57847E-05   4.17111E-02  1.18825E-05
   3      3.18235E-02  4.87495E-05   2.92743E-02  1.61943E-05   2.96109E-02  1.81421E-05   2.96035E-02  1.17618E-05
   4      2.72882E-02  5.18494E-05   2.50965E-02  1.88994E-05   2.54748E-02  2.61599E-05   2.54649E-02  1.45874E-05
   5      2.48243E-02  6.62132E-05   2.31790E-02  2.63193E-05   2.34143E-02  4.61708E-05   2.34909E-02  2.05288E-05
   6      2.35189E-02  8.42636E-05   2.20545E-02  4.17551E-05   2.24285E-02  7.82038E-05   2.23699E-02  3.37914E-05
   7      2.25510E-02  1.12349E-04   2.13829E-02  6.32684E-05   2.13957E-02  1.25098E-04   2.16754E-02  5.41936E-05
   8      2.17076E-02  1.60453E-04   2.06580E-02  9.38147E-05   2.16457E-02  2.83505E-04   2.10213E-02  8.13577E-05
   9      2.15895E-02  2.51856E-04   2.02880E-02  1.46773E-04   2.07257E-02  4.98140E-04   2.06517E-02  1.26038E-04
  10      2.09823E-02  3.53447E-04   2.02511E-02  2.63017E-04   1.99000E-02  8.24297E-04   2.04439E-02  2.08478E-04
  11      2.07979E-02  5.53268E-04   1.96225E-02  4.25712E-04   2.18721E-02  1.62359E-03   2.01315E-02  3.41368E-04
  12      1.94481E-02  1.08424E-03   1.91609E-02  6.52130E-04   1.80312E-02  4.87329E-04   1.93090E-02  5.32970E-04
  13      2.19595E-02  1.65980E-03   1.96499E-02  2.28757E-03       ---          ---       2.09972E-02  1.33690E-03
  14      1.97740E-02  0.00000E+00   2.04820E-02  1.20045E-03       ---          ---       2.05900E-02  1.14289E-03
  15          ---          ---       1.95313E-02  0.00000E+00       ---          ---       1.95313E-02  0.00000E+00
  16          ---          ---           ---          ---           ---          ---           ---          ---
  17          ---          ---           ---          ---           ---          ---           ---          ---
  18          ---          ---           ---          ---           ---          ---           ---          ---
  19          ---          ---           ---          ---           ---          ---           ---          ---
  20          ---          ---           ---          ---           ---          ---           ---          ---
  21          ---          ---       2.24359E-02  0.00000E+00       ---          ---       2.24359E-02  0.00000E+00
  22          ---          ---           ---          ---           ---          ---           ---          ---
  23          ---          ---           ---          ---           ---          ---           ---          ---
  24          ---          ---           ---          ---           ---          ---           ---          ---
  25          ---          ---           ---          ---           ---          ---           ---          ---
  26          ---          ---           ---          ---           ---          ---           ---          ---
  27          ---          ---           ---          ---           ---          ---           ---          ---
  28          ---          ---           ---          ---           ---          ---           ---          ---
  29          ---          ---           ---          ---           ---          ---           ---          ---
  30          ---          ---           ---          ---           ---          ---           ---          ---
  31          ---          ---           ---          ---           ---          ---           ---          ---
  32          ---          ---           ---          ---           ---          ---           ---          ---
  33          ---          ---           ---          ---           ---          ---           ---          ---
  34          ---          ---           ---          ---           ---          ---           ---          ---
  35          ---          ---           ---          ---           ---          ---           ---          ---
  36          ---          ---           ---          ---           ---          ---           ---          ---
  37          ---          ---           ---          ---           ---          ---           ---          ---
  38          ---          ---           ---          ---           ---          ---           ---          ---
  39          ---          ---           ---          ---           ---          ---           ---          ---
  40          ---          ---           ---          ---           ---          ---           ---          ---
  41          ---          ---           ---          ---           ---          ---           ---          ---
  42          ---          ---           ---          ---           ---          ---           ---          ---
  43          ---          ---           ---          ---           ---          ---           ---          ---
  44          ---          ---           ---          ---           ---          ---           ---          ---
  45          ---          ---           ---          ---           ---          ---           ---          ---
  46          ---          ---           ---          ---           ---          ---           ---          ---
  47          ---          ---           ---          ---           ---          ---           ---          ---
  48          ---          ---           ---          ---           ---          ---           ---          ---
  49          ---          ---           ---          ---           ---          ---           ---          ---
  50          ---          ---           ---          ---           ---          ---           ---          ---
Average   3.69577E-02  4.28942E-05   6.35215E-02  1.23109E-05   7.35170E-02  6.63580E-06   6.99269E-02  7.95479E-06
-------------------------------------------------------------------------------------------------------------------

TABLE 6. Number of clusters per cell per Gy per track.  Cluster yields are for a representative cell containing
an average of 1.000 Gbp (giga basepair) of DNA.  Cluster induction is proportional to absorbed dose up to at least
a hundred or thousand Gy. The category "OTHER" includes all classes of individual and clustered DNA lesion, except
for SSB and DSB.  SEM = standard error of the mean.
===================================================================================================================
Number of --------- DSB ----------   --------- SSB ----------   -------- OTHER ---------   ----- ALL CLUSTERS -----
 lesions    Average        SEM         Average        SEM         Average        SEM         Average        SEM    
===================================================================================================================
   1          ---          ---       1.77259E+00  4.70267E-03   5.31708E+00  1.40104E-02   7.08967E+00  1.86806E-02
   2      6.79507E-02  2.81767E-04   8.56017E-01  3.11916E-03   1.18709E+00  4.27367E-03   2.11106E+00  7.59353E-03
   3      4.58122E-02  2.51620E-04   3.18561E-01  1.59369E-03   2.66499E-01  1.35910E-03   6.30872E-01  3.13754E-03
   4      2.13948E-02  1.81204E-04   1.08093E-01  7.56162E-04   5.98260E-02  4.43110E-04   1.89314E-01  1.32959E-03
   5      8.78022E-03  1.11980E-04   3.51396E-02  3.80016E-04   1.36003E-02  1.58787E-04   5.75201E-02  6.16130E-04
   6      3.28820E-03  5.92590E-05   1.13606E-02  1.88823E-04   3.13702E-03  6.55125E-05   1.77858E-02  2.86005E-04
   7      1.21510E-03  3.59603E-05   3.51853E-03  9.01620E-05   7.37507E-04  2.54506E-05   5.47113E-03  1.33783E-04
   8      4.60657E-04  2.17222E-05   1.10167E-03  4.06377E-05   1.76083E-04  9.95786E-06   1.73841E-03  5.93063E-05
   9      1.63110E-04  1.26781E-05   3.85036E-04  2.49579E-05   4.45862E-05  5.74225E-06   5.92732E-04  3.44296E-05
  10      7.18423E-05  8.97796E-06   1.25063E-04  1.15483E-05   7.73882E-06  1.74977E-06   2.04644E-04  1.79542E-05
  11      2.55200E-05  5.67184E-06   3.69175E-05  5.90441E-06   6.83663E-06  3.23532E-06   6.92741E-05  1.17101E-05
  12      7.67948E-06  2.86993E-06   1.37774E-05  3.64361E-06   6.00962E-07  4.31241E-07   2.20578E-05  5.32264E-06
  13      6.54351E-06  3.20443E-06   1.94435E-06  9.01515E-07       ---          ---       8.48786E-06  3.32845E-06
  14      1.82416E-06  0.00000E+00   2.32113E-06  1.85765E-06       ---          ---       4.14529E-06  3.66516E-06
  15          ---          ---       1.82416E-06  0.00000E+00       ---          ---       1.82416E-06  0.00000E+00
  16          ---          ---           ---          ---           ---          ---           ---          ---
  17          ---          ---           ---          ---           ---          ---           ---          ---
  18          ---          ---           ---          ---           ---          ---           ---          ---
  19          ---          ---           ---          ---           ---          ---           ---          ---
  20          ---          ---           ---          ---           ---          ---           ---          ---
  21          ---          ---       1.82416E-06  0.00000E+00       ---          ---       1.82416E-06  0.00000E+00
  22          ---          ---           ---          ---           ---          ---           ---          ---
  23          ---          ---           ---          ---           ---          ---           ---          ---
  24          ---          ---           ---          ---           ---          ---           ---          ---
  25          ---          ---           ---          ---           ---          ---           ---          ---
  26          ---          ---           ---          ---           ---          ---           ---          ---
  27          ---          ---           ---          ---           ---          ---           ---          ---
  28          ---          ---           ---          ---           ---          ---           ---          ---
  29          ---          ---           ---          ---           ---          ---           ---          ---
  30          ---          ---           ---          ---           ---          ---           ---          ---
  31          ---          ---           ---          ---           ---          ---           ---          ---
  32          ---          ---           ---          ---           ---          ---           ---          ---
  33          ---          ---           ---          ---           ---          ---           ---          ---
  34          ---          ---           ---          ---           ---          ---           ---          ---
  35          ---          ---           ---          ---           ---          ---           ---          ---
  36          ---          ---           ---          ---           ---          ---           ---          ---
  37          ---          ---           ---          ---           ---          ---           ---          ---
  38          ---          ---           ---          ---           ---          ---           ---          ---
  39          ---          ---           ---          ---           ---          ---           ---          ---
  40          ---          ---           ---          ---           ---          ---           ---          ---
  41          ---          ---           ---          ---           ---          ---           ---          ---
  42          ---          ---           ---          ---           ---          ---           ---          ---
  43          ---          ---           ---          ---           ---          ---           ---          ---
  44          ---          ---           ---          ---           ---          ---           ---          ---
  45          ---          ---           ---          ---           ---          ---           ---          ---
  46          ---          ---           ---          ---           ---          ---           ---          ---
  47          ---          ---           ---          ---           ---          ---           ---          ---
  48          ---          ---           ---          ---           ---          ---           ---          ---
  49          ---          ---           ---          ---           ---          ---           ---          ---
  50          ---          ---           ---          ---           ---          ---           ---          ---
 Total    1.49178E-01  8.19267E-04   3.10695E+00  1.05089E-02   6.84820E+00  2.00051E-02   1.01043E+01  3.12177E-02
-------------------------------------------------------------------------------------------------------------------
