# Supplementary material for: A computational method to estimate the relative biological effectiveness and tumor control probability for low-LET proton irradiations
Source: PLoS One. 2026 Mar 20;21(3):e0341352. doi: 10.1371/journal.pone.0341352 (PMC13004361; doi:10.1371/journal.pone.0341352)
Supplement: S1 File — These files include the DSB yields simulated by MCDS and the proton spectra used at different LET positions. Available at: https://nfuedu-my.sharepoint.com/personal/ccchan_nfu_edu_tw/_layouts/15/onedrive.aspx?id=%2Fpersonal%2Fccchan%5Fnfu%5Fedu%5Ftw%2FDocuments%2Fplos%20one&ga=1. (ZIP) [file pone.0341352.s001.zip › MCDS/proton/P3/21.out]

===============================
MCDS Version 3.00B  15-JUL-2011
===============================
      1.278     running time (min)
 1.0000E+00     DNA content (Gbp)
 8.0000E+00     Dia. of cell nucleus (um)
      10000     number of cells (nocs)
  987654321     random number seed


MXRF TABLE: Particle types and properties of the (input) mixed radiation field. The hypoxia reduction factor (HRF)
for DSB induction is estimated as [1/(1-pcr)]^2, where pcr = the probability a lesion undergoes chemical repair
for the specified (input) oxygen concentration compared to fully aerobic (100% O2) conditions.  The frequency-mean
specific energy (zf) is for a spherical target representative of the cell nucleus. Radiative losses by the primary
charged particle are assumed non-local and do not not contribute to specific energy or the dose per unit fluence
(DPUF).  The reported stopping power is at the point of entry into the cell nucleus (pO2 = 21.000%).
===================================================================================================================
        Normed   -- Kinetic Energy --               Stopping Power (keV/um)      CSDA       Dosimetry (Gy)    HRF
  Ion     wt       (MeV)     (MeV/A)      zeb     Coll+Nuc  Radiat    Total    Range (cm)   DPUF       zf     DSB
===================================================================================================================
    p  2.48E-03  1.070E+00  1.070E+00  4.369E+02  2.57E+01 0.00E+00 2.568E+01  2.673E-03  5.502E+01 1.09E-01 1.020
    p  4.71E-02  3.810E+00  3.810E+00  1.239E+02  9.78E+00 0.00E+00 9.784E+00  2.229E-02  1.697E+01 3.38E-02 1.023
    p  8.93E-02  5.120E+00  5.120E+00  9.238E+01  7.73E+00 0.00E+00 7.728E+00  3.747E-02  1.313E+01 2.61E-02 1.023
    p  1.56E-01  6.550E+00  6.550E+00  7.237E+01  6.34E+00 0.00E+00 6.337E+00  5.802E-02  1.063E+01 2.11E-02 1.023
    p  2.43E-01  8.210E+00  8.210E+00  5.789E+01  5.28E+00 0.00E+00 5.276E+00  8.687E-02  8.768E+00 1.74E-02 1.023
    p  2.08E-01  9.880E+00  9.880E+00  4.823E+01  4.54E+00 0.00E+00 4.538E+00  1.211E-01  7.494E+00 1.49E-02 1.023
    p  1.61E-01  1.024E+01  1.024E+01  4.657E+01  4.41E+00 0.00E+00 4.407E+00  1.292E-01  7.271E+00 1.45E-02 1.023
    p  8.19E-02  1.119E+01  1.119E+01  4.268E+01  4.10E+00 0.00E+00 4.099E+00  1.515E-01  6.746E+00 1.34E-02 1.023
    p  9.93E-03  1.238E+01  1.238E+01  3.865E+01  3.77E+00 0.00E+00 3.775E+00  1.818E-01  6.195E+00 1.23E-02 1.024
    p  0.00E+00  1.357E+01  1.357E+01  3.532E+01  3.50E+00 0.00E+00 3.502E+00  2.146E-01  5.735E+00 1.14E-02 1.024
  Avg  1.00E-01  8.410E+00  8.410E+00  6.201E+01  5.52E+00 0.00E+00 5.519E+00  9.489E-02  9.253E+00 1.84E-02 1.023
===================================================================================================================
ZEB = (zeff/beta)^2 (Barkas 1963); DPUF = absorbed dose per unit fluence (nGy-cm^2/particle); zf in units of Gy

TABLE 1. Percent (%) cluster yields by complexity, as classified using the scheme of Nikjoo et al. (IJRB 71, 
467-483 1997 and and Radiat. Res. 156, 577-583 2001).
===================================================================================================================
    66.754     BD    - one or more Bd (no Sb)
    29.576     SSB   - Sb (no auxilary damage)
     1.682     SSB+  - two Sb on the same strand
     0.258     2SSB  - two or more Sb on opposite strands separated by at least 10 bp
     1.443     DSB   - two Sb on opposite strands with a separation <= 10 bp
     0.249     DSB+  - DSB accompanied by one (or more) additional Sb within 10 bp separation
     0.039     DSB++ - more than one DSB whether within the 10 bp separation or further apart
     6.148     SSBc  - fraction of complex damage (SSB+ and 2SSB) among SSBs
    46.820     SSBcb - fraction of complex damage (SSB+ and 2SSB) among SSBs; base damage included
    16.505     DSBc  - fraction of complex damage (DSB+ and DSB++) among DSBs
    58.808     DSBcb - fraction of complex damage (DSB+ and DSB++) among DSBs; base damage included
===================================================================================================================

TABLE 2. Number of clusters per cell per Gy.  Cluster yields are for a representative cell containing an average
of 1.000 Gbp (giga basepair) of DNA.  Cluster induction is proportional to absorbed dose up to at least a
hundred or thousand Gy. The category "OTHER" includes all classes of individual and clustered DNA lesion, except
for SSB and DSB.  SEM = standard error of the mean.
===================================================================================================================
Number of --------- DSB ----------   --------- SSB ----------   -------- OTHER ---------   ----- ALL CLUSTERS -----
 lesions    Average        SEM         Average        SEM         Average        SEM         Average        SEM    
===================================================================================================================
   1          ---          ---       1.00018E+02  5.14188E-02   3.00054E+02  1.37302E-01   4.00072E+02  1.79550E-01
   2      4.07468E+00  7.97604E-03   5.12702E+01  2.60174E-02   7.11691E+01  2.91504E-02   1.26514E+02  3.93004E-02
   3      2.92275E+00  6.89698E-03   2.02459E+01  1.92009E-02   1.69134E+01  1.72249E-02   4.00820E+01  2.88338E-02
   4      1.43345E+00  5.07997E-03   7.24818E+00  1.25098E-02   4.00987E+00  8.76750E-03   1.26915E+01  1.80404E-02
   5      6.12467E-01  3.35495E-03   2.47563E+00  7.42279E-03   9.57300E-01  4.22012E-03   4.04540E+00  1.03225E-02
   6      2.42550E-01  2.05667E-03   8.19733E-01  4.21373E-03   2.27633E-01  2.01986E-03   1.28992E+00  5.56970E-03
   7      9.27833E-02  1.30984E-03   2.68983E-01  2.34262E-03   5.54667E-02  9.99556E-04   4.17233E-01  3.11445E-03
   8      3.47333E-02  7.91258E-04   8.51000E-02  1.25891E-03   1.38833E-02  4.85826E-04   1.33717E-01  1.64005E-03
   9      1.20333E-02  4.54590E-04   2.69500E-02  7.04294E-04   2.95000E-03  2.22289E-04   4.19333E-02  8.98960E-04
  10      4.85000E-03  2.94658E-04   9.00000E-03  4.03767E-04   8.16667E-04  1.18749E-04   1.46667E-02  5.31419E-04
  11      1.55000E-03  1.59986E-04   2.90000E-03  2.27908E-04   1.66667E-04  5.26809E-05   4.61667E-03  2.89327E-04
  12      6.83333E-04  1.14062E-04   7.83333E-04  1.18772E-04   1.66667E-05  1.66667E-05   1.48333E-03  1.74975E-04
  13      1.16667E-04  4.40826E-05   2.83333E-04  6.86634E-05       ---          ---       4.00000E-04  8.48937E-05
  14      8.33333E-05  3.72603E-05   1.16667E-04  4.40826E-05   1.66667E-05  1.66667E-05   2.16667E-04  6.00565E-05
  15          ---          ---           ---          ---           ---          ---           ---          ---
  16      1.66667E-05  1.66667E-05       ---          ---           ---          ---       1.66667E-05  1.66667E-05
  17          ---          ---           ---          ---           ---          ---           ---          ---
  18          ---          ---           ---          ---           ---          ---           ---          ---
  19          ---          ---           ---          ---           ---          ---           ---          ---
  20          ---          ---           ---          ---           ---          ---           ---          ---
  21          ---          ---       1.66667E-05  1.66667E-05       ---          ---       1.66667E-05  1.66667E-05
  22          ---          ---       1.66667E-05  1.66667E-05       ---          ---       1.66667E-05  1.66667E-05
  23          ---          ---           ---          ---           ---          ---           ---          ---
  24          ---          ---           ---          ---           ---          ---           ---          ---
  25          ---          ---           ---          ---           ---          ---           ---          ---
  26          ---          ---           ---          ---           ---          ---           ---          ---
  27          ---          ---           ---          ---           ---          ---           ---          ---
  28          ---          ---           ---          ---           ---          ---           ---          ---
  29          ---          ---           ---          ---           ---          ---           ---          ---
  30          ---          ---           ---          ---           ---          ---           ---          ---
  31          ---          ---           ---          ---           ---          ---           ---          ---
  32          ---          ---           ---          ---           ---          ---           ---          ---
  33          ---          ---           ---          ---           ---          ---           ---          ---
  34          ---          ---           ---          ---           ---          ---           ---          ---
  35          ---          ---           ---          ---           ---          ---           ---          ---
  36          ---          ---           ---          ---           ---          ---           ---          ---
  37          ---          ---           ---          ---           ---          ---           ---          ---
  38          ---          ---           ---          ---           ---          ---           ---          ---
  39          ---          ---           ---          ---           ---          ---           ---          ---
  40          ---          ---           ---          ---           ---          ---           ---          ---
  41          ---          ---           ---          ---           ---          ---           ---          ---
  42          ---          ---           ---          ---           ---          ---           ---          ---
  43          ---          ---           ---          ---           ---          ---           ---          ---
  44          ---          ---           ---          ---           ---          ---           ---          ---
  45          ---          ---           ---          ---           ---          ---           ---          ---
  46          ---          ---           ---          ---           ---          ---           ---          ---
  47          ---          ---           ---          ---           ---          ---           ---          ---
  48          ---          ---           ---          ---           ---          ---           ---          ---
  49          ---          ---           ---          ---           ---          ---           ---          ---
  50          ---          ---           ---          ---           ---          ---           ---          ---
 Total    9.43275E+00  1.23882E-02   1.82472E+02  3.24911E-02   3.93404E+02  1.21233E-01   5.85309E+02  1.35679E-01
-------------------------------------------------------------------------------------------------------------------

TABLE 3. Cluster composition (% Sb per cluster)
===================================================================================================================
Number of --------- DSB ----------   --------- SSB ----------   -------- OTHER ---------   ----- ALL CLUSTERS -----
 lesions    Average        SEM         Average        SEM         Average        SEM         Average        SEM    
===================================================================================================================
   1          ---          ---       1.66667E+01  0.00000E+00   0.00000E+00  0.00000E+00   4.16672E+00  1.06631E-03
   2      1.66667E+01  0.00000E+00   8.95481E+00  1.22973E-03   0.00000E+00  0.00000E+00   4.16554E+00  1.54325E-03
   3      1.20185E+01  5.07249E-03   6.51798E+00  2.02163E-03   0.00000E+00  0.00000E+00   4.16847E+00  2.47744E-03
   4      9.81193E+00  8.34851E-03   5.35678E+00  3.20185E-03   0.00000E+00  0.00000E+00   4.16643E+00  4.05307E-03
   5      8.50859E+00  1.35937E-02   4.70277E+00  5.44084E-03   0.00000E+00  0.00000E+00   4.16646E+00  6.67068E-03
   6      7.65722E+00  1.99679E-02   4.27858E+00  9.96390E-03   0.00000E+00  0.00000E+00   4.16122E+00  1.13866E-02
   7      7.14020E+00  2.98132E-02   4.01182E+00  1.66970E-02   0.00000E+00  0.00000E+00   4.17300E+00  2.03305E-02
   8      6.70154E+00  4.67567E-02   3.83473E+00  2.66711E-02   0.00000E+00  0.00000E+00   4.15712E+00  3.17378E-02
   9      6.28393E+00  7.29154E-02   3.65822E+00  4.38629E-02   0.00000E+00  0.00000E+00   4.15307E+00  4.93714E-02
  10      6.17085E+00  1.10317E-01   3.51506E+00  7.32401E-02   0.00000E+00  0.00000E+00   4.19324E+00  8.02747E-02
  11      5.86510E+00  1.94126E-01   3.18152E+00  1.15985E-01   0.00000E+00  0.00000E+00   3.98014E+00  1.32752E-01
  12      5.87607E+00  3.08089E-01   3.33333E+00  2.27876E-01   0.00000E+00  0.00000E+00   4.45271E+00  2.38928E-01
  13      5.31136E+00  4.35985E-01   3.54449E+00  3.56729E-01       ---          ---       4.01338E+00  3.25459E-01
  14      5.47619E+00  7.14286E-01   2.89116E+00  5.72534E-01   0.00000E+00  0.00000E+00   3.66300E+00  6.09737E-01
  15          ---          ---           ---          ---           ---          ---           ---          ---
  16      3.12500E+00  0.00000E+00       ---          ---           ---          ---       3.12500E+00  0.00000E+00
  17          ---          ---           ---          ---           ---          ---           ---          ---
  18          ---          ---           ---          ---           ---          ---           ---          ---
  19          ---          ---           ---          ---           ---          ---           ---          ---
  20          ---          ---           ---          ---           ---          ---           ---          ---
  21          ---          ---       2.38095E+00  0.00000E+00       ---          ---       2.38095E+00  0.00000E+00
  22          ---          ---       3.78788E+00  0.00000E+00       ---          ---       3.78788E+00  0.00000E+00
  23          ---          ---           ---          ---           ---          ---           ---          ---
  24          ---          ---           ---          ---           ---          ---           ---          ---
  25          ---          ---           ---          ---           ---          ---           ---          ---
  26          ---          ---           ---          ---           ---          ---           ---          ---
  27          ---          ---           ---          ---           ---          ---           ---          ---
  28          ---          ---           ---          ---           ---          ---           ---          ---
  29          ---          ---           ---          ---           ---          ---           ---          ---
  30          ---          ---           ---          ---           ---          ---           ---          ---
  31          ---          ---           ---          ---           ---          ---           ---          ---
  32          ---          ---           ---          ---           ---          ---           ---          ---
  33          ---          ---           ---          ---           ---          ---           ---          ---
  34          ---          ---           ---          ---           ---          ---           ---          ---
  35          ---          ---           ---          ---           ---          ---           ---          ---
  36          ---          ---           ---          ---           ---          ---           ---          ---
  37          ---          ---           ---          ---           ---          ---           ---          ---
  38          ---          ---           ---          ---           ---          ---           ---          ---
  39          ---          ---           ---          ---           ---          ---           ---          ---
  40          ---          ---           ---          ---           ---          ---           ---          ---
  41          ---          ---           ---          ---           ---          ---           ---          ---
  42          ---          ---           ---          ---           ---          ---           ---          ---
  43          ---          ---           ---          ---           ---          ---           ---          ---
  44          ---          ---           ---          ---           ---          ---           ---          ---
  45          ---          ---           ---          ---           ---          ---           ---          ---
  46          ---          ---           ---          ---           ---          ---           ---          ---
  47          ---          ---           ---          ---           ---          ---           ---          ---
  48          ---          ---           ---          ---           ---          ---           ---          ---
  49          ---          ---           ---          ---           ---          ---           ---          ---
  50          ---          ---           ---          ---           ---          ---           ---          ---
Average   1.32810E+01  5.12743E-03   1.26769E+01  2.28361E-03   0.00000E+00  0.00000E+00   4.16659E+00  4.49135E-04
-------------------------------------------------------------------------------------------------------------------
NOTES: (% Sb) is the percentage of lesions that are strand breaks.
The number of Sb is ((% Sb)/100)*(# lesions). The number of Bd is (1-(% Sb)/100)*(# lesions).

TABLE 4. Cluster Length (in base pair)
===================================================================================================================
Number of --------- DSB ----------   --------- SSB ----------   -------- OTHER ---------   ----- ALL CLUSTERS -----
 lesions    Average        SEM         Average        SEM         Average        SEM         Average        SEM    
===================================================================================================================
   1          ---          ---       1.66667E-01  0.00000E+00   1.66667E-01  0.00000E+00   1.66667E-01  0.00000E+00
   2      9.03674E-01  9.49900E-04   9.30404E-01  2.52839E-04   9.28650E-01  2.15142E-04   9.28557E-01  1.62851E-04
   3      1.59199E+00  1.54043E-03   1.70683E+00  5.72273E-04   1.69192E+00  6.30915E-04   1.69217E+00  4.07664E-04
   4      2.31542E+00  2.82597E-03   2.48471E+00  1.16691E-03   2.45454E+00  1.61248E-03   2.45607E+00  8.84853E-04
   5      3.07195E+00  5.44411E-03   3.25325E+00  2.41617E-03   3.21655E+00  4.14087E-03   3.21741E+00  1.86856E-03
   6      3.81583E+00  9.31982E-03   4.03124E+00  5.03355E-03   3.97373E+00  9.62469E-03   3.98250E+00  3.87218E-03
   7      4.57458E+00  1.54617E-02   4.78783E+00  9.78483E-03   4.76508E+00  1.93938E-02   4.73943E+00  8.14176E-03
   8      5.33934E+00  2.70017E-02   5.56811E+00  1.76886E-02   5.43219E+00  4.18992E-02   5.49500E+00  1.45817E-02
   9      6.02455E+00  4.72513E-02   6.34349E+00  3.12557E-02   6.33667E+00  1.01130E-01   6.25718E+00  2.58095E-02
  10      6.79689E+00  7.56214E-02   7.12317E+00  5.87635E-02   7.30729E+00  1.94457E-01   7.04584E+00  4.58663E-02
  11      7.50717E+00  1.43648E-01   7.90802E+00  1.10034E-01   7.03333E+00  4.78423E-01   7.75268E+00  8.70876E-02
  12      8.59829E+00  2.36949E-01   8.84259E+00  2.42077E-01   9.00000E+00  0.00000E+00   8.73571E+00  1.69062E-01
  13      9.80952E+00  7.16795E-01   9.42157E+00  3.29053E-01       ---          ---       9.55072E+00  3.16685E-01
  14      9.30000E+00  1.16118E+00   1.00714E+01  3.16765E-01   8.50000E+00  0.00000E+00   9.65385E+00  4.69308E-01
  15          ---          ---           ---          ---           ---          ---           ---          ---
  16      8.33333E+00  0.00000E+00       ---          ---           ---          ---       8.33333E+00  0.00000E+00
  17          ---          ---           ---          ---           ---          ---           ---          ---
  18          ---          ---           ---          ---           ---          ---           ---          ---
  19          ---          ---           ---          ---           ---          ---           ---          ---
  20          ---          ---           ---          ---           ---          ---           ---          ---
  21          ---          ---       1.56667E+01  0.00000E+00       ---          ---       1.56667E+01  0.00000E+00
  22          ---          ---       1.33333E+01  0.00000E+00       ---          ---       1.33333E+01  0.00000E+00
  23          ---          ---           ---          ---           ---          ---           ---          ---
  24          ---          ---           ---          ---           ---          ---           ---          ---
  25          ---          ---           ---          ---           ---          ---           ---          ---
  26          ---          ---           ---          ---           ---          ---           ---          ---
  27          ---          ---           ---          ---           ---          ---           ---          ---
  28          ---          ---           ---          ---           ---          ---           ---          ---
  29          ---          ---           ---          ---           ---          ---           ---          ---
  30          ---          ---           ---          ---           ---          ---           ---          ---
  31          ---          ---           ---          ---           ---          ---           ---          ---
  32          ---          ---           ---          ---           ---          ---           ---          ---
  33          ---          ---           ---          ---           ---          ---           ---          ---
  34          ---          ---           ---          ---           ---          ---           ---          ---
  35          ---          ---           ---          ---           ---          ---           ---          ---
  36          ---          ---           ---          ---           ---          ---           ---          ---
  37          ---          ---           ---          ---           ---          ---           ---          ---
  38          ---          ---           ---          ---           ---          ---           ---          ---
  39          ---          ---           ---          ---           ---          ---           ---          ---
  40          ---          ---           ---          ---           ---          ---           ---          ---
  41          ---          ---           ---          ---           ---          ---           ---          ---
  42          ---          ---           ---          ---           ---          ---           ---          ---
  43          ---          ---           ---          ---           ---          ---           ---          ---
  44          ---          ---           ---          ---           ---          ---           ---          ---
  45          ---          ---           ---          ---           ---          ---           ---          ---
  46          ---          ---           ---          ---           ---          ---           ---          ---
  47          ---          ---           ---          ---           ---          ---           ---          ---
  48          ---          ---           ---          ---           ---          ---           ---          ---
  49          ---          ---           ---          ---           ---          ---           ---          ---
  50          ---          ---           ---          ---           ---          ---           ---          ---
Average   1.60824E+00  1.50630E-03   7.14590E-01  4.34929E-04   4.04404E-01  1.80481E-04   5.20699E-01  2.75968E-04
-------------------------------------------------------------------------------------------------------------------

TABLE 5. NUMBER OF LESIONS DIVIDED BY TWICE THE CLUSTER LENGTH (lesions per nucleotide)
===================================================================================================================
Number of --------- DSB ----------   --------- SSB ----------   -------- OTHER ---------   ----- ALL CLUSTERS -----
 lesions    Average        SEM         Average        SEM         Average        SEM         Average        SEM    
===================================================================================================================
   1          ---          ---       8.33333E-02  0.00000E+00   8.33333E-02  0.00000E+00   8.33333E-02  0.00000E+00
   2      4.60106E-02  7.81025E-05   4.16446E-02  1.73716E-05   4.19431E-02  1.49854E-05   4.19533E-02  1.12224E-05
   3      3.20430E-02  4.50381E-05   2.94530E-02  1.48298E-05   2.97981E-02  1.67384E-05   2.97869E-02  1.08479E-05
   4      2.74979E-02  4.50813E-05   2.52588E-02  1.66242E-05   2.56363E-02  2.34542E-05   2.56329E-02  1.29207E-05
   5      2.50043E-02  5.68115E-05   2.33253E-02  2.22505E-05   2.36487E-02  3.96402E-05   2.36585E-02  1.76963E-05
   6      2.36377E-02  7.07954E-05   2.21352E-02  3.35876E-05   2.25601E-02  6.62471E-05   2.24809E-02  2.70784E-05
   7      2.26325E-02  9.05870E-05   2.15395E-02  5.27863E-05   2.16024E-02  1.03773E-04   2.17818E-02  4.44158E-05
   8      2.19864E-02  1.26153E-04   2.10043E-02  7.91024E-05   2.16344E-02  2.05312E-04   2.13243E-02  6.65434E-05
   9      2.17179E-02  1.85663E-04   2.05281E-02  1.14031E-04   2.07377E-02  3.77057E-04   2.08627E-02  9.58645E-05
  10      2.11969E-02  2.49647E-04   2.02820E-02  1.91437E-04   1.96597E-02  5.33104E-04   2.04744E-02  1.46338E-04
  11      2.10894E-02  4.31176E-04   2.00039E-02  2.97608E-04   2.24791E-02  1.24969E-03   2.04287E-02  2.43918E-04
  12      1.99567E-02  5.54627E-04   1.95031E-02  5.54541E-04   1.85185E-02  0.00000E+00   1.96965E-02  3.90470E-04
  13      1.89815E-02  1.33600E-03   1.95767E-02  7.57284E-04       ---          ---       1.93858E-02  6.71844E-04
  14      2.23841E-02  2.97536E-03   1.94110E-02  5.55504E-04   2.28758E-02  0.00000E+00   2.08210E-02  1.18854E-03
  15          ---          ---           ---          ---           ---          ---           ---          ---
  16      2.66667E-02  0.00000E+00       ---          ---           ---          ---       2.66667E-02  0.00000E+00
  17          ---          ---           ---          ---           ---          ---           ---          ---
  18          ---          ---           ---          ---           ---          ---           ---          ---
  19          ---          ---           ---          ---           ---          ---           ---          ---
  20          ---          ---           ---          ---           ---          ---           ---          ---
  21          ---          ---       1.86170E-02  0.00000E+00       ---          ---       1.86170E-02  0.00000E+00
  22          ---          ---       2.29167E-02  0.00000E+00       ---          ---       2.29167E-02  0.00000E+00
  23          ---          ---           ---          ---           ---          ---           ---          ---
  24          ---          ---           ---          ---           ---          ---           ---          ---
  25          ---          ---           ---          ---           ---          ---           ---          ---
  26          ---          ---           ---          ---           ---          ---           ---          ---
  27          ---          ---           ---          ---           ---          ---           ---          ---
  28          ---          ---           ---          ---           ---          ---           ---          ---
  29          ---          ---           ---          ---           ---          ---           ---          ---
  30          ---          ---           ---          ---           ---          ---           ---          ---
  31          ---          ---           ---          ---           ---          ---           ---          ---
  32          ---          ---           ---          ---           ---          ---           ---          ---
  33          ---          ---           ---          ---           ---          ---           ---          ---
  34          ---          ---           ---          ---           ---          ---           ---          ---
  35          ---          ---           ---          ---           ---          ---           ---          ---
  36          ---          ---           ---          ---           ---          ---           ---          ---
  37          ---          ---           ---          ---           ---          ---           ---          ---
  38          ---          ---           ---          ---           ---          ---           ---          ---
  39          ---          ---           ---          ---           ---          ---           ---          ---
  40          ---          ---           ---          ---           ---          ---           ---          ---
  41          ---          ---           ---          ---           ---          ---           ---          ---
  42          ---          ---           ---          ---           ---          ---           ---          ---
  43          ---          ---           ---          ---           ---          ---           ---          ---
  44          ---          ---           ---          ---           ---          ---           ---          ---
  45          ---          ---           ---          ---           ---          ---           ---          ---
  46          ---          ---           ---          ---           ---          ---           ---          ---
  47          ---          ---           ---          ---           ---          ---           ---          ---
  48          ---          ---           ---          ---           ---          ---           ---          ---
  49          ---          ---           ---          ---           ---          ---           ---          ---
  50          ---          ---           ---          ---           ---          ---           ---          ---
Average   3.65787E-02  3.85660E-05   6.21020E-02  1.22308E-05   7.27473E-02  6.82660E-06   6.88425E-02  8.23937E-06
-------------------------------------------------------------------------------------------------------------------

TABLE 6. Number of clusters per cell per Gy per track.  Cluster yields are for a representative cell containing
an average of 1.000 Gbp (giga basepair) of DNA.  Cluster induction is proportional to absorbed dose up to at least
a hundred or thousand Gy. The category "OTHER" includes all classes of individual and clustered DNA lesion, except
for SSB and DSB.  SEM = standard error of the mean.
===================================================================================================================
Number of --------- DSB ----------   --------- SSB ----------   -------- OTHER ---------   ----- ALL CLUSTERS -----
 lesions    Average        SEM         Average        SEM         Average        SEM         Average        SEM    
===================================================================================================================
   1          ---          ---       1.81304E+00  4.68636E-03   5.43838E+00  1.39292E-02   7.25143E+00  1.85808E-02
   2      7.48216E-02  2.95074E-04   9.42303E-01  3.29415E-03   1.30792E+00  4.52003E-03   2.32505E+00  8.02592E-03
   3      5.46104E-02  2.88210E-04   3.77938E-01  1.77994E-03   3.16065E-01  1.52035E-03   7.48613E-01  3.52011E-03
   4      2.73414E-02  2.01766E-04   1.37765E-01  8.82173E-04   7.63320E-02  5.21356E-04   2.41439E-01  1.54965E-03
   5      1.20259E-02  1.40039E-04   4.82515E-02  4.66767E-04   1.86613E-02  1.91767E-04   7.89387E-02  7.59621E-04
   6      4.81213E-03  7.13728E-05   1.64836E-02  2.39650E-04   4.57606E-03  7.46966E-05   2.58718E-02  3.54566E-04
   7      1.95571E-03  5.05472E-05   5.62523E-03  1.23404E-04   1.19619E-03  3.70366E-05   8.77714E-03  1.91514E-04
   8      7.72951E-04  3.10544E-05   1.86311E-03  5.45081E-05   2.87619E-04  1.21284E-05   2.92368E-03  8.23938E-05
   9      2.75284E-04  1.55969E-05   6.34584E-04  3.24741E-05   7.01645E-05  6.64418E-06   9.80033E-04  4.50082E-05
  10      1.31529E-04  1.36585E-05   2.34341E-04  1.77884E-05   2.24604E-05  4.84348E-06   3.88331E-04  2.69931E-05
  11      4.11460E-05  5.58980E-06   7.78485E-05  9.82952E-06   7.79007E-06  3.28270E-06   1.26785E-04  1.31025E-05
  12      2.74033E-05  7.34323E-06   3.02544E-05  6.99146E-06   3.52481E-07  0.00000E+00   5.80102E-05  1.19454E-05
  13      6.71667E-06  3.22087E-06   8.97978E-06  2.96155E-06       ---          ---       1.56965E-05  5.07824E-06
  14      2.82071E-06  1.89154E-06   3.78419E-06  2.01609E-06   2.23669E-07  0.00000E+00   6.82857E-06  2.77311E-06
  15          ---          ---           ---          ---           ---          ---           ---          ---
  16      2.41072E-07  0.00000E+00       ---          ---           ---          ---       2.41072E-07  0.00000E+00
  17          ---          ---           ---          ---           ---          ---           ---          ---
  18          ---          ---           ---          ---           ---          ---           ---          ---
  19          ---          ---           ---          ---           ---          ---           ---          ---
  20          ---          ---           ---          ---           ---          ---           ---          ---
  21          ---          ---       1.82416E-06  0.00000E+00       ---          ---       1.82416E-06  0.00000E+00
  22          ---          ---       1.82416E-06  0.00000E+00       ---          ---       1.82416E-06  0.00000E+00
  23          ---          ---           ---          ---           ---          ---           ---          ---
  24          ---          ---           ---          ---           ---          ---           ---          ---
  25          ---          ---           ---          ---           ---          ---           ---          ---
  26          ---          ---           ---          ---           ---          ---           ---          ---
  27          ---          ---           ---          ---           ---          ---           ---          ---
  28          ---          ---           ---          ---           ---          ---           ---          ---
  29          ---          ---           ---          ---           ---          ---           ---          ---
  30          ---          ---           ---          ---           ---          ---           ---          ---
  31          ---          ---           ---          ---           ---          ---           ---          ---
  32          ---          ---           ---          ---           ---          ---           ---          ---
  33          ---          ---           ---          ---           ---          ---           ---          ---
  34          ---          ---           ---          ---           ---          ---           ---          ---
  35          ---          ---           ---          ---           ---          ---           ---          ---
  36          ---          ---           ---          ---           ---          ---           ---          ---
  37          ---          ---           ---          ---           ---          ---           ---          ---
  38          ---          ---           ---          ---           ---          ---           ---          ---
  39          ---          ---           ---          ---           ---          ---           ---          ---
  40          ---          ---           ---          ---           ---          ---           ---          ---
  41          ---          ---           ---          ---           ---          ---           ---          ---
  42          ---          ---           ---          ---           ---          ---           ---          ---
  43          ---          ---           ---          ---           ---          ---           ---          ---
  44          ---          ---           ---          ---           ---          ---           ---          ---
  45          ---          ---           ---          ---           ---          ---           ---          ---
  46          ---          ---           ---          ---           ---          ---           ---          ---
  47          ---          ---           ---          ---           ---          ---           ---          ---
  48          ---          ---           ---          ---           ---          ---           ---          ---
  49          ---          ---           ---          ---           ---          ---           ---          ---
  50          ---          ---           ---          ---           ---          ---           ---          ---
 Total    1.76825E-01  9.46390E-04   3.34427E+00  1.11479E-02   7.16353E+00  2.04482E-02   1.06846E+01  3.24155E-02
-------------------------------------------------------------------------------------------------------------------
