# Supplementary material for: A computational method to estimate the relative biological effectiveness and tumor control probability for low-LET proton irradiations
Source: PLoS One. 2026 Mar 20;21(3):e0341352. doi: 10.1371/journal.pone.0341352 (PMC13004361; doi:10.1371/journal.pone.0341352)
Supplement: S1 File — These files include the DSB yields simulated by MCDS and the proton spectra used at different LET positions. Available at: https://nfuedu-my.sharepoint.com/personal/ccchan_nfu_edu_tw/_layouts/15/onedrive.aspx?id=%2Fpersonal%2Fccchan%5Fnfu%5Fedu%5Ftw%2FDocuments%2Fplos%20one&ga=1. (ZIP) [file pone.0341352.s001.zip › MCDS/proton/P3/5.out]

===============================
MCDS Version 3.00B  15-JUL-2011
===============================
      1.282     running time (min)
 1.0000E+00     DNA content (Gbp)
 8.0000E+00     Dia. of cell nucleus (um)
      10000     number of cells (nocs)
  987654321     random number seed


MXRF TABLE: Particle types and properties of the (input) mixed radiation field. The hypoxia reduction factor (HRF)
for DSB induction is estimated as [1/(1-pcr)]^2, where pcr = the probability a lesion undergoes chemical repair
for the specified (input) oxygen concentration compared to fully aerobic (100% O2) conditions.  The frequency-mean
specific energy (zf) is for a spherical target representative of the cell nucleus. Radiative losses by the primary
charged particle are assumed non-local and do not not contribute to specific energy or the dose per unit fluence
(DPUF).  The reported stopping power is at the point of entry into the cell nucleus (pO2 = 5.000%).
===================================================================================================================
        Normed   -- Kinetic Energy --               Stopping Power (keV/um)      CSDA       Dosimetry (Gy)    HRF
  Ion     wt       (MeV)     (MeV/A)      zeb     Coll+Nuc  Radiat    Total    Range (cm)   DPUF       zf     DSB
===================================================================================================================
    p  2.48E-03  1.070E+00  1.070E+00  4.369E+02  2.57E+01 0.00E+00 2.568E+01  2.673E-03  5.502E+01 1.09E-01 1.080
    p  4.71E-02  3.810E+00  3.810E+00  1.239E+02  9.78E+00 0.00E+00 9.784E+00  2.229E-02  1.697E+01 3.38E-02 1.094
    p  8.93E-02  5.120E+00  5.120E+00  9.238E+01  7.73E+00 0.00E+00 7.728E+00  3.747E-02  1.313E+01 2.61E-02 1.095
    p  1.56E-01  6.550E+00  6.550E+00  7.237E+01  6.34E+00 0.00E+00 6.337E+00  5.802E-02  1.063E+01 2.11E-02 1.095
    p  2.43E-01  8.210E+00  8.210E+00  5.789E+01  5.28E+00 0.00E+00 5.276E+00  8.687E-02  8.768E+00 1.74E-02 1.095
    p  2.08E-01  9.880E+00  9.880E+00  4.823E+01  4.54E+00 0.00E+00 4.538E+00  1.211E-01  7.494E+00 1.49E-02 1.096
    p  1.61E-01  1.024E+01  1.024E+01  4.657E+01  4.41E+00 0.00E+00 4.407E+00  1.292E-01  7.271E+00 1.45E-02 1.096
    p  8.19E-02  1.119E+01  1.119E+01  4.268E+01  4.10E+00 0.00E+00 4.099E+00  1.515E-01  6.746E+00 1.34E-02 1.096
    p  9.93E-03  1.238E+01  1.238E+01  3.865E+01  3.77E+00 0.00E+00 3.775E+00  1.818E-01  6.195E+00 1.23E-02 1.096
    p  0.00E+00  1.357E+01  1.357E+01  3.532E+01  3.50E+00 0.00E+00 3.502E+00  2.146E-01  5.735E+00 1.14E-02 1.096
  Avg  1.00E-01  8.410E+00  8.410E+00  6.201E+01  5.52E+00 0.00E+00 5.519E+00  9.489E-02  9.253E+00 1.84E-02 1.095
===================================================================================================================
ZEB = (zeff/beta)^2 (Barkas 1963); DPUF = absorbed dose per unit fluence (nGy-cm^2/particle); zf in units of Gy

TABLE 1. Percent (%) cluster yields by complexity, as classified using the scheme of Nikjoo et al. (IJRB 71, 
467-483 1997 and and Radiat. Res. 156, 577-583 2001).
===================================================================================================================
    67.051     BD    - one or more Bd (no Sb)
    29.444     SSB   - Sb (no auxilary damage)
     1.612     SSB+  - two Sb on the same strand
     0.238     2SSB  - two or more Sb on opposite strands separated by at least 10 bp
     1.389     DSB   - two Sb on opposite strands with a separation <= 10 bp
     0.231     DSB+  - DSB accompanied by one (or more) additional Sb within 10 bp separation
     0.035     DSB++ - more than one DSB whether within the 10 bp separation or further apart
     5.907     SSBc  - fraction of complex damage (SSB+ and 2SSB) among SSBs
    45.737     SSBcb - fraction of complex damage (SSB+ and 2SSB) among SSBs; base damage included
    15.937     DSBc  - fraction of complex damage (DSB+ and DSB++) among DSBs
    57.547     DSBcb - fraction of complex damage (DSB+ and DSB++) among DSBs; base damage included
===================================================================================================================

TABLE 2. Number of clusters per cell per Gy.  Cluster yields are for a representative cell containing an average
of 1.000 Gbp (giga basepair) of DNA.  Cluster induction is proportional to absorbed dose up to at least a
hundred or thousand Gy. The category "OTHER" includes all classes of individual and clustered DNA lesion, except
for SSB and DSB.  SEM = standard error of the mean.
===================================================================================================================
Number of --------- DSB ----------   --------- SSB ----------   -------- OTHER ---------   ----- ALL CLUSTERS -----
 lesions    Average        SEM         Average        SEM         Average        SEM         Average        SEM    
===================================================================================================================
   1          ---          ---       9.91628E+01  4.99664E-02   2.97587E+02  1.32748E-01   3.96750E+02  1.73462E-01
   2      3.92928E+00  7.84203E-03   4.94509E+01  2.55191E-02   6.86211E+01  2.84727E-02   1.22001E+02  3.81792E-02
   3      2.73193E+00  6.68868E-03   1.89793E+01  1.86879E-02   1.58416E+01  1.68898E-02   3.75528E+01  2.81671E-02
   4      1.30523E+00  4.80538E-03   6.60022E+00  1.19367E-02   3.65205E+00  8.27870E-03   1.15575E+01  1.71275E-02
   5      5.43333E-01  3.14393E-03   2.20038E+00  6.99495E-03   8.46967E-01  3.95800E-03   3.59068E+00  9.68152E-03
   6      2.07200E-01  1.91615E-03   7.07300E-01  3.90025E-03   1.96650E-01  1.87399E-03   1.11115E+00  5.12675E-03
   7      7.74333E-02  1.17662E-03   2.25467E-01  2.09715E-03   4.61000E-02  9.13666E-04   3.49000E-01  2.77341E-03
   8      2.82000E-02  7.18389E-04   6.91333E-02  1.14405E-03   1.13500E-02  4.36110E-04   1.08683E-01  1.48861E-03
   9      9.66667E-03  4.00145E-04   2.20000E-02  6.29793E-04   2.26667E-03  1.94482E-04   3.39333E-02  7.93322E-04
  10      3.70000E-03  2.60926E-04   6.88333E-03  3.44797E-04   7.33333E-04  1.12806E-04   1.13167E-02  4.67551E-04
  11      1.21667E-03  1.47643E-04   2.25000E-03  2.04934E-04   1.50000E-04  4.99800E-05   3.61667E-03  2.64741E-04
  12      4.16667E-04  8.32333E-05   6.33333E-04  1.05224E-04   1.66667E-05  1.66667E-05   1.06667E-03  1.34987E-04
  13      1.50000E-04  4.99800E-05   2.16667E-04  6.00565E-05       ---          ---       3.66667E-04  7.80915E-05
  14      3.33333E-05  2.35690E-05   8.33333E-05  3.72603E-05   1.66667E-05  1.66667E-05   1.33333E-04  4.71239E-05
  15          ---          ---           ---          ---           ---          ---           ---          ---
  16          ---          ---           ---          ---           ---          ---           ---          ---
  17      1.66667E-05  1.66667E-05   1.66667E-05  1.66667E-05       ---          ---       3.33333E-05  2.35690E-05
  18          ---          ---           ---          ---           ---          ---           ---          ---
  19          ---          ---           ---          ---           ---          ---           ---          ---
  20          ---          ---           ---          ---           ---          ---           ---          ---
  21          ---          ---       1.66667E-05  1.66667E-05       ---          ---       1.66667E-05  1.66667E-05
  22          ---          ---           ---          ---           ---          ---           ---          ---
  23          ---          ---           ---          ---           ---          ---           ---          ---
  24          ---          ---           ---          ---           ---          ---           ---          ---
  25          ---          ---           ---          ---           ---          ---           ---          ---
  26          ---          ---           ---          ---           ---          ---           ---          ---
  27          ---          ---           ---          ---           ---          ---           ---          ---
  28          ---          ---           ---          ---           ---          ---           ---          ---
  29          ---          ---           ---          ---           ---          ---           ---          ---
  30          ---          ---           ---          ---           ---          ---           ---          ---
  31          ---          ---           ---          ---           ---          ---           ---          ---
  32          ---          ---           ---          ---           ---          ---           ---          ---
  33          ---          ---           ---          ---           ---          ---           ---          ---
  34          ---          ---           ---          ---           ---          ---           ---          ---
  35          ---          ---           ---          ---           ---          ---           ---          ---
  36          ---          ---           ---          ---           ---          ---           ---          ---
  37          ---          ---           ---          ---           ---          ---           ---          ---
  38          ---          ---           ---          ---           ---          ---           ---          ---
  39          ---          ---           ---          ---           ---          ---           ---          ---
  40          ---          ---           ---          ---           ---          ---           ---          ---
  41          ---          ---           ---          ---           ---          ---           ---          ---
  42          ---          ---           ---          ---           ---          ---           ---          ---
  43          ---          ---           ---          ---           ---          ---           ---          ---
  44          ---          ---           ---          ---           ---          ---           ---          ---
  45          ---          ---           ---          ---           ---          ---           ---          ---
  46          ---          ---           ---          ---           ---          ---           ---          ---
  47          ---          ---           ---          ---           ---          ---           ---          ---
  48          ---          ---           ---          ---           ---          ---           ---          ---
  49          ---          ---           ---          ---           ---          ---           ---          ---
  50          ---          ---           ---          ---           ---          ---           ---          ---
 Total    8.83782E+00  1.19939E-02   1.77428E+02  3.08595E-02   3.86807E+02  1.15577E-01   5.73072E+02  1.28572E-01
-------------------------------------------------------------------------------------------------------------------

TABLE 3. Cluster composition (% Sb per cluster)
===================================================================================================================
Number of --------- DSB ----------   --------- SSB ----------   -------- OTHER ---------   ----- ALL CLUSTERS -----
 lesions    Average        SEM         Average        SEM         Average        SEM         Average        SEM    
===================================================================================================================
   1          ---          ---       1.66667E+01  0.00000E+00   0.00000E+00  0.00000E+00   4.16568E+00  1.06226E-03
   2      1.66667E+01  0.00000E+00   8.95514E+00  1.24530E-03   0.00000E+00  0.00000E+00   4.16634E+00  1.57978E-03
   3      1.20209E+01  5.26551E-03   6.51923E+00  2.09472E-03   0.00000E+00  0.00000E+00   4.16940E+00  2.56158E-03
   4      9.81532E+00  8.77409E-03   5.35948E+00  3.34698E-03   0.00000E+00  0.00000E+00   4.16791E+00  4.21136E-03
   5      8.51783E+00  1.45157E-02   4.70360E+00  5.85621E-03   0.00000E+00  0.00000E+00   4.16955E+00  7.12041E-03
   6      7.67543E+00  2.16645E-02   4.28847E+00  1.09370E-02   0.00000E+00  0.00000E+00   4.15675E+00  1.26409E-02
   7      7.10776E+00  3.18308E-02   4.03023E+00  1.81524E-02   0.00000E+00  0.00000E+00   4.19589E+00  2.23779E-02
   8      6.71209E+00  5.22343E-02   3.81348E+00  2.90435E-02   0.00000E+00  0.00000E+00   4.13531E+00  3.48334E-02
   9      6.28646E+00  7.95811E-02   3.67233E+00  4.85429E-02   0.00000E+00  0.00000E+00   4.17699E+00  5.40616E-02
  10      6.13994E+00  1.28843E-01   3.51689E+00  8.15224E-02   0.00000E+00  0.00000E+00   4.12939E+00  9.04534E-02
  11      5.89700E+00  2.24675E-01   3.24704E+00  1.37488E-01   0.00000E+00  0.00000E+00   4.01653E+00  1.54600E-01
  12      5.72222E+00  3.61467E-01   3.28453E+00  2.22955E-01   0.00000E+00  0.00000E+00   4.19974E+00  2.53589E-01
  13      4.84330E+00  3.56125E-01   2.76134E+00  3.79823E-01       ---          ---       3.61305E+00  3.44056E-01
  14      4.76190E+00  0.00000E+00   3.09524E+00  4.76190E-01   0.00000E+00  0.00000E+00   3.12500E+00  5.92575E-01
  15          ---          ---           ---          ---           ---          ---           ---          ---
  16          ---          ---           ---          ---           ---          ---           ---          ---
  17      5.88235E+00  0.00000E+00   4.90196E+00  0.00000E+00       ---          ---       5.39216E+00  4.90196E-01
  18          ---          ---           ---          ---           ---          ---           ---          ---
  19          ---          ---           ---          ---           ---          ---           ---          ---
  20          ---          ---           ---          ---           ---          ---           ---          ---
  21          ---          ---       2.38095E+00  0.00000E+00       ---          ---       2.38095E+00  0.00000E+00
  22          ---          ---           ---          ---           ---          ---           ---          ---
  23          ---          ---           ---          ---           ---          ---           ---          ---
  24          ---          ---           ---          ---           ---          ---           ---          ---
  25          ---          ---           ---          ---           ---          ---           ---          ---
  26          ---          ---           ---          ---           ---          ---           ---          ---
  27          ---          ---           ---          ---           ---          ---           ---          ---
  28          ---          ---           ---          ---           ---          ---           ---          ---
  29          ---          ---           ---          ---           ---          ---           ---          ---
  30          ---          ---           ---          ---           ---          ---           ---          ---
  31          ---          ---           ---          ---           ---          ---           ---          ---
  32          ---          ---           ---          ---           ---          ---           ---          ---
  33          ---          ---           ---          ---           ---          ---           ---          ---
  34          ---          ---           ---          ---           ---          ---           ---          ---
  35          ---          ---           ---          ---           ---          ---           ---          ---
  36          ---          ---           ---          ---           ---          ---           ---          ---
  37          ---          ---           ---          ---           ---          ---           ---          ---
  38          ---          ---           ---          ---           ---          ---           ---          ---
  39          ---          ---           ---          ---           ---          ---           ---          ---
  40          ---          ---           ---          ---           ---          ---           ---          ---
  41          ---          ---           ---          ---           ---          ---           ---          ---
  42          ---          ---           ---          ---           ---          ---           ---          ---
  43          ---          ---           ---          ---           ---          ---           ---          ---
  44          ---          ---           ---          ---           ---          ---           ---          ---
  45          ---          ---           ---          ---           ---          ---           ---          ---
  46          ---          ---           ---          ---           ---          ---           ---          ---
  47          ---          ---           ---          ---           ---          ---           ---          ---
  48          ---          ---           ---          ---           ---          ---           ---          ---
  49          ---          ---           ---          ---           ---          ---           ---          ---
  50          ---          ---           ---          ---           ---          ---           ---          ---
Average   1.33824E+01  5.20663E-03   1.27881E+01  2.27699E-03   0.00000E+00  0.00000E+00   4.16613E+00  4.49152E-04
-------------------------------------------------------------------------------------------------------------------
NOTES: (% Sb) is the percentage of lesions that are strand breaks.
The number of Sb is ((% Sb)/100)*(# lesions). The number of Bd is (1-(% Sb)/100)*(# lesions).

TABLE 4. Cluster Length (in base pair)
===================================================================================================================
Number of --------- DSB ----------   --------- SSB ----------   -------- OTHER ---------   ----- ALL CLUSTERS -----
 lesions    Average        SEM         Average        SEM         Average        SEM         Average        SEM    
===================================================================================================================
   1          ---          ---       1.66667E-01  0.00000E+00   1.66667E-01  0.00000E+00   1.66667E-01  0.00000E+00
   2      9.06271E-01  9.66536E-04   9.32195E-01  2.58319E-04   9.30154E-01  2.18484E-04   9.30212E-01  1.66877E-04
   3      1.59539E+00  1.60196E-03   1.71020E+00  5.95507E-04   1.69559E+00  6.51053E-04   1.69567E+00  4.24709E-04
   4      2.31681E+00  2.97170E-03   2.48949E+00  1.21424E-03   2.45837E+00  1.68117E-03   2.46032E+00  9.22294E-04
   5      3.08277E+00  5.78354E-03   3.26137E+00  2.56345E-03   3.22596E+00  4.53372E-03   3.22560E+00  2.00095E-03
   6      3.82474E+00  1.00735E-02   4.04225E+00  5.58872E-03   3.98955E+00  1.01076E-02   3.99170E+00  4.29796E-03
   7      4.57875E+00  1.68030E-02   4.79031E+00  1.05979E-02   4.77252E+00  2.13233E-02   4.73975E+00  8.87957E-03
   8      5.34260E+00  3.02128E-02   5.58276E+00  1.96065E-02   5.44512E+00  4.54593E-02   5.50807E+00  1.60530E-02
   9      6.05737E+00  5.16570E-02   6.32140E+00  3.47410E-02   6.34630E+00  1.16912E-01   6.24655E+00  2.85824E-02
  10      6.82311E+00  8.75016E-02   7.12716E+00  6.70005E-02   7.24612E+00  2.18903E-01   7.05414E+00  5.23867E-02
  11      7.59468E+00  1.62028E-01   7.96566E+00  1.26587E-01   7.07407E+00  5.24192E-01   7.82221E+00  1.00549E-01
  12      8.56667E+00  3.08371E-01   8.89189E+00  2.76213E-01   9.00000E+00  0.00000E+00   8.76455E+00  2.02590E-01
  13      9.62963E+00  7.26365E-01   9.70513E+00  2.74870E-01       ---          ---       9.67424E+00  3.28331E-01
  14      9.83333E+00  1.66667E-01   9.86667E+00  5.63718E-01   8.50000E+00  0.00000E+00   9.68750E+00  3.78538E-01
  15          ---          ---           ---          ---           ---          ---           ---          ---
  16          ---          ---           ---          ---           ---          ---           ---          ---
  17      1.25000E+01  0.00000E+00   9.50000E+00  0.00000E+00       ---          ---       1.10000E+01  1.50000E+00
  18          ---          ---           ---          ---           ---          ---           ---          ---
  19          ---          ---           ---          ---           ---          ---           ---          ---
  20          ---          ---           ---          ---           ---          ---           ---          ---
  21          ---          ---       1.56667E+01  0.00000E+00       ---          ---       1.56667E+01  0.00000E+00
  22          ---          ---           ---          ---           ---          ---           ---          ---
  23          ---          ---           ---          ---           ---          ---           ---          ---
  24          ---          ---           ---          ---           ---          ---           ---          ---
  25          ---          ---           ---          ---           ---          ---           ---          ---
  26          ---          ---           ---          ---           ---          ---           ---          ---
  27          ---          ---           ---          ---           ---          ---           ---          ---
  28          ---          ---           ---          ---           ---          ---           ---          ---
  29          ---          ---           ---          ---           ---          ---           ---          ---
  30          ---          ---           ---          ---           ---          ---           ---          ---
  31          ---          ---           ---          ---           ---          ---           ---          ---
  32          ---          ---           ---          ---           ---          ---           ---          ---
  33          ---          ---           ---          ---           ---          ---           ---          ---
  34          ---          ---           ---          ---           ---          ---           ---          ---
  35          ---          ---           ---          ---           ---          ---           ---          ---
  36          ---          ---           ---          ---           ---          ---           ---          ---
  37          ---          ---           ---          ---           ---          ---           ---          ---
  38          ---          ---           ---          ---           ---          ---           ---          ---
  39          ---          ---           ---          ---           ---          ---           ---          ---
  40          ---          ---           ---          ---           ---          ---           ---          ---
  41          ---          ---           ---          ---           ---          ---           ---          ---
  42          ---          ---           ---          ---           ---          ---           ---          ---
  43          ---          ---           ---          ---           ---          ---           ---          ---
  44          ---          ---           ---          ---           ---          ---           ---          ---
  45          ---          ---           ---          ---           ---          ---           ---          ---
  46          ---          ---           ---          ---           ---          ---           ---          ---
  47          ---          ---           ---          ---           ---          ---           ---          ---
  48          ---          ---           ---          ---           ---          ---           ---          ---
  49          ---          ---           ---          ---           ---          ---           ---          ---
  50          ---          ---           ---          ---           ---          ---           ---          ---
Average   1.58332E+00  1.51903E-03   6.94852E-01  4.24286E-04   3.96203E-01  1.76594E-04   5.07150E-01  2.66651E-04
-------------------------------------------------------------------------------------------------------------------

TABLE 5. NUMBER OF LESIONS DIVIDED BY TWICE THE CLUSTER LENGTH (lesions per nucleotide)
===================================================================================================================
Number of --------- DSB ----------   --------- SSB ----------   -------- OTHER ---------   ----- ALL CLUSTERS -----
 lesions    Average        SEM         Average        SEM         Average        SEM         Average        SEM    
===================================================================================================================
   1          ---          ---       8.33333E-02  0.00000E+00   8.33333E-02  0.00000E+00   8.33333E-02  0.00000E+00
   2      4.58393E-02  7.93240E-05   4.15401E-02  1.77442E-05   4.18583E-02  1.52283E-05   4.18580E-02  1.14770E-05
   3      3.19569E-02  4.68064E-05   2.93779E-02  1.52972E-05   2.97116E-02  1.71485E-05   2.97063E-02  1.11468E-05
   4      2.74726E-02  4.73978E-05   2.52085E-02  1.73107E-05   2.56021E-02  2.45550E-05   2.55899E-02  1.34864E-05
   5      2.48845E-02  5.89247E-05   2.32472E-02  2.34567E-05   2.35896E-02  4.34839E-05   2.35810E-02  1.88601E-05
   6      2.35813E-02  7.60126E-05   2.20871E-02  3.78298E-05   2.24223E-02  6.80344E-05   2.24318E-02  2.95163E-05
   7      2.26217E-02  9.79933E-05   2.15285E-02  5.73595E-05   2.15905E-02  1.15191E-04   2.17868E-02  4.87149E-05
   8      2.19805E-02  1.39048E-04   2.09665E-02  8.81436E-05   2.15120E-02  2.12460E-04   2.12745E-02  7.28029E-05
   9      2.15701E-02  2.00674E-04   2.06336E-02  1.29044E-04   2.07529E-02  4.49934E-04   2.09113E-02  1.07430E-04
  10      2.11427E-02  2.94111E-04   2.02594E-02  2.11987E-04   1.99294E-02  6.13513E-04   2.04636E-02  1.66337E-04
  11      2.07970E-02  4.60576E-04   1.98670E-02  3.40584E-04   2.23934E-02  1.35670E-03   2.02406E-02  2.73071E-04
  12      2.00523E-02  7.03643E-04   1.94432E-02  6.36124E-04   1.85185E-02  0.00000E+00   1.96702E-02  4.64552E-04
  13      1.96629E-02  1.54221E-03   1.87846E-02  5.36774E-04       ---          ---       1.91439E-02  6.90529E-04
  14      1.97797E-02  3.35249E-04   1.99521E-02  1.07789E-03   2.28758E-02  0.00000E+00   2.02745E-02  7.46873E-04
  15          ---          ---           ---          ---           ---          ---           ---          ---
  16          ---          ---           ---          ---           ---          ---           ---          ---
  17      1.88889E-02  0.00000E+00   2.48538E-02  0.00000E+00       ---          ---       2.18713E-02  2.98246E-03
  18          ---          ---           ---          ---           ---          ---           ---          ---
  19          ---          ---           ---          ---           ---          ---           ---          ---
  20          ---          ---           ---          ---           ---          ---           ---          ---
  21          ---          ---       1.86170E-02  0.00000E+00       ---          ---       1.86170E-02  0.00000E+00
  22          ---          ---           ---          ---           ---          ---           ---          ---
  23          ---          ---           ---          ---           ---          ---           ---          ---
  24          ---          ---           ---          ---           ---          ---           ---          ---
  25          ---          ---           ---          ---           ---          ---           ---          ---
  26          ---          ---           ---          ---           ---          ---           ---          ---
  27          ---          ---           ---          ---           ---          ---           ---          ---
  28          ---          ---           ---          ---           ---          ---           ---          ---
  29          ---          ---           ---          ---           ---          ---           ---          ---
  30          ---          ---           ---          ---           ---          ---           ---          ---
  31          ---          ---           ---          ---           ---          ---           ---          ---
  32          ---          ---           ---          ---           ---          ---           ---          ---
  33          ---          ---           ---          ---           ---          ---           ---          ---
  34          ---          ---           ---          ---           ---          ---           ---          ---
  35          ---          ---           ---          ---           ---          ---           ---          ---
  36          ---          ---           ---          ---           ---          ---           ---          ---
  37          ---          ---           ---          ---           ---          ---           ---          ---
  38          ---          ---           ---          ---           ---          ---           ---          ---
  39          ---          ---           ---          ---           ---          ---           ---          ---
  40          ---          ---           ---          ---           ---          ---           ---          ---
  41          ---          ---           ---          ---           ---          ---           ---          ---
  42          ---          ---           ---          ---           ---          ---           ---          ---
  43          ---          ---           ---          ---           ---          ---           ---          ---
  44          ---          ---           ---          ---           ---          ---           ---          ---
  45          ---          ---           ---          ---           ---          ---           ---          ---
  46          ---          ---           ---          ---           ---          ---           ---          ---
  47          ---          ---           ---          ---           ---          ---           ---          ---
  48          ---          ---           ---          ---           ---          ---           ---          ---
  49          ---          ---           ---          ---           ---          ---           ---          ---
  50          ---          ---           ---          ---           ---          ---           ---          ---
Average   3.67208E-02  4.03756E-05   6.26390E-02  1.22604E-05   7.30469E-02  6.77665E-06   6.92614E-02  8.14971E-06
-------------------------------------------------------------------------------------------------------------------

TABLE 6. Number of clusters per cell per Gy per track.  Cluster yields are for a representative cell containing
an average of 1.000 Gbp (giga basepair) of DNA.  Cluster induction is proportional to absorbed dose up to at least
a hundred or thousand Gy. The category "OTHER" includes all classes of individual and clustered DNA lesion, except
for SSB and DSB.  SEM = standard error of the mean.
===================================================================================================================
Number of --------- DSB ----------   --------- SSB ----------   -------- OTHER ---------   ----- ALL CLUSTERS -----
 lesions    Average        SEM         Average        SEM         Average        SEM         Average        SEM    
===================================================================================================================
   1          ---          ---       1.79834E+00  4.69334E-03   5.39614E+00  1.39707E-02   7.19448E+00  1.86305E-02
   2      7.21970E-02  2.89524E-04   9.09629E-01  3.24421E-03   1.26202E+00  4.43112E-03   2.24384E+00  7.88285E-03
   3      5.10819E-02  2.74783E-04   3.54662E-01  1.70254E-03   2.96372E-01  1.46066E-03   7.02116E-01  3.36891E-03
   4      2.49168E-02  1.88459E-04   1.25652E-01  8.32967E-04   6.95854E-02  4.88558E-04   2.20155E-01  1.45651E-03
   5      1.07027E-02  1.28711E-04   4.30371E-02  4.39442E-04   1.65568E-02  1.76016E-04   7.02965E-02  7.08316E-04
   6      4.13533E-03  6.42784E-05   1.42827E-02  2.21588E-04   3.96399E-03  6.86283E-05   2.23820E-02  3.26360E-04
   7      1.62777E-03  4.43361E-05   4.71033E-03  1.01235E-04   1.01413E-03  3.56538E-05   7.35222E-03  1.62128E-04
   8      6.33870E-04  2.80375E-05   1.54318E-03  5.23081E-05   2.37811E-04  1.11643E-05   2.41486E-03  7.73661E-05
   9      2.23397E-04  1.31734E-05   5.19698E-04  2.83574E-05   5.10070E-05  5.36661E-06   7.94102E-04  3.69057E-05
  10      1.10143E-04  1.34835E-05   1.82503E-04  1.46379E-05   2.29793E-05  5.34820E-06   3.15626E-04  2.51454E-05
  11      3.58032E-05  7.20926E-06   6.36819E-05  9.23011E-06   5.81884E-06  2.71456E-06   1.05304E-04  1.35764E-05
  12      1.46200E-05  4.00516E-06   2.27158E-05  5.60727E-06   3.52481E-07  0.00000E+00   3.76884E-05  6.89478E-06
  13      7.19413E-06  3.23727E-06   6.08843E-06  2.23681E-06       ---          ---       1.32826E-05  3.93376E-06
  14      2.04783E-06  1.83780E-06   2.98030E-06  1.92100E-06   2.23669E-07  0.00000E+00   5.25180E-06  2.66765E-06
  15          ---          ---           ---          ---           ---          ---           ---          ---
  16          ---          ---           ---          ---           ---          ---           ---          ---
  17      1.82416E-06  0.00000E+00   1.82416E-06  0.00000E+00       ---          ---       3.64833E-06  2.57963E-06
  18          ---          ---           ---          ---           ---          ---           ---          ---
  19          ---          ---           ---          ---           ---          ---           ---          ---
  20          ---          ---           ---          ---           ---          ---           ---          ---
  21          ---          ---       1.82416E-06  0.00000E+00       ---          ---       1.82416E-06  0.00000E+00
  22          ---          ---           ---          ---           ---          ---           ---          ---
  23          ---          ---           ---          ---           ---          ---           ---          ---
  24          ---          ---           ---          ---           ---          ---           ---          ---
  25          ---          ---           ---          ---           ---          ---           ---          ---
  26          ---          ---           ---          ---           ---          ---           ---          ---
  27          ---          ---           ---          ---           ---          ---           ---          ---
  28          ---          ---           ---          ---           ---          ---           ---          ---
  29          ---          ---           ---          ---           ---          ---           ---          ---
  30          ---          ---           ---          ---           ---          ---           ---          ---
  31          ---          ---           ---          ---           ---          ---           ---          ---
  32          ---          ---           ---          ---           ---          ---           ---          ---
  33          ---          ---           ---          ---           ---          ---           ---          ---
  34          ---          ---           ---          ---           ---          ---           ---          ---
  35          ---          ---           ---          ---           ---          ---           ---          ---
  36          ---          ---           ---          ---           ---          ---           ---          ---
  37          ---          ---           ---          ---           ---          ---           ---          ---
  38          ---          ---           ---          ---           ---          ---           ---          ---
  39          ---          ---           ---          ---           ---          ---           ---          ---
  40          ---          ---           ---          ---           ---          ---           ---          ---
  41          ---          ---           ---          ---           ---          ---           ---          ---
  42          ---          ---           ---          ---           ---          ---           ---          ---
  43          ---          ---           ---          ---           ---          ---           ---          ---
  44          ---          ---           ---          ---           ---          ---           ---          ---
  45          ---          ---           ---          ---           ---          ---           ---          ---
  46          ---          ---           ---          ---           ---          ---           ---          ---
  47          ---          ---           ---          ---           ---          ---           ---          ---
  48          ---          ---           ---          ---           ---          ---           ---          ---
  49          ---          ---           ---          ---           ---          ---           ---          ---
  50          ---          ---           ---          ---           ---          ---           ---          ---
 Total    1.65690E-01  8.92695E-04   3.25265E+00  1.09121E-02   7.04597E+00  2.02904E-02   1.04643E+01  3.19734E-02
-------------------------------------------------------------------------------------------------------------------
