# Supplementary material for: A computational method to estimate the relative biological effectiveness and tumor control probability for low-LET proton irradiations
Source: PLoS One. 2026 Mar 20;21(3):e0341352. doi: 10.1371/journal.pone.0341352 (PMC13004361; doi:10.1371/journal.pone.0341352)
Supplement: S1 File — These files include the DSB yields simulated by MCDS and the proton spectra used at different LET positions. Available at: https://nfuedu-my.sharepoint.com/personal/ccchan_nfu_edu_tw/_layouts/15/onedrive.aspx?id=%2Fpersonal%2Fccchan%5Fnfu%5Fedu%5Ftw%2FDocuments%2Fplos%20one&ga=1. (ZIP) [file pone.0341352.s001.zip › MCDS/proton/P3/50.out]

===============================
MCDS Version 3.00B  15-JUL-2011
===============================
      1.279     running time (min)
 1.0000E+00     DNA content (Gbp)
 8.0000E+00     Dia. of cell nucleus (um)
      10000     number of cells (nocs)
  987654321     random number seed


MXRF TABLE: Particle types and properties of the (input) mixed radiation field. The hypoxia reduction factor (HRF)
for DSB induction is estimated as [1/(1-pcr)]^2, where pcr = the probability a lesion undergoes chemical repair
for the specified (input) oxygen concentration compared to fully aerobic (100% O2) conditions.  The frequency-mean
specific energy (zf) is for a spherical target representative of the cell nucleus. Radiative losses by the primary
charged particle are assumed non-local and do not not contribute to specific energy or the dose per unit fluence
(DPUF).  The reported stopping power is at the point of entry into the cell nucleus (pO2 = 50.000%).
===================================================================================================================
        Normed   -- Kinetic Energy --               Stopping Power (keV/um)      CSDA       Dosimetry (Gy)    HRF
  Ion     wt       (MeV)     (MeV/A)      zeb     Coll+Nuc  Radiat    Total    Range (cm)   DPUF       zf     DSB
===================================================================================================================
    p  2.48E-03  1.070E+00  1.070E+00  4.369E+02  2.57E+01 0.00E+00 2.568E+01  2.673E-03  5.502E+01 1.09E-01 1.008
    p  4.71E-02  3.810E+00  3.810E+00  1.239E+02  9.78E+00 0.00E+00 9.784E+00  2.229E-02  1.697E+01 3.38E-02 1.010
    p  8.93E-02  5.120E+00  5.120E+00  9.238E+01  7.73E+00 0.00E+00 7.728E+00  3.747E-02  1.313E+01 2.61E-02 1.010
    p  1.56E-01  6.550E+00  6.550E+00  7.237E+01  6.34E+00 0.00E+00 6.337E+00  5.802E-02  1.063E+01 2.11E-02 1.010
    p  2.43E-01  8.210E+00  8.210E+00  5.789E+01  5.28E+00 0.00E+00 5.276E+00  8.687E-02  8.768E+00 1.74E-02 1.010
    p  2.08E-01  9.880E+00  9.880E+00  4.823E+01  4.54E+00 0.00E+00 4.538E+00  1.211E-01  7.494E+00 1.49E-02 1.010
    p  1.61E-01  1.024E+01  1.024E+01  4.657E+01  4.41E+00 0.00E+00 4.407E+00  1.292E-01  7.271E+00 1.45E-02 1.010
    p  8.19E-02  1.119E+01  1.119E+01  4.268E+01  4.10E+00 0.00E+00 4.099E+00  1.515E-01  6.746E+00 1.34E-02 1.010
    p  9.93E-03  1.238E+01  1.238E+01  3.865E+01  3.77E+00 0.00E+00 3.775E+00  1.818E-01  6.195E+00 1.23E-02 1.010
    p  0.00E+00  1.357E+01  1.357E+01  3.532E+01  3.50E+00 0.00E+00 3.502E+00  2.146E-01  5.735E+00 1.14E-02 1.010
  Avg  1.00E-01  8.410E+00  8.410E+00  6.201E+01  5.52E+00 0.00E+00 5.519E+00  9.489E-02  9.253E+00 1.84E-02 1.010
===================================================================================================================
ZEB = (zeff/beta)^2 (Barkas 1963); DPUF = absorbed dose per unit fluence (nGy-cm^2/particle); zf in units of Gy

TABLE 1. Percent (%) cluster yields by complexity, as classified using the scheme of Nikjoo et al. (IJRB 71, 
467-483 1997 and and Radiat. Res. 156, 577-583 2001).
===================================================================================================================
    66.687     BD    - one or more Bd (no Sb)
    29.609     SSB   - Sb (no auxilary damage)
     1.697     SSB+  - two Sb on the same strand
     0.262     2SSB  - two or more Sb on opposite strands separated by at least 10 bp
     1.453     DSB   - two Sb on opposite strands with a separation <= 10 bp
     0.252     DSB+  - DSB accompanied by one (or more) additional Sb within 10 bp separation
     0.040     DSB++ - more than one DSB whether within the 10 bp separation or further apart
     6.198     SSBc  - fraction of complex damage (SSB+ and 2SSB) among SSBs
    47.048     SSBcb - fraction of complex damage (SSB+ and 2SSB) among SSBs; base damage included
    16.633     DSBc  - fraction of complex damage (DSB+ and DSB++) among DSBs
    59.055     DSBcb - fraction of complex damage (DSB+ and DSB++) among DSBs; base damage included
===================================================================================================================

TABLE 2. Number of clusters per cell per Gy.  Cluster yields are for a representative cell containing an average
of 1.000 Gbp (giga basepair) of DNA.  Cluster induction is proportional to absorbed dose up to at least a
hundred or thousand Gy. The category "OTHER" includes all classes of individual and clustered DNA lesion, except
for SSB and DSB.  SEM = standard error of the mean.
===================================================================================================================
Number of --------- DSB ----------   --------- SSB ----------   -------- OTHER ---------   ----- ALL CLUSTERS -----
 lesions    Average        SEM         Average        SEM         Average        SEM         Average        SEM    
===================================================================================================================
   1          ---          ---       1.00185E+02  5.17787E-02   3.00512E+02  1.38102E-01   4.00698E+02  1.80758E-01
   2      4.10492E+00  8.01796E-03   5.16532E+01  2.61291E-02   7.16663E+01  2.93032E-02   1.27424E+02  3.95541E-02
   3      2.96342E+00  6.94111E-03   2.05101E+01  1.92992E-02   1.71220E+01  1.73433E-02   4.05955E+01  2.89604E-02
   4      1.46197E+00  5.14616E-03   7.37367E+00  1.25969E-02   4.08370E+00  8.85275E-03   1.29193E+01  1.81977E-02
   5      6.26267E-01  3.40941E-03   2.54120E+00  7.53660E-03   9.81733E-01  4.26232E-03   4.14920E+00  1.04927E-02
   6      2.49767E-01  2.09401E-03   8.45983E-01  4.29742E-03   2.34017E-01  2.05220E-03   1.32977E+00  5.66909E-03
   7      9.62667E-02  1.32669E-03   2.77767E-01  2.38947E-03   5.69500E-02  1.01868E-03   4.30983E-01  3.17043E-03
   8      3.60667E-02  8.05182E-04   8.82000E-02  1.28323E-03   1.45667E-02  4.97131E-04   1.38833E-01  1.66884E-03
   9      1.25000E-02  4.61226E-04   2.87167E-02  7.35663E-04   3.26667E-03  2.33439E-04   4.44833E-02  9.31688E-04
  10      5.08333E-03  3.02641E-04   9.61667E-03  4.17589E-04   8.00000E-04  1.17585E-04   1.55000E-02  5.46102E-04
  11      1.70000E-03  1.69123E-04   3.10000E-03  2.34852E-04   2.00000E-04  5.77033E-05   5.00000E-03  3.03239E-04
  12      7.16667E-04  1.16452E-04   8.00000E-04  1.15198E-04   1.66667E-05  1.66667E-05   1.53333E-03  1.69283E-04
  13      1.33333E-04  4.71239E-05   2.83333E-04  6.86634E-05       ---          ---       4.16667E-04  8.65066E-05
  14      1.00000E-04  4.08146E-05   1.50000E-04  4.99800E-05   1.66667E-05  1.66667E-05   2.66667E-04  6.66166E-05
  15          ---          ---           ---          ---           ---          ---           ---          ---
  16      1.66667E-05  1.66667E-05       ---          ---           ---          ---       1.66667E-05  1.66667E-05
  17      1.66667E-05  1.66667E-05       ---          ---           ---          ---       1.66667E-05  1.66667E-05
  18          ---          ---           ---          ---           ---          ---           ---          ---
  19          ---          ---           ---          ---           ---          ---           ---          ---
  20          ---          ---           ---          ---           ---          ---           ---          ---
  21          ---          ---       1.66667E-05  1.66667E-05       ---          ---       1.66667E-05  1.66667E-05
  22          ---          ---       1.66667E-05  1.66667E-05       ---          ---       1.66667E-05  1.66667E-05
  23          ---          ---           ---          ---           ---          ---           ---          ---
  24          ---          ---           ---          ---           ---          ---           ---          ---
  25          ---          ---           ---          ---           ---          ---           ---          ---
  26          ---          ---           ---          ---           ---          ---           ---          ---
  27          ---          ---           ---          ---           ---          ---           ---          ---
  28          ---          ---           ---          ---           ---          ---           ---          ---
  29          ---          ---           ---          ---           ---          ---           ---          ---
  30          ---          ---           ---          ---           ---          ---           ---          ---
  31          ---          ---           ---          ---           ---          ---           ---          ---
  32          ---          ---           ---          ---           ---          ---           ---          ---
  33          ---          ---           ---          ---           ---          ---           ---          ---
  34          ---          ---           ---          ---           ---          ---           ---          ---
  35          ---          ---           ---          ---           ---          ---           ---          ---
  36          ---          ---           ---          ---           ---          ---           ---          ---
  37          ---          ---           ---          ---           ---          ---           ---          ---
  38          ---          ---           ---          ---           ---          ---           ---          ---
  39          ---          ---           ---          ---           ---          ---           ---          ---
  40          ---          ---           ---          ---           ---          ---           ---          ---
  41          ---          ---           ---          ---           ---          ---           ---          ---
  42          ---          ---           ---          ---           ---          ---           ---          ---
  43          ---          ---           ---          ---           ---          ---           ---          ---
  44          ---          ---           ---          ---           ---          ---           ---          ---
  45          ---          ---           ---          ---           ---          ---           ---          ---
  46          ---          ---           ---          ---           ---          ---           ---          ---
  47          ---          ---           ---          ---           ---          ---           ---          ---
  48          ---          ---           ---          ---           ---          ---           ---          ---
  49          ---          ---           ---          ---           ---          ---           ---          ---
  50          ---          ---           ---          ---           ---          ---           ---          ---
 Total    9.55893E+00  1.24855E-02   1.83518E+02  3.27862E-02   3.94676E+02  1.22348E-01   5.87753E+02  1.37041E-01
-------------------------------------------------------------------------------------------------------------------

TABLE 3. Cluster composition (% Sb per cluster)
===================================================================================================================
Number of --------- DSB ----------   --------- SSB ----------   -------- OTHER ---------   ----- ALL CLUSTERS -----
 lesions    Average        SEM         Average        SEM         Average        SEM         Average        SEM    
===================================================================================================================
   1          ---          ---       1.66667E+01  0.00000E+00   0.00000E+00  0.00000E+00   4.16716E+00  1.06547E-03
   2      1.66667E+01  0.00000E+00   8.95511E+00  1.22355E-03   0.00000E+00  0.00000E+00   4.16676E+00  1.53560E-03
   3      1.20188E+01  5.03552E-03   6.51831E+00  2.00206E-03   0.00000E+00  0.00000E+00   4.17044E+00  2.45722E-03
   4      9.81024E+00  8.19324E-03   5.35566E+00  3.18088E-03   0.00000E+00  0.00000E+00   4.16585E+00  4.03698E-03
   5      8.52411E+00  1.35306E-02   4.70276E+00  5.33241E-03   0.00000E+00  0.00000E+00   4.16613E+00  6.55670E-03
   6      7.65044E+00  1.97852E-02   4.27539E+00  9.74216E-03   0.00000E+00  0.00000E+00   4.16097E+00  1.12126E-02
   7      7.13450E+00  2.91303E-02   4.02430E+00  1.65621E-02   0.00000E+00  0.00000E+00   4.19059E+00  2.01536E-02
   8      6.71001E+00  4.57433E-02   3.82291E+00  2.61737E-02   0.00000E+00  0.00000E+00   4.14265E+00  3.12510E-02
   9      6.26969E+00  7.16084E-02   3.65177E+00  4.22477E-02   0.00000E+00  0.00000E+00   4.11711E+00  4.78188E-02
  10      6.10825E+00  1.06809E-01   3.54768E+00  7.08610E-02   0.00000E+00  0.00000E+00   4.19845E+00  7.67835E-02
  11      5.88809E+00  1.85837E-01   3.19677E+00  1.11630E-01   0.00000E+00  0.00000E+00   4.00839E+00  1.29055E-01
  12      5.89431E+00  2.94150E-01   3.18287E+00  2.30092E-01   0.00000E+00  0.00000E+00   4.38124E+00  2.37719E-01
  13      5.12821E+00  4.19650E-01   3.61991E+00  3.68492E-01       ---          ---       4.05983E+00  3.15047E-01
  14      5.35714E+00  5.95238E-01   2.77778E+00  4.43664E-01   0.00000E+00  0.00000E+00   3.57143E+00  5.09731E-01
  15          ---          ---           ---          ---           ---          ---           ---          ---
  16      3.12500E+00  0.00000E+00       ---          ---           ---          ---       3.12500E+00  0.00000E+00
  17      5.88235E+00  0.00000E+00       ---          ---           ---          ---       5.88235E+00  0.00000E+00
  18          ---          ---           ---          ---           ---          ---           ---          ---
  19          ---          ---           ---          ---           ---          ---           ---          ---
  20          ---          ---           ---          ---           ---          ---           ---          ---
  21          ---          ---       2.38095E+00  0.00000E+00       ---          ---       2.38095E+00  0.00000E+00
  22          ---          ---       3.78788E+00  0.00000E+00       ---          ---       3.78788E+00  0.00000E+00
  23          ---          ---           ---          ---           ---          ---           ---          ---
  24          ---          ---           ---          ---           ---          ---           ---          ---
  25          ---          ---           ---          ---           ---          ---           ---          ---
  26          ---          ---           ---          ---           ---          ---           ---          ---
  27          ---          ---           ---          ---           ---          ---           ---          ---
  28          ---          ---           ---          ---           ---          ---           ---          ---
  29          ---          ---           ---          ---           ---          ---           ---          ---
  30          ---          ---           ---          ---           ---          ---           ---          ---
  31          ---          ---           ---          ---           ---          ---           ---          ---
  32          ---          ---           ---          ---           ---          ---           ---          ---
  33          ---          ---           ---          ---           ---          ---           ---          ---
  34          ---          ---           ---          ---           ---          ---           ---          ---
  35          ---          ---           ---          ---           ---          ---           ---          ---
  36          ---          ---           ---          ---           ---          ---           ---          ---
  37          ---          ---           ---          ---           ---          ---           ---          ---
  38          ---          ---           ---          ---           ---          ---           ---          ---
  39          ---          ---           ---          ---           ---          ---           ---          ---
  40          ---          ---           ---          ---           ---          ---           ---          ---
  41          ---          ---           ---          ---           ---          ---           ---          ---
  42          ---          ---           ---          ---           ---          ---           ---          ---
  43          ---          ---           ---          ---           ---          ---           ---          ---
  44          ---          ---           ---          ---           ---          ---           ---          ---
  45          ---          ---           ---          ---           ---          ---           ---          ---
  46          ---          ---           ---          ---           ---          ---           ---          ---
  47          ---          ---           ---          ---           ---          ---           ---          ---
  48          ---          ---           ---          ---           ---          ---           ---          ---
  49          ---          ---           ---          ---           ---          ---           ---          ---
  50          ---          ---           ---          ---           ---          ---           ---          ---
Average   1.32612E+01  5.10435E-03   1.26542E+01  2.29294E-03   0.00000E+00  0.00000E+00   4.16728E+00  4.48490E-04
-------------------------------------------------------------------------------------------------------------------
NOTES: (% Sb) is the percentage of lesions that are strand breaks.
The number of Sb is ((% Sb)/100)*(# lesions). The number of Bd is (1-(% Sb)/100)*(# lesions).

TABLE 4. Cluster Length (in base pair)
===================================================================================================================
Number of --------- DSB ----------   --------- SSB ----------   -------- OTHER ---------   ----- ALL CLUSTERS -----
 lesions    Average        SEM         Average        SEM         Average        SEM         Average        SEM    
===================================================================================================================
   1          ---          ---       1.66667E-01  0.00000E+00   1.66667E-01  0.00000E+00   1.66667E-01  0.00000E+00
   2      9.03189E-01  9.41105E-04   9.30150E-01  2.52820E-04   9.28274E-01  2.13867E-04   9.28226E-01  1.62739E-04
   3      1.59159E+00  1.52651E-03   1.70617E+00  5.70498E-04   1.69139E+00  6.28957E-04   1.69159E+00  4.06168E-04
   4      2.31356E+00  2.78987E-03   2.48349E+00  1.15804E-03   2.45365E+00  1.59669E-03   2.45487E+00  8.74572E-04
   5      3.07184E+00  5.34604E-03   3.25240E+00  2.36993E-03   3.21777E+00  4.06494E-03   3.21708E+00  1.84152E-03
   6      3.80990E+00  9.19954E-03   4.03194E+00  4.93176E-03   3.97128E+00  9.51776E-03   3.98121E+00  3.80385E-03
   7      4.57466E+00  1.52270E-02   4.78719E+00  9.69862E-03   4.76840E+00  1.93230E-02   4.73958E+00  8.03593E-03
   8      5.34337E+00  2.62760E-02   5.56877E+00  1.74007E-02   5.45108E+00  4.10099E-02   5.49814E+00  1.43080E-02
   9      6.01449E+00  4.67227E-02   6.33103E+00  3.05215E-02   6.29940E+00  9.68688E-02   6.24418E+00  2.52516E-02
  10      6.81300E+00  7.48626E-02   7.12216E+00  5.61926E-02   7.25000E+00  1.91977E-01   7.04832E+00  4.44477E-02
  11      7.61634E+00  1.36292E-01   7.95096E+00  1.07146E-01   7.20833E+00  4.40063E-01   7.82820E+00  8.36475E-02
  12      8.53659E+00  2.40575E-01   8.73611E+00  2.39117E-01   9.00000E+00  0.00000E+00   8.65122E+00  1.69241E-01
  13      9.93750E+00  7.04955E-01   9.39216E+00  2.94607E-01       ---          ---       9.58333E+00  3.06925E-01
  14      9.36111E+00  9.50065E-01   9.92593E+00  3.01886E-01   8.50000E+00  0.00000E+00   9.62500E+00  3.88045E-01
  15          ---          ---           ---          ---           ---          ---           ---          ---
  16      8.33333E+00  0.00000E+00       ---          ---           ---          ---       8.33333E+00  0.00000E+00
  17      1.25000E+01  0.00000E+00       ---          ---           ---          ---       1.25000E+01  0.00000E+00
  18          ---          ---           ---          ---           ---          ---           ---          ---
  19          ---          ---           ---          ---           ---          ---           ---          ---
  20          ---          ---           ---          ---           ---          ---           ---          ---
  21          ---          ---       1.56667E+01  0.00000E+00       ---          ---       1.56667E+01  0.00000E+00
  22          ---          ---       1.33333E+01  0.00000E+00       ---          ---       1.33333E+01  0.00000E+00
  23          ---          ---           ---          ---           ---          ---           ---          ---
  24          ---          ---           ---          ---           ---          ---           ---          ---
  25          ---          ---           ---          ---           ---          ---           ---          ---
  26          ---          ---           ---          ---           ---          ---           ---          ---
  27          ---          ---           ---          ---           ---          ---           ---          ---
  28          ---          ---           ---          ---           ---          ---           ---          ---
  29          ---          ---           ---          ---           ---          ---           ---          ---
  30          ---          ---           ---          ---           ---          ---           ---          ---
  31          ---          ---           ---          ---           ---          ---           ---          ---
  32          ---          ---           ---          ---           ---          ---           ---          ---
  33          ---          ---           ---          ---           ---          ---           ---          ---
  34          ---          ---           ---          ---           ---          ---           ---          ---
  35          ---          ---           ---          ---           ---          ---           ---          ---
  36          ---          ---           ---          ---           ---          ---           ---          ---
  37          ---          ---           ---          ---           ---          ---           ---          ---
  38          ---          ---           ---          ---           ---          ---           ---          ---
  39          ---          ---           ---          ---           ---          ---           ---          ---
  40          ---          ---           ---          ---           ---          ---           ---          ---
  41          ---          ---           ---          ---           ---          ---           ---          ---
  42          ---          ---           ---          ---           ---          ---           ---          ---
  43          ---          ---           ---          ---           ---          ---           ---          ---
  44          ---          ---           ---          ---           ---          ---           ---          ---
  45          ---          ---           ---          ---           ---          ---           ---          ---
  46          ---          ---           ---          ---           ---          ---           ---          ---
  47          ---          ---           ---          ---           ---          ---           ---          ---
  48          ---          ---           ---          ---           ---          ---           ---          ---
  49          ---          ---           ---          ---           ---          ---           ---          ---
  50          ---          ---           ---          ---           ---          ---           ---          ---
Average   1.61335E+00  1.50166E-03   7.18717E-01  4.37771E-04   4.06021E-01  1.81423E-04   5.23487E-01  2.78030E-04
-------------------------------------------------------------------------------------------------------------------

TABLE 5. NUMBER OF LESIONS DIVIDED BY TWICE THE CLUSTER LENGTH (lesions per nucleotide)
===================================================================================================================
Number of --------- DSB ----------   --------- SSB ----------   -------- OTHER ---------   ----- ALL CLUSTERS -----
 lesions    Average        SEM         Average        SEM         Average        SEM         Average        SEM    
===================================================================================================================
   1          ---          ---       8.33333E-02  0.00000E+00   8.33333E-02  0.00000E+00   8.33333E-02  0.00000E+00
   2      4.60222E-02  7.74572E-05   4.16593E-02  1.73475E-05   4.19628E-02  1.49580E-05   4.19707E-02  1.12340E-05
   3      3.20559E-02  4.45452E-05   2.94650E-02  1.47713E-05   2.98101E-02  1.66307E-05   2.97988E-02  1.07744E-05
   4      2.75181E-02  4.46939E-05   2.52769E-02  1.65033E-05   2.56435E-02  2.31450E-05   2.56474E-02  1.27436E-05
   5      2.49957E-02  5.52493E-05   2.33324E-02  2.18762E-05   2.36440E-02  3.92093E-05   2.36615E-02  1.74434E-05
   6      2.36758E-02  7.02586E-05   2.21320E-02  3.27882E-05   2.25705E-02  6.52569E-05   2.24911E-02  2.65354E-05
   7      2.26306E-02  8.87315E-05   2.15373E-02  5.21495E-05   2.16117E-02  1.04408E-04   2.17758E-02  4.36299E-05
   8      2.19373E-02  1.20690E-04   2.10114E-02  7.88340E-05   2.15445E-02  1.97619E-04   2.13063E-02  6.56359E-05
   9      2.17746E-02  1.83980E-04   2.05828E-02  1.11707E-04   2.08901E-02  3.66505E-04   2.09218E-02  9.42736E-05
  10      2.11704E-02  2.48190E-04   2.02606E-02  1.81267E-04   1.97997E-02  5.39957E-04   2.04606E-02  1.41741E-04
  11      2.07573E-02  4.00219E-04   1.98896E-02  2.87124E-04   2.19598E-02  1.15032E-03   2.02080E-02  2.29603E-04
  12      2.02051E-02  6.21119E-04   1.97910E-02  5.69860E-04   1.85185E-02  0.00000E+00   1.99651E-02  4.17880E-04
  13      1.88215E-02  1.32907E-03   1.95755E-02  7.15673E-04       ---          ---       1.93148E-02  6.55180E-04
  14      2.20059E-02  2.45863E-03   1.97300E-02  5.82167E-04   2.28758E-02  0.00000E+00   2.07801E-02  9.76983E-04
  15          ---          ---           ---          ---           ---          ---           ---          ---
  16      2.66667E-02  0.00000E+00       ---          ---           ---          ---       2.66667E-02  0.00000E+00
  17      1.88889E-02  0.00000E+00       ---          ---           ---          ---       1.88889E-02  0.00000E+00
  18          ---          ---           ---          ---           ---          ---           ---          ---
  19          ---          ---           ---          ---           ---          ---           ---          ---
  20          ---          ---           ---          ---           ---          ---           ---          ---
  21          ---          ---       1.86170E-02  0.00000E+00       ---          ---       1.86170E-02  0.00000E+00
  22          ---          ---       2.29167E-02  0.00000E+00       ---          ---       2.29167E-02  0.00000E+00
  23          ---          ---           ---          ---           ---          ---           ---          ---
  24          ---          ---           ---          ---           ---          ---           ---          ---
  25          ---          ---           ---          ---           ---          ---           ---          ---
  26          ---          ---           ---          ---           ---          ---           ---          ---
  27          ---          ---           ---          ---           ---          ---           ---          ---
  28          ---          ---           ---          ---           ---          ---           ---          ---
  29          ---          ---           ---          ---           ---          ---           ---          ---
  30          ---          ---           ---          ---           ---          ---           ---          ---
  31          ---          ---           ---          ---           ---          ---           ---          ---
  32          ---          ---           ---          ---           ---          ---           ---          ---
  33          ---          ---           ---          ---           ---          ---           ---          ---
  34          ---          ---           ---          ---           ---          ---           ---          ---
  35          ---          ---           ---          ---           ---          ---           ---          ---
  36          ---          ---           ---          ---           ---          ---           ---          ---
  37          ---          ---           ---          ---           ---          ---           ---          ---
  38          ---          ---           ---          ---           ---          ---           ---          ---
  39          ---          ---           ---          ---           ---          ---           ---          ---
  40          ---          ---           ---          ---           ---          ---           ---          ---
  41          ---          ---           ---          ---           ---          ---           ---          ---
  42          ---          ---           ---          ---           ---          ---           ---          ---
  43          ---          ---           ---          ---           ---          ---           ---          ---
  44          ---          ---           ---          ---           ---          ---           ---          ---
  45          ---          ---           ---          ---           ---          ---           ---          ---
  46          ---          ---           ---          ---           ---          ---           ---          ---
  47          ---          ---           ---          ---           ---          ---           ---          ---
  48          ---          ---           ---          ---           ---          ---           ---          ---
  49          ---          ---           ---          ---           ---          ---           ---          ---
  50          ---          ---           ---          ---           ---          ---           ---          ---
Average   3.65372E-02  3.81781E-05   6.19898E-02  1.22555E-05   7.26890E-02  6.83904E-06   6.87572E-02  8.26839E-06
-------------------------------------------------------------------------------------------------------------------

TABLE 6. Number of clusters per cell per Gy per track.  Cluster yields are for a representative cell containing
an average of 1.000 Gbp (giga basepair) of DNA.  Cluster induction is proportional to absorbed dose up to at least
a hundred or thousand Gy. The category "OTHER" includes all classes of individual and clustered DNA lesion, except
for SSB and DSB.  SEM = standard error of the mean.
===================================================================================================================
Number of --------- DSB ----------   --------- SSB ----------   -------- OTHER ---------   ----- ALL CLUSTERS -----
 lesions    Average        SEM         Average        SEM         Average        SEM         Average        SEM    
===================================================================================================================
   1          ---          ---       1.81588E+00  4.68062E-03   5.44628E+00  1.39263E-02   7.26216E+00  1.85722E-02
   2      7.53662E-02  2.96455E-04   9.49266E-01  3.31050E-03   1.31680E+00  4.52985E-03   2.34144E+00  8.05333E-03
   3      5.53433E-02  2.89645E-04   3.82816E-01  1.79610E-03   3.19921E-01  1.53566E-03   7.58081E-01  3.55199E-03
   4      2.78888E-02  2.07148E-04   1.40104E-01  8.92239E-04   7.76892E-02  5.27636E-04   2.45682E-01  1.57135E-03
   5      1.22996E-02  1.43084E-04   4.94950E-02  4.71146E-04   1.91391E-02  1.93252E-04   8.09337E-02  7.67293E-04
   6      4.95188E-03  7.25232E-05   1.69936E-02  2.46161E-04   4.70034E-03  7.53749E-05   2.66458E-02  3.62759E-04
   7      2.02032E-03  5.09554E-05   5.80273E-03  1.25009E-04   1.23174E-03  3.85667E-05   9.05479E-03  1.94843E-04
   8      7.99520E-04  3.11615E-05   1.91984E-03  5.43012E-05   3.01066E-04  1.25923E-05   3.02043E-03  8.25626E-05
   9      2.84795E-04  1.55713E-05   6.78739E-04  3.56017E-05   7.66763E-05  6.82068E-06   1.04021E-03  4.80693E-05
  10      1.37225E-04  1.35277E-05   2.48410E-04  1.81980E-05   2.23186E-05  4.84419E-06   4.07954E-04  2.73045E-05
  11      4.51631E-05  6.46497E-06   8.11339E-05  9.86327E-06   9.81965E-06  3.76067E-06   1.36117E-04  1.41274E-05
  12      2.87021E-05  7.39291E-06   2.75416E-05  5.39807E-06   3.52481E-07  0.00000E+00   5.65961E-05  1.01845E-05
  13      5.36997E-06  2.67475E-06   1.06385E-05  3.47838E-06       ---          ---       1.60085E-05  5.08899E-06
  14      4.64487E-06  2.62764E-06   4.46817E-06  2.07737E-06   2.23669E-07  0.00000E+00   9.33671E-06  3.35640E-06
  15          ---          ---           ---          ---           ---          ---           ---          ---
  16      2.41072E-07  0.00000E+00       ---          ---           ---          ---       2.41072E-07  0.00000E+00
  17      1.82416E-06  0.00000E+00       ---          ---           ---          ---       1.82416E-06  0.00000E+00
  18          ---          ---           ---          ---           ---          ---           ---          ---
  19          ---          ---           ---          ---           ---          ---           ---          ---
  20          ---          ---           ---          ---           ---          ---           ---          ---
  21          ---          ---       1.82416E-06  0.00000E+00       ---          ---       1.82416E-06  0.00000E+00
  22          ---          ---       1.82416E-06  0.00000E+00       ---          ---       1.82416E-06  0.00000E+00
  23          ---          ---           ---          ---           ---          ---           ---          ---
  24          ---          ---           ---          ---           ---          ---           ---          ---
  25          ---          ---           ---          ---           ---          ---           ---          ---
  26          ---          ---           ---          ---           ---          ---           ---          ---
  27          ---          ---           ---          ---           ---          ---           ---          ---
  28          ---          ---           ---          ---           ---          ---           ---          ---
  29          ---          ---           ---          ---           ---          ---           ---          ---
  30          ---          ---           ---          ---           ---          ---           ---          ---
  31          ---          ---           ---          ---           ---          ---           ---          ---
  32          ---          ---           ---          ---           ---          ---           ---          ---
  33          ---          ---           ---          ---           ---          ---           ---          ---
  34          ---          ---           ---          ---           ---          ---           ---          ---
  35          ---          ---           ---          ---           ---          ---           ---          ---
  36          ---          ---           ---          ---           ---          ---           ---          ---
  37          ---          ---           ---          ---           ---          ---           ---          ---
  38          ---          ---           ---          ---           ---          ---           ---          ---
  39          ---          ---           ---          ---           ---          ---           ---          ---
  40          ---          ---           ---          ---           ---          ---           ---          ---
  41          ---          ---           ---          ---           ---          ---           ---          ---
  42          ---          ---           ---          ---           ---          ---           ---          ---
  43          ---          ---           ---          ---           ---          ---           ---          ---
  44          ---          ---           ---          ---           ---          ---           ---          ---
  45          ---          ---           ---          ---           ---          ---           ---          ---
  46          ---          ---           ---          ---           ---          ---           ---          ---
  47          ---          ---           ---          ---           ---          ---           ---          ---
  48          ---          ---           ---          ---           ---          ---           ---          ---
  49          ---          ---           ---          ---           ---          ---           ---          ---
  50          ---          ---           ---          ---           ---          ---           ---          ---
 Total    1.79178E-01  9.58645E-04   3.36333E+00  1.11968E-02   7.18618E+00  2.04805E-02   1.07287E+01  3.25079E-02
-------------------------------------------------------------------------------------------------------------------
