# Supplementary material for: A computational method to estimate the relative biological effectiveness and tumor control probability for low-LET proton irradiations
Source: PLoS One. 2026 Mar 20;21(3):e0341352. doi: 10.1371/journal.pone.0341352 (PMC13004361; doi:10.1371/journal.pone.0341352)
Supplement: S1 File — These files include the DSB yields simulated by MCDS and the proton spectra used at different LET positions. Available at: https://nfuedu-my.sharepoint.com/personal/ccchan_nfu_edu_tw/_layouts/15/onedrive.aspx?id=%2Fpersonal%2Fccchan%5Fnfu%5Fedu%5Ftw%2FDocuments%2Fplos%20one&ga=1. (ZIP) [file pone.0341352.s001.zip › MCDS/proton/P3/END.out]

===============================
MCDS Version 3.00B  15-JUL-2011
===============================
      1.285     running time (min)
 1.0000E+00     DNA content (Gbp)
 8.0000E+00     Dia. of cell nucleus (um)
      10000     number of cells (nocs)
  987654321     random number seed


MXRF TABLE: Particle types and properties of the (input) mixed radiation field. The hypoxia reduction factor (HRF)
for DSB induction is estimated as [1/(1-pcr)]^2, where pcr = the probability a lesion undergoes chemical repair
for the specified (input) oxygen concentration compared to fully aerobic (100% O2) conditions.  The frequency-mean
specific energy (zf) is for a spherical target representative of the cell nucleus. Radiative losses by the primary
charged particle are assumed non-local and do not not contribute to specific energy or the dose per unit fluence
(DPUF).  The reported stopping power is at the point of entry into the cell nucleus (pO2 = 0.000%).
===================================================================================================================
        Normed   -- Kinetic Energy --               Stopping Power (keV/um)      CSDA       Dosimetry (Gy)    HRF
  Ion     wt       (MeV)     (MeV/A)      zeb     Coll+Nuc  Radiat    Total    Range (cm)   DPUF       zf     DSB
===================================================================================================================
    p  2.48E-03  1.070E+00  1.070E+00  4.369E+02  2.57E+01 0.00E+00 2.568E+01  2.673E-03  5.502E+01 1.09E-01 2.630
    p  4.71E-02  3.810E+00  3.810E+00  1.239E+02  9.78E+00 0.00E+00 9.784E+00  2.229E-02  1.697E+01 3.38E-02 2.996
    p  8.93E-02  5.120E+00  5.120E+00  9.238E+01  7.73E+00 0.00E+00 7.728E+00  3.747E-02  1.313E+01 2.61E-02 3.010
    p  1.56E-01  6.550E+00  6.550E+00  7.237E+01  6.34E+00 0.00E+00 6.337E+00  5.802E-02  1.063E+01 2.11E-02 3.017
    p  2.43E-01  8.210E+00  8.210E+00  5.789E+01  5.28E+00 0.00E+00 5.276E+00  8.687E-02  8.768E+00 1.74E-02 3.021
    p  2.08E-01  9.880E+00  9.880E+00  4.823E+01  4.54E+00 0.00E+00 4.538E+00  1.211E-01  7.494E+00 1.49E-02 3.023
    p  1.61E-01  1.024E+01  1.024E+01  4.657E+01  4.41E+00 0.00E+00 4.407E+00  1.292E-01  7.271E+00 1.45E-02 3.024
    p  8.19E-02  1.119E+01  1.119E+01  4.268E+01  4.10E+00 0.00E+00 4.099E+00  1.515E-01  6.746E+00 1.34E-02 3.024
    p  9.93E-03  1.238E+01  1.238E+01  3.865E+01  3.77E+00 0.00E+00 3.775E+00  1.818E-01  6.195E+00 1.23E-02 3.025
    p  0.00E+00  1.357E+01  1.357E+01  3.532E+01  3.50E+00 0.00E+00 3.502E+00  2.146E-01  5.735E+00 1.14E-02 3.025
  Avg  1.00E-01  8.410E+00  8.410E+00  6.201E+01  5.52E+00 0.00E+00 5.519E+00  9.489E-02  9.253E+00 1.84E-02 3.019
===================================================================================================================
ZEB = (zeff/beta)^2 (Barkas 1963); DPUF = absorbed dose per unit fluence (nGy-cm^2/particle); zf in units of Gy

TABLE 1. Percent (%) cluster yields by complexity, as classified using the scheme of Nikjoo et al. (IJRB 71, 
467-483 1997 and and Radiat. Res. 156, 577-583 2001).
===================================================================================================================
    70.364     BD    - one or more Bd (no Sb)
    27.804     SSB   - Sb (no auxilary damage)
     0.864     SSB+  - two Sb on the same strand
     0.080     2SSB  - two or more Sb on opposite strands separated by at least 10 bp
     0.803     DSB   - two Sb on opposite strands with a separation <= 10 bp
     0.078     DSB+  - DSB accompanied by one (or more) additional Sb within 10 bp separation
     0.007     DSB++ - more than one DSB whether within the 10 bp separation or further apart
     3.282     SSBc  - fraction of complex damage (SSB+ and 2SSB) among SSBs
    31.137     SSBcb - fraction of complex damage (SSB+ and 2SSB) among SSBs; base damage included
     9.491     DSBc  - fraction of complex damage (DSB+ and DSB++) among DSBs
    40.655     DSBcb - fraction of complex damage (DSB+ and DSB++) among DSBs; base damage included
===================================================================================================================

TABLE 2. Number of clusters per cell per Gy.  Cluster yields are for a representative cell containing an average
of 1.000 Gbp (giga basepair) of DNA.  Cluster induction is proportional to absorbed dose up to at least a
hundred or thousand Gy. The category "OTHER" includes all classes of individual and clustered DNA lesion, except
for SSB and DSB.  SEM = standard error of the mean.
===================================================================================================================
Number of --------- DSB ----------   --------- SSB ----------   -------- OTHER ---------   ----- ALL CLUSTERS -----
 lesions    Average        SEM         Average        SEM         Average        SEM         Average        SEM    
===================================================================================================================
   1          ---          ---       8.02031E+01  3.07943E-02   2.40491E+02  7.43373E-02   3.20694E+02  9.62166E-02
   2      2.02960E+00  5.67343E-03   2.57455E+01  1.93861E-02   3.57131E+01  2.25284E-02   6.34882E+01  3.10487E-02
   3      9.03000E-01  3.89216E-03   6.38035E+00  1.11091E-02   5.32777E+00  1.00678E-02   1.26111E+01  1.71248E-02
   4      2.81833E-01  2.22155E-03   1.44235E+00  5.43500E-03   7.91817E-01  3.82411E-03   2.51600E+00  7.67266E-03
   5      7.53333E-02  1.14424E-03   3.04567E-01  2.40175E-03   1.19850E-01  1.45323E-03   4.99750E-01  3.20757E-03
   6      1.91167E-02  5.73865E-04   6.49667E-02  1.09379E-03   1.86167E-02  5.63803E-04   1.02700E-01  1.39878E-03
   7      4.40000E-03  2.71343E-04   1.33333E-02  4.87649E-04   2.41667E-03  2.00632E-04   2.01500E-02  6.09865E-04
   8      1.06667E-03  1.34987E-04   2.51667E-03  2.07321E-04   4.16667E-04  8.32333E-05   4.00000E-03  2.62607E-04
   9      2.16667E-04  6.00565E-05   6.83333E-04  1.06505E-04   5.00000E-05  2.88646E-05   9.50000E-04  1.25478E-04
  10      6.66667E-05  3.33283E-05   1.33333E-04  4.71239E-05   1.66667E-05  1.66667E-05   2.16667E-04  6.00565E-05
  11      1.66667E-05  1.66667E-05   1.66667E-05  1.66667E-05       ---          ---       3.33333E-05  2.35690E-05
  12      1.66667E-05  1.66667E-05       ---          ---           ---          ---       1.66667E-05  1.66667E-05
  13          ---          ---           ---          ---           ---          ---           ---          ---
  14          ---          ---           ---          ---           ---          ---           ---          ---
  15          ---          ---           ---          ---           ---          ---           ---          ---
  16          ---          ---           ---          ---           ---          ---           ---          ---
  17          ---          ---           ---          ---           ---          ---           ---          ---
  18          ---          ---           ---          ---           ---          ---           ---          ---
  19          ---          ---           ---          ---           ---          ---           ---          ---
  20          ---          ---           ---          ---           ---          ---           ---          ---
  21          ---          ---           ---          ---           ---          ---           ---          ---
  22          ---          ---           ---          ---           ---          ---           ---          ---
  23          ---          ---           ---          ---           ---          ---           ---          ---
  24          ---          ---           ---          ---           ---          ---           ---          ---
  25          ---          ---           ---          ---           ---          ---           ---          ---
  26          ---          ---           ---          ---           ---          ---           ---          ---
  27          ---          ---           ---          ---           ---          ---           ---          ---
  28          ---          ---           ---          ---           ---          ---           ---          ---
  29          ---          ---           ---          ---           ---          ---           ---          ---
  30          ---          ---           ---          ---           ---          ---           ---          ---
  31          ---          ---           ---          ---           ---          ---           ---          ---
  32          ---          ---           ---          ---           ---          ---           ---          ---
  33          ---          ---           ---          ---           ---          ---           ---          ---
  34          ---          ---           ---          ---           ---          ---           ---          ---
  35          ---          ---           ---          ---           ---          ---           ---          ---
  36          ---          ---           ---          ---           ---          ---           ---          ---
  37          ---          ---           ---          ---           ---          ---           ---          ---
  38          ---          ---           ---          ---           ---          ---           ---          ---
  39          ---          ---           ---          ---           ---          ---           ---          ---
  40          ---          ---           ---          ---           ---          ---           ---          ---
  41          ---          ---           ---          ---           ---          ---           ---          ---
  42          ---          ---           ---          ---           ---          ---           ---          ---
  43          ---          ---           ---          ---           ---          ---           ---          ---
  44          ---          ---           ---          ---           ---          ---           ---          ---
  45          ---          ---           ---          ---           ---          ---           ---          ---
  46          ---          ---           ---          ---           ---          ---           ---          ---
  47          ---          ---           ---          ---           ---          ---           ---          ---
  48          ---          ---           ---          ---           ---          ---           ---          ---
  49          ---          ---           ---          ---           ---          ---           ---          ---
  50          ---          ---           ---          ---           ---          ---           ---          ---
 Total    3.31467E+00  7.38584E-03   1.14158E+02  1.65486E-02   2.82465E+02  5.39293E-02   3.99937E+02  5.65420E-02
-------------------------------------------------------------------------------------------------------------------

TABLE 3. Cluster composition (% Sb per cluster)
===================================================================================================================
Number of --------- DSB ----------   --------- SSB ----------   -------- OTHER ---------   ----- ALL CLUSTERS -----
 lesions    Average        SEM         Average        SEM         Average        SEM         Average        SEM    
===================================================================================================================
   1          ---          ---       1.66667E+01  0.00000E+00   0.00000E+00  0.00000E+00   4.16816E+00  9.84413E-04
   2      1.66667E+01  0.00000E+00   8.95882E+00  1.75300E-03   0.00000E+00  0.00000E+00   4.16550E+00  2.25668E-03
   3      1.20353E+01  1.00409E-02   6.51865E+00  3.59198E-03   0.00000E+00  0.00000E+00   4.15918E+00  4.61916E-03
   4      9.82882E+00  1.97467E-02   5.36312E+00  7.73586E-03   0.00000E+00  0.00000E+00   4.17597E+00  9.60898E-03
   5      8.49396E+00  3.45488E-02   4.71313E+00  1.74432E-02   0.00000E+00  0.00000E+00   4.13312E+00  2.20410E-02
   6      7.71987E+00  6.36577E-02   4.35529E+00  3.31437E-02   0.00000E+00  0.00000E+00   4.16353E+00  4.08388E-02
   7      7.26190E+00  1.31641E-01   3.93919E+00  6.57914E-02   0.00000E+00  0.00000E+00   4.20182E+00  8.05660E-02
   8      6.69643E+00  2.36550E-01   3.77252E+00  1.48274E-01   0.00000E+00  0.00000E+00   4.14292E+00  1.68599E-01
   9      5.98291E+00  5.20154E-01   3.38753E+00  2.13531E-01   0.00000E+00  0.00000E+00   3.80117E+00  2.67978E-01
  10      7.08333E+00  1.71796E+00   3.33333E+00  4.45435E-01   0.00000E+00  0.00000E+00   4.23077E+00  8.14212E-01
  11      6.06061E+00  0.00000E+00   4.54545E+00  0.00000E+00       ---          ---       5.30303E+00  7.57576E-01
  12      4.16667E+00  0.00000E+00       ---          ---           ---          ---       4.16667E+00  0.00000E+00
  13          ---          ---           ---          ---           ---          ---           ---          ---
  14          ---          ---           ---          ---           ---          ---           ---          ---
  15          ---          ---           ---          ---           ---          ---           ---          ---
  16          ---          ---           ---          ---           ---          ---           ---          ---
  17          ---          ---           ---          ---           ---          ---           ---          ---
  18          ---          ---           ---          ---           ---          ---           ---          ---
  19          ---          ---           ---          ---           ---          ---           ---          ---
  20          ---          ---           ---          ---           ---          ---           ---          ---
  21          ---          ---           ---          ---           ---          ---           ---          ---
  22          ---          ---           ---          ---           ---          ---           ---          ---
  23          ---          ---           ---          ---           ---          ---           ---          ---
  24          ---          ---           ---          ---           ---          ---           ---          ---
  25          ---          ---           ---          ---           ---          ---           ---          ---
  26          ---          ---           ---          ---           ---          ---           ---          ---
  27          ---          ---           ---          ---           ---          ---           ---          ---
  28          ---          ---           ---          ---           ---          ---           ---          ---
  29          ---          ---           ---          ---           ---          ---           ---          ---
  30          ---          ---           ---          ---           ---          ---           ---          ---
  31          ---          ---           ---          ---           ---          ---           ---          ---
  32          ---          ---           ---          ---           ---          ---           ---          ---
  33          ---          ---           ---          ---           ---          ---           ---          ---
  34          ---          ---           ---          ---           ---          ---           ---          ---
  35          ---          ---           ---          ---           ---          ---           ---          ---
  36          ---          ---           ---          ---           ---          ---           ---          ---
  37          ---          ---           ---          ---           ---          ---           ---          ---
  38          ---          ---           ---          ---           ---          ---           ---          ---
  39          ---          ---           ---          ---           ---          ---           ---          ---
  40          ---          ---           ---          ---           ---          ---           ---          ---
  41          ---          ---           ---          ---           ---          ---           ---          ---
  42          ---          ---           ---          ---           ---          ---           ---          ---
  43          ---          ---           ---          ---           ---          ---           ---          ---
  44          ---          ---           ---          ---           ---          ---           ---          ---
  45          ---          ---           ---          ---           ---          ---           ---          ---
  46          ---          ---           ---          ---           ---          ---           ---          ---
  47          ---          ---           ---          ---           ---          ---           ---          ---
  48          ---          ---           ---          ---           ---          ---           ---          ---
  49          ---          ---           ---          ---           ---          ---           ---          ---
  50          ---          ---           ---          ---           ---          ---           ---          ---
Average   1.45759E+01  7.08732E-03   1.41768E+01  2.05162E-03   0.00000E+00  0.00000E+00   4.16751E+00  4.45390E-04
-------------------------------------------------------------------------------------------------------------------
NOTES: (% Sb) is the percentage of lesions that are strand breaks.
The number of Sb is ((% Sb)/100)*(# lesions). The number of Bd is (1-(% Sb)/100)*(# lesions).

TABLE 4. Cluster Length (in base pair)
===================================================================================================================
Number of --------- DSB ----------   --------- SSB ----------   -------- OTHER ---------   ----- ALL CLUSTERS -----
 lesions    Average        SEM         Average        SEM         Average        SEM         Average        SEM    
===================================================================================================================
   1          ---          ---       1.66667E-01  0.00000E+00   1.66667E-01  0.00000E+00   1.66667E-01  0.00000E+00
   2      9.26713E-01  1.35777E-03   9.51280E-01  3.59801E-04   9.49299E-01  3.01937E-04   9.49381E-01  2.27642E-04
   3      1.63124E+00  3.02202E-03   1.74811E+00  1.04226E-03   1.73391E+00  1.14178E-03   1.73375E+00  7.33927E-04
   4      2.37919E+00  6.76690E-03   2.54300E+00  2.81861E-03   2.51798E+00  4.09497E-03   2.51639E+00  2.07069E-03
   5      3.17838E+00  1.39934E-02   3.33059E+00  7.45127E-03   3.28527E+00  1.13877E-02   3.30015E+00  5.97955E-03
   6      3.94181E+00  2.94702E-02   4.12280E+00  1.63138E-02   4.06272E+00  3.02997E-02   4.07545E+00  1.33600E-02
   7      4.56058E+00  6.41327E-02   4.87768E+00  3.97661E-02   4.94560E+00  9.79043E-02   4.82091E+00  3.25148E-02
   8      5.37831E+00  1.32385E-01   5.79110E+00  1.07685E-01   5.38000E+00  2.25158E-01   5.63865E+00  8.10633E-02
   9      6.34615E+00  4.11922E-01   6.08537E+00  1.96783E-01   5.22222E+00  1.46986E-01   6.09942E+00  1.70887E-01
  10      6.70833E+00  4.87696E-01   7.39583E+00  2.57694E-01   8.83333E+00  0.00000E+00   7.29487E+00  2.58167E-01
  11      9.50000E+00  0.00000E+00   9.16667E+00  0.00000E+00       ---          ---       9.33333E+00  1.66667E-01
  12      9.33333E+00  0.00000E+00       ---          ---           ---          ---       9.33333E+00  0.00000E+00
  13          ---          ---           ---          ---           ---          ---           ---          ---
  14          ---          ---           ---          ---           ---          ---           ---          ---
  15          ---          ---           ---          ---           ---          ---           ---          ---
  16          ---          ---           ---          ---           ---          ---           ---          ---
  17          ---          ---           ---          ---           ---          ---           ---          ---
  18          ---          ---           ---          ---           ---          ---           ---          ---
  19          ---          ---           ---          ---           ---          ---           ---          ---
  20          ---          ---           ---          ---           ---          ---           ---          ---
  21          ---          ---           ---          ---           ---          ---           ---          ---
  22          ---          ---           ---          ---           ---          ---           ---          ---
  23          ---          ---           ---          ---           ---          ---           ---          ---
  24          ---          ---           ---          ---           ---          ---           ---          ---
  25          ---          ---           ---          ---           ---          ---           ---          ---
  26          ---          ---           ---          ---           ---          ---           ---          ---
  27          ---          ---           ---          ---           ---          ---           ---          ---
  28          ---          ---           ---          ---           ---          ---           ---          ---
  29          ---          ---           ---          ---           ---          ---           ---          ---
  30          ---          ---           ---          ---           ---          ---           ---          ---
  31          ---          ---           ---          ---           ---          ---           ---          ---
  32          ---          ---           ---          ---           ---          ---           ---          ---
  33          ---          ---           ---          ---           ---          ---           ---          ---
  34          ---          ---           ---          ---           ---          ---           ---          ---
  35          ---          ---           ---          ---           ---          ---           ---          ---
  36          ---          ---           ---          ---           ---          ---           ---          ---
  37          ---          ---           ---          ---           ---          ---           ---          ---
  38          ---          ---           ---          ---           ---          ---           ---          ---
  39          ---          ---           ---          ---           ---          ---           ---          ---
  40          ---          ---           ---          ---           ---          ---           ---          ---
  41          ---          ---           ---          ---           ---          ---           ---          ---
  42          ---          ---           ---          ---           ---          ---           ---          ---
  43          ---          ---           ---          ---           ---          ---           ---          ---
  44          ---          ---           ---          ---           ---          ---           ---          ---
  45          ---          ---           ---          ---           ---          ---           ---          ---
  46          ---          ---           ---          ---           ---          ---           ---          ---
  47          ---          ---           ---          ---           ---          ---           ---          ---
  48          ---          ---           ---          ---           ---          ---           ---          ---
  49          ---          ---           ---          ---           ---          ---           ---          ---
  50          ---          ---           ---          ---           ---          ---           ---          ---
Average   1.31616E+00  1.87739E-03   4.73512E-01  3.10974E-04   3.03589E-01  1.30460E-04   3.60544E-01  1.69838E-04
-------------------------------------------------------------------------------------------------------------------

TABLE 5. NUMBER OF LESIONS DIVIDED BY TWICE THE CLUSTER LENGTH (lesions per nucleotide)
===================================================================================================================
Number of --------- DSB ----------   --------- SSB ----------   -------- OTHER ---------   ----- ALL CLUSTERS -----
 lesions    Average        SEM         Average        SEM         Average        SEM         Average        SEM    
===================================================================================================================
   1          ---          ---       8.33333E-02  0.00000E+00   8.33333E-02  0.00000E+00   8.33333E-02  0.00000E+00
   2      4.45409E-02  1.09816E-04   4.05044E-02  2.40028E-05   4.07994E-02  2.05706E-05   4.07997E-02  1.54738E-05
   3      3.11291E-02  8.62203E-05   2.85909E-02  2.62858E-05   2.88784E-02  2.90744E-05   2.88937E-02  1.87782E-05
   4      2.66387E-02  1.06700E-04   2.45324E-02  3.82991E-05   2.48980E-02  5.54510E-05   2.48830E-02  2.86213E-05
   5      2.39906E-02  1.31434E-04   2.26538E-02  6.53506E-05   2.30912E-02  1.04366E-04   2.29165E-02  5.20933E-05
   6      2.27624E-02  2.13985E-04   2.15521E-02  1.04091E-04   2.19572E-02  1.90332E-04   2.18500E-02  8.65161E-05
   7      2.25615E-02  3.61156E-04   2.11285E-02  2.02625E-04   2.09994E-02  5.05268E-04   2.13990E-02  1.69365E-04
   8      2.14693E-02  5.44401E-04   2.03230E-02  4.47953E-04   2.15933E-02  9.68923E-04   2.07636E-02  3.35396E-04
   9      2.07200E-02  1.35496E-03   2.14701E-02  7.39328E-04   2.39736E-02  6.65233E-04   2.14308E-02  6.16076E-04
  10      2.10357E-02  1.52606E-03   1.89504E-02  7.07450E-04   1.57233E-02  0.00000E+00   1.93438E-02  7.23990E-04
  11      1.60819E-02  0.00000E+00   1.66667E-02  0.00000E+00       ---          ---       1.63743E-02  2.92398E-04
  12      1.78571E-02  0.00000E+00       ---          ---           ---          ---       1.78571E-02  0.00000E+00
  13          ---          ---           ---          ---           ---          ---           ---          ---
  14          ---          ---           ---          ---           ---          ---           ---          ---
  15          ---          ---           ---          ---           ---          ---           ---          ---
  16          ---          ---           ---          ---           ---          ---           ---          ---
  17          ---          ---           ---          ---           ---          ---           ---          ---
  18          ---          ---           ---          ---           ---          ---           ---          ---
  19          ---          ---           ---          ---           ---          ---           ---          ---
  20          ---          ---           ---          ---           ---          ---           ---          ---
  21          ---          ---           ---          ---           ---          ---           ---          ---
  22          ---          ---           ---          ---           ---          ---           ---          ---
  23          ---          ---           ---          ---           ---          ---           ---          ---
  24          ---          ---           ---          ---           ---          ---           ---          ---
  25          ---          ---           ---          ---           ---          ---           ---          ---
  26          ---          ---           ---          ---           ---          ---           ---          ---
  27          ---          ---           ---          ---           ---          ---           ---          ---
  28          ---          ---           ---          ---           ---          ---           ---          ---
  29          ---          ---           ---          ---           ---          ---           ---          ---
  30          ---          ---           ---          ---           ---          ---           ---          ---
  31          ---          ---           ---          ---           ---          ---           ---          ---
  32          ---          ---           ---          ---           ---          ---           ---          ---
  33          ---          ---           ---          ---           ---          ---           ---          ---
  34          ---          ---           ---          ---           ---          ---           ---          ---
  35          ---          ---           ---          ---           ---          ---           ---          ---
  36          ---          ---           ---          ---           ---          ---           ---          ---
  37          ---          ---           ---          ---           ---          ---           ---          ---
  38          ---          ---           ---          ---           ---          ---           ---          ---
  39          ---          ---           ---          ---           ---          ---           ---          ---
  40          ---          ---           ---          ---           ---          ---           ---          ---
  41          ---          ---           ---          ---           ---          ---           ---          ---
  42          ---          ---           ---          ---           ---          ---           ---          ---
  43          ---          ---           ---          ---           ---          ---           ---          ---
  44          ---          ---           ---          ---           ---          ---           ---          ---
  45          ---          ---           ---          ---           ---          ---           ---          ---
  46          ---          ---           ---          ---           ---          ---           ---          ---
  47          ---          ---           ---          ---           ---          ---           ---          ---
  48          ---          ---           ---          ---           ---          ---           ---          ---
  49          ---          ---           ---          ---           ---          ---           ---          ---
  50          ---          ---           ---          ---           ---          ---           ---          ---
Average   3.87336E-02  7.21069E-05   6.96633E-02  1.19577E-05   7.67263E-02  5.89431E-06   7.43941E-02  6.69212E-06
-------------------------------------------------------------------------------------------------------------------

TABLE 6. Number of clusters per cell per Gy per track.  Cluster yields are for a representative cell containing
an average of 1.000 Gbp (giga basepair) of DNA.  Cluster induction is proportional to absorbed dose up to at least
a hundred or thousand Gy. The category "OTHER" includes all classes of individual and clustered DNA lesion, except
for SSB and DSB.  SEM = standard error of the mean.
===================================================================================================================
Number of --------- DSB ----------   --------- SSB ----------   -------- OTHER ---------   ----- ALL CLUSTERS -----
 lesions    Average        SEM         Average        SEM         Average        SEM         Average        SEM    
===================================================================================================================
   1          ---          ---       1.46229E+00  4.33847E-03   4.38587E+00  1.30302E-02   5.84816E+00  1.73471E-02
   2      3.76714E-02  1.97304E-04   4.78127E-01  2.11737E-03   6.63004E-01  2.90810E-03   1.17880E+00  5.15517E-03
   3      1.71599E-02  1.36985E-04   1.21045E-01  8.12693E-04   1.01118E-01  6.95994E-04   2.39323E-01  1.59397E-03
   4      5.55839E-03  8.00506E-05   2.82211E-02  3.17768E-04   1.54442E-02  1.68722E-04   4.92236E-02  5.33724E-04
   5      1.53250E-03  3.57811E-05   6.18815E-03  1.11387E-04   2.44592E-03  5.31708E-05   1.01666E-02  1.76532E-04
   6      4.09727E-04  1.60233E-05   1.40036E-03  4.31410E-05   4.03141E-04  1.82866E-05   2.21322E-03  6.38023E-05
   7      1.10158E-04  9.75862E-06   3.13273E-04  1.90844E-05   5.36922E-05  5.47118E-06   4.77123E-04  2.69171E-05
   8      3.01663E-05  5.78114E-06   7.25595E-05  9.26539E-06   1.05178E-05  2.62150E-06   1.13244E-04  1.20605E-05
   9      7.48240E-06  2.85209E-06   2.48543E-05  5.29007E-06   1.07872E-06  6.31154E-07   3.34154E-05  6.03933E-06
  10      2.98794E-06  1.95699E-06   6.85909E-06  3.21981E-06   3.52481E-07  0.00000E+00   1.01995E-05  3.78371E-06
  11      4.35504E-07  0.00000E+00   2.48481E-07  0.00000E+00       ---          ---       6.83985E-07  5.01383E-07
  12      2.41072E-07  0.00000E+00       ---          ---           ---          ---       2.41072E-07  0.00000E+00
  13          ---          ---           ---          ---           ---          ---           ---          ---
  14          ---          ---           ---          ---           ---          ---           ---          ---
  15          ---          ---           ---          ---           ---          ---           ---          ---
  16          ---          ---           ---          ---           ---          ---           ---          ---
  17          ---          ---           ---          ---           ---          ---           ---          ---
  18          ---          ---           ---          ---           ---          ---           ---          ---
  19          ---          ---           ---          ---           ---          ---           ---          ---
  20          ---          ---           ---          ---           ---          ---           ---          ---
  21          ---          ---           ---          ---           ---          ---           ---          ---
  22          ---          ---           ---          ---           ---          ---           ---          ---
  23          ---          ---           ---          ---           ---          ---           ---          ---
  24          ---          ---           ---          ---           ---          ---           ---          ---
  25          ---          ---           ---          ---           ---          ---           ---          ---
  26          ---          ---           ---          ---           ---          ---           ---          ---
  27          ---          ---           ---          ---           ---          ---           ---          ---
  28          ---          ---           ---          ---           ---          ---           ---          ---
  29          ---          ---           ---          ---           ---          ---           ---          ---
  30          ---          ---           ---          ---           ---          ---           ---          ---
  31          ---          ---           ---          ---           ---          ---           ---          ---
  32          ---          ---           ---          ---           ---          ---           ---          ---
  33          ---          ---           ---          ---           ---          ---           ---          ---
  34          ---          ---           ---          ---           ---          ---           ---          ---
  35          ---          ---           ---          ---           ---          ---           ---          ---
  36          ---          ---           ---          ---           ---          ---           ---          ---
  37          ---          ---           ---          ---           ---          ---           ---          ---
  38          ---          ---           ---          ---           ---          ---           ---          ---
  39          ---          ---           ---          ---           ---          ---           ---          ---
  40          ---          ---           ---          ---           ---          ---           ---          ---
  41          ---          ---           ---          ---           ---          ---           ---          ---
  42          ---          ---           ---          ---           ---          ---           ---          ---
  43          ---          ---           ---          ---           ---          ---           ---          ---
  44          ---          ---           ---          ---           ---          ---           ---          ---
  45          ---          ---           ---          ---           ---          ---           ---          ---
  46          ---          ---           ---          ---           ---          ---           ---          ---
  47          ---          ---           ---          ---           ---          ---           ---          ---
  48          ---          ---           ---          ---           ---          ---           ---          ---
  49          ---          ---           ---          ---           ---          ---           ---          ---
  50          ---          ---           ---          ---           ---          ---           ---          ---
 Total    6.24833E-02  4.01593E-04   2.09769E+00  7.51364E-03   5.16835E+00  1.66342E-02   7.32852E+00  2.44804E-02
-------------------------------------------------------------------------------------------------------------------
