# Supplementary material for: A computational method to estimate the relative biological effectiveness and tumor control probability for low-LET proton irradiations
Source: PLoS One. 2026 Mar 20;21(3):e0341352. doi: 10.1371/journal.pone.0341352 (PMC13004361; doi:10.1371/journal.pone.0341352)
Supplement: S1 File — These files include the DSB yields simulated by MCDS and the proton spectra used at different LET positions. Available at: https://nfuedu-my.sharepoint.com/personal/ccchan_nfu_edu_tw/_layouts/15/onedrive.aspx?id=%2Fpersonal%2Fccchan%5Fnfu%5Fedu%5Ftw%2FDocuments%2Fplos%20one&ga=1. (ZIP) [file pone.0341352.s001.zip › MCDS/proton/P3/P3_m.txt]

BD	SSB	SSB+	2SSB	DSB	DSB+	DSB++	SSBc	SSBcb	DSBc	DSBcb	total SSB	DSB	total damage
70.368	27.797	0.864	0.081	0.807	0.077	0.007	3.284	31.122	9.337	40.604	1.14268E+02	3.33322E+00	4.00365E+02
70.356	27.803	0.869	0.081	0.808	0.077	0.007	3.301	31.179	9.326	40.731	1.14377E+02	3.33942E+00	4.00713E+02
70.337	27.811	0.872	0.080	0.815	0.078	0.006	3.310	31.264	9.256	40.499	1.14750E+02	3.37605E+00	4.01876E+02
70.243	27.871	0.885	0.086	0.827	0.082	0.007	3.361	31.685	9.556	41.162	1.16648E+02	3.48697E+00	4.07447E+02
69.838	28.081	0.978	0.099	0.900	0.095	0.009	3.692	33.765	10.303	43.408	1.25089E+02	4.05267E+00	4.32411E+02
69.440	28.292	1.060	0.115	0.970	0.111	0.011	3.984	35.662	11.093	45.951	1.33097E+02	4.65080E+00	4.55536E+02
68.891	28.571	1.183	0.140	1.065	0.135	0.015	4.422	38.184	12.279	48.881	1.44067E+02	5.52610E+00	4.86193E+02
68.520	28.748	1.270	0.157	1.133	0.154	0.018	4.725	39.859	13.109	50.924	1.51112E+02	6.14732E+00	5.05376E+02
68.050	28.979	1.379	0.183	1.212	0.175	0.023	5.108	41.813	13.922	53.116	1.59781E+02	6.94753E+00	5.28314E+02
67.512	29.237	1.498	0.212	1.309	0.204	0.029	5.520	43.962	14.981	55.546	1.69430E+02	7.95325E+00	5.53110E+02
67.051	29.444	1.612	0.238	1.389	0.231	0.035	5.907	45.737	15.937	57.547	1.77428E+02	8.83782E+00	5.73072E+02
66.754	29.576	1.682	0.258	1.443	0.249	0.039	6.148	46.820	16.505	58.808	1.82472E+02	9.43275E+00	5.85309E+02
66.687	29.609	1.697	0.262	1.453	0.252	0.040	6.198	47.048	16.633	59.055	1.83518E+02	9.55893E+00	5.87753E+02
66.666	29.617	1.702	0.263	1.457	0.254	0.040	6.216	47.122	16.662	59.129	1.83863E+02	9.60270E+00	5.88585E+02
70.364	27.804	0.864	0.080	0.803	0.078	0.007	3.282	31.137	9.491	40.655	1.14158E+02	3.31467E+00	3.99937E+02
