# Supplementary material for: A computational method to estimate the relative biological effectiveness and tumor control probability for low-LET proton irradiations
Source: PLoS One. 2026 Mar 20;21(3):e0341352. doi: 10.1371/journal.pone.0341352 (PMC13004361; doi:10.1371/journal.pone.0341352)
Supplement: S1 File — These files include the DSB yields simulated by MCDS and the proton spectra used at different LET positions. Available at: https://nfuedu-my.sharepoint.com/personal/ccchan_nfu_edu_tw/_layouts/15/onedrive.aspx?id=%2Fpersonal%2Fccchan%5Fnfu%5Fedu%5Ftw%2FDocuments%2Fplos%20one&ga=1. (ZIP) [file pone.0341352.s001.zip › MCDS/proton/P4/0.001.out]

===============================
MCDS Version 3.00B  15-JUL-2011
===============================
      1.154     running time (min)
 1.0000E+00     DNA content (Gbp)
 8.0000E+00     Dia. of cell nucleus (um)
      10000     number of cells (nocs)
  987654321     random number seed


MXRF TABLE: Particle types and properties of the (input) mixed radiation field. The hypoxia reduction factor (HRF)
for DSB induction is estimated as [1/(1-pcr)]^2, where pcr = the probability a lesion undergoes chemical repair
for the specified (input) oxygen concentration compared to fully aerobic (100% O2) conditions.  The frequency-mean
specific energy (zf) is for a spherical target representative of the cell nucleus. Radiative losses by the primary
charged particle are assumed non-local and do not not contribute to specific energy or the dose per unit fluence
(DPUF).  The reported stopping power is at the point of entry into the cell nucleus (pO2 = 0.001%).
===================================================================================================================
        Normed   -- Kinetic Energy --               Stopping Power (keV/um)      CSDA       Dosimetry (Gy)    HRF
  Ion     wt       (MeV)     (MeV/A)      zeb     Coll+Nuc  Radiat    Total    Range (cm)   DPUF       zf     DSB
===================================================================================================================
    p  4.88E-02  8.300E-01  8.300E-01  5.601E+02  3.06E+01 0.00E+00 3.064E+01  1.814E-03  7.142E+01 1.42E-01 2.425
    p  1.38E-01  2.140E+00  2.140E+00  2.199E+02  1.54E+01 0.00E+00 1.535E+01  8.265E-03  2.838E+01 5.65E-02 2.914
    p  2.52E-01  3.810E+00  3.810E+00  1.239E+02  9.78E+00 0.00E+00 9.784E+00  2.229E-02  1.697E+01 3.38E-02 2.988
    p  3.58E-01  5.950E+00  5.950E+00  7.960E+01  6.85E+00 0.00E+00 6.848E+00  4.890E-02  1.154E+01 2.30E-02 3.008
    p  1.83E-01  8.450E+00  8.450E+00  5.627E+01  5.15E+00 0.00E+00 5.154E+00  9.147E-02  8.556E+00 1.70E-02 3.014
    p  2.03E-02  1.036E+01  1.036E+01  4.603E+01  4.37E+00 0.00E+00 4.365E+00  1.319E-01  7.199E+00 1.43E-02 3.016
    p  0.00E+00  1.167E+01  1.167E+01  4.095E+01  3.96E+00 0.00E+00 3.961E+00  1.634E-01  6.511E+00 1.30E-02 3.017
  Avg  1.43E-01  5.181E+00  5.181E+00  1.286E+02  9.56E+00 0.00E+00 9.564E+00  4.375E-02  1.753E+01 3.49E-02 2.963
===================================================================================================================
ZEB = (zeff/beta)^2 (Barkas 1963); DPUF = absorbed dose per unit fluence (nGy-cm^2/particle); zf in units of Gy

TABLE 1. Percent (%) cluster yields by complexity, as classified using the scheme of Nikjoo et al. (IJRB 71, 
467-483 1997 and and Radiat. Res. 156, 577-583 2001).
===================================================================================================================
    68.810     BD    - one or more Bd (no Sb)
    28.563     SSB   - Sb (no auxilary damage)
     1.219     SSB+  - two Sb on the same strand
     0.154     2SSB  - two or more Sb on opposite strands separated by at least 10 bp
     1.081     DSB   - two Sb on opposite strands with a separation <= 10 bp
     0.152     DSB+  - DSB accompanied by one (or more) additional Sb within 10 bp separation
     0.021     DSB++ - more than one DSB whether within the 10 bp separation or further apart
     4.555     SSBc  - fraction of complex damage (SSB+ and 2SSB) among SSBs
    38.102     SSBcb - fraction of complex damage (SSB+ and 2SSB) among SSBs; base damage included
    13.202     DSBc  - fraction of complex damage (DSB+ and DSB++) among DSBs
    49.875     DSBcb - fraction of complex damage (DSB+ and DSB++) among DSBs; base damage included
===================================================================================================================

TABLE 2. Number of clusters per cell per Gy.  Cluster yields are for a representative cell containing an average
of 1.000 Gbp (giga basepair) of DNA.  Cluster induction is proportional to absorbed dose up to at least a
hundred or thousand Gy. The category "OTHER" includes all classes of individual and clustered DNA lesion, except
for SSB and DSB.  SEM = standard error of the mean.
===================================================================================================================
Number of --------- DSB ----------   --------- SSB ----------   -------- OTHER ---------   ----- ALL CLUSTERS -----
 lesions    Average        SEM         Average        SEM         Average        SEM         Average        SEM    
===================================================================================================================
   1          ---          ---       7.57503E+01  6.63671E-02   2.27140E+02  1.91235E-01   3.02890E+02  2.53748E-01
   2      2.17077E+00  5.91586E-03   2.72007E+01  2.57182E-02   3.77998E+01  3.23158E-02   6.71712E+01  5.11554E-02
   3      1.10432E+00  5.19939E-03   7.71843E+00  2.30789E-02   6.43543E+00  1.99248E-02   1.52582E+01  4.33742E-02
   4      4.04183E-01  3.42759E-03   2.05742E+00  1.28011E-02   1.13073E+00  7.62259E-03   3.59233E+00  2.14272E-02
   5      1.33733E-01  1.96277E-03   5.42867E-01  5.87738E-03   2.11050E-01  2.74107E-03   8.87650E-01  9.17308E-03
   6      4.39833E-02  1.05185E-03   1.48483E-01  2.64178E-03   4.20000E-02  1.03995E-03   2.34467E-01  3.91268E-03
   7      1.54500E-02  5.87176E-04   4.32667E-02  1.24037E-03   8.61667E-03  4.09719E-04   6.73333E-02  1.72634E-03
   8      4.75000E-03  3.11320E-04   1.26500E-02  5.71428E-04   1.86667E-03  1.78541E-04   1.92667E-02  7.53984E-04
   9      1.83333E-03  1.81660E-04   4.10000E-03  2.82832E-04   4.66667E-04  9.11723E-05   6.40000E-03  3.76868E-04
  10      8.00000E-04  1.19924E-04   1.53333E-03  1.70916E-04   6.66667E-05  3.33283E-05   2.40000E-03  2.15988E-04
  11      2.50000E-04  6.45045E-05   4.66667E-04  8.80726E-05   3.33333E-05  2.35690E-05   7.50000E-04  1.14020E-04
  12      6.66667E-05  3.33283E-05   1.83333E-04  5.52494E-05       ---          ---       2.50000E-04  6.45045E-05
  13      1.66667E-05  1.66667E-05   1.66667E-05  1.66667E-05       ---          ---       3.33333E-05  2.35690E-05
  14      3.33333E-05  2.35690E-05       ---          ---           ---          ---       3.33333E-05  2.35690E-05
  15          ---          ---           ---          ---           ---          ---           ---          ---
  16          ---          ---           ---          ---           ---          ---           ---          ---
  17          ---          ---           ---          ---           ---          ---           ---          ---
  18          ---          ---           ---          ---           ---          ---           ---          ---
  19          ---          ---           ---          ---           ---          ---           ---          ---
  20          ---          ---           ---          ---           ---          ---           ---          ---
  21          ---          ---           ---          ---           ---          ---           ---          ---
  22          ---          ---           ---          ---           ---          ---           ---          ---
  23          ---          ---           ---          ---           ---          ---           ---          ---
  24          ---          ---           ---          ---           ---          ---           ---          ---
  25          ---          ---           ---          ---           ---          ---           ---          ---
  26          ---          ---           ---          ---           ---          ---           ---          ---
  27          ---          ---           ---          ---           ---          ---           ---          ---
  28          ---          ---           ---          ---           ---          ---           ---          ---
  29          ---          ---           ---          ---           ---          ---           ---          ---
  30          ---          ---           ---          ---           ---          ---           ---          ---
  31          ---          ---           ---          ---           ---          ---           ---          ---
  32          ---          ---           ---          ---           ---          ---           ---          ---
  33          ---          ---           ---          ---           ---          ---           ---          ---
  34          ---          ---           ---          ---           ---          ---           ---          ---
  35          ---          ---           ---          ---           ---          ---           ---          ---
  36          ---          ---           ---          ---           ---          ---           ---          ---
  37          ---          ---           ---          ---           ---          ---           ---          ---
  38          ---          ---           ---          ---           ---          ---           ---          ---
  39          ---          ---           ---          ---           ---          ---           ---          ---
  40          ---          ---           ---          ---           ---          ---           ---          ---
  41          ---          ---           ---          ---           ---          ---           ---          ---
  42          ---          ---           ---          ---           ---          ---           ---          ---
  43          ---          ---           ---          ---           ---          ---           ---          ---
  44          ---          ---           ---          ---           ---          ---           ---          ---
  45          ---          ---           ---          ---           ---          ---           ---          ---
  46          ---          ---           ---          ---           ---          ---           ---          ---
  47          ---          ---           ---          ---           ---          ---           ---          ---
  48          ---          ---           ---          ---           ---          ---           ---          ---
  49          ---          ---           ---          ---           ---          ---           ---          ---
  50          ---          ---           ---          ---           ---          ---           ---          ---
 Total    3.88018E+00  1.18050E-02   1.13480E+02  1.85712E-02   2.72770E+02  1.39283E-01   3.90131E+02  1.35965E-01
-------------------------------------------------------------------------------------------------------------------

TABLE 3. Cluster composition (% Sb per cluster)
===================================================================================================================
Number of --------- DSB ----------   --------- SSB ----------   -------- OTHER ---------   ----- ALL CLUSTERS -----
 lesions    Average        SEM         Average        SEM         Average        SEM         Average        SEM    
===================================================================================================================
   1          ---          ---       1.66667E+01  0.00000E+00   0.00000E+00  0.00000E+00   4.16819E+00  1.08309E-03
   2      1.66667E+01  0.00000E+00   8.95730E+00  1.70637E-03   0.00000E+00  0.00000E+00   4.16560E+00  2.18580E-03
   3      1.20334E+01  8.95453E-03   6.51866E+00  3.36371E-03   0.00000E+00  0.00000E+00   4.16906E+00  4.33155E-03
   4      9.80969E+00  1.73653E-02   5.36586E+00  6.85405E-03   0.00000E+00  0.00000E+00   4.17356E+00  8.43992E-03
   5      8.55555E+00  2.88869E-02   4.70513E+00  1.46380E-02   0.00000E+00  0.00000E+00   4.17044E+00  1.86601E-02
   6      7.73786E+00  4.52929E-02   4.28101E+00  2.42274E-02   0.00000E+00  0.00000E+00   4.16889E+00  3.15525E-02
   7      7.10996E+00  7.30905E-02   4.05938E+00  4.10218E-02   0.00000E+00  0.00000E+00   4.25210E+00  5.12453E-02
   8      6.60136E+00  1.23462E-01   3.75705E+00  6.87090E-02   0.00000E+00  0.00000E+00   4.06625E+00  8.25940E-02
   9      6.45503E+00  2.15755E-01   3.63992E+00  1.08510E-01   0.00000E+00  0.00000E+00   4.17236E+00  1.28568E-01
  10      6.08696E+00  2.78826E-01   3.43992E+00  1.58843E-01   0.00000E+00  0.00000E+00   4.22515E+00  1.82693E-01
  11      6.86869E+00  4.87427E-01   3.78788E+00  3.16557E-01   0.00000E+00  0.00000E+00   4.59711E+00  3.68969E-01
  12      5.20833E+00  6.64880E-01   2.77778E+00  4.18766E-01       ---          ---       3.42593E+00  4.46808E-01
  13      3.84615E+00  0.00000E+00   2.56410E+00  0.00000E+00       ---          ---       3.20513E+00  6.41026E-01
  14      4.76190E+00  0.00000E+00       ---          ---           ---          ---       4.76190E+00  0.00000E+00
  15          ---          ---           ---          ---           ---          ---           ---          ---
  16          ---          ---           ---          ---           ---          ---           ---          ---
  17          ---          ---           ---          ---           ---          ---           ---          ---
  18          ---          ---           ---          ---           ---          ---           ---          ---
  19          ---          ---           ---          ---           ---          ---           ---          ---
  20          ---          ---           ---          ---           ---          ---           ---          ---
  21          ---          ---           ---          ---           ---          ---           ---          ---
  22          ---          ---           ---          ---           ---          ---           ---          ---
  23          ---          ---           ---          ---           ---          ---           ---          ---
  24          ---          ---           ---          ---           ---          ---           ---          ---
  25          ---          ---           ---          ---           ---          ---           ---          ---
  26          ---          ---           ---          ---           ---          ---           ---          ---
  27          ---          ---           ---          ---           ---          ---           ---          ---
  28          ---          ---           ---          ---           ---          ---           ---          ---
  29          ---          ---           ---          ---           ---          ---           ---          ---
  30          ---          ---           ---          ---           ---          ---           ---          ---
  31          ---          ---           ---          ---           ---          ---           ---          ---
  32          ---          ---           ---          ---           ---          ---           ---          ---
  33          ---          ---           ---          ---           ---          ---           ---          ---
  34          ---          ---           ---          ---           ---          ---           ---          ---
  35          ---          ---           ---          ---           ---          ---           ---          ---
  36          ---          ---           ---          ---           ---          ---           ---          ---
  37          ---          ---           ---          ---           ---          ---           ---          ---
  38          ---          ---           ---          ---           ---          ---           ---          ---
  39          ---          ---           ---          ---           ---          ---           ---          ---
  40          ---          ---           ---          ---           ---          ---           ---          ---
  41          ---          ---           ---          ---           ---          ---           ---          ---
  42          ---          ---           ---          ---           ---          ---           ---          ---
  43          ---          ---           ---          ---           ---          ---           ---          ---
  44          ---          ---           ---          ---           ---          ---           ---          ---
  45          ---          ---           ---          ---           ---          ---           ---          ---
  46          ---          ---           ---          ---           ---          ---           ---          ---
  47          ---          ---           ---          ---           ---          ---           ---          ---
  48          ---          ---           ---          ---           ---          ---           ---          ---
  49          ---          ---           ---          ---           ---          ---           ---          ---
  50          ---          ---           ---          ---           ---          ---           ---          ---
Average   1.43019E+01  8.06136E-03   1.38409E+01  5.36802E-03   0.00000E+00  0.00000E+00   4.16780E+00  4.80459E-04
-------------------------------------------------------------------------------------------------------------------
NOTES: (% Sb) is the percentage of lesions that are strand breaks.
The number of Sb is ((% Sb)/100)*(# lesions). The number of Bd is (1-(% Sb)/100)*(# lesions).

TABLE 4. Cluster Length (in base pair)
===================================================================================================================
Number of --------- DSB ----------   --------- SSB ----------   -------- OTHER ---------   ----- ALL CLUSTERS -----
 lesions    Average        SEM         Average        SEM         Average        SEM         Average        SEM    
===================================================================================================================
   1          ---          ---       1.66667E-01  0.00000E+00   1.66667E-01  0.00000E+00   1.66667E-01  0.00000E+00
   2      9.21765E-01  1.32072E-03   9.45918E-01  3.56160E-04   9.44472E-01  3.04824E-04   9.44314E-01  2.33746E-04
   3      1.62478E+00  2.76407E-03   1.73832E+00  9.61831E-04   1.72478E+00  1.04343E-03   1.72419E+00  6.92041E-04
   4      2.36556E+00  6.05932E-03   2.52882E+00  2.45433E-03   2.50450E+00  3.57833E-03   2.50336E+00  1.84999E-03
   5      3.12381E+00  1.12063E-02   3.32304E+00  6.29970E-03   3.27925E+00  9.35930E-03   3.28557E+00  5.04435E-03
   6      3.88420E+00  2.08961E-02   4.10435E+00  1.28908E-02   4.00883E+00  2.13461E-02   4.05740E+00  1.07819E-02
   7      4.61520E+00  3.67060E-02   4.90703E+00  2.39467E-02   4.72958E+00  4.90551E-02   4.82371E+00  2.00712E-02
   8      5.43022E+00  6.94260E-02   5.59977E+00  4.71646E-02   5.49848E+00  1.02229E-01   5.56357E+00  3.90700E-02
   9      5.98016E+00  1.26896E-01   6.24167E+00  7.98469E-02   6.61420E+00  2.18412E-01   6.19141E+00  6.84265E-02
  10      6.85145E+00  1.85272E-01   7.31266E+00  1.49791E-01   6.41667E+00  3.99653E-01   7.12448E+00  1.14360E-01
  11      7.27778E+00  3.57707E-01   7.79762E+00  2.40999E-01   6.91667E+00  7.50000E-01   7.58144E+00  1.99679E-01
  12      8.66667E+00  7.48455E-01   8.96970E+00  5.05434E-01       ---          ---       8.88889E+00  4.08788E-01
  13      9.83333E+00  0.00000E+00   7.50000E+00  0.00000E+00       ---          ---       8.66667E+00  1.16667E+00
  14      1.02500E+01  5.83333E-01       ---          ---           ---          ---       1.02500E+01  5.83333E-01
  15          ---          ---           ---          ---           ---          ---           ---          ---
  16          ---          ---           ---          ---           ---          ---           ---          ---
  17          ---          ---           ---          ---           ---          ---           ---          ---
  18          ---          ---           ---          ---           ---          ---           ---          ---
  19          ---          ---           ---          ---           ---          ---           ---          ---
  20          ---          ---           ---          ---           ---          ---           ---          ---
  21          ---          ---           ---          ---           ---          ---           ---          ---
  22          ---          ---           ---          ---           ---          ---           ---          ---
  23          ---          ---           ---          ---           ---          ---           ---          ---
  24          ---          ---           ---          ---           ---          ---           ---          ---
  25          ---          ---           ---          ---           ---          ---           ---          ---
  26          ---          ---           ---          ---           ---          ---           ---          ---
  27          ---          ---           ---          ---           ---          ---           ---          ---
  28          ---          ---           ---          ---           ---          ---           ---          ---
  29          ---          ---           ---          ---           ---          ---           ---          ---
  30          ---          ---           ---          ---           ---          ---           ---          ---
  31          ---          ---           ---          ---           ---          ---           ---          ---
  32          ---          ---           ---          ---           ---          ---           ---          ---
  33          ---          ---           ---          ---           ---          ---           ---          ---
  34          ---          ---           ---          ---           ---          ---           ---          ---
  35          ---          ---           ---          ---           ---          ---           ---          ---
  36          ---          ---           ---          ---           ---          ---           ---          ---
  37          ---          ---           ---          ---           ---          ---           ---          ---
  38          ---          ---           ---          ---           ---          ---           ---          ---
  39          ---          ---           ---          ---           ---          ---           ---          ---
  40          ---          ---           ---          ---           ---          ---           ---          ---
  41          ---          ---           ---          ---           ---          ---           ---          ---
  42          ---          ---           ---          ---           ---          ---           ---          ---
  43          ---          ---           ---          ---           ---          ---           ---          ---
  44          ---          ---           ---          ---           ---          ---           ---          ---
  45          ---          ---           ---          ---           ---          ---           ---          ---
  46          ---          ---           ---          ---           ---          ---           ---          ---
  47          ---          ---           ---          ---           ---          ---           ---          ---
  48          ---          ---           ---          ---           ---          ---           ---          ---
  49          ---          ---           ---          ---           ---          ---           ---          ---
  50          ---          ---           ---          ---           ---          ---           ---          ---
Average   1.37687E+00  2.11999E-03   5.25745E-01  9.00313E-04   3.25710E-01  3.73794E-04   3.95201E-01  5.92798E-04
-------------------------------------------------------------------------------------------------------------------

TABLE 5. NUMBER OF LESIONS DIVIDED BY TWICE THE CLUSTER LENGTH (lesions per nucleotide)
===================================================================================================================
Number of --------- DSB ----------   --------- SSB ----------   -------- OTHER ---------   ----- ALL CLUSTERS -----
 lesions    Average        SEM         Average        SEM         Average        SEM         Average        SEM    
===================================================================================================================
   1          ---          ---       8.33333E-02  0.00000E+00   8.33333E-02  0.00000E+00   8.33333E-02  0.00000E+00
   2      4.47530E-02  1.05051E-04   4.07823E-02  2.37820E-05   4.10615E-02  2.05860E-05   4.10685E-02  1.57117E-05
   3      3.12583E-02  7.61623E-05   2.87825E-02  2.42450E-05   2.90912E-02  2.69340E-05   2.90985E-02  1.76752E-05
   4      2.68467E-02  9.24688E-05   2.46888E-02  3.35435E-05   2.50440E-02  4.87397E-05   2.50327E-02  2.55713E-05
   5      2.45032E-02  1.12869E-04   2.27737E-02  5.64055E-05   2.30988E-02  8.43366E-05   2.30992E-02  4.64951E-05
   6      2.30925E-02  1.45111E-04   2.17701E-02  8.69596E-05   2.23322E-02  1.47727E-04   2.20518E-02  7.37607E-05
   7      2.24226E-02  2.18464E-04   2.09372E-02  1.20309E-04   2.18753E-02  2.78759E-04   2.13575E-02  1.06289E-04
   8      2.14559E-02  2.89037E-04   2.08798E-02  1.95950E-04   2.10373E-02  4.22144E-04   2.09952E-02  1.62603E-04
   9      2.20146E-02  5.17755E-04   2.08802E-02  2.98645E-04   1.95147E-02  6.87833E-04   2.11492E-02  2.62253E-04
  10      2.10757E-02  6.60273E-04   1.97729E-02  4.65168E-04   2.19054E-02  1.39603E-03   2.02874E-02  3.76318E-04
  11      2.18062E-02  1.21643E-03   2.01697E-02  7.07326E-04   2.23512E-02  2.42362E-03   2.08371E-02  6.21375E-04
  12      1.96455E-02  1.61282E-03   1.92726E-02  1.25065E-03       ---          ---       1.93720E-02  9.84830E-04
  13      1.83616E-02  0.00000E+00   2.40741E-02  0.00000E+00       ---          ---       2.12178E-02  2.85625E-03
  14      1.90318E-02  1.08311E-03       ---          ---           ---          ---       1.90318E-02  1.08311E-03
  15          ---          ---           ---          ---           ---          ---           ---          ---
  16          ---          ---           ---          ---           ---          ---           ---          ---
  17          ---          ---           ---          ---           ---          ---           ---          ---
  18          ---          ---           ---          ---           ---          ---           ---          ---
  19          ---          ---           ---          ---           ---          ---           ---          ---
  20          ---          ---           ---          ---           ---          ---           ---          ---
  21          ---          ---           ---          ---           ---          ---           ---          ---
  22          ---          ---           ---          ---           ---          ---           ---          ---
  23          ---          ---           ---          ---           ---          ---           ---          ---
  24          ---          ---           ---          ---           ---          ---           ---          ---
  25          ---          ---           ---          ---           ---          ---           ---          ---
  26          ---          ---           ---          ---           ---          ---           ---          ---
  27          ---          ---           ---          ---           ---          ---           ---          ---
  28          ---          ---           ---          ---           ---          ---           ---          ---
  29          ---          ---           ---          ---           ---          ---           ---          ---
  30          ---          ---           ---          ---           ---          ---           ---          ---
  31          ---          ---           ---          ---           ---          ---           ---          ---
  32          ---          ---           ---          ---           ---          ---           ---          ---
  33          ---          ---           ---          ---           ---          ---           ---          ---
  34          ---          ---           ---          ---           ---          ---           ---          ---
  35          ---          ---           ---          ---           ---          ---           ---          ---
  36          ---          ---           ---          ---           ---          ---           ---          ---
  37          ---          ---           ---          ---           ---          ---           ---          ---
  38          ---          ---           ---          ---           ---          ---           ---          ---
  39          ---          ---           ---          ---           ---          ---           ---          ---
  40          ---          ---           ---          ---           ---          ---           ---          ---
  41          ---          ---           ---          ---           ---          ---           ---          ---
  42          ---          ---           ---          ---           ---          ---           ---          ---
  43          ---          ---           ---          ---           ---          ---           ---          ---
  44          ---          ---           ---          ---           ---          ---           ---          ---
  45          ---          ---           ---          ---           ---          ---           ---          ---
  46          ---          ---           ---          ---           ---          ---           ---          ---
  47          ---          ---           ---          ---           ---          ---           ---          ---
  48          ---          ---           ---          ---           ---          ---           ---          ---
  49          ---          ---           ---          ---           ---          ---           ---          ---
  50          ---          ---           ---          ---           ---          ---           ---          ---
Average   3.82239E-02  6.56707E-05   6.79602E-02  2.75659E-05   7.58314E-02  1.45000E-05   7.31523E-02  1.97136E-05
-------------------------------------------------------------------------------------------------------------------

TABLE 6. Number of clusters per cell per Gy per track.  Cluster yields are for a representative cell containing
an average of 1.000 Gbp (giga basepair) of DNA.  Cluster induction is proportional to absorbed dose up to at least
a hundred or thousand Gy. The category "OTHER" includes all classes of individual and clustered DNA lesion, except
for SSB and DSB.  SEM = standard error of the mean.
===================================================================================================================
Number of --------- DSB ----------   --------- SSB ----------   -------- OTHER ---------   ----- ALL CLUSTERS -----
 lesions    Average        SEM         Average        SEM         Average        SEM         Average        SEM    
===================================================================================================================
   1          ---          ---       2.47343E+00  1.41277E-02   7.41623E+00  4.22551E-02   9.88966E+00  5.63463E-02
   2      7.93282E-02  7.78461E-04   9.93995E-01  9.21710E-03   1.38164E+00  1.27945E-02   2.45496E+00  2.26993E-02
   3      4.68471E-02  6.97952E-04   3.24701E-01  4.50327E-03   2.71464E-01  3.79985E-03   6.43012E-01  8.92319E-03
   4      2.03182E-02  4.26981E-04   1.02910E-01  2.00826E-03   5.66231E-02  1.12433E-03   1.79851E-01  3.49326E-03
   5      8.21421E-03  2.32962E-04   3.25422E-02  8.27207E-04   1.27251E-02  3.41500E-04   5.34815E-02  1.34168E-03
   6      3.17967E-03  1.18610E-04   1.08735E-02  3.49278E-04   3.11144E-03  1.19176E-04   1.71647E-02  5.36607E-04
   7      1.32284E-03  6.74931E-05   3.80089E-03  1.58310E-04   7.46572E-04  4.50974E-05   5.87031E-03  2.27086E-04
   8      4.99373E-04  3.80147E-05   1.27131E-03  7.15237E-05   1.85589E-04  2.02641E-05   1.95628E-03  9.67399E-05
   9      2.03780E-04  2.22251E-05   4.55518E-04  3.51669E-05   5.69851E-05  1.17660E-05   7.16283E-04  4.78897E-05
  10      1.00064E-04  1.57152E-05   1.85563E-04  2.22290E-05   9.47187E-06  4.73523E-06   2.95099E-04  2.83571E-05
  11      3.37144E-05  8.87202E-06   6.12659E-05  1.18886E-05   4.73594E-06  3.34864E-06   9.97162E-05  1.55557E-05
  12      9.47187E-06  4.73523E-06   2.46207E-05  7.54343E-06       ---          ---       3.40926E-05  8.90388E-06
  13      2.36797E-06  0.00000E+00   2.36797E-06  0.00000E+00       ---          ---       4.73594E-06  3.34864E-06
  14      4.73594E-06  3.34864E-06       ---          ---           ---          ---       4.73594E-06  3.34864E-06
  15          ---          ---           ---          ---           ---          ---           ---          ---
  16          ---          ---           ---          ---           ---          ---           ---          ---
  17          ---          ---           ---          ---           ---          ---           ---          ---
  18          ---          ---           ---          ---           ---          ---           ---          ---
  19          ---          ---           ---          ---           ---          ---           ---          ---
  20          ---          ---           ---          ---           ---          ---           ---          ---
  21          ---          ---           ---          ---           ---          ---           ---          ---
  22          ---          ---           ---          ---           ---          ---           ---          ---
  23          ---          ---           ---          ---           ---          ---           ---          ---
  24          ---          ---           ---          ---           ---          ---           ---          ---
  25          ---          ---           ---          ---           ---          ---           ---          ---
  26          ---          ---           ---          ---           ---          ---           ---          ---
  27          ---          ---           ---          ---           ---          ---           ---          ---
  28          ---          ---           ---          ---           ---          ---           ---          ---
  29          ---          ---           ---          ---           ---          ---           ---          ---
  30          ---          ---           ---          ---           ---          ---           ---          ---
  31          ---          ---           ---          ---           ---          ---           ---          ---
  32          ---          ---           ---          ---           ---          ---           ---          ---
  33          ---          ---           ---          ---           ---          ---           ---          ---
  34          ---          ---           ---          ---           ---          ---           ---          ---
  35          ---          ---           ---          ---           ---          ---           ---          ---
  36          ---          ---           ---          ---           ---          ---           ---          ---
  37          ---          ---           ---          ---           ---          ---           ---          ---
  38          ---          ---           ---          ---           ---          ---           ---          ---
  39          ---          ---           ---          ---           ---          ---           ---          ---
  40          ---          ---           ---          ---           ---          ---           ---          ---
  41          ---          ---           ---          ---           ---          ---           ---          ---
  42          ---          ---           ---          ---           ---          ---           ---          ---
  43          ---          ---           ---          ---           ---          ---           ---          ---
  44          ---          ---           ---          ---           ---          ---           ---          ---
  45          ---          ---           ---          ---           ---          ---           ---          ---
  46          ---          ---           ---          ---           ---          ---           ---          ---
  47          ---          ---           ---          ---           ---          ---           ---          ---
  48          ---          ---           ---          ---           ---          ---           ---          ---
  49          ---          ---           ---          ---           ---          ---           ---          ---
  50          ---          ---           ---          ---           ---          ---           ---          ---
 Total    1.60064E-01  2.17942E-03   3.94426E+00  3.07193E-02   9.14279E+00  5.99256E-02   1.32471E+01  9.26691E-02
-------------------------------------------------------------------------------------------------------------------
