# Supplementary material for: A computational method to estimate the relative biological effectiveness and tumor control probability for low-LET proton irradiations
Source: PLoS One. 2026 Mar 20;21(3):e0341352. doi: 10.1371/journal.pone.0341352 (PMC13004361; doi:10.1371/journal.pone.0341352)
Supplement: S1 File — These files include the DSB yields simulated by MCDS and the proton spectra used at different LET positions. Available at: https://nfuedu-my.sharepoint.com/personal/ccchan_nfu_edu_tw/_layouts/15/onedrive.aspx?id=%2Fpersonal%2Fccchan%5Fnfu%5Fedu%5Ftw%2FDocuments%2Fplos%20one&ga=1. (ZIP) [file pone.0341352.s001.zip › MCDS/proton/P4/0.002.out]

===============================
MCDS Version 3.00B  15-JUL-2011
===============================
      1.152     running time (min)
 1.0000E+00     DNA content (Gbp)
 8.0000E+00     Dia. of cell nucleus (um)
      10000     number of cells (nocs)
  987654321     random number seed


MXRF TABLE: Particle types and properties of the (input) mixed radiation field. The hypoxia reduction factor (HRF)
for DSB induction is estimated as [1/(1-pcr)]^2, where pcr = the probability a lesion undergoes chemical repair
for the specified (input) oxygen concentration compared to fully aerobic (100% O2) conditions.  The frequency-mean
specific energy (zf) is for a spherical target representative of the cell nucleus. Radiative losses by the primary
charged particle are assumed non-local and do not not contribute to specific energy or the dose per unit fluence
(DPUF).  The reported stopping power is at the point of entry into the cell nucleus (pO2 = 0.002%).
===================================================================================================================
        Normed   -- Kinetic Energy --               Stopping Power (keV/um)      CSDA       Dosimetry (Gy)    HRF
  Ion     wt       (MeV)     (MeV/A)      zeb     Coll+Nuc  Radiat    Total    Range (cm)   DPUF       zf     DSB
===================================================================================================================
    p  4.88E-02  8.300E-01  8.300E-01  5.601E+02  3.06E+01 0.00E+00 3.064E+01  1.814E-03  7.142E+01 1.42E-01 2.420
    p  1.38E-01  2.140E+00  2.140E+00  2.199E+02  1.54E+01 0.00E+00 1.535E+01  8.265E-03  2.838E+01 5.65E-02 2.907
    p  2.52E-01  3.810E+00  3.810E+00  1.239E+02  9.78E+00 0.00E+00 9.784E+00  2.229E-02  1.697E+01 3.38E-02 2.981
    p  3.58E-01  5.950E+00  5.950E+00  7.960E+01  6.85E+00 0.00E+00 6.848E+00  4.890E-02  1.154E+01 2.30E-02 3.000
    p  1.83E-01  8.450E+00  8.450E+00  5.627E+01  5.15E+00 0.00E+00 5.154E+00  9.147E-02  8.556E+00 1.70E-02 3.007
    p  2.03E-02  1.036E+01  1.036E+01  4.603E+01  4.37E+00 0.00E+00 4.365E+00  1.319E-01  7.199E+00 1.43E-02 3.009
    p  0.00E+00  1.167E+01  1.167E+01  4.095E+01  3.96E+00 0.00E+00 3.961E+00  1.634E-01  6.511E+00 1.30E-02 3.009
  Avg  1.43E-01  5.181E+00  5.181E+00  1.286E+02  9.56E+00 0.00E+00 9.564E+00  4.375E-02  1.753E+01 3.49E-02 2.955
===================================================================================================================
ZEB = (zeff/beta)^2 (Barkas 1963); DPUF = absorbed dose per unit fluence (nGy-cm^2/particle); zf in units of Gy

TABLE 1. Percent (%) cluster yields by complexity, as classified using the scheme of Nikjoo et al. (IJRB 71, 
467-483 1997 and and Radiat. Res. 156, 577-583 2001).
===================================================================================================================
    68.798     BD    - one or more Bd (no Sb)
    28.581     SSB   - Sb (no auxilary damage)
     1.212     SSB+  - two Sb on the same strand
     0.155     2SSB  - two or more Sb on opposite strands separated by at least 10 bp
     1.082     DSB   - two Sb on opposite strands with a separation <= 10 bp
     0.151     DSB+  - DSB accompanied by one (or more) additional Sb within 10 bp separation
     0.021     DSB++ - more than one DSB whether within the 10 bp separation or further apart
     4.536     SSBc  - fraction of complex damage (SSB+ and 2SSB) among SSBs
    38.152     SSBcb - fraction of complex damage (SSB+ and 2SSB) among SSBs; base damage included
    13.139     DSBc  - fraction of complex damage (DSB+ and DSB++) among DSBs
    50.141     DSBcb - fraction of complex damage (DSB+ and DSB++) among DSBs; base damage included
===================================================================================================================

TABLE 2. Number of clusters per cell per Gy.  Cluster yields are for a representative cell containing an average
of 1.000 Gbp (giga basepair) of DNA.  Cluster induction is proportional to absorbed dose up to at least a
hundred or thousand Gy. The category "OTHER" includes all classes of individual and clustered DNA lesion, except
for SSB and DSB.  SEM = standard error of the mean.
===================================================================================================================
Number of --------- DSB ----------   --------- SSB ----------   -------- OTHER ---------   ----- ALL CLUSTERS -----
 lesions    Average        SEM         Average        SEM         Average        SEM         Average        SEM    
===================================================================================================================
   1          ---          ---       7.57892E+01  6.63511E-02   2.27285E+02  1.91647E-01   3.03074E+02  2.54165E-01
   2      2.16077E+00  6.01762E-03   2.72759E+01  2.57876E-02   3.78164E+01  3.22436E-02   6.72531E+01  5.11162E-02
   3      1.11065E+00  5.30292E-03   7.73288E+00  2.30647E-02   6.46812E+00  1.99211E-02   1.53117E+01  4.33714E-02
   4      4.07683E-01  3.39996E-03   2.06992E+00  1.27717E-02   1.13577E+00  7.55084E-03   3.61337E+00  2.12642E-02
   5      1.35917E-01  1.98508E-03   5.44750E-01  5.92543E-03   2.13983E-01  2.77087E-03   8.94650E-01  9.30120E-03
   6      4.34000E-02  1.06619E-03   1.47233E-01  2.63716E-03   4.32167E-02  1.08539E-03   2.33850E-01  3.94791E-03
   7      1.39833E-02  5.72210E-04   4.20167E-02  1.19953E-03   9.01667E-03  4.34550E-04   6.50167E-02  1.68690E-03
   8      5.05000E-03  3.17042E-04   1.22833E-02  5.37170E-04   2.33333E-03  2.09534E-04   1.96667E-02  7.47396E-04
   9      1.86667E-03  1.84660E-04   4.45000E-03  3.08178E-04   6.16667E-04  1.03906E-04   6.93333E-03  4.02338E-04
  10      5.83333E-04  9.84335E-05   1.38333E-03  1.53043E-04   5.00000E-05  2.88646E-05   2.01667E-03  1.88229E-04
  11      2.83333E-04  7.63275E-05   5.00000E-04  9.11546E-05   5.00000E-05  2.88646E-05   8.33333E-04  1.24449E-04
  12      1.00000E-04  4.08146E-05   2.00000E-04  5.77033E-05       ---          ---       3.00000E-04  7.06505E-05
  13      6.66667E-05  3.33283E-05   6.66667E-05  3.33283E-05   1.66667E-05  1.66667E-05   1.50000E-04  4.99800E-05
  14          ---          ---       1.66667E-05  1.66667E-05       ---          ---       1.66667E-05  1.66667E-05
  15          ---          ---           ---          ---           ---          ---           ---          ---
  16          ---          ---       1.66667E-05  1.66667E-05       ---          ---       1.66667E-05  1.66667E-05
  17          ---          ---           ---          ---           ---          ---           ---          ---
  18          ---          ---           ---          ---           ---          ---           ---          ---
  19          ---          ---           ---          ---           ---          ---           ---          ---
  20          ---          ---           ---          ---           ---          ---           ---          ---
  21          ---          ---           ---          ---           ---          ---           ---          ---
  22          ---          ---           ---          ---           ---          ---           ---          ---
  23          ---          ---           ---          ---           ---          ---           ---          ---
  24          ---          ---           ---          ---           ---          ---           ---          ---
  25          ---          ---           ---          ---           ---          ---           ---          ---
  26          ---          ---           ---          ---           ---          ---           ---          ---
  27          ---          ---           ---          ---           ---          ---           ---          ---
  28          ---          ---           ---          ---           ---          ---           ---          ---
  29          ---          ---           ---          ---           ---          ---           ---          ---
  30          ---          ---           ---          ---           ---          ---           ---          ---
  31          ---          ---           ---          ---           ---          ---           ---          ---
  32          ---          ---           ---          ---           ---          ---           ---          ---
  33          ---          ---           ---          ---           ---          ---           ---          ---
  34          ---          ---           ---          ---           ---          ---           ---          ---
  35          ---          ---           ---          ---           ---          ---           ---          ---
  36          ---          ---           ---          ---           ---          ---           ---          ---
  37          ---          ---           ---          ---           ---          ---           ---          ---
  38          ---          ---           ---          ---           ---          ---           ---          ---
  39          ---          ---           ---          ---           ---          ---           ---          ---
  40          ---          ---           ---          ---           ---          ---           ---          ---
  41          ---          ---           ---          ---           ---          ---           ---          ---
  42          ---          ---           ---          ---           ---          ---           ---          ---
  43          ---          ---           ---          ---           ---          ---           ---          ---
  44          ---          ---           ---          ---           ---          ---           ---          ---
  45          ---          ---           ---          ---           ---          ---           ---          ---
  46          ---          ---           ---          ---           ---          ---           ---          ---
  47          ---          ---           ---          ---           ---          ---           ---          ---
  48          ---          ---           ---          ---           ---          ---           ---          ---
  49          ---          ---           ---          ---           ---          ---           ---          ---
  50          ---          ---           ---          ---           ---          ---           ---          ---
 Total    3.88035E+00  1.18203E-02   1.13621E+02  1.86706E-02   2.72974E+02  1.39739E-01   3.90475E+02  1.36481E-01
-------------------------------------------------------------------------------------------------------------------

TABLE 3. Cluster composition (% Sb per cluster)
===================================================================================================================
Number of --------- DSB ----------   --------- SSB ----------   -------- OTHER ---------   ----- ALL CLUSTERS -----
 lesions    Average        SEM         Average        SEM         Average        SEM         Average        SEM    
===================================================================================================================
   1          ---          ---       1.66667E+01  0.00000E+00   0.00000E+00  0.00000E+00   4.16787E+00  1.07612E-03
   2      1.66667E+01  0.00000E+00   8.95420E+00  1.71307E-03   0.00000E+00  0.00000E+00   4.16670E+00  2.19405E-03
   3      1.20443E+01  9.19875E-03   6.51767E+00  3.35736E-03   0.00000E+00  0.00000E+00   4.16397E+00  4.29849E-03
   4      9.81624E+00  1.73737E-02   5.36664E+00  6.86498E-03   0.00000E+00  0.00000E+00   4.17855E+00  8.31142E-03
   5      8.53487E+00  2.82485E-02   4.70101E+00  1.44432E-02   0.00000E+00  0.00000E+00   4.17330E+00  1.83963E-02
   6      7.65213E+00  4.57173E-02   4.33514E+00  2.51619E-02   0.00000E+00  0.00000E+00   4.17445E+00  3.15305E-02
   7      7.17359E+00  7.94788E-02   4.05709E+00  4.22278E-02   0.00000E+00  0.00000E+00   4.17811E+00  5.28212E-02
   8      6.71761E+00  1.19122E-01   3.82739E+00  6.80759E-02   0.00000E+00  0.00000E+00   4.15971E+00  8.29848E-02
   9      6.76974E+00  1.93231E-01   3.61686E+00  1.12291E-01   0.00000E+00  0.00000E+00   4.15438E+00  1.35414E-01
  10      6.09524E+00  2.81244E-01   3.42480E+00  1.59726E-01   0.00000E+00  0.00000E+00   4.08120E+00  1.88546E-01
  11      6.11111E+00  4.08079E-01   3.68687E+00  3.30386E-01   0.00000E+00  0.00000E+00   4.23920E+00  3.23125E-01
  12      5.78704E+00  8.34618E-01   3.35648E+00  4.66892E-01       ---          ---       4.16667E+00  4.89439E-01
  13      5.76923E+00  3.70096E-01   4.48718E+00  8.27561E-01   0.00000E+00  0.00000E+00   4.55840E+00  7.12251E-01
  14          ---          ---       2.38095E+00  0.00000E+00       ---          ---       2.38095E+00  0.00000E+00
  15          ---          ---           ---          ---           ---          ---           ---          ---
  16          ---          ---       3.12500E+00  0.00000E+00       ---          ---       3.12500E+00  0.00000E+00
  17          ---          ---           ---          ---           ---          ---           ---          ---
  18          ---          ---           ---          ---           ---          ---           ---          ---
  19          ---          ---           ---          ---           ---          ---           ---          ---
  20          ---          ---           ---          ---           ---          ---           ---          ---
  21          ---          ---           ---          ---           ---          ---           ---          ---
  22          ---          ---           ---          ---           ---          ---           ---          ---
  23          ---          ---           ---          ---           ---          ---           ---          ---
  24          ---          ---           ---          ---           ---          ---           ---          ---
  25          ---          ---           ---          ---           ---          ---           ---          ---
  26          ---          ---           ---          ---           ---          ---           ---          ---
  27          ---          ---           ---          ---           ---          ---           ---          ---
  28          ---          ---           ---          ---           ---          ---           ---          ---
  29          ---          ---           ---          ---           ---          ---           ---          ---
  30          ---          ---           ---          ---           ---          ---           ---          ---
  31          ---          ---           ---          ---           ---          ---           ---          ---
  32          ---          ---           ---          ---           ---          ---           ---          ---
  33          ---          ---           ---          ---           ---          ---           ---          ---
  34          ---          ---           ---          ---           ---          ---           ---          ---
  35          ---          ---           ---          ---           ---          ---           ---          ---
  36          ---          ---           ---          ---           ---          ---           ---          ---
  37          ---          ---           ---          ---           ---          ---           ---          ---
  38          ---          ---           ---          ---           ---          ---           ---          ---
  39          ---          ---           ---          ---           ---          ---           ---          ---
  40          ---          ---           ---          ---           ---          ---           ---          ---
  41          ---          ---           ---          ---           ---          ---           ---          ---
  42          ---          ---           ---          ---           ---          ---           ---          ---
  43          ---          ---           ---          ---           ---          ---           ---          ---
  44          ---          ---           ---          ---           ---          ---           ---          ---
  45          ---          ---           ---          ---           ---          ---           ---          ---
  46          ---          ---           ---          ---           ---          ---           ---          ---
  47          ---          ---           ---          ---           ---          ---           ---          ---
  48          ---          ---           ---          ---           ---          ---           ---          ---
  49          ---          ---           ---          ---           ---          ---           ---          ---
  50          ---          ---           ---          ---           ---          ---           ---          ---
Average   1.42846E+01  8.15482E-03   1.38360E+01  5.36263E-03   0.00000E+00  0.00000E+00   4.16753E+00  4.78238E-04
-------------------------------------------------------------------------------------------------------------------
NOTES: (% Sb) is the percentage of lesions that are strand breaks.
The number of Sb is ((% Sb)/100)*(# lesions). The number of Bd is (1-(% Sb)/100)*(# lesions).

TABLE 4. Cluster Length (in base pair)
===================================================================================================================
Number of --------- DSB ----------   --------- SSB ----------   -------- OTHER ---------   ----- ALL CLUSTERS -----
 lesions    Average        SEM         Average        SEM         Average        SEM         Average        SEM    
===================================================================================================================
   1          ---          ---       1.66667E-01  0.00000E+00   1.66667E-01  0.00000E+00   1.66667E-01  0.00000E+00
   2      9.20892E-01  1.34440E-03   9.45536E-01  3.53915E-04   9.44251E-01  3.02876E-04   9.44042E-01  2.31950E-04
   3      1.61872E+00  2.75515E-03   1.73791E+00  9.60842E-04   1.72446E+00  1.05464E-03   1.72364E+00  6.85901E-04
   4      2.36420E+00  5.98358E-03   2.53180E+00  2.50087E-03   2.50331E+00  3.53011E-03   2.50355E+00  1.84140E-03
   5      3.12056E+00  1.13318E-02   3.31092E+00  6.34605E-03   3.27593E+00  9.27606E-03   3.27379E+00  5.00729E-03
   6      3.86985E+00  2.11560E-02   4.11229E+00  1.25729E-02   4.04157E+00  2.14257E-02   4.06989E+00  1.07527E-02
   7      4.60414E+00  4.14312E-02   4.88736E+00  2.41073E-02   4.81882E+00  4.80189E-02   4.83717E+00  2.08036E-02
   8      5.45631E+00  6.69549E-02   5.56879E+00  4.53930E-02   5.41474E+00  9.36315E-02   5.53942E+00  3.67848E-02
   9      6.25000E+00  1.28246E-01   6.40681E+00  7.83268E-02   6.48380E+00  2.09450E-01   6.39655E+00  6.54797E-02
  10      6.84286E+00  2.30894E-01   7.07114E+00  1.43532E-01   6.83333E+00  3.33333E-01   6.99145E+00  1.20921E-01
  11      7.35556E+00  2.61060E-01   7.57778E+00  3.02262E-01   7.66667E+00  6.66667E-01   7.51773E+00  2.11572E-01
  12      8.91667E+00  8.49564E-01   8.81944E+00  3.66677E-01       ---          ---       8.85185E+00  3.59003E-01
  13      8.12500E+00  6.91801E-01   9.95833E+00  5.58499E-01   1.01667E+01  0.00000E+00   9.16667E+00  4.90653E-01
  14          ---          ---       5.83333E+00  0.00000E+00       ---          ---       5.83333E+00  0.00000E+00
  15          ---          ---           ---          ---           ---          ---           ---          ---
  16          ---          ---       1.25000E+01  0.00000E+00       ---          ---       1.25000E+01  0.00000E+00
  17          ---          ---           ---          ---           ---          ---           ---          ---
  18          ---          ---           ---          ---           ---          ---           ---          ---
  19          ---          ---           ---          ---           ---          ---           ---          ---
  20          ---          ---           ---          ---           ---          ---           ---          ---
  21          ---          ---           ---          ---           ---          ---           ---          ---
  22          ---          ---           ---          ---           ---          ---           ---          ---
  23          ---          ---           ---          ---           ---          ---           ---          ---
  24          ---          ---           ---          ---           ---          ---           ---          ---
  25          ---          ---           ---          ---           ---          ---           ---          ---
  26          ---          ---           ---          ---           ---          ---           ---          ---
  27          ---          ---           ---          ---           ---          ---           ---          ---
  28          ---          ---           ---          ---           ---          ---           ---          ---
  29          ---          ---           ---          ---           ---          ---           ---          ---
  30          ---          ---           ---          ---           ---          ---           ---          ---
  31          ---          ---           ---          ---           ---          ---           ---          ---
  32          ---          ---           ---          ---           ---          ---           ---          ---
  33          ---          ---           ---          ---           ---          ---           ---          ---
  34          ---          ---           ---          ---           ---          ---           ---          ---
  35          ---          ---           ---          ---           ---          ---           ---          ---
  36          ---          ---           ---          ---           ---          ---           ---          ---
  37          ---          ---           ---          ---           ---          ---           ---          ---
  38          ---          ---           ---          ---           ---          ---           ---          ---
  39          ---          ---           ---          ---           ---          ---           ---          ---
  40          ---          ---           ---          ---           ---          ---           ---          ---
  41          ---          ---           ---          ---           ---          ---           ---          ---
  42          ---          ---           ---          ---           ---          ---           ---          ---
  43          ---          ---           ---          ---           ---          ---           ---          ---
  44          ---          ---           ---          ---           ---          ---           ---          ---
  45          ---          ---           ---          ---           ---          ---           ---          ---
  46          ---          ---           ---          ---           ---          ---           ---          ---
  47          ---          ---           ---          ---           ---          ---           ---          ---
  48          ---          ---           ---          ---           ---          ---           ---          ---
  49          ---          ---           ---          ---           ---          ---           ---          ---
  50          ---          ---           ---          ---           ---          ---           ---          ---
Average   1.37827E+00  2.13435E-03   5.26157E-01  8.99507E-04   3.25893E-01  3.73405E-04   3.95474E-01  5.92223E-04
-------------------------------------------------------------------------------------------------------------------

TABLE 5. NUMBER OF LESIONS DIVIDED BY TWICE THE CLUSTER LENGTH (lesions per nucleotide)
===================================================================================================================
Number of --------- DSB ----------   --------- SSB ----------   -------- OTHER ---------   ----- ALL CLUSTERS -----
 lesions    Average        SEM         Average        SEM         Average        SEM         Average        SEM    
===================================================================================================================
   1          ---          ---       8.33333E-02  0.00000E+00   8.33333E-02  0.00000E+00   8.33333E-02  0.00000E+00
   2      4.47640E-02  1.06879E-04   4.08163E-02  2.37452E-05   4.10712E-02  2.07792E-05   4.10861E-02  1.58281E-05
   3      3.13853E-02  7.74413E-05   2.87930E-02  2.42659E-05   2.90904E-02  2.70778E-05   2.91055E-02  1.74738E-05
   4      2.68760E-02  9.08512E-05   2.46979E-02  3.44126E-05   2.50564E-02  4.82824E-05   2.50585E-02  2.56742E-05
   5      2.45720E-02  1.13698E-04   2.28542E-02  5.59031E-05   2.31302E-02  8.20772E-05   2.31741E-02  4.58214E-05
   6      2.32856E-02  1.56870E-04   2.16059E-02  7.83829E-05   2.21773E-02  1.49081E-04   2.19244E-02  6.98940E-05
   7      2.26318E-02  2.40999E-04   2.10187E-02  1.23378E-04   2.13276E-02  2.41105E-04   2.12994E-02  1.07691E-04
   8      2.13699E-02  3.01434E-04   2.09600E-02  2.00917E-04   2.15331E-02  4.54977E-04   2.10729E-02  1.65954E-04
   9      2.10475E-02  4.87490E-04   2.03270E-02  2.78105E-04   2.01739E-02  7.87461E-04   2.04298E-02  2.38268E-04
  10      2.11956E-02  8.20634E-04   2.03208E-02  4.20894E-04   2.04179E-02  9.49668E-04   2.06106E-02  3.81249E-04
  11      2.12628E-02  7.39222E-04   2.11671E-02  8.91793E-04   2.02087E-02  1.61670E-03   2.11426E-02  6.17103E-04
  12      1.97989E-02  2.35980E-03   1.92407E-02  7.54949E-04       ---          ---       1.94267E-02  8.92122E-04
  13      2.26895E-02  1.84669E-03   1.82951E-02  9.78301E-04   1.77596E-02  0.00000E+00   2.01887E-02  1.16469E-03
  14          ---          ---       3.33333E-02  0.00000E+00       ---          ---       3.33333E-02  0.00000E+00
  15          ---          ---           ---          ---           ---          ---           ---          ---
  16          ---          ---       1.77778E-02  0.00000E+00       ---          ---       1.77778E-02  0.00000E+00
  17          ---          ---           ---          ---           ---          ---           ---          ---
  18          ---          ---           ---          ---           ---          ---           ---          ---
  19          ---          ---           ---          ---           ---          ---           ---          ---
  20          ---          ---           ---          ---           ---          ---           ---          ---
  21          ---          ---           ---          ---           ---          ---           ---          ---
  22          ---          ---           ---          ---           ---          ---           ---          ---
  23          ---          ---           ---          ---           ---          ---           ---          ---
  24          ---          ---           ---          ---           ---          ---           ---          ---
  25          ---          ---           ---          ---           ---          ---           ---          ---
  26          ---          ---           ---          ---           ---          ---           ---          ---
  27          ---          ---           ---          ---           ---          ---           ---          ---
  28          ---          ---           ---          ---           ---          ---           ---          ---
  29          ---          ---           ---          ---           ---          ---           ---          ---
  30          ---          ---           ---          ---           ---          ---           ---          ---
  31          ---          ---           ---          ---           ---          ---           ---          ---
  32          ---          ---           ---          ---           ---          ---           ---          ---
  33          ---          ---           ---          ---           ---          ---           ---          ---
  34          ---          ---           ---          ---           ---          ---           ---          ---
  35          ---          ---           ---          ---           ---          ---           ---          ---
  36          ---          ---           ---          ---           ---          ---           ---          ---
  37          ---          ---           ---          ---           ---          ---           ---          ---
  38          ---          ---           ---          ---           ---          ---           ---          ---
  39          ---          ---           ---          ---           ---          ---           ---          ---
  40          ---          ---           ---          ---           ---          ---           ---          ---
  41          ---          ---           ---          ---           ---          ---           ---          ---
  42          ---          ---           ---          ---           ---          ---           ---          ---
  43          ---          ---           ---          ---           ---          ---           ---          ---
  44          ---          ---           ---          ---           ---          ---           ---          ---
  45          ---          ---           ---          ---           ---          ---           ---          ---
  46          ---          ---           ---          ---           ---          ---           ---          ---
  47          ---          ---           ---          ---           ---          ---           ---          ---
  48          ---          ---           ---          ---           ---          ---           ---          ---
  49          ---          ---           ---          ---           ---          ---           ---          ---
  50          ---          ---           ---          ---           ---          ---           ---          ---
Average   3.82044E-02  6.68997E-05   6.79462E-02  2.74802E-05   7.58278E-02  1.44642E-05   7.31448E-02  1.96665E-05
-------------------------------------------------------------------------------------------------------------------

TABLE 6. Number of clusters per cell per Gy per track.  Cluster yields are for a representative cell containing
an average of 1.000 Gbp (giga basepair) of DNA.  Cluster induction is proportional to absorbed dose up to at least
a hundred or thousand Gy. The category "OTHER" includes all classes of individual and clustered DNA lesion, except
for SSB and DSB.  SEM = standard error of the mean.
===================================================================================================================
Number of --------- DSB ----------   --------- SSB ----------   -------- OTHER ---------   ----- ALL CLUSTERS -----
 lesions    Average        SEM         Average        SEM         Average        SEM         Average        SEM    
===================================================================================================================
   1          ---          ---       2.47457E+00  1.41334E-02   7.42052E+00  4.22699E-02   9.89509E+00  5.63690E-02
   2      7.89877E-02  7.78017E-04   9.96931E-01  9.26022E-03   1.38192E+00  1.28034E-02   2.45784E+00  2.27483E-02
   3      4.72067E-02  7.07599E-04   3.25121E-01  4.50424E-03   2.72557E-01  3.80153E-03   6.44885E-01  8.92863E-03
   4      2.02615E-02  4.20734E-04   1.03195E-01  1.99870E-03   5.66654E-02  1.11541E-03   1.80122E-01  3.46628E-03
   5      8.29824E-03  2.36357E-04   3.28077E-02  8.36130E-04   1.29078E-02  3.49732E-04   5.40138E-02  1.36232E-03
   6      3.24559E-03  1.23757E-04   1.07387E-02  3.47637E-04   3.24838E-03  1.27010E-04   1.72327E-02  5.42310E-04
   7      1.22300E-03  6.68132E-05   3.69049E-03  1.52646E-04   7.93237E-04  4.95357E-05   5.70673E-03  2.22241E-04
   8      4.93519E-04  3.68237E-05   1.24229E-03  6.64308E-05   2.42956E-04  2.50791E-05   1.97877E-03  9.52411E-05
   9      2.19243E-04  2.34513E-05   5.13420E-04  3.95251E-05   6.88298E-05  1.27329E-05   8.01493E-04  5.22993E-05
  10      6.52417E-05  1.20096E-05   1.73543E-04  2.01545E-05   7.10390E-06  4.10103E-06   2.45888E-04  2.44601E-05
  11      3.63660E-05  1.03351E-05   5.75393E-05  1.11624E-05   7.10390E-06  4.10103E-06   1.01009E-04  1.60902E-05
  12      1.42078E-05  5.79886E-06   2.35765E-05  7.23413E-06       ---          ---       3.77843E-05  9.26782E-06
  13      9.47187E-06  4.73523E-06   9.47187E-06  4.73523E-06   9.41032E-07  0.00000E+00   1.98848E-05  6.76082E-06
  14          ---          ---       2.36797E-06  0.00000E+00       ---          ---       2.36797E-06  0.00000E+00
  15          ---          ---           ---          ---           ---          ---           ---          ---
  16          ---          ---       2.36797E-06  0.00000E+00       ---          ---       2.36797E-06  0.00000E+00
  17          ---          ---           ---          ---           ---          ---           ---          ---
  18          ---          ---           ---          ---           ---          ---           ---          ---
  19          ---          ---           ---          ---           ---          ---           ---          ---
  20          ---          ---           ---          ---           ---          ---           ---          ---
  21          ---          ---           ---          ---           ---          ---           ---          ---
  22          ---          ---           ---          ---           ---          ---           ---          ---
  23          ---          ---           ---          ---           ---          ---           ---          ---
  24          ---          ---           ---          ---           ---          ---           ---          ---
  25          ---          ---           ---          ---           ---          ---           ---          ---
  26          ---          ---           ---          ---           ---          ---           ---          ---
  27          ---          ---           ---          ---           ---          ---           ---          ---
  28          ---          ---           ---          ---           ---          ---           ---          ---
  29          ---          ---           ---          ---           ---          ---           ---          ---
  30          ---          ---           ---          ---           ---          ---           ---          ---
  31          ---          ---           ---          ---           ---          ---           ---          ---
  32          ---          ---           ---          ---           ---          ---           ---          ---
  33          ---          ---           ---          ---           ---          ---           ---          ---
  34          ---          ---           ---          ---           ---          ---           ---          ---
  35          ---          ---           ---          ---           ---          ---           ---          ---
  36          ---          ---           ---          ---           ---          ---           ---          ---
  37          ---          ---           ---          ---           ---          ---           ---          ---
  38          ---          ---           ---          ---           ---          ---           ---          ---
  39          ---          ---           ---          ---           ---          ---           ---          ---
  40          ---          ---           ---          ---           ---          ---           ---          ---
  41          ---          ---           ---          ---           ---          ---           ---          ---
  42          ---          ---           ---          ---           ---          ---           ---          ---
  43          ---          ---           ---          ---           ---          ---           ---          ---
  44          ---          ---           ---          ---           ---          ---           ---          ---
  45          ---          ---           ---          ---           ---          ---           ---          ---
  46          ---          ---           ---          ---           ---          ---           ---          ---
  47          ---          ---           ---          ---           ---          ---           ---          ---
  48          ---          ---           ---          ---           ---          ---           ---          ---
  49          ---          ---           ---          ---           ---          ---           ---          ---
  50          ---          ---           ---          ---           ---          ---           ---          ---
 Total    1.60061E-01  2.18434E-03   3.94908E+00  3.07612E-02   9.14894E+00  5.99553E-02   1.32581E+01  9.27412E-02
-------------------------------------------------------------------------------------------------------------------
