# Supplementary material for: A computational method to estimate the relative biological effectiveness and tumor control probability for low-LET proton irradiations
Source: PLoS One. 2026 Mar 20;21(3):e0341352. doi: 10.1371/journal.pone.0341352 (PMC13004361; doi:10.1371/journal.pone.0341352)
Supplement: S1 File — These files include the DSB yields simulated by MCDS and the proton spectra used at different LET positions. Available at: https://nfuedu-my.sharepoint.com/personal/ccchan_nfu_edu_tw/_layouts/15/onedrive.aspx?id=%2Fpersonal%2Fccchan%5Fnfu%5Fedu%5Ftw%2FDocuments%2Fplos%20one&ga=1. (ZIP) [file pone.0341352.s001.zip › MCDS/proton/P4/0.005.out]

===============================
MCDS Version 3.00B  15-JUL-2011
===============================
      1.149     running time (min)
 1.0000E+00     DNA content (Gbp)
 8.0000E+00     Dia. of cell nucleus (um)
      10000     number of cells (nocs)
  987654321     random number seed


MXRF TABLE: Particle types and properties of the (input) mixed radiation field. The hypoxia reduction factor (HRF)
for DSB induction is estimated as [1/(1-pcr)]^2, where pcr = the probability a lesion undergoes chemical repair
for the specified (input) oxygen concentration compared to fully aerobic (100% O2) conditions.  The frequency-mean
specific energy (zf) is for a spherical target representative of the cell nucleus. Radiative losses by the primary
charged particle are assumed non-local and do not not contribute to specific energy or the dose per unit fluence
(DPUF).  The reported stopping power is at the point of entry into the cell nucleus (pO2 = 0.005%).
===================================================================================================================
        Normed   -- Kinetic Energy --               Stopping Power (keV/um)      CSDA       Dosimetry (Gy)    HRF
  Ion     wt       (MeV)     (MeV/A)      zeb     Coll+Nuc  Radiat    Total    Range (cm)   DPUF       zf     DSB
===================================================================================================================
    p  4.88E-02  8.300E-01  8.300E-01  5.601E+02  3.06E+01 0.00E+00 3.064E+01  1.814E-03  7.142E+01 1.42E-01 2.405
    p  1.38E-01  2.140E+00  2.140E+00  2.199E+02  1.54E+01 0.00E+00 1.535E+01  8.265E-03  2.838E+01 5.65E-02 2.886
    p  2.52E-01  3.810E+00  3.810E+00  1.239E+02  9.78E+00 0.00E+00 9.784E+00  2.229E-02  1.697E+01 3.38E-02 2.959
    p  3.58E-01  5.950E+00  5.950E+00  7.960E+01  6.85E+00 0.00E+00 6.848E+00  4.890E-02  1.154E+01 2.30E-02 2.978
    p  1.83E-01  8.450E+00  8.450E+00  5.627E+01  5.15E+00 0.00E+00 5.154E+00  9.147E-02  8.556E+00 1.70E-02 2.984
    p  2.03E-02  1.036E+01  1.036E+01  4.603E+01  4.37E+00 0.00E+00 4.365E+00  1.319E-01  7.199E+00 1.43E-02 2.986
    p  0.00E+00  1.167E+01  1.167E+01  4.095E+01  3.96E+00 0.00E+00 3.961E+00  1.634E-01  6.511E+00 1.30E-02 2.987
  Avg  1.43E-01  5.181E+00  5.181E+00  1.286E+02  9.56E+00 0.00E+00 9.564E+00  4.375E-02  1.753E+01 3.49E-02 2.934
===================================================================================================================
ZEB = (zeff/beta)^2 (Barkas 1963); DPUF = absorbed dose per unit fluence (nGy-cm^2/particle); zf in units of Gy

TABLE 1. Percent (%) cluster yields by complexity, as classified using the scheme of Nikjoo et al. (IJRB 71, 
467-483 1997 and and Radiat. Res. 156, 577-583 2001).
===================================================================================================================
    68.791     BD    - one or more Bd (no Sb)
    28.567     SSB   - Sb (no auxilary damage)
     1.224     SSB+  - two Sb on the same strand
     0.156     2SSB  - two or more Sb on opposite strands separated by at least 10 bp
     1.087     DSB   - two Sb on opposite strands with a separation <= 10 bp
     0.153     DSB+  - DSB accompanied by one (or more) additional Sb within 10 bp separation
     0.021     DSB++ - more than one DSB whether within the 10 bp separation or further apart
     4.576     SSBc  - fraction of complex damage (SSB+ and 2SSB) among SSBs
    38.264     SSBcb - fraction of complex damage (SSB+ and 2SSB) among SSBs; base damage included
    13.232     DSBc  - fraction of complex damage (DSB+ and DSB++) among DSBs
    50.107     DSBcb - fraction of complex damage (DSB+ and DSB++) among DSBs; base damage included
===================================================================================================================

TABLE 2. Number of clusters per cell per Gy.  Cluster yields are for a representative cell containing an average
of 1.000 Gbp (giga basepair) of DNA.  Cluster induction is proportional to absorbed dose up to at least a
hundred or thousand Gy. The category "OTHER" includes all classes of individual and clustered DNA lesion, except
for SSB and DSB.  SEM = standard error of the mean.
===================================================================================================================
Number of --------- DSB ----------   --------- SSB ----------   -------- OTHER ---------   ----- ALL CLUSTERS -----
 lesions    Average        SEM         Average        SEM         Average        SEM         Average        SEM    
===================================================================================================================
   1          ---          ---       7.58869E+01  6.69231E-02   2.27732E+02  1.92800E-01   3.03619E+02  2.55821E-01
   2      2.18093E+00  5.95818E-03   2.73870E+01  2.59223E-02   3.80040E+01  3.22483E-02   6.75719E+01  5.11649E-02
   3      1.11523E+00  5.20762E-03   7.80960E+00  2.33598E-02   6.51413E+00  2.00417E-02   1.54390E+01  4.37196E-02
   4      4.12433E-01  3.50872E-03   2.08515E+00  1.27017E-02   1.16122E+00  7.75947E-03   3.65880E+00  2.14662E-02
   5      1.37700E-01  1.98406E-03   5.49017E-01  5.93859E-03   2.16867E-01  2.79879E-03   9.03583E-01  9.29237E-03
   6      4.43333E-02  1.07740E-03   1.49933E-01  2.65799E-03   4.22833E-02  1.00412E-03   2.36550E-01  3.91728E-03
   7      1.53333E-02  5.91957E-04   4.32167E-02  1.20198E-03   9.05000E-03  4.24781E-04   6.76000E-02  1.71723E-03
   8      4.93333E-03  3.10588E-04   1.26833E-02  5.80998E-04   2.18333E-03  1.95290E-04   1.98000E-02  7.76223E-04
   9      1.95000E-03  1.94111E-04   3.83333E-03  2.78257E-04   6.00000E-04  1.02570E-04   6.38333E-03  3.86719E-04
  10      6.00000E-04  1.02570E-04   1.48333E-03  1.63484E-04   1.33333E-04  4.71239E-05   2.21667E-03  2.06321E-04
  11      2.50000E-04  6.45045E-05   4.16667E-04  8.96605E-05   8.33333E-05  3.72603E-05   7.50000E-04  1.16431E-04
  12      6.66667E-05  3.33283E-05   1.16667E-04  4.99889E-05   1.66667E-05  1.66667E-05   2.00000E-04  6.23320E-05
  13      1.66667E-05  1.66667E-05   1.00000E-04  4.08146E-05       ---          ---       1.16667E-04  4.40826E-05
  14      1.66667E-05  1.66667E-05   1.66667E-05  1.66667E-05       ---          ---       3.33333E-05  2.35690E-05
  15          ---          ---       1.66667E-05  1.66667E-05       ---          ---       1.66667E-05  1.66667E-05
  16      1.66667E-05  1.66667E-05   3.33333E-05  2.35690E-05       ---          ---       5.00000E-05  2.88646E-05
  17          ---          ---           ---          ---           ---          ---           ---          ---
  18          ---          ---           ---          ---           ---          ---           ---          ---
  19          ---          ---           ---          ---           ---          ---           ---          ---
  20          ---          ---           ---          ---           ---          ---           ---          ---
  21          ---          ---           ---          ---           ---          ---           ---          ---
  22          ---          ---           ---          ---           ---          ---           ---          ---
  23          ---          ---           ---          ---           ---          ---           ---          ---
  24          ---          ---           ---          ---           ---          ---           ---          ---
  25          ---          ---           ---          ---           ---          ---           ---          ---
  26          ---          ---           ---          ---           ---          ---           ---          ---
  27          ---          ---           ---          ---           ---          ---           ---          ---
  28          ---          ---           ---          ---           ---          ---           ---          ---
  29          ---          ---           ---          ---           ---          ---           ---          ---
  30          ---          ---           ---          ---           ---          ---           ---          ---
  31          ---          ---           ---          ---           ---          ---           ---          ---
  32          ---          ---           ---          ---           ---          ---           ---          ---
  33          ---          ---           ---          ---           ---          ---           ---          ---
  34          ---          ---           ---          ---           ---          ---           ---          ---
  35          ---          ---           ---          ---           ---          ---           ---          ---
  36          ---          ---           ---          ---           ---          ---           ---          ---
  37          ---          ---           ---          ---           ---          ---           ---          ---
  38          ---          ---           ---          ---           ---          ---           ---          ---
  39          ---          ---           ---          ---           ---          ---           ---          ---
  40          ---          ---           ---          ---           ---          ---           ---          ---
  41          ---          ---           ---          ---           ---          ---           ---          ---
  42          ---          ---           ---          ---           ---          ---           ---          ---
  43          ---          ---           ---          ---           ---          ---           ---          ---
  44          ---          ---           ---          ---           ---          ---           ---          ---
  45          ---          ---           ---          ---           ---          ---           ---          ---
  46          ---          ---           ---          ---           ---          ---           ---          ---
  47          ---          ---           ---          ---           ---          ---           ---          ---
  48          ---          ---           ---          ---           ---          ---           ---          ---
  49          ---          ---           ---          ---           ---          ---           ---          ---
  50          ---          ---           ---          ---           ---          ---           ---          ---
 Total    3.91382E+00  1.18621E-02   1.13929E+02  1.87814E-02   2.73683E+02  1.40764E-01   3.91526E+02  1.37671E-01
-------------------------------------------------------------------------------------------------------------------

TABLE 3. Cluster composition (% Sb per cluster)
===================================================================================================================
Number of --------- DSB ----------   --------- SSB ----------   -------- OTHER ---------   ----- ALL CLUSTERS -----
 lesions    Average        SEM         Average        SEM         Average        SEM         Average        SEM    
===================================================================================================================
   1          ---          ---       1.66667E+01  0.00000E+00   0.00000E+00  0.00000E+00   4.16566E+00  1.09291E-03
   2      1.66667E+01  0.00000E+00   8.95692E+00  1.70368E-03   0.00000E+00  0.00000E+00   4.16790E+00  2.19031E-03
   3      1.20311E+01  8.99219E-03   6.52177E+00  3.33740E-03   0.00000E+00  0.00000E+00   4.16740E+00  4.26750E-03
   4      9.84079E+00  1.72889E-02   5.37176E+00  6.82103E-03   0.00000E+00  0.00000E+00   4.17379E+00  8.46867E-03
   5      8.53679E+00  2.80904E-02   4.69704E+00  1.44840E-02   0.00000E+00  0.00000E+00   4.15824E+00  1.81156E-02
   6      7.70993E+00  4.47305E-02   4.31493E+00  2.48480E-02   0.00000E+00  0.00000E+00   4.18260E+00  3.21119E-02
   7      7.18517E+00  7.49046E-02   4.05666E+00  4.07646E-02   0.00000E+00  0.00000E+00   4.21656E+00  5.09488E-02
   8      6.63754E+00  1.15609E-01   3.81206E+00  6.60526E-02   0.00000E+00  0.00000E+00   4.06544E+00  8.02829E-02
   9      6.23571E+00  1.85571E-01   3.59931E+00  1.21274E-01   0.00000E+00  0.00000E+00   4.03964E+00  1.34666E-01
  10      6.85714E+00  3.79022E-01   3.56863E+00  1.79486E-01   0.00000E+00  0.00000E+00   4.27596E+00  2.26433E-01
  11      6.06061E+00  5.72673E-01   3.52437E+00  2.99751E-01   0.00000E+00  0.00000E+00   3.99930E+00  3.81776E-01
  12      6.25000E+00  8.96524E-01   3.12500E+00  6.14626E-01   0.00000E+00  0.00000E+00   3.97727E+00  7.49643E-01
  13      5.12820E+00  0.00000E+00   3.41880E+00  8.54701E-01       ---          ---       3.66300E+00  7.62515E-01
  14      7.14286E+00  0.00000E+00   3.57143E+00  0.00000E+00       ---          ---       5.35714E+00  1.78571E+00
  15          ---          ---       4.44444E+00  0.00000E+00       ---          ---       4.44444E+00  0.00000E+00
  16      4.16667E+00  0.00000E+00   3.64583E+00  5.20833E-01       ---          ---       3.81944E+00  3.47222E-01
  17          ---          ---           ---          ---           ---          ---           ---          ---
  18          ---          ---           ---          ---           ---          ---           ---          ---
  19          ---          ---           ---          ---           ---          ---           ---          ---
  20          ---          ---           ---          ---           ---          ---           ---          ---
  21          ---          ---           ---          ---           ---          ---           ---          ---
  22          ---          ---           ---          ---           ---          ---           ---          ---
  23          ---          ---           ---          ---           ---          ---           ---          ---
  24          ---          ---           ---          ---           ---          ---           ---          ---
  25          ---          ---           ---          ---           ---          ---           ---          ---
  26          ---          ---           ---          ---           ---          ---           ---          ---
  27          ---          ---           ---          ---           ---          ---           ---          ---
  28          ---          ---           ---          ---           ---          ---           ---          ---
  29          ---          ---           ---          ---           ---          ---           ---          ---
  30          ---          ---           ---          ---           ---          ---           ---          ---
  31          ---          ---           ---          ---           ---          ---           ---          ---
  32          ---          ---           ---          ---           ---          ---           ---          ---
  33          ---          ---           ---          ---           ---          ---           ---          ---
  34          ---          ---           ---          ---           ---          ---           ---          ---
  35          ---          ---           ---          ---           ---          ---           ---          ---
  36          ---          ---           ---          ---           ---          ---           ---          ---
  37          ---          ---           ---          ---           ---          ---           ---          ---
  38          ---          ---           ---          ---           ---          ---           ---          ---
  39          ---          ---           ---          ---           ---          ---           ---          ---
  40          ---          ---           ---          ---           ---          ---           ---          ---
  41          ---          ---           ---          ---           ---          ---           ---          ---
  42          ---          ---           ---          ---           ---          ---           ---          ---
  43          ---          ---           ---          ---           ---          ---           ---          ---
  44          ---          ---           ---          ---           ---          ---           ---          ---
  45          ---          ---           ---          ---           ---          ---           ---          ---
  46          ---          ---           ---          ---           ---          ---           ---          ---
  47          ---          ---           ---          ---           ---          ---           ---          ---
  48          ---          ---           ---          ---           ---          ---           ---          ---
  49          ---          ---           ---          ---           ---          ---           ---          ---
  50          ---          ---           ---          ---           ---          ---           ---          ---
Average   1.42881E+01  8.12788E-03   1.38279E+01  5.38221E-03   0.00000E+00  0.00000E+00   4.16614E+00  4.84362E-04
-------------------------------------------------------------------------------------------------------------------
NOTES: (% Sb) is the percentage of lesions that are strand breaks.
The number of Sb is ((% Sb)/100)*(# lesions). The number of Bd is (1-(% Sb)/100)*(# lesions).

TABLE 4. Cluster Length (in base pair)
===================================================================================================================
Number of --------- DSB ----------   --------- SSB ----------   -------- OTHER ---------   ----- ALL CLUSTERS -----
 lesions    Average        SEM         Average        SEM         Average        SEM         Average        SEM    
===================================================================================================================
   1          ---          ---       1.66667E-01  0.00000E+00   1.66667E-01  0.00000E+00   1.66667E-01  0.00000E+00
   2      9.21179E-01  1.30557E-03   9.46058E-01  3.57035E-04   9.44124E-01  3.04398E-04   9.44149E-01  2.34357E-04
   3      1.62595E+00  2.70884E-03   1.73808E+00  9.57757E-04   1.72331E+00  1.05171E-03   1.72362E+00  6.84944E-04
   4      2.35964E+00  5.94708E-03   2.53026E+00  2.43861E-03   2.50182E+00  3.50027E-03   2.50312E+00  1.79987E-03
   5      3.12161E+00  1.11829E-02   3.31973E+00  6.36870E-03   3.27559E+00  9.27604E-03   3.28167E+00  4.99196E-03
   6      3.89627E+00  2.14263E-02   4.10158E+00  1.27318E-02   4.03755E+00  2.13065E-02   4.07122E+00  1.08059E-02
   7      4.63223E+00  4.05084E-02   4.85298E+00  2.38508E-02   4.79299E+00  4.87480E-02   4.81466E+00  2.07794E-02
   8      5.27736E+00  7.17572E-02   5.59219E+00  4.57801E-02   5.65682E+00  1.14798E-01   5.52947E+00  3.85388E-02
   9      6.01157E+00  1.19565E-01   6.32162E+00  8.49125E-02   5.97857E+00  2.36428E-01   6.23397E+00  6.94975E-02
  10      7.03571E+00  2.13221E-01   7.21863E+00  1.36788E-01   7.25000E+00  4.89979E-01   7.15984E+00  1.13717E-01
  11      8.12222E+00  3.65679E-01   8.09420E+00  3.51228E-01   8.06667E+00  4.61278E-01   8.10078E+00  2.29076E-01
  12      8.70833E+00  9.82191E-01   8.94444E+00  5.24699E-01   9.16667E+00  0.00000E+00   8.87879E+00  4.27047E-01
  13      9.00000E+00  0.00000E+00   9.61111E+00  4.44444E-01       ---          ---       9.52381E+00  3.85636E-01
  14      7.50000E+00  0.00000E+00   9.16667E+00  0.00000E+00       ---          ---       8.33333E+00  8.33333E-01
  15          ---          ---       1.08333E+01  0.00000E+00       ---          ---       1.08333E+01  0.00000E+00
  16      1.16667E+01  0.00000E+00   1.29167E+01  5.83333E-01       ---          ---       1.25000E+01  5.35758E-01
  17          ---          ---           ---          ---           ---          ---           ---          ---
  18          ---          ---           ---          ---           ---          ---           ---          ---
  19          ---          ---           ---          ---           ---          ---           ---          ---
  20          ---          ---           ---          ---           ---          ---           ---          ---
  21          ---          ---           ---          ---           ---          ---           ---          ---
  22          ---          ---           ---          ---           ---          ---           ---          ---
  23          ---          ---           ---          ---           ---          ---           ---          ---
  24          ---          ---           ---          ---           ---          ---           ---          ---
  25          ---          ---           ---          ---           ---          ---           ---          ---
  26          ---          ---           ---          ---           ---          ---           ---          ---
  27          ---          ---           ---          ---           ---          ---           ---          ---
  28          ---          ---           ---          ---           ---          ---           ---          ---
  29          ---          ---           ---          ---           ---          ---           ---          ---
  30          ---          ---           ---          ---           ---          ---           ---          ---
  31          ---          ---           ---          ---           ---          ---           ---          ---
  32          ---          ---           ---          ---           ---          ---           ---          ---
  33          ---          ---           ---          ---           ---          ---           ---          ---
  34          ---          ---           ---          ---           ---          ---           ---          ---
  35          ---          ---           ---          ---           ---          ---           ---          ---
  36          ---          ---           ---          ---           ---          ---           ---          ---
  37          ---          ---           ---          ---           ---          ---           ---          ---
  38          ---          ---           ---          ---           ---          ---           ---          ---
  39          ---          ---           ---          ---           ---          ---           ---          ---
  40          ---          ---           ---          ---           ---          ---           ---          ---
  41          ---          ---           ---          ---           ---          ---           ---          ---
  42          ---          ---           ---          ---           ---          ---           ---          ---
  43          ---          ---           ---          ---           ---          ---           ---          ---
  44          ---          ---           ---          ---           ---          ---           ---          ---
  45          ---          ---           ---          ---           ---          ---           ---          ---
  46          ---          ---           ---          ---           ---          ---           ---          ---
  47          ---          ---           ---          ---           ---          ---           ---          ---
  48          ---          ---           ---          ---           ---          ---           ---          ---
  49          ---          ---           ---          ---           ---          ---           ---          ---
  50          ---          ---           ---          ---           ---          ---           ---          ---
Average   1.37991E+00  2.13360E-03   5.27670E-01  8.98502E-04   3.26496E-01  3.75231E-04   3.96420E-01  5.93780E-04
-------------------------------------------------------------------------------------------------------------------

TABLE 5. NUMBER OF LESIONS DIVIDED BY TWICE THE CLUSTER LENGTH (lesions per nucleotide)
===================================================================================================================
Number of --------- DSB ----------   --------- SSB ----------   -------- OTHER ---------   ----- ALL CLUSTERS -----
 lesions    Average        SEM         Average        SEM         Average        SEM         Average        SEM    
===================================================================================================================
   1          ---          ---       8.33333E-02  0.00000E+00   8.33333E-02  0.00000E+00   8.33333E-02  0.00000E+00
   2      4.48149E-02  1.06676E-04   4.07844E-02  2.37085E-05   4.10960E-02  2.05956E-05   4.10912E-02  1.56368E-05
   3      3.11794E-02  7.55454E-05   2.87665E-02  2.40442E-05   2.90988E-02  2.65640E-05   2.90860E-02  1.73141E-05
   4      2.69179E-02  9.23899E-05   2.46789E-02  3.32523E-05   2.50592E-02  4.81168E-05   2.50441E-02  2.49699E-05
   5      2.44991E-02  1.11086E-04   2.27966E-02  5.61121E-05   2.31456E-02  8.39800E-05   2.31136E-02  4.51285E-05
   6      2.31139E-02  1.51017E-04   2.17171E-02  8.04553E-05   2.21644E-02  1.42943E-04   2.19494E-02  7.06352E-05
   7      2.25597E-02  2.37616E-04   2.11879E-02  1.23225E-04   2.15134E-02  2.54703E-04   2.14555E-02  1.10558E-04
   8      2.22767E-02  3.48108E-04   2.09107E-02  2.06428E-04   2.08454E-02  5.03920E-04   2.12115E-02  1.75858E-04
   9      2.17742E-02  4.52521E-04   2.05677E-02  2.93142E-04   2.21760E-02  9.73911E-04   2.09560E-02  2.50906E-04
  10      2.03572E-02  5.69463E-04   1.99036E-02  4.05924E-04   1.97576E-02  1.28747E-03   2.00543E-02  3.27094E-04
  11      1.93585E-02  8.86594E-04   1.97196E-02  9.11005E-04   1.92111E-02  1.19431E-03   1.95345E-02  5.83701E-04
  12      1.98518E-02  2.13923E-03   1.89930E-02  1.18982E-03   1.81818E-02  0.00000E+00   1.92315E-02  9.55216E-04
  13      2.00617E-02  0.00000E+00   1.89890E-02  8.79838E-04       ---          ---       1.91422E-02  7.59227E-04
  14      2.59259E-02  0.00000E+00   2.12121E-02  0.00000E+00       ---          ---       2.35690E-02  2.35690E-03
  15          ---          ---       1.92308E-02  0.00000E+00       ---          ---       1.92308E-02  0.00000E+00
  16      1.90476E-02  0.00000E+00   1.72395E-02  7.78556E-04       ---          ---       1.78422E-02  7.51878E-04
  17          ---          ---           ---          ---           ---          ---           ---          ---
  18          ---          ---           ---          ---           ---          ---           ---          ---
  19          ---          ---           ---          ---           ---          ---           ---          ---
  20          ---          ---           ---          ---           ---          ---           ---          ---
  21          ---          ---           ---          ---           ---          ---           ---          ---
  22          ---          ---           ---          ---           ---          ---           ---          ---
  23          ---          ---           ---          ---           ---          ---           ---          ---
  24          ---          ---           ---          ---           ---          ---           ---          ---
  25          ---          ---           ---          ---           ---          ---           ---          ---
  26          ---          ---           ---          ---           ---          ---           ---          ---
  27          ---          ---           ---          ---           ---          ---           ---          ---
  28          ---          ---           ---          ---           ---          ---           ---          ---
  29          ---          ---           ---          ---           ---          ---           ---          ---
  30          ---          ---           ---          ---           ---          ---           ---          ---
  31          ---          ---           ---          ---           ---          ---           ---          ---
  32          ---          ---           ---          ---           ---          ---           ---          ---
  33          ---          ---           ---          ---           ---          ---           ---          ---
  34          ---          ---           ---          ---           ---          ---           ---          ---
  35          ---          ---           ---          ---           ---          ---           ---          ---
  36          ---          ---           ---          ---           ---          ---           ---          ---
  37          ---          ---           ---          ---           ---          ---           ---          ---
  38          ---          ---           ---          ---           ---          ---           ---          ---
  39          ---          ---           ---          ---           ---          ---           ---          ---
  40          ---          ---           ---          ---           ---          ---           ---          ---
  41          ---          ---           ---          ---           ---          ---           ---          ---
  42          ---          ---           ---          ---           ---          ---           ---          ---
  43          ---          ---           ---          ---           ---          ---           ---          ---
  44          ---          ---           ---          ---           ---          ---           ---          ---
  45          ---          ---           ---          ---           ---          ---           ---          ---
  46          ---          ---           ---          ---           ---          ---           ---          ---
  47          ---          ---           ---          ---           ---          ---           ---          ---
  48          ---          ---           ---          ---           ---          ---           ---          ---
  49          ---          ---           ---          ---           ---          ---           ---          ---
  50          ---          ---           ---          ---           ---          ---           ---          ---
Average   3.82065E-02  6.69177E-05   6.78889E-02  2.75126E-05   7.58053E-02  1.45675E-05   7.31102E-02  1.97654E-05
-------------------------------------------------------------------------------------------------------------------

TABLE 6. Number of clusters per cell per Gy per track.  Cluster yields are for a representative cell containing
an average of 1.000 Gbp (giga basepair) of DNA.  Cluster induction is proportional to absorbed dose up to at least
a hundred or thousand Gy. The category "OTHER" includes all classes of individual and clustered DNA lesion, except
for SSB and DSB.  SEM = standard error of the mean.
===================================================================================================================
Number of --------- DSB ----------   --------- SSB ----------   -------- OTHER ---------   ----- ALL CLUSTERS -----
 lesions    Average        SEM         Average        SEM         Average        SEM         Average        SEM    
===================================================================================================================
   1          ---          ---       2.47680E+00  1.41261E-02   7.43292E+00  4.22710E-02   9.90972E+00  5.63590E-02
   2      7.95688E-02  7.76957E-04   1.00071E+00  9.26601E-03   1.38843E+00  1.28468E-02   2.46871E+00  2.27975E-02
   3      4.72624E-02  7.01998E-04   3.28557E-01  4.56476E-03   2.74495E-01  3.83867E-03   6.50314E-01  9.02443E-03
   4      2.08404E-02  4.40430E-04   1.03437E-01  1.98996E-03   5.79379E-02  1.13778E-03   1.82215E-01  3.49794E-03
   5      8.26156E-03  2.33364E-04   3.29232E-02  8.35357E-04   1.30723E-02  3.53424E-04   5.42570E-02  1.35812E-03
   6      3.28820E-03  1.25058E-04   1.09250E-02  3.50289E-04   3.02435E-03  1.11140E-04   1.72375E-02  5.36297E-04
   7      1.33986E-03  6.88190E-05   3.78869E-03  1.52821E-04   8.04879E-04  4.78029E-05   5.93343E-03  2.26631E-04
   8      4.98708E-04  3.70676E-05   1.30449E-03  7.35519E-05   2.12241E-04  2.16879E-05   2.01544E-03  1.00138E-04
   9      2.14048E-04  2.40361E-05   4.21533E-04  3.47408E-05   6.31307E-05  1.21044E-05   6.98712E-04  4.93177E-05
  10      6.73804E-05  1.25546E-05   1.80364E-04  2.11945E-05   1.89437E-05  6.69528E-06   2.66688E-04  2.67502E-05
  11      3.06804E-05  8.31370E-06   5.23568E-05  1.19062E-05   9.85459E-06  4.75059E-06   9.28918E-05  1.52630E-05
  12      9.47187E-06  4.73523E-06   1.51488E-05  6.76205E-06   9.41032E-07  0.00000E+00   2.55617E-05  8.30662E-06
  13      2.36797E-06  0.00000E+00   1.24027E-05  5.32359E-06       ---          ---       1.47706E-05  5.82597E-06
  14      5.62818E-07  0.00000E+00   2.36797E-06  0.00000E+00       ---          ---       2.93079E-06  2.43388E-06
  15          ---          ---       2.36797E-06  0.00000E+00       ---          ---       2.36797E-06  0.00000E+00
  16      2.36797E-06  0.00000E+00   4.73594E-06  3.34864E-06       ---          ---       7.10390E-06  4.10103E-06
  17          ---          ---           ---          ---           ---          ---           ---          ---
  18          ---          ---           ---          ---           ---          ---           ---          ---
  19          ---          ---           ---          ---           ---          ---           ---          ---
  20          ---          ---           ---          ---           ---          ---           ---          ---
  21          ---          ---           ---          ---           ---          ---           ---          ---
  22          ---          ---           ---          ---           ---          ---           ---          ---
  23          ---          ---           ---          ---           ---          ---           ---          ---
  24          ---          ---           ---          ---           ---          ---           ---          ---
  25          ---          ---           ---          ---           ---          ---           ---          ---
  26          ---          ---           ---          ---           ---          ---           ---          ---
  27          ---          ---           ---          ---           ---          ---           ---          ---
  28          ---          ---           ---          ---           ---          ---           ---          ---
  29          ---          ---           ---          ---           ---          ---           ---          ---
  30          ---          ---           ---          ---           ---          ---           ---          ---
  31          ---          ---           ---          ---           ---          ---           ---          ---
  32          ---          ---           ---          ---           ---          ---           ---          ---
  33          ---          ---           ---          ---           ---          ---           ---          ---
  34          ---          ---           ---          ---           ---          ---           ---          ---
  35          ---          ---           ---          ---           ---          ---           ---          ---
  36          ---          ---           ---          ---           ---          ---           ---          ---
  37          ---          ---           ---          ---           ---          ---           ---          ---
  38          ---          ---           ---          ---           ---          ---           ---          ---
  39          ---          ---           ---          ---           ---          ---           ---          ---
  40          ---          ---           ---          ---           ---          ---           ---          ---
  41          ---          ---           ---          ---           ---          ---           ---          ---
  42          ---          ---           ---          ---           ---          ---           ---          ---
  43          ---          ---           ---          ---           ---          ---           ---          ---
  44          ---          ---           ---          ---           ---          ---           ---          ---
  45          ---          ---           ---          ---           ---          ---           ---          ---
  46          ---          ---           ---          ---           ---          ---           ---          ---
  47          ---          ---           ---          ---           ---          ---           ---          ---
  48          ---          ---           ---          ---           ---          ---           ---          ---
  49          ---          ---           ---          ---           ---          ---           ---          ---
  50          ---          ---           ---          ---           ---          ---           ---          ---
 Total    1.61387E-01  2.19488E-03   3.95914E+00  3.08120E-02   9.17098E+00  6.00511E-02   1.32915E+01  9.29013E-02
-------------------------------------------------------------------------------------------------------------------
