# Supplementary material for: A computational method to estimate the relative biological effectiveness and tumor control probability for low-LET proton irradiations
Source: PLoS One. 2026 Mar 20;21(3):e0341352. doi: 10.1371/journal.pone.0341352 (PMC13004361; doi:10.1371/journal.pone.0341352)
Supplement: S1 File — These files include the DSB yields simulated by MCDS and the proton spectra used at different LET positions. Available at: https://nfuedu-my.sharepoint.com/personal/ccchan_nfu_edu_tw/_layouts/15/onedrive.aspx?id=%2Fpersonal%2Fccchan%5Fnfu%5Fedu%5Ftw%2FDocuments%2Fplos%20one&ga=1. (ZIP) [file pone.0341352.s001.zip › MCDS/proton/P4/0.02.out]

===============================
MCDS Version 3.00B  15-JUL-2011
===============================
      1.154     running time (min)
 1.0000E+00     DNA content (Gbp)
 8.0000E+00     Dia. of cell nucleus (um)
      10000     number of cells (nocs)
  987654321     random number seed


MXRF TABLE: Particle types and properties of the (input) mixed radiation field. The hypoxia reduction factor (HRF)
for DSB induction is estimated as [1/(1-pcr)]^2, where pcr = the probability a lesion undergoes chemical repair
for the specified (input) oxygen concentration compared to fully aerobic (100% O2) conditions.  The frequency-mean
specific energy (zf) is for a spherical target representative of the cell nucleus. Radiative losses by the primary
charged particle are assumed non-local and do not not contribute to specific energy or the dose per unit fluence
(DPUF).  The reported stopping power is at the point of entry into the cell nucleus (pO2 = 0.020%).
===================================================================================================================
        Normed   -- Kinetic Energy --               Stopping Power (keV/um)      CSDA       Dosimetry (Gy)    HRF
  Ion     wt       (MeV)     (MeV/A)      zeb     Coll+Nuc  Radiat    Total    Range (cm)   DPUF       zf     DSB
===================================================================================================================
    p  4.88E-02  8.300E-01  8.300E-01  5.601E+02  3.06E+01 0.00E+00 3.064E+01  1.814E-03  7.142E+01 1.42E-01 2.334
    p  1.38E-01  2.140E+00  2.140E+00  2.199E+02  1.54E+01 0.00E+00 1.535E+01  8.265E-03  2.838E+01 5.65E-02 2.787
    p  2.52E-01  3.810E+00  3.810E+00  1.239E+02  9.78E+00 0.00E+00 9.784E+00  2.229E-02  1.697E+01 3.38E-02 2.856
    p  3.58E-01  5.950E+00  5.950E+00  7.960E+01  6.85E+00 0.00E+00 6.848E+00  4.890E-02  1.154E+01 2.30E-02 2.874
    p  1.83E-01  8.450E+00  8.450E+00  5.627E+01  5.15E+00 0.00E+00 5.154E+00  9.147E-02  8.556E+00 1.70E-02 2.880
    p  2.03E-02  1.036E+01  1.036E+01  4.603E+01  4.37E+00 0.00E+00 4.365E+00  1.319E-01  7.199E+00 1.43E-02 2.882
    p  0.00E+00  1.167E+01  1.167E+01  4.095E+01  3.96E+00 0.00E+00 3.961E+00  1.634E-01  6.511E+00 1.30E-02 2.882
  Avg  1.43E-01  5.181E+00  5.181E+00  1.286E+02  9.56E+00 0.00E+00 9.564E+00  4.375E-02  1.753E+01 3.49E-02 2.832
===================================================================================================================
ZEB = (zeff/beta)^2 (Barkas 1963); DPUF = absorbed dose per unit fluence (nGy-cm^2/particle); zf in units of Gy

TABLE 1. Percent (%) cluster yields by complexity, as classified using the scheme of Nikjoo et al. (IJRB 71, 
467-483 1997 and and Radiat. Res. 156, 577-583 2001).
===================================================================================================================
    68.672     BD    - one or more Bd (no Sb)
    28.633     SSB   - Sb (no auxilary damage)
     1.249     SSB+  - two Sb on the same strand
     0.161     2SSB  - two or more Sb on opposite strands separated by at least 10 bp
     1.108     DSB   - two Sb on opposite strands with a separation <= 10 bp
     0.157     DSB+  - DSB accompanied by one (or more) additional Sb within 10 bp separation
     0.021     DSB++ - more than one DSB whether within the 10 bp separation or further apart
     4.659     SSBc  - fraction of complex damage (SSB+ and 2SSB) among SSBs
    38.756     SSBcb - fraction of complex damage (SSB+ and 2SSB) among SSBs; base damage included
    13.281     DSBc  - fraction of complex damage (DSB+ and DSB++) among DSBs
    50.623     DSBcb - fraction of complex damage (DSB+ and DSB++) among DSBs; base damage included
===================================================================================================================

TABLE 2. Number of clusters per cell per Gy.  Cluster yields are for a representative cell containing an average
of 1.000 Gbp (giga basepair) of DNA.  Cluster induction is proportional to absorbed dose up to at least a
hundred or thousand Gy. The category "OTHER" includes all classes of individual and clustered DNA lesion, except
for SSB and DSB.  SEM = standard error of the mean.
===================================================================================================================
Number of --------- DSB ----------   --------- SSB ----------   -------- OTHER ---------   ----- ALL CLUSTERS -----
 lesions    Average        SEM         Average        SEM         Average        SEM         Average        SEM    
===================================================================================================================
   1          ---          ---       7.65340E+01  6.83710E-02   2.29736E+02  1.97886E-01   3.06270E+02  2.62389E-01
   2      2.23607E+00  6.04675E-03   2.80691E+01  2.56534E-02   3.89311E+01  3.17299E-02   6.92363E+01  5.01892E-02
   3      1.16158E+00  5.30497E-03   8.12903E+00  2.36126E-02   6.76500E+00  2.03910E-02   1.60556E+01  4.43307E-02
   4      4.33500E-01  3.57081E-03   2.19167E+00  1.32137E-02   1.21547E+00  8.03769E-03   3.84063E+00  2.22889E-02
   5      1.44200E-01  2.03236E-03   5.86050E-01  6.22534E-03   2.27717E-01  2.86260E-03   9.57967E-01  9.68432E-03
   6      4.79500E-02  1.12247E-03   1.61817E-01  2.74920E-03   4.47000E-02  1.04364E-03   2.54467E-01  4.03411E-03
   7      1.56333E-02  6.16025E-04   4.74000E-02  1.25452E-03   9.31667E-03  4.33916E-04   7.23500E-02  1.78588E-03
   8      6.20000E-03  3.51270E-04   1.42000E-02  5.97108E-04   2.21667E-03  1.99475E-04   2.26167E-02  8.25480E-04
   9      2.01667E-03  1.94043E-04   4.63333E-03  3.02905E-04   6.00000E-04  1.05244E-04   7.25000E-03  4.06249E-04
  10      7.16667E-04  1.09061E-04   1.68333E-03  1.73198E-04   1.50000E-04  4.99800E-05   2.55000E-03  2.19011E-04
  11      2.33333E-04  6.23204E-05   5.83333E-04  9.84335E-05   8.33333E-05  3.72603E-05   9.00000E-04  1.22149E-04
  12      1.66667E-04  5.26809E-05   1.50000E-04  4.99800E-05       ---          ---       3.16667E-04  7.25829E-05
  13      5.00000E-05  2.88646E-05       ---          ---       1.66667E-05  1.66667E-05   6.66667E-05  3.33283E-05
  14      1.66667E-05  1.66667E-05   1.66667E-05  1.66667E-05       ---          ---       3.33333E-05  2.35690E-05
  15          ---          ---           ---          ---           ---          ---           ---          ---
  16          ---          ---           ---          ---           ---          ---           ---          ---
  17          ---          ---           ---          ---           ---          ---           ---          ---
  18          ---          ---           ---          ---           ---          ---           ---          ---
  19          ---          ---           ---          ---           ---          ---           ---          ---
  20          ---          ---           ---          ---           ---          ---           ---          ---
  21          ---          ---           ---          ---           ---          ---           ---          ---
  22          ---          ---           ---          ---           ---          ---           ---          ---
  23          ---          ---           ---          ---           ---          ---           ---          ---
  24          ---          ---           ---          ---           ---          ---           ---          ---
  25          ---          ---           ---          ---           ---          ---           ---          ---
  26          ---          ---           ---          ---           ---          ---           ---          ---
  27          ---          ---           ---          ---           ---          ---           ---          ---
  28          ---          ---           ---          ---           ---          ---           ---          ---
  29          ---          ---           ---          ---           ---          ---           ---          ---
  30          ---          ---           ---          ---           ---          ---           ---          ---
  31          ---          ---           ---          ---           ---          ---           ---          ---
  32          ---          ---           ---          ---           ---          ---           ---          ---
  33          ---          ---           ---          ---           ---          ---           ---          ---
  34          ---          ---           ---          ---           ---          ---           ---          ---
  35          ---          ---           ---          ---           ---          ---           ---          ---
  36          ---          ---           ---          ---           ---          ---           ---          ---
  37          ---          ---           ---          ---           ---          ---           ---          ---
  38          ---          ---           ---          ---           ---          ---           ---          ---
  39          ---          ---           ---          ---           ---          ---           ---          ---
  40          ---          ---           ---          ---           ---          ---           ---          ---
  41          ---          ---           ---          ---           ---          ---           ---          ---
  42          ---          ---           ---          ---           ---          ---           ---          ---
  43          ---          ---           ---          ---           ---          ---           ---          ---
  44          ---          ---           ---          ---           ---          ---           ---          ---
  45          ---          ---           ---          ---           ---          ---           ---          ---
  46          ---          ---           ---          ---           ---          ---           ---          ---
  47          ---          ---           ---          ---           ---          ---           ---          ---
  48          ---          ---           ---          ---           ---          ---           ---          ---
  49          ---          ---           ---          ---           ---          ---           ---          ---
  50          ---          ---           ---          ---           ---          ---           ---          ---
 Total    4.04833E+00  1.20985E-02   1.15740E+02  1.92651E-02   2.76933E+02  1.46085E-01   3.96721E+02  1.43607E-01
-------------------------------------------------------------------------------------------------------------------

TABLE 3. Cluster composition (% Sb per cluster)
===================================================================================================================
Number of --------- DSB ----------   --------- SSB ----------   -------- OTHER ---------   ----- ALL CLUSTERS -----
 lesions    Average        SEM         Average        SEM         Average        SEM         Average        SEM    
===================================================================================================================
   1          ---          ---       1.66667E+01  0.00000E+00   0.00000E+00  0.00000E+00   4.16491E+00  1.08836E-03
   2      1.66667E+01  0.00000E+00   8.95503E+00  1.67631E-03   0.00000E+00  0.00000E+00   4.16824E+00  2.14782E-03
   3      1.20293E+01  8.90424E-03   6.52151E+00  3.23461E-03   0.00000E+00  0.00000E+00   4.17282E+00  4.16908E-03
   4      9.82103E+00  1.71372E-02   5.36657E+00  6.57788E-03   0.00000E+00  0.00000E+00   4.16981E+00  8.18919E-03
   5      8.55207E+00  2.77273E-02   4.72799E+00  1.41557E-02   0.00000E+00  0.00000E+00   4.19019E+00  1.75667E-02
   6      7.69995E+00  4.39723E-02   4.26666E+00  2.37276E-02   0.00000E+00  0.00000E+00   4.16012E+00  3.03917E-02
   7      7.08740E+00  7.37044E-02   3.99624E+00  3.83325E-02   0.00000E+00  0.00000E+00   4.13732E+00  4.77735E-02
   8      6.49014E+00  1.04464E-01   3.94804E+00  6.74908E-02   0.00000E+00  0.00000E+00   4.24280E+00  7.49727E-02
   9      6.53021E+00  1.88110E-01   3.48692E+00  1.02460E-01   0.00000E+00  0.00000E+00   4.00805E+00  1.23946E-01
  10      6.24031E+00  2.93971E-01   3.47079E+00  1.59553E-01   0.00000E+00  0.00000E+00   4.05594E+00  1.87726E-01
  11      6.60173E+00  4.92303E-01   3.07359E+00  2.36411E-01   0.00000E+00  0.00000E+00   3.70370E+00  3.29476E-01
  12      7.08333E+00  4.36758E-01   3.54938E+00  3.36335E-01       ---          ---       5.40936E+00  4.96980E-01
  13      4.70085E+00  4.27350E-01       ---          ---       0.00000E+00  0.00000E+00   3.52564E+00  1.21344E+00
  14      4.76190E+00  0.00000E+00   3.57143E+00  0.00000E+00       ---          ---       4.16667E+00  5.95238E-01
  15          ---          ---           ---          ---           ---          ---           ---          ---
  16          ---          ---           ---          ---           ---          ---           ---          ---
  17          ---          ---           ---          ---           ---          ---           ---          ---
  18          ---          ---           ---          ---           ---          ---           ---          ---
  19          ---          ---           ---          ---           ---          ---           ---          ---
  20          ---          ---           ---          ---           ---          ---           ---          ---
  21          ---          ---           ---          ---           ---          ---           ---          ---
  22          ---          ---           ---          ---           ---          ---           ---          ---
  23          ---          ---           ---          ---           ---          ---           ---          ---
  24          ---          ---           ---          ---           ---          ---           ---          ---
  25          ---          ---           ---          ---           ---          ---           ---          ---
  26          ---          ---           ---          ---           ---          ---           ---          ---
  27          ---          ---           ---          ---           ---          ---           ---          ---
  28          ---          ---           ---          ---           ---          ---           ---          ---
  29          ---          ---           ---          ---           ---          ---           ---          ---
  30          ---          ---           ---          ---           ---          ---           ---          ---
  31          ---          ---           ---          ---           ---          ---           ---          ---
  32          ---          ---           ---          ---           ---          ---           ---          ---
  33          ---          ---           ---          ---           ---          ---           ---          ---
  34          ---          ---           ---          ---           ---          ---           ---          ---
  35          ---          ---           ---          ---           ---          ---           ---          ---
  36          ---          ---           ---          ---           ---          ---           ---          ---
  37          ---          ---           ---          ---           ---          ---           ---          ---
  38          ---          ---           ---          ---           ---          ---           ---          ---
  39          ---          ---           ---          ---           ---          ---           ---          ---
  40          ---          ---           ---          ---           ---          ---           ---          ---
  41          ---          ---           ---          ---           ---          ---           ---          ---
  42          ---          ---           ---          ---           ---          ---           ---          ---
  43          ---          ---           ---          ---           ---          ---           ---          ---
  44          ---          ---           ---          ---           ---          ---           ---          ---
  45          ---          ---           ---          ---           ---          ---           ---          ---
  46          ---          ---           ---          ---           ---          ---           ---          ---
  47          ---          ---           ---          ---           ---          ---           ---          ---
  48          ---          ---           ---          ---           ---          ---           ---          ---
  49          ---          ---           ---          ---           ---          ---           ---          ---
  50          ---          ---           ---          ---           ---          ---           ---          ---
Average   1.42495E+01  8.05125E-03   1.37817E+01  5.41162E-03   0.00000E+00  0.00000E+00   4.16579E+00  4.83102E-04
-------------------------------------------------------------------------------------------------------------------
NOTES: (% Sb) is the percentage of lesions that are strand breaks.
The number of Sb is ((% Sb)/100)*(# lesions). The number of Bd is (1-(% Sb)/100)*(# lesions).

TABLE 4. Cluster Length (in base pair)
===================================================================================================================
Number of --------- DSB ----------   --------- SSB ----------   -------- OTHER ---------   ----- ALL CLUSTERS -----
 lesions    Average        SEM         Average        SEM         Average        SEM         Average        SEM    
===================================================================================================================
   1          ---          ---       1.66667E-01  0.00000E+00   1.66667E-01  0.00000E+00   1.66667E-01  0.00000E+00
   2      9.18886E-01  1.31825E-03   9.45440E-01  3.51117E-04   9.43389E-01  2.96002E-04   9.43417E-01  2.32167E-04
   3      1.62695E+00  2.71704E-03   1.73532E+00  9.46842E-04   1.72052E+00  1.02827E-03   1.72121E+00  6.83806E-04
   4      2.35716E+00  5.89614E-03   2.52693E+00  2.36308E-03   2.49662E+00  3.37389E-03   2.49912E+00  1.76209E-03
   5      3.13842E+00  1.08789E-02   3.31045E+00  6.13586E-03   3.27792E+00  9.02211E-03   3.27800E+00  4.87837E-03
   6      3.88761E+00  2.05705E-02   4.10564E+00  1.22785E-02   4.06618E+00  1.99908E-02   4.06825E+00  1.03616E-02
   7      4.57370E+00  3.89515E-02   4.87441E+00  2.29764E-02   4.66865E+00  4.74143E-02   4.79841E+00  1.99608E-02
   8      5.28268E+00  6.65694E-02   5.59247E+00  4.35223E-02   5.53937E+00  9.99322E-02   5.53452E+00  3.66170E-02
   9      6.07700E+00  1.05855E-01   6.26764E+00  7.85397E-02   6.24020E+00  2.37918E-01   6.22478E+00  6.32488E-02
  10      6.81008E+00  1.92896E-01   7.02234E+00  1.34137E-01   6.85185E+00  4.70950E-01   6.92308E+00  1.07864E-01
  11      7.86905E+00  5.97404E-01   7.82381E+00  2.48895E-01   7.16667E+00  5.27046E-01   7.77469E+00  2.26083E-01
  12      8.25000E+00  5.18337E-01   8.98148E+00  4.03920E-01       ---          ---       8.59649E+00  3.35353E-01
  13      7.55556E+00  2.93972E-01       ---          ---       1.25000E+01  0.00000E+00   8.79167E+00  1.25347E+00
  14      1.15000E+01  0.00000E+00   5.50000E+00  0.00000E+00       ---          ---       8.50000E+00  3.00000E+00
  15          ---          ---           ---          ---           ---          ---           ---          ---
  16          ---          ---           ---          ---           ---          ---           ---          ---
  17          ---          ---           ---          ---           ---          ---           ---          ---
  18          ---          ---           ---          ---           ---          ---           ---          ---
  19          ---          ---           ---          ---           ---          ---           ---          ---
  20          ---          ---           ---          ---           ---          ---           ---          ---
  21          ---          ---           ---          ---           ---          ---           ---          ---
  22          ---          ---           ---          ---           ---          ---           ---          ---
  23          ---          ---           ---          ---           ---          ---           ---          ---
  24          ---          ---           ---          ---           ---          ---           ---          ---
  25          ---          ---           ---          ---           ---          ---           ---          ---
  26          ---          ---           ---          ---           ---          ---           ---          ---
  27          ---          ---           ---          ---           ---          ---           ---          ---
  28          ---          ---           ---          ---           ---          ---           ---          ---
  29          ---          ---           ---          ---           ---          ---           ---          ---
  30          ---          ---           ---          ---           ---          ---           ---          ---
  31          ---          ---           ---          ---           ---          ---           ---          ---
  32          ---          ---           ---          ---           ---          ---           ---          ---
  33          ---          ---           ---          ---           ---          ---           ---          ---
  34          ---          ---           ---          ---           ---          ---           ---          ---
  35          ---          ---           ---          ---           ---          ---           ---          ---
  36          ---          ---           ---          ---           ---          ---           ---          ---
  37          ---          ---           ---          ---           ---          ---           ---          ---
  38          ---          ---           ---          ---           ---          ---           ---          ---
  39          ---          ---           ---          ---           ---          ---           ---          ---
  40          ---          ---           ---          ---           ---          ---           ---          ---
  41          ---          ---           ---          ---           ---          ---           ---          ---
  42          ---          ---           ---          ---           ---          ---           ---          ---
  43          ---          ---           ---          ---           ---          ---           ---          ---
  44          ---          ---           ---          ---           ---          ---           ---          ---
  45          ---          ---           ---          ---           ---          ---           ---          ---
  46          ---          ---           ---          ---           ---          ---           ---          ---
  47          ---          ---           ---          ---           ---          ---           ---          ---
  48          ---          ---           ---          ---           ---          ---           ---          ---
  49          ---          ---           ---          ---           ---          ---           ---          ---
  50          ---          ---           ---          ---           ---          ---           ---          ---
Average   1.38579E+00  2.13016E-03   5.34509E-01  9.12271E-04   3.29160E-01  3.80171E-04   4.00747E-01  6.03717E-04
-------------------------------------------------------------------------------------------------------------------

TABLE 5. NUMBER OF LESIONS DIVIDED BY TWICE THE CLUSTER LENGTH (lesions per nucleotide)
===================================================================================================================
Number of --------- DSB ----------   --------- SSB ----------   -------- OTHER ---------   ----- ALL CLUSTERS -----
 lesions    Average        SEM         Average        SEM         Average        SEM         Average        SEM    
===================================================================================================================
   1          ---          ---       8.33333E-02  0.00000E+00   8.33333E-02  0.00000E+00   8.33333E-02  0.00000E+00
   2      4.49085E-02  1.06531E-04   4.07913E-02  2.33492E-05   4.11131E-02  2.02221E-05   4.11067E-02  1.54755E-05
   3      3.11835E-02  7.54489E-05   2.88465E-02  2.39608E-05   2.91692E-02  2.60960E-05   2.91521E-02  1.74149E-05
   4      2.70349E-02  9.18409E-05   2.47397E-02  3.25075E-05   2.50637E-02  4.57094E-05   2.50925E-02  2.46043E-05
   5      2.43034E-02  1.03875E-04   2.28379E-02  5.41250E-05   2.31094E-02  7.94952E-05   2.31286E-02  4.44626E-05
   6      2.32269E-02  1.55276E-04   2.17201E-02  7.89811E-05   2.18496E-02  1.25576E-04   2.19636E-02  6.79111E-05
   7      2.27443E-02  2.35749E-04   2.11718E-02  1.26052E-04   2.21838E-02  2.75590E-04   2.15671E-02  1.12492E-04
   8      2.23311E-02  3.11574E-04   2.09069E-02  1.89839E-04   2.09591E-02  4.06929E-04   2.11961E-02  1.61419E-04
   9      2.13617E-02  3.99226E-04   2.08706E-02  2.99298E-04   2.11320E-02  8.67581E-04   2.09893E-02  2.36528E-04
  10      2.12707E-02  7.82117E-04   2.05603E-02  4.21973E-04   2.10623E-02  1.46824E-03   2.08761E-02  3.70303E-04
  11      2.12764E-02  1.94801E-03   2.02818E-02  7.23254E-04   2.17434E-02  1.45361E-03   2.06750E-02  6.92267E-04
  12      2.09574E-02  1.35852E-03   1.88740E-02  8.89188E-04       ---          ---       1.99705E-02  8.43949E-04
  13      2.39713E-02  9.54205E-04       ---          ---       1.44444E-02  0.00000E+00   2.15896E-02  2.47544E-03
  14      1.69082E-02  0.00000E+00   3.53535E-02  0.00000E+00       ---          ---       2.61309E-02  9.22266E-03
  15          ---          ---           ---          ---           ---          ---           ---          ---
  16          ---          ---           ---          ---           ---          ---           ---          ---
  17          ---          ---           ---          ---           ---          ---           ---          ---
  18          ---          ---           ---          ---           ---          ---           ---          ---
  19          ---          ---           ---          ---           ---          ---           ---          ---
  20          ---          ---           ---          ---           ---          ---           ---          ---
  21          ---          ---           ---          ---           ---          ---           ---          ---
  22          ---          ---           ---          ---           ---          ---           ---          ---
  23          ---          ---           ---          ---           ---          ---           ---          ---
  24          ---          ---           ---          ---           ---          ---           ---          ---
  25          ---          ---           ---          ---           ---          ---           ---          ---
  26          ---          ---           ---          ---           ---          ---           ---          ---
  27          ---          ---           ---          ---           ---          ---           ---          ---
  28          ---          ---           ---          ---           ---          ---           ---          ---
  29          ---          ---           ---          ---           ---          ---           ---          ---
  30          ---          ---           ---          ---           ---          ---           ---          ---
  31          ---          ---           ---          ---           ---          ---           ---          ---
  32          ---          ---           ---          ---           ---          ---           ---          ---
  33          ---          ---           ---          ---           ---          ---           ---          ---
  34          ---          ---           ---          ---           ---          ---           ---          ---
  35          ---          ---           ---          ---           ---          ---           ---          ---
  36          ---          ---           ---          ---           ---          ---           ---          ---
  37          ---          ---           ---          ---           ---          ---           ---          ---
  38          ---          ---           ---          ---           ---          ---           ---          ---
  39          ---          ---           ---          ---           ---          ---           ---          ---
  40          ---          ---           ---          ---           ---          ---           ---          ---
  41          ---          ---           ---          ---           ---          ---           ---          ---
  42          ---          ---           ---          ---           ---          ---           ---          ---
  43          ---          ---           ---          ---           ---          ---           ---          ---
  44          ---          ---           ---          ---           ---          ---           ---          ---
  45          ---          ---           ---          ---           ---          ---           ---          ---
  46          ---          ---           ---          ---           ---          ---           ---          ---
  47          ---          ---           ---          ---           ---          ---           ---          ---
  48          ---          ---           ---          ---           ---          ---           ---          ---
  49          ---          ---           ---          ---           ---          ---           ---          ---
  50          ---          ---           ---          ---           ---          ---           ---          ---
Average   3.81919E-02  6.65599E-05   6.76518E-02  2.75759E-05   7.56890E-02  1.46854E-05   7.29453E-02  1.99141E-05
-------------------------------------------------------------------------------------------------------------------

TABLE 6. Number of clusters per cell per Gy per track.  Cluster yields are for a representative cell containing
an average of 1.000 Gbp (giga basepair) of DNA.  Cluster induction is proportional to absorbed dose up to at least
a hundred or thousand Gy. The category "OTHER" includes all classes of individual and clustered DNA lesion, except
for SSB and DSB.  SEM = standard error of the mean.
===================================================================================================================
Number of --------- DSB ----------   --------- SSB ----------   -------- OTHER ---------   ----- ALL CLUSTERS -----
 lesions    Average        SEM         Average        SEM         Average        SEM         Average        SEM    
===================================================================================================================
   1          ---          ---       2.49526E+00  1.41291E-02   7.48869E+00  4.22785E-02   9.98395E+00  5.63709E-02
   2      8.14585E-02  7.95033E-04   1.02314E+00  9.41102E-03   1.41791E+00  1.29661E-02   2.52251E+00  2.30777E-02
   3      4.89382E-02  7.12696E-04   3.39954E-01  4.64049E-03   2.84298E-01  3.94390E-03   6.73189E-01  9.21978E-03
   4      2.16025E-02  4.46278E-04   1.08645E-01  2.08061E-03   6.05617E-02  1.18980E-03   1.90809E-01  3.64597E-03
   5      8.66641E-03  2.39483E-04   3.50391E-02  8.80013E-04   1.35680E-02  3.60506E-04   5.72735E-02  1.41912E-03
   6      3.43514E-03  1.28794E-04   1.15260E-02  3.63682E-04   3.16490E-03  1.16322E-04   1.81260E-02  5.53759E-04
   7      1.41178E-03  7.29573E-05   4.05563E-03  1.58458E-04   8.24378E-04  4.89495E-05   6.29178E-03  2.35053E-04
   8      6.11601E-04  4.11682E-05   1.40070E-03  7.40232E-05   2.12876E-04  2.22739E-05   2.22517E-03  1.05272E-04
   9      2.40014E-04  2.49279E-05   5.03474E-04  3.74171E-05   6.77897E-05  1.31202E-05   8.11278E-04  5.19562E-05
  10      9.04514E-05  1.44243E-05   1.95298E-04  2.17392E-05   1.58963E-05  5.87981E-06   3.01645E-04  2.80944E-05
  11      3.31515E-05  8.85436E-06   7.60545E-05  1.32412E-05   9.85459E-06  4.75059E-06   1.19061E-04  1.66005E-05
  12      2.04476E-05  6.78405E-06   2.13117E-05  7.10106E-06       ---          ---       4.17593E-05  9.81637E-06
  13      7.10390E-06  4.10103E-06       ---          ---       2.36797E-06  0.00000E+00   9.47187E-06  4.73523E-06
  14      2.36797E-06  0.00000E+00   2.36797E-06  0.00000E+00       ---          ---       4.73594E-06  3.34864E-06
  15          ---          ---           ---          ---           ---          ---           ---          ---
  16          ---          ---           ---          ---           ---          ---           ---          ---
  17          ---          ---           ---          ---           ---          ---           ---          ---
  18          ---          ---           ---          ---           ---          ---           ---          ---
  19          ---          ---           ---          ---           ---          ---           ---          ---
  20          ---          ---           ---          ---           ---          ---           ---          ---
  21          ---          ---           ---          ---           ---          ---           ---          ---
  22          ---          ---           ---          ---           ---          ---           ---          ---
  23          ---          ---           ---          ---           ---          ---           ---          ---
  24          ---          ---           ---          ---           ---          ---           ---          ---
  25          ---          ---           ---          ---           ---          ---           ---          ---
  26          ---          ---           ---          ---           ---          ---           ---          ---
  27          ---          ---           ---          ---           ---          ---           ---          ---
  28          ---          ---           ---          ---           ---          ---           ---          ---
  29          ---          ---           ---          ---           ---          ---           ---          ---
  30          ---          ---           ---          ---           ---          ---           ---          ---
  31          ---          ---           ---          ---           ---          ---           ---          ---
  32          ---          ---           ---          ---           ---          ---           ---          ---
  33          ---          ---           ---          ---           ---          ---           ---          ---
  34          ---          ---           ---          ---           ---          ---           ---          ---
  35          ---          ---           ---          ---           ---          ---           ---          ---
  36          ---          ---           ---          ---           ---          ---           ---          ---
  37          ---          ---           ---          ---           ---          ---           ---          ---
  38          ---          ---           ---          ---           ---          ---           ---          ---
  39          ---          ---           ---          ---           ---          ---           ---          ---
  40          ---          ---           ---          ---           ---          ---           ---          ---
  41          ---          ---           ---          ---           ---          ---           ---          ---
  42          ---          ---           ---          ---           ---          ---           ---          ---
  43          ---          ---           ---          ---           ---          ---           ---          ---
  44          ---          ---           ---          ---           ---          ---           ---          ---
  45          ---          ---           ---          ---           ---          ---           ---          ---
  46          ---          ---           ---          ---           ---          ---           ---          ---
  47          ---          ---           ---          ---           ---          ---           ---          ---
  48          ---          ---           ---          ---           ---          ---           ---          ---
  49          ---          ---           ---          ---           ---          ---           ---          ---
  50          ---          ---           ---          ---           ---          ---           ---          ---
 Total    1.66518E-01  2.25136E-03   4.01981E+00  3.11953E-02   9.26932E+00  6.03351E-02   1.34557E+01  9.36185E-02
-------------------------------------------------------------------------------------------------------------------
