# Supplementary material for: A computational method to estimate the relative biological effectiveness and tumor control probability for low-LET proton irradiations
Source: PLoS One. 2026 Mar 20;21(3):e0341352. doi: 10.1371/journal.pone.0341352 (PMC13004361; doi:10.1371/journal.pone.0341352)
Supplement: S1 File — These files include the DSB yields simulated by MCDS and the proton spectra used at different LET positions. Available at: https://nfuedu-my.sharepoint.com/personal/ccchan_nfu_edu_tw/_layouts/15/onedrive.aspx?id=%2Fpersonal%2Fccchan%5Fnfu%5Fedu%5Ftw%2FDocuments%2Fplos%20one&ga=1. (ZIP) [file pone.0341352.s001.zip › MCDS/proton/P4/0.1.out]

===============================
MCDS Version 3.00B  15-JUL-2011
===============================
      1.149     running time (min)
 1.0000E+00     DNA content (Gbp)
 8.0000E+00     Dia. of cell nucleus (um)
      10000     number of cells (nocs)
  987654321     random number seed


MXRF TABLE: Particle types and properties of the (input) mixed radiation field. The hypoxia reduction factor (HRF)
for DSB induction is estimated as [1/(1-pcr)]^2, where pcr = the probability a lesion undergoes chemical repair
for the specified (input) oxygen concentration compared to fully aerobic (100% O2) conditions.  The frequency-mean
specific energy (zf) is for a spherical target representative of the cell nucleus. Radiative losses by the primary
charged particle are assumed non-local and do not not contribute to specific energy or the dose per unit fluence
(DPUF).  The reported stopping power is at the point of entry into the cell nucleus (pO2 = 0.100%).
===================================================================================================================
        Normed   -- Kinetic Energy --               Stopping Power (keV/um)      CSDA       Dosimetry (Gy)    HRF
  Ion     wt       (MeV)     (MeV/A)      zeb     Coll+Nuc  Radiat    Total    Range (cm)   DPUF       zf     DSB
===================================================================================================================
    p  4.88E-02  8.300E-01  8.300E-01  5.601E+02  3.06E+01 0.00E+00 3.064E+01  1.814E-03  7.142E+01 1.42E-01 2.048
    p  1.38E-01  2.140E+00  2.140E+00  2.199E+02  1.54E+01 0.00E+00 1.535E+01  8.265E-03  2.838E+01 5.65E-02 2.393
    p  2.52E-01  3.810E+00  3.810E+00  1.239E+02  9.78E+00 0.00E+00 9.784E+00  2.229E-02  1.697E+01 3.38E-02 2.445
    p  3.58E-01  5.950E+00  5.950E+00  7.960E+01  6.85E+00 0.00E+00 6.848E+00  4.890E-02  1.154E+01 2.30E-02 2.459
    p  1.83E-01  8.450E+00  8.450E+00  5.627E+01  5.15E+00 0.00E+00 5.154E+00  9.147E-02  8.556E+00 1.70E-02 2.463
    p  2.03E-02  1.036E+01  1.036E+01  4.603E+01  4.37E+00 0.00E+00 4.365E+00  1.319E-01  7.199E+00 1.43E-02 2.465
    p  0.00E+00  1.167E+01  1.167E+01  4.095E+01  3.96E+00 0.00E+00 3.961E+00  1.634E-01  6.511E+00 1.30E-02 2.465
  Avg  1.43E-01  5.181E+00  5.181E+00  1.286E+02  9.56E+00 0.00E+00 9.564E+00  4.375E-02  1.753E+01 3.49E-02 2.427
===================================================================================================================
ZEB = (zeff/beta)^2 (Barkas 1963); DPUF = absorbed dose per unit fluence (nGy-cm^2/particle); zf in units of Gy

TABLE 1. Percent (%) cluster yields by complexity, as classified using the scheme of Nikjoo et al. (IJRB 71, 
467-483 1997 and and Radiat. Res. 156, 577-583 2001).
===================================================================================================================
    68.163     BD    - one or more Bd (no Sb)
    28.880     SSB   - Sb (no auxilary damage)
     1.366     SSB+  - two Sb on the same strand
     0.188     2SSB  - two or more Sb on opposite strands separated by at least 10 bp
     1.194     DSB   - two Sb on opposite strands with a separation <= 10 bp
     0.182     DSB+  - DSB accompanied by one (or more) additional Sb within 10 bp separation
     0.028     DSB++ - more than one DSB whether within the 10 bp separation or further apart
     5.068     SSBc  - fraction of complex damage (SSB+ and 2SSB) among SSBs
    40.948     SSBcb - fraction of complex damage (SSB+ and 2SSB) among SSBs; base damage included
    14.291     DSBc  - fraction of complex damage (DSB+ and DSB++) among DSBs
    53.039     DSBcb - fraction of complex damage (DSB+ and DSB++) among DSBs; base damage included
===================================================================================================================

TABLE 2. Number of clusters per cell per Gy.  Cluster yields are for a representative cell containing an average
of 1.000 Gbp (giga basepair) of DNA.  Cluster induction is proportional to absorbed dose up to at least a
hundred or thousand Gy. The category "OTHER" includes all classes of individual and clustered DNA lesion, except
for SSB and DSB.  SEM = standard error of the mean.
===================================================================================================================
Number of --------- DSB ----------   --------- SSB ----------   -------- OTHER ---------   ----- ALL CLUSTERS -----
 lesions    Average        SEM         Average        SEM         Average        SEM         Average        SEM    
===================================================================================================================
   1          ---          ---       7.93080E+01  7.67266E-02   2.38073E+02  2.22336E-01   3.17381E+02  2.95264E-01
   2      2.47243E+00  6.33427E-03   3.10845E+01  2.47412E-02   4.31288E+01  3.01201E-02   7.66857E+01  4.62027E-02
   3      1.37258E+00  5.69054E-03   9.57967E+00  2.51857E-02   7.98888E+00  2.13462E-02   1.89411E+01  4.66805E-02
   4      5.45033E-01  4.05928E-03   2.75415E+00  1.48739E-02   1.52455E+00  9.04927E-03   4.82373E+00  2.51378E-02
   5      1.91267E-01  2.42374E-03   7.79650E-01  7.48179E-03   3.01733E-01  3.37048E-03   1.27265E+00  1.16525E-02
   6      6.36833E-02  1.35192E-03   2.29983E-01  3.52547E-03   6.30667E-02  1.27962E-03   3.56733E-01  5.16749E-03
   7      2.37667E-02  7.83311E-04   6.70500E-02  1.62066E-03   1.42000E-02  5.41478E-04   1.05017E-01  2.33564E-03
   8      8.11667E-03  4.07343E-04   2.17500E-02  7.82609E-04   3.35000E-03  2.46634E-04   3.32167E-02  1.06695E-03
   9      3.36667E-03  2.53828E-04   7.41667E-03  4.14749E-04   7.66667E-04  1.17607E-04   1.15500E-02  5.57047E-04
  10      1.15000E-03  1.45804E-04   2.93333E-03  2.39747E-04   2.00000E-04  5.77033E-05   4.28333E-03  3.05700E-04
  11      4.33333E-04  8.48774E-05   8.66667E-04  1.24427E-04   6.66667E-05  3.33283E-05   1.36667E-03  1.59284E-04
  12      3.16667E-04  7.63144E-05   2.50000E-04  6.86764E-05   1.66667E-05  1.66667E-05   5.83333E-04  1.03925E-04
  13      5.00000E-05  2.88646E-05   1.83333E-04  5.52494E-05       ---          ---       2.33333E-04  6.23204E-05
  14      3.33333E-05  2.35690E-05   6.66667E-05  3.33283E-05       ---          ---       1.00000E-04  4.08146E-05
  15      1.66667E-05  1.66667E-05       ---          ---           ---          ---       1.66667E-05  1.66667E-05
  16      1.66667E-05  1.66667E-05       ---          ---           ---          ---       1.66667E-05  1.66667E-05
  17          ---          ---           ---          ---           ---          ---           ---          ---
  18          ---          ---           ---          ---           ---          ---           ---          ---
  19          ---          ---           ---          ---           ---          ---           ---          ---
  20          ---          ---           ---          ---           ---          ---           ---          ---
  21          ---          ---           ---          ---           ---          ---           ---          ---
  22          ---          ---           ---          ---           ---          ---           ---          ---
  23          ---          ---           ---          ---           ---          ---           ---          ---
  24          ---          ---           ---          ---           ---          ---           ---          ---
  25          ---          ---           ---          ---           ---          ---           ---          ---
  26          ---          ---           ---          ---           ---          ---           ---          ---
  27          ---          ---           ---          ---           ---          ---           ---          ---
  28          ---          ---           ---          ---           ---          ---           ---          ---
  29          ---          ---           ---          ---           ---          ---           ---          ---
  30          ---          ---           ---          ---           ---          ---           ---          ---
  31          ---          ---           ---          ---           ---          ---           ---          ---
  32          ---          ---           ---          ---           ---          ---           ---          ---
  33          ---          ---           ---          ---           ---          ---           ---          ---
  34          ---          ---           ---          ---           ---          ---           ---          ---
  35          ---          ---           ---          ---           ---          ---           ---          ---
  36          ---          ---           ---          ---           ---          ---           ---          ---
  37          ---          ---           ---          ---           ---          ---           ---          ---
  38          ---          ---           ---          ---           ---          ---           ---          ---
  39          ---          ---           ---          ---           ---          ---           ---          ---
  40          ---          ---           ---          ---           ---          ---           ---          ---
  41          ---          ---           ---          ---           ---          ---           ---          ---
  42          ---          ---           ---          ---           ---          ---           ---          ---
  43          ---          ---           ---          ---           ---          ---           ---          ---
  44          ---          ---           ---          ---           ---          ---           ---          ---
  45          ---          ---           ---          ---           ---          ---           ---          ---
  46          ---          ---           ---          ---           ---          ---           ---          ---
  47          ---          ---           ---          ---           ---          ---           ---          ---
  48          ---          ---           ---          ---           ---          ---           ---          ---
  49          ---          ---           ---          ---           ---          ---           ---          ---
  50          ---          ---           ---          ---           ---          ---           ---          ---
 Total    4.68227E+00  1.31283E-02   1.23836E+02  2.26084E-02   2.91099E+02  1.71861E-01   4.19617E+02  1.74055E-01
-------------------------------------------------------------------------------------------------------------------

TABLE 3. Cluster composition (% Sb per cluster)
===================================================================================================================
Number of --------- DSB ----------   --------- SSB ----------   -------- OTHER ---------   ----- ALL CLUSTERS -----
 lesions    Average        SEM         Average        SEM         Average        SEM         Average        SEM    
===================================================================================================================
   1          ---          ---       1.66667E+01  0.00000E+00   0.00000E+00  0.00000E+00   4.16464E+00  1.10650E-03
   2      1.66667E+01  0.00000E+00   8.95540E+00  1.58225E-03   0.00000E+00  0.00000E+00   4.16719E+00  2.02212E-03
   3      1.20338E+01  7.96621E-03   6.51724E+00  2.99030E-03   0.00000E+00  0.00000E+00   4.16740E+00  3.80723E-03
   4      9.79559E+00  1.53322E-02   5.37011E+00  5.68947E-03   0.00000E+00  0.00000E+00   4.17309E+00  7.19690E-03
   5      8.52318E+00  2.45864E-02   4.70909E+00  1.19924E-02   0.00000E+00  0.00000E+00   4.16174E+00  1.47796E-02
   6      7.74177E+00  4.01913E-02   4.35308E+00  2.06156E-02   0.00000E+00  0.00000E+00   4.16515E+00  2.66431E-02
   7      7.20373E+00  5.91046E-02   3.99615E+00  3.32864E-02   0.00000E+00  0.00000E+00   4.13996E+00  4.23647E-02
   8      6.70877E+00  9.10084E-02   3.88159E+00  5.24650E-02   0.00000E+00  0.00000E+00   4.20321E+00  6.37693E-02
   9      6.55947E+00  1.37316E-01   3.72612E+00  9.29111E-02   0.00000E+00  0.00000E+00   4.33385E+00  1.02483E-01
  10      6.48718E+00  2.07926E-01   3.43924E+00  1.22403E-01   0.00000E+00  0.00000E+00   4.09913E+00  1.45427E-01
  11      6.46853E+00  3.41991E-01   3.54545E+00  2.28496E-01   0.00000E+00  0.00000E+00   4.29949E+00  2.59547E-01
  12      5.70988E+00  2.72482E-01   3.72024E+00  3.38388E-01   0.00000E+00  0.00000E+00   4.69276E+00  3.03771E-01
  13      6.41026E+00  0.00000E+00   3.72960E+00  4.71992E-01       ---          ---       4.30403E+00  4.77192E-01
  14      5.95238E+00  1.19048E+00   4.76190E+00  0.00000E+00       ---          ---       5.15873E+00  3.96825E-01
  15      8.88889E+00  0.00000E+00       ---          ---           ---          ---       8.88889E+00  0.00000E+00
  16      4.16667E+00  0.00000E+00       ---          ---           ---          ---       4.16667E+00  0.00000E+00
  17          ---          ---           ---          ---           ---          ---           ---          ---
  18          ---          ---           ---          ---           ---          ---           ---          ---
  19          ---          ---           ---          ---           ---          ---           ---          ---
  20          ---          ---           ---          ---           ---          ---           ---          ---
  21          ---          ---           ---          ---           ---          ---           ---          ---
  22          ---          ---           ---          ---           ---          ---           ---          ---
  23          ---          ---           ---          ---           ---          ---           ---          ---
  24          ---          ---           ---          ---           ---          ---           ---          ---
  25          ---          ---           ---          ---           ---          ---           ---          ---
  26          ---          ---           ---          ---           ---          ---           ---          ---
  27          ---          ---           ---          ---           ---          ---           ---          ---
  28          ---          ---           ---          ---           ---          ---           ---          ---
  29          ---          ---           ---          ---           ---          ---           ---          ---
  30          ---          ---           ---          ---           ---          ---           ---          ---
  31          ---          ---           ---          ---           ---          ---           ---          ---
  32          ---          ---           ---          ---           ---          ---           ---          ---
  33          ---          ---           ---          ---           ---          ---           ---          ---
  34          ---          ---           ---          ---           ---          ---           ---          ---
  35          ---          ---           ---          ---           ---          ---           ---          ---
  36          ---          ---           ---          ---           ---          ---           ---          ---
  37          ---          ---           ---          ---           ---          ---           ---          ---
  38          ---          ---           ---          ---           ---          ---           ---          ---
  39          ---          ---           ---          ---           ---          ---           ---          ---
  40          ---          ---           ---          ---           ---          ---           ---          ---
  41          ---          ---           ---          ---           ---          ---           ---          ---
  42          ---          ---           ---          ---           ---          ---           ---          ---
  43          ---          ---           ---          ---           ---          ---           ---          ---
  44          ---          ---           ---          ---           ---          ---           ---          ---
  45          ---          ---           ---          ---           ---          ---           ---          ---
  46          ---          ---           ---          ---           ---          ---           ---          ---
  47          ---          ---           ---          ---           ---          ---           ---          ---
  48          ---          ---           ---          ---           ---          ---           ---          ---
  49          ---          ---           ---          ---           ---          ---           ---          ---
  50          ---          ---           ---          ---           ---          ---           ---          ---
Average   1.40783E+01  7.86422E-03   1.35807E+01  5.60384E-03   0.00000E+00  0.00000E+00   4.16534E+00  4.84380E-04
-------------------------------------------------------------------------------------------------------------------
NOTES: (% Sb) is the percentage of lesions that are strand breaks.
The number of Sb is ((% Sb)/100)*(# lesions). The number of Bd is (1-(% Sb)/100)*(# lesions).

TABLE 4. Cluster Length (in base pair)
===================================================================================================================
Number of --------- DSB ----------   --------- SSB ----------   -------- OTHER ---------   ----- ALL CLUSTERS -----
 lesions    Average        SEM         Average        SEM         Average        SEM         Average        SEM    
===================================================================================================================
   1          ---          ---       1.66667E-01  0.00000E+00   1.66667E-01  0.00000E+00   1.66667E-01  0.00000E+00
   2      9.17755E-01  1.24125E-03   9.42665E-01  3.35855E-04   9.40799E-01  2.85597E-04   9.40805E-01  2.23051E-04
   3      1.61497E+00  2.40879E-03   1.73143E+00  8.76480E-04   1.71677E+00  9.62270E-04   1.71694E+00  6.30654E-04
   4      2.35734E+00  5.27500E-03   2.51963E+00  2.09536E-03   2.49152E+00  2.92605E-03   2.49298E+00  1.55146E-03
   5      3.11967E+00  9.80249E-03   3.30697E+00  5.30510E-03   3.26767E+00  8.00573E-03   3.27461E+00  4.05868E-03
   6      3.88144E+00  1.79210E-02   4.09268E+00  1.05033E-02   4.01514E+00  1.79426E-02   4.05152E+00  8.98959E-03
   7      4.56866E+00  3.10091E-02   4.81808E+00  1.99683E-02   4.78444E+00  3.80988E-02   4.77855E+00  1.68121E-02
   8      5.46671E+00  5.74748E-02   5.53843E+00  3.53166E-02   5.37609E+00  8.63420E-02   5.52232E+00  3.04350E-02
   9      6.18026E+00  9.07496E-02   6.26649E+00  6.15422E-02   6.08144E+00  1.76621E-01   6.25342E+00  5.06649E-02
  10      6.82949E+00  1.42515E-01   7.16667E+00  1.09335E-01   7.29167E+00  4.71014E-01   7.07301E+00  9.06961E-02
  11      7.78846E+00  2.72148E-01   7.71667E+00  1.98035E-01   7.58333E+00  8.12233E-01   7.70346E+00  1.58000E-01
  12      7.65278E+00  2.70010E-01   9.19048E+00  3.61813E-01   1.01667E+01  0.00000E+00   8.38131E+00  2.53838E-01
  13      8.88889E+00  1.46986E-01   9.21212E+00  4.81523E-01       ---          ---       9.14286E+00  3.77098E-01
  14      9.16667E+00  1.00000E+00   1.09583E+01  1.48819E+00       ---          ---       1.03611E+01  1.04653E+00
  15      1.06667E+01  0.00000E+00       ---          ---           ---          ---       1.06667E+01  0.00000E+00
  16      9.00000E+00  0.00000E+00       ---          ---           ---          ---       9.00000E+00  0.00000E+00
  17          ---          ---           ---          ---           ---          ---           ---          ---
  18          ---          ---           ---          ---           ---          ---           ---          ---
  19          ---          ---           ---          ---           ---          ---           ---          ---
  20          ---          ---           ---          ---           ---          ---           ---          ---
  21          ---          ---           ---          ---           ---          ---           ---          ---
  22          ---          ---           ---          ---           ---          ---           ---          ---
  23          ---          ---           ---          ---           ---          ---           ---          ---
  24          ---          ---           ---          ---           ---          ---           ---          ---
  25          ---          ---           ---          ---           ---          ---           ---          ---
  26          ---          ---           ---          ---           ---          ---           ---          ---
  27          ---          ---           ---          ---           ---          ---           ---          ---
  28          ---          ---           ---          ---           ---          ---           ---          ---
  29          ---          ---           ---          ---           ---          ---           ---          ---
  30          ---          ---           ---          ---           ---          ---           ---          ---
  31          ---          ---           ---          ---           ---          ---           ---          ---
  32          ---          ---           ---          ---           ---          ---           ---          ---
  33          ---          ---           ---          ---           ---          ---           ---          ---
  34          ---          ---           ---          ---           ---          ---           ---          ---
  35          ---          ---           ---          ---           ---          ---           ---          ---
  36          ---          ---           ---          ---           ---          ---           ---          ---
  37          ---          ---           ---          ---           ---          ---           ---          ---
  38          ---          ---           ---          ---           ---          ---           ---          ---
  39          ---          ---           ---          ---           ---          ---           ---          ---
  40          ---          ---           ---          ---           ---          ---           ---          ---
  41          ---          ---           ---          ---           ---          ---           ---          ---
  42          ---          ---           ---          ---           ---          ---           ---          ---
  43          ---          ---           ---          ---           ---          ---           ---          ---
  44          ---          ---           ---          ---           ---          ---           ---          ---
  45          ---          ---           ---          ---           ---          ---           ---          ---
  46          ---          ---           ---          ---           ---          ---           ---          ---
  47          ---          ---           ---          ---           ---          ---           ---          ---
  48          ---          ---           ---          ---           ---          ---           ---          ---
  49          ---          ---           ---          ---           ---          ---           ---          ---
  50          ---          ---           ---          ---           ---          ---           ---          ---
Average   1.42316E+00  2.08602E-03   5.65974E-01  9.77732E-04   3.42492E-01  4.00041E-04   4.21564E-01  6.50063E-04
-------------------------------------------------------------------------------------------------------------------

TABLE 5. NUMBER OF LESIONS DIVIDED BY TWICE THE CLUSTER LENGTH (lesions per nucleotide)
===================================================================================================================
Number of --------- DSB ----------   --------- SSB ----------   -------- OTHER ---------   ----- ALL CLUSTERS -----
 lesions    Average        SEM         Average        SEM         Average        SEM         Average        SEM    
===================================================================================================================
   1          ---          ---       8.33333E-02  0.00000E+00   8.33333E-02  0.00000E+00   8.33333E-02  0.00000E+00
   2      4.49289E-02  1.00256E-04   4.09592E-02  2.25017E-05   4.12672E-02  1.95474E-05   4.12601E-02  1.50011E-05
   3      3.15151E-02  6.81405E-05   2.89391E-02  2.19847E-05   2.92732E-02  2.45637E-05   2.92660E-02  1.60233E-05
   4      2.69426E-02  7.96643E-05   2.48280E-02  2.86090E-05   2.51883E-02  4.07680E-05   2.51740E-02  2.16091E-05
   5      2.45814E-02  9.79395E-05   2.29169E-02  4.81259E-05   2.31874E-02  7.08948E-05   2.31815E-02  3.65954E-05
   6      2.32501E-02  1.34119E-04   2.17877E-02  6.88257E-05   2.23383E-02  1.24839E-04   2.20853E-02  6.13995E-05
   7      2.26957E-02  1.81239E-04   2.14286E-02  1.12872E-04   2.15462E-02  2.07204E-04   2.16250E-02  9.55319E-05
   8      2.14727E-02  2.50802E-04   2.10742E-02  1.52660E-04   2.18384E-02  3.87972E-04   2.11845E-02  1.30404E-04
   9      2.11880E-02  3.62108E-04   2.08101E-02  2.22426E-04   2.15094E-02  8.40144E-04   2.08707E-02  1.84961E-04
  10      2.09663E-02  4.72606E-04   2.02203E-02  3.27801E-04   2.00978E-02  1.53502E-03   2.04648E-02  2.78434E-04
  11      2.02972E-02  8.02393E-04   2.04776E-02  5.56154E-04   2.10597E-02  2.84553E-03   2.05346E-02  4.60786E-04
  12      2.22840E-02  8.55524E-04   1.85206E-02  7.57537E-04   1.63934E-02  0.00000E+00   2.05089E-02  6.58146E-04
  13      2.03235E-02  3.33192E-04   2.01464E-02  1.07105E-03       ---          ---       2.01843E-02  8.35100E-04
  14      2.14676E-02  2.34192E-03   1.86663E-02  2.29254E-03       ---          ---       1.96001E-02  1.67830E-03
  15      1.95313E-02  0.00000E+00       ---          ---           ---          ---       1.95313E-02  0.00000E+00
  16      2.46914E-02  0.00000E+00       ---          ---           ---          ---       2.46914E-02  0.00000E+00
  17          ---          ---           ---          ---           ---          ---           ---          ---
  18          ---          ---           ---          ---           ---          ---           ---          ---
  19          ---          ---           ---          ---           ---          ---           ---          ---
  20          ---          ---           ---          ---           ---          ---           ---          ---
  21          ---          ---           ---          ---           ---          ---           ---          ---
  22          ---          ---           ---          ---           ---          ---           ---          ---
  23          ---          ---           ---          ---           ---          ---           ---          ---
  24          ---          ---           ---          ---           ---          ---           ---          ---
  25          ---          ---           ---          ---           ---          ---           ---          ---
  26          ---          ---           ---          ---           ---          ---           ---          ---
  27          ---          ---           ---          ---           ---          ---           ---          ---
  28          ---          ---           ---          ---           ---          ---           ---          ---
  29          ---          ---           ---          ---           ---          ---           ---          ---
  30          ---          ---           ---          ---           ---          ---           ---          ---
  31          ---          ---           ---          ---           ---          ---           ---          ---
  32          ---          ---           ---          ---           ---          ---           ---          ---
  33          ---          ---           ---          ---           ---          ---           ---          ---
  34          ---          ---           ---          ---           ---          ---           ---          ---
  35          ---          ---           ---          ---           ---          ---           ---          ---
  36          ---          ---           ---          ---           ---          ---           ---          ---
  37          ---          ---           ---          ---           ---          ---           ---          ---
  38          ---          ---           ---          ---           ---          ---           ---          ---
  39          ---          ---           ---          ---           ---          ---           ---          ---
  40          ---          ---           ---          ---           ---          ---           ---          ---
  41          ---          ---           ---          ---           ---          ---           ---          ---
  42          ---          ---           ---          ---           ---          ---           ---          ---
  43          ---          ---           ---          ---           ---          ---           ---          ---
  44          ---          ---           ---          ---           ---          ---           ---          ---
  45          ---          ---           ---          ---           ---          ---           ---          ---
  46          ---          ---           ---          ---           ---          ---           ---          ---
  47          ---          ---           ---          ---           ---          ---           ---          ---
  48          ---          ---           ---          ---           ---          ---           ---          ---
  49          ---          ---           ---          ---           ---          ---           ---          ---
  50          ---          ---           ---          ---           ---          ---           ---          ---
Average   3.78409E-02  6.03121E-05   6.66325E-02  2.82550E-05   7.51539E-02  1.50689E-05   7.22038E-02  2.06321E-05
-------------------------------------------------------------------------------------------------------------------

TABLE 6. Number of clusters per cell per Gy per track.  Cluster yields are for a representative cell containing
an average of 1.000 Gbp (giga basepair) of DNA.  Cluster induction is proportional to absorbed dose up to at least
a hundred or thousand Gy. The category "OTHER" includes all classes of individual and clustered DNA lesion, except
for SSB and DSB.  SEM = standard error of the mean.
===================================================================================================================
Number of --------- DSB ----------   --------- SSB ----------   -------- OTHER ---------   ----- ALL CLUSTERS -----
 lesions    Average        SEM         Average        SEM         Average        SEM         Average        SEM    
===================================================================================================================
   1          ---          ---       2.56922E+00  1.40217E-02   7.71369E+00  4.20590E-02   1.02829E+01  5.60410E-02
   2      8.89642E-02  8.24911E-04   1.12046E+00  9.84804E-03   1.55361E+00  1.36173E-02   2.76304E+00  2.41962E-02
   3      5.65761E-02  7.82675E-04   3.93993E-01  5.16033E-03   3.28565E-01  4.30882E-03   7.79133E-01  1.01703E-02
   4      2.64896E-02  5.16447E-04   1.32323E-01  2.39212E-03   7.38007E-02  1.37114E-03   2.32613E-01  4.20712E-03
   5      1.11404E-02  2.92676E-04   4.48604E-02  1.07625E-03   1.73843E-02  4.32909E-04   7.33852E-02  1.73609E-03
   6      4.49152E-03  1.60084E-04   1.58573E-02  4.73907E-04   4.27361E-03  1.44676E-04   2.46224E-02  7.20550E-04
   7      2.00868E-03  9.31787E-05   5.54506E-03  2.09144E-04   1.15816E-03  5.92497E-05   8.71190E-03  3.12593E-04
   8      7.55881E-04  4.69484E-05   2.09320E-03  9.80974E-05   3.19523E-04  2.78728E-05   3.16860E-03  1.37509E-04
   9      3.73858E-04  3.15359E-05   7.80110E-04  5.17877E-05   8.39696E-05  1.43726E-05   1.23794E-03  7.15003E-05
  10      1.41652E-04  1.90835E-05   3.49055E-04  3.09674E-05   2.84156E-05  8.19837E-06   5.19122E-04  4.03043E-05
  11      5.65299E-05  1.14096E-05   1.16000E-04  1.70024E-05   8.04494E-06  4.20745E-06   1.80575E-04  2.16569E-05
  12      4.21375E-05  1.03992E-05   2.86771E-05  8.64035E-06   2.36797E-06  0.00000E+00   7.31826E-05  1.37161E-05
  13      7.10390E-06  4.10103E-06   2.60476E-05  7.84973E-06       ---          ---       3.31515E-05  8.85436E-06
  14      4.73594E-06  3.34864E-06   9.47187E-06  4.73523E-06       ---          ---       1.42078E-05  5.79886E-06
  15      2.36797E-06  0.00000E+00       ---          ---           ---          ---       2.36797E-06  0.00000E+00
  16      2.36797E-06  0.00000E+00       ---          ---           ---          ---       2.36797E-06  0.00000E+00
  17          ---          ---           ---          ---           ---          ---           ---          ---
  18          ---          ---           ---          ---           ---          ---           ---          ---
  19          ---          ---           ---          ---           ---          ---           ---          ---
  20          ---          ---           ---          ---           ---          ---           ---          ---
  21          ---          ---           ---          ---           ---          ---           ---          ---
  22          ---          ---           ---          ---           ---          ---           ---          ---
  23          ---          ---           ---          ---           ---          ---           ---          ---
  24          ---          ---           ---          ---           ---          ---           ---          ---
  25          ---          ---           ---          ---           ---          ---           ---          ---
  26          ---          ---           ---          ---           ---          ---           ---          ---
  27          ---          ---           ---          ---           ---          ---           ---          ---
  28          ---          ---           ---          ---           ---          ---           ---          ---
  29          ---          ---           ---          ---           ---          ---           ---          ---
  30          ---          ---           ---          ---           ---          ---           ---          ---
  31          ---          ---           ---          ---           ---          ---           ---          ---
  32          ---          ---           ---          ---           ---          ---           ---          ---
  33          ---          ---           ---          ---           ---          ---           ---          ---
  34          ---          ---           ---          ---           ---          ---           ---          ---
  35          ---          ---           ---          ---           ---          ---           ---          ---
  36          ---          ---           ---          ---           ---          ---           ---          ---
  37          ---          ---           ---          ---           ---          ---           ---          ---
  38          ---          ---           ---          ---           ---          ---           ---          ---
  39          ---          ---           ---          ---           ---          ---           ---          ---
  40          ---          ---           ---          ---           ---          ---           ---          ---
  41          ---          ---           ---          ---           ---          ---           ---          ---
  42          ---          ---           ---          ---           ---          ---           ---          ---
  43          ---          ---           ---          ---           ---          ---           ---          ---
  44          ---          ---           ---          ---           ---          ---           ---          ---
  45          ---          ---           ---          ---           ---          ---           ---          ---
  46          ---          ---           ---          ---           ---          ---           ---          ---
  47          ---          ---           ---          ---           ---          ---           ---          ---
  48          ---          ---           ---          ---           ---          ---           ---          ---
  49          ---          ---           ---          ---           ---          ---           ---          ---
  50          ---          ---           ---          ---           ---          ---           ---          ---
 Total    1.91057E-01  2.52486E-03   4.28566E+00  3.26947E-02   9.69293E+00  6.13962E-02   1.41696E+01  9.64351E-02
-------------------------------------------------------------------------------------------------------------------
