# Supplementary material for: A computational method to estimate the relative biological effectiveness and tumor control probability for low-LET proton irradiations
Source: PLoS One. 2026 Mar 20;21(3):e0341352. doi: 10.1371/journal.pone.0341352 (PMC13004361; doi:10.1371/journal.pone.0341352)
Supplement: S1 File — These files include the DSB yields simulated by MCDS and the proton spectra used at different LET positions. Available at: https://nfuedu-my.sharepoint.com/personal/ccchan_nfu_edu_tw/_layouts/15/onedrive.aspx?id=%2Fpersonal%2Fccchan%5Fnfu%5Fedu%5Ftw%2FDocuments%2Fplos%20one&ga=1. (ZIP) [file pone.0341352.s001.zip › MCDS/proton/P4/0.2.out]

===============================
MCDS Version 3.00B  15-JUL-2011
===============================
      1.143     running time (min)
 1.0000E+00     DNA content (Gbp)
 8.0000E+00     Dia. of cell nucleus (um)
      10000     number of cells (nocs)
  987654321     random number seed


MXRF TABLE: Particle types and properties of the (input) mixed radiation field. The hypoxia reduction factor (HRF)
for DSB induction is estimated as [1/(1-pcr)]^2, where pcr = the probability a lesion undergoes chemical repair
for the specified (input) oxygen concentration compared to fully aerobic (100% O2) conditions.  The frequency-mean
specific energy (zf) is for a spherical target representative of the cell nucleus. Radiative losses by the primary
charged particle are assumed non-local and do not not contribute to specific energy or the dose per unit fluence
(DPUF).  The reported stopping power is at the point of entry into the cell nucleus (pO2 = 0.200%).
===================================================================================================================
        Normed   -- Kinetic Energy --               Stopping Power (keV/um)      CSDA       Dosimetry (Gy)    HRF
  Ion     wt       (MeV)     (MeV/A)      zeb     Coll+Nuc  Radiat    Total    Range (cm)   DPUF       zf     DSB
===================================================================================================================
    p  4.88E-02  8.300E-01  8.300E-01  5.601E+02  3.06E+01 0.00E+00 3.064E+01  1.814E-03  7.142E+01 1.42E-01 1.825
    p  1.38E-01  2.140E+00  2.140E+00  2.199E+02  1.54E+01 0.00E+00 1.535E+01  8.265E-03  2.838E+01 5.65E-02 2.089
    p  2.52E-01  3.810E+00  3.810E+00  1.239E+02  9.78E+00 0.00E+00 9.784E+00  2.229E-02  1.697E+01 3.38E-02 2.128
    p  3.58E-01  5.950E+00  5.950E+00  7.960E+01  6.85E+00 0.00E+00 6.848E+00  4.890E-02  1.154E+01 2.30E-02 2.138
    p  1.83E-01  8.450E+00  8.450E+00  5.627E+01  5.15E+00 0.00E+00 5.154E+00  9.147E-02  8.556E+00 1.70E-02 2.142
    p  2.03E-02  1.036E+01  1.036E+01  4.603E+01  4.37E+00 0.00E+00 4.365E+00  1.319E-01  7.199E+00 1.43E-02 2.143
    p  0.00E+00  1.167E+01  1.167E+01  4.095E+01  3.96E+00 0.00E+00 3.961E+00  1.634E-01  6.511E+00 1.30E-02 2.143
  Avg  1.43E-01  5.181E+00  5.181E+00  1.286E+02  9.56E+00 0.00E+00 9.564E+00  4.375E-02  1.753E+01 3.49E-02 2.114
===================================================================================================================
ZEB = (zeff/beta)^2 (Barkas 1963); DPUF = absorbed dose per unit fluence (nGy-cm^2/particle); zf in units of Gy

TABLE 1. Percent (%) cluster yields by complexity, as classified using the scheme of Nikjoo et al. (IJRB 71, 
467-483 1997 and and Radiat. Res. 156, 577-583 2001).
===================================================================================================================
    67.664     BD    - one or more Bd (no Sb)
    29.110     SSB   - Sb (no auxilary damage)
     1.482     SSB+  - two Sb on the same strand
     0.218     2SSB  - two or more Sb on opposite strands separated by at least 10 bp
     1.280     DSB   - two Sb on opposite strands with a separation <= 10 bp
     0.213     DSB+  - DSB accompanied by one (or more) additional Sb within 10 bp separation
     0.034     DSB++ - more than one DSB whether within the 10 bp separation or further apart
     5.477     SSBc  - fraction of complex damage (SSB+ and 2SSB) among SSBs
    42.926     SSBcb - fraction of complex damage (SSB+ and 2SSB) among SSBs; base damage included
    15.533     DSBc  - fraction of complex damage (DSB+ and DSB++) among DSBs
    55.370     DSBcb - fraction of complex damage (DSB+ and DSB++) among DSBs; base damage included
===================================================================================================================

TABLE 2. Number of clusters per cell per Gy.  Cluster yields are for a representative cell containing an average
of 1.000 Gbp (giga basepair) of DNA.  Cluster induction is proportional to absorbed dose up to at least a
hundred or thousand Gy. The category "OTHER" includes all classes of individual and clustered DNA lesion, except
for SSB and DSB.  SEM = standard error of the mean.
===================================================================================================================
Number of --------- DSB ----------   --------- SSB ----------   -------- OTHER ---------   ----- ALL CLUSTERS -----
 lesions    Average        SEM         Average        SEM         Average        SEM         Average        SEM    
===================================================================================================================
   1          ---          ---       8.16785E+01  8.40940E-02   2.45187E+02  2.45210E-01   3.26866E+02  3.25593E-01
   2      2.69785E+00  6.58413E-03   3.39204E+01  2.39675E-02   4.70781E+01  2.87646E-02   8.36963E+01  4.20771E-02
   3      1.59072E+00  6.01903E-03   1.10720E+01  2.60641E-02   9.24077E+00  2.23952E-02   2.19035E+01  4.83330E-02
   4      6.66283E-01  4.49024E-03   3.36925E+00  1.66919E-02   1.85608E+00  9.85491E-03   5.89162E+00  2.80010E-02
   5      2.47317E-01  2.72316E-03   1.00030E+00  8.68263E-03   3.86333E-01  3.87371E-03   1.63395E+00  1.35133E-02
   6      9.02500E-02  1.61879E-03   3.03483E-01  4.21758E-03   8.58167E-02  1.57979E-03   4.79550E-01  6.34164E-03
   7      3.44167E-02  9.55235E-04   9.80833E-02  2.06163E-03   2.03333E-02  6.82179E-04   1.52833E-01  3.01138E-03
   8      1.31833E-02  5.50389E-04   3.16167E-02  1.01455E-03   4.30000E-03  2.79569E-04   4.91000E-02  1.40760E-03
   9      4.81667E-03  3.13884E-04   1.08500E-02  5.34042E-04   1.21667E-03  1.45750E-04   1.68833E-02  7.20835E-04
  10      1.90000E-03  1.83115E-04   4.06667E-03  2.87748E-04   3.33333E-04  7.44647E-05   6.30000E-03  3.69595E-04
  11      8.50000E-04  1.25549E-04   1.61667E-03  1.74857E-04   2.00000E-04  5.77033E-05   2.66667E-03  2.28193E-04
  12      3.66667E-04  7.80915E-05   5.66667E-04  9.70220E-05   3.33333E-05  2.35690E-05   9.66667E-04  1.26567E-04
  13      1.16667E-04  4.40826E-05   2.33333E-04  6.23204E-05   3.33333E-05  2.35690E-05   3.83333E-04  7.98425E-05
  14      3.33333E-05  2.35690E-05   5.00000E-05  2.88646E-05   1.66667E-05  1.66667E-05   1.00000E-04  4.08146E-05
  15      1.66667E-05  1.66667E-05       ---          ---           ---          ---       1.66667E-05  1.66667E-05
  16          ---          ---       1.66667E-05  1.66667E-05       ---          ---       1.66667E-05  1.66667E-05
  17          ---          ---       1.66667E-05  1.66667E-05       ---          ---       1.66667E-05  1.66667E-05
  18          ---          ---           ---          ---           ---          ---           ---          ---
  19          ---          ---           ---          ---           ---          ---           ---          ---
  20          ---          ---           ---          ---           ---          ---           ---          ---
  21          ---          ---           ---          ---           ---          ---           ---          ---
  22          ---          ---           ---          ---           ---          ---           ---          ---
  23          ---          ---           ---          ---           ---          ---           ---          ---
  24          ---          ---           ---          ---           ---          ---           ---          ---
  25          ---          ---           ---          ---           ---          ---           ---          ---
  26          ---          ---           ---          ---           ---          ---           ---          ---
  27          ---          ---           ---          ---           ---          ---           ---          ---
  28          ---          ---           ---          ---           ---          ---           ---          ---
  29          ---          ---           ---          ---           ---          ---           ---          ---
  30          ---          ---           ---          ---           ---          ---           ---          ---
  31          ---          ---           ---          ---           ---          ---           ---          ---
  32          ---          ---           ---          ---           ---          ---           ---          ---
  33          ---          ---           ---          ---           ---          ---           ---          ---
  34          ---          ---           ---          ---           ---          ---           ---          ---
  35          ---          ---           ---          ---           ---          ---           ---          ---
  36          ---          ---           ---          ---           ---          ---           ---          ---
  37          ---          ---           ---          ---           ---          ---           ---          ---
  38          ---          ---           ---          ---           ---          ---           ---          ---
  39          ---          ---           ---          ---           ---          ---           ---          ---
  40          ---          ---           ---          ---           ---          ---           ---          ---
  41          ---          ---           ---          ---           ---          ---           ---          ---
  42          ---          ---           ---          ---           ---          ---           ---          ---
  43          ---          ---           ---          ---           ---          ---           ---          ---
  44          ---          ---           ---          ---           ---          ---           ---          ---
  45          ---          ---           ---          ---           ---          ---           ---          ---
  46          ---          ---           ---          ---           ---          ---           ---          ---
  47          ---          ---           ---          ---           ---          ---           ---          ---
  48          ---          ---           ---          ---           ---          ---           ---          ---
  49          ---          ---           ---          ---           ---          ---           ---          ---
  50          ---          ---           ---          ---           ---          ---           ---          ---
 Total    5.34812E+00  1.41898E-02   1.31491E+02  2.69699E-02   3.03861E+02  1.97037E-01   4.40700E+02  2.04284E-01
-------------------------------------------------------------------------------------------------------------------

TABLE 3. Cluster composition (% Sb per cluster)
===================================================================================================================
Number of --------- DSB ----------   --------- SSB ----------   -------- OTHER ---------   ----- ALL CLUSTERS -----
 lesions    Average        SEM         Average        SEM         Average        SEM         Average        SEM    
===================================================================================================================
   1          ---          ---       1.66667E+01  0.00000E+00   0.00000E+00  0.00000E+00   4.16476E+00  1.11392E-03
   2      1.66667E+01  0.00000E+00   8.95474E+00  1.52203E-03   0.00000E+00  0.00000E+00   4.16617E+00  1.95113E-03
   3      1.20343E+01  7.24200E-03   6.52076E+00  2.77095E-03   0.00000E+00  0.00000E+00   4.16994E+00  3.52944E-03
   4      9.82994E+00  1.37753E-02   5.36418E+00  5.02236E-03   0.00000E+00  0.00000E+00   4.17605E+00  6.35472E-03
   5      8.51476E+00  2.16525E-02   4.70633E+00  1.03705E-02   0.00000E+00  0.00000E+00   4.16700E+00  1.25568E-02
   6      7.68015E+00  3.33646E-02   4.30657E+00  1.83436E-02   0.00000E+00  0.00000E+00   4.17355E+00  2.36204E-02
   7      7.06987E+00  4.91220E-02   3.96836E+00  2.79659E-02   0.00000E+00  0.00000E+00   4.17246E+00  3.57938E-02
   8      6.62144E+00  7.42159E-02   3.83192E+00  4.53146E-02   0.00000E+00  0.00000E+00   4.25965E+00  5.41103E-02
   9      6.45626E+00  1.17438E-01   3.63450E+00  7.32094E-02   0.00000E+00  0.00000E+00   4.21882E+00  8.52496E-02
  10      6.57576E+00  1.86524E-01   3.53374E+00  1.15541E-01   0.00000E+00  0.00000E+00   4.25267E+00  1.31055E-01
  11      6.29735E+00  2.61262E-01   3.55219E+00  1.79021E-01   0.00000E+00  0.00000E+00   4.15883E+00  1.99241E-01
  12      5.74495E+00  2.63197E-01   3.30882E+00  2.11545E-01   0.00000E+00  0.00000E+00   4.11877E+00  2.43876E-01
  13      4.94506E+00  4.35985E-01   4.02930E+00  4.21949E-01   0.00000E+00  0.00000E+00   3.95764E+00  3.94151E-01
  14      6.54762E+00  5.95238E-01   3.96825E+00  7.93651E-01   0.00000E+00  0.00000E+00   4.16667E+00  1.05364E+00
  15      4.44444E+00  0.00000E+00       ---          ---           ---          ---       4.44444E+00  0.00000E+00
  16          ---          ---       3.12500E+00  0.00000E+00       ---          ---       3.12500E+00  0.00000E+00
  17          ---          ---       4.90196E+00  0.00000E+00       ---          ---       4.90196E+00  0.00000E+00
  18          ---          ---           ---          ---           ---          ---           ---          ---
  19          ---          ---           ---          ---           ---          ---           ---          ---
  20          ---          ---           ---          ---           ---          ---           ---          ---
  21          ---          ---           ---          ---           ---          ---           ---          ---
  22          ---          ---           ---          ---           ---          ---           ---          ---
  23          ---          ---           ---          ---           ---          ---           ---          ---
  24          ---          ---           ---          ---           ---          ---           ---          ---
  25          ---          ---           ---          ---           ---          ---           ---          ---
  26          ---          ---           ---          ---           ---          ---           ---          ---
  27          ---          ---           ---          ---           ---          ---           ---          ---
  28          ---          ---           ---          ---           ---          ---           ---          ---
  29          ---          ---           ---          ---           ---          ---           ---          ---
  30          ---          ---           ---          ---           ---          ---           ---          ---
  31          ---          ---           ---          ---           ---          ---           ---          ---
  32          ---          ---           ---          ---           ---          ---           ---          ---
  33          ---          ---           ---          ---           ---          ---           ---          ---
  34          ---          ---           ---          ---           ---          ---           ---          ---
  35          ---          ---           ---          ---           ---          ---           ---          ---
  36          ---          ---           ---          ---           ---          ---           ---          ---
  37          ---          ---           ---          ---           ---          ---           ---          ---
  38          ---          ---           ---          ---           ---          ---           ---          ---
  39          ---          ---           ---          ---           ---          ---           ---          ---
  40          ---          ---           ---          ---           ---          ---           ---          ---
  41          ---          ---           ---          ---           ---          ---           ---          ---
  42          ---          ---           ---          ---           ---          ---           ---          ---
  43          ---          ---           ---          ---           ---          ---           ---          ---
  44          ---          ---           ---          ---           ---          ---           ---          ---
  45          ---          ---           ---          ---           ---          ---           ---          ---
  46          ---          ---           ---          ---           ---          ---           ---          ---
  47          ---          ---           ---          ---           ---          ---           ---          ---
  48          ---          ---           ---          ---           ---          ---           ---          ---
  49          ---          ---           ---          ---           ---          ---           ---          ---
  50          ---          ---           ---          ---           ---          ---           ---          ---
Average   1.39066E+01  7.68659E-03   1.33916E+01  5.73868E-03   0.00000E+00  0.00000E+00   4.16545E+00  4.83295E-04
-------------------------------------------------------------------------------------------------------------------
NOTES: (% Sb) is the percentage of lesions that are strand breaks.
The number of Sb is ((% Sb)/100)*(# lesions). The number of Bd is (1-(% Sb)/100)*(# lesions).

TABLE 4. Cluster Length (in base pair)
===================================================================================================================
Number of --------- DSB ----------   --------- SSB ----------   -------- OTHER ---------   ----- ALL CLUSTERS -----
 lesions    Average        SEM         Average        SEM         Average        SEM         Average        SEM    
===================================================================================================================
   1          ---          ---       1.66667E-01  0.00000E+00   1.66667E-01  0.00000E+00   1.66667E-01  0.00000E+00
   2      9.16127E-01  1.18425E-03   9.40124E-01  3.21970E-04   9.38693E-01  2.77072E-04   9.38534E-01  2.15514E-04
   3      1.61696E+00  2.20009E-03   1.72677E+00  8.01462E-04   1.71294E+00  8.82276E-04   1.71294E+00  5.83240E-04
   4      2.34573E+00  4.66940E-03   2.50852E+00  1.85942E-03   2.48447E+00  2.62396E-03   2.48254E+00  1.41699E-03
   5      3.09062E+00  8.62400E-03   3.28741E+00  4.62068E-03   3.24973E+00  7.30078E-03   3.25171E+00  3.46436E-03
   6      3.86493E+00  1.52266E-02   4.07872E+00  9.37217E-03   4.03804E+00  1.55243E-02   4.03527E+00  7.98065E-03
   7      4.52724E+00  2.58664E-02   4.82861E+00  1.69264E-02   4.77056E+00  3.16697E-02   4.77164E+00  1.44065E-02
   8      5.26848E+00  4.55613E-02   5.56495E+00  2.93284E-02   5.42284E+00  7.83467E-02   5.48533E+00  2.54003E-02
   9      6.05339E+00  7.12806E-02   6.28283E+00  5.31605E-02   6.14085E+00  1.54517E-01   6.20979E+00  4.21029E-02
  10      6.88106E+00  1.29496E-01   6.93328E+00  8.60251E-02   6.97500E+00  2.78172E-01   6.92604E+00  7.01004E-02
  11      7.34201E+00  1.65559E-01   7.87778E+00  1.45738E-01   7.09722E+00  2.54966E-01   7.65632E+00  1.07697E-01
  12      8.53030E+00  3.27811E-01   8.33333E+00  2.42127E-01   8.00000E+00  1.00000E+00   8.39655E+00  1.89140E-01
  13      8.09524E+00  8.42691E-01   8.85714E+00  4.64180E-01   9.00000E+00  1.16667E+00   8.63768E+00  3.84375E-01
  14      1.04167E+01  9.16667E-01   8.22222E+00  4.74667E-01   1.06667E+01  0.00000E+00   9.36111E+00  6.01567E-01
  15      1.18333E+01  0.00000E+00       ---          ---           ---          ---       1.18333E+01  0.00000E+00
  16          ---          ---       1.20000E+01  0.00000E+00       ---          ---       1.20000E+01  0.00000E+00
  17          ---          ---       1.50000E+01  0.00000E+00       ---          ---       1.50000E+01  0.00000E+00
  18          ---          ---           ---          ---           ---          ---           ---          ---
  19          ---          ---           ---          ---           ---          ---           ---          ---
  20          ---          ---           ---          ---           ---          ---           ---          ---
  21          ---          ---           ---          ---           ---          ---           ---          ---
  22          ---          ---           ---          ---           ---          ---           ---          ---
  23          ---          ---           ---          ---           ---          ---           ---          ---
  24          ---          ---           ---          ---           ---          ---           ---          ---
  25          ---          ---           ---          ---           ---          ---           ---          ---
  26          ---          ---           ---          ---           ---          ---           ---          ---
  27          ---          ---           ---          ---           ---          ---           ---          ---
  28          ---          ---           ---          ---           ---          ---           ---          ---
  29          ---          ---           ---          ---           ---          ---           ---          ---
  30          ---          ---           ---          ---           ---          ---           ---          ---
  31          ---          ---           ---          ---           ---          ---           ---          ---
  32          ---          ---           ---          ---           ---          ---           ---          ---
  33          ---          ---           ---          ---           ---          ---           ---          ---
  34          ---          ---           ---          ---           ---          ---           ---          ---
  35          ---          ---           ---          ---           ---          ---           ---          ---
  36          ---          ---           ---          ---           ---          ---           ---          ---
  37          ---          ---           ---          ---           ---          ---           ---          ---
  38          ---          ---           ---          ---           ---          ---           ---          ---
  39          ---          ---           ---          ---           ---          ---           ---          ---
  40          ---          ---           ---          ---           ---          ---           ---          ---
  41          ---          ---           ---          ---           ---          ---           ---          ---
  42          ---          ---           ---          ---           ---          ---           ---          ---
  43          ---          ---           ---          ---           ---          ---           ---          ---
  44          ---          ---           ---          ---           ---          ---           ---          ---
  45          ---          ---           ---          ---           ---          ---           ---          ---
  46          ---          ---           ---          ---           ---          ---           ---          ---
  47          ---          ---           ---          ---           ---          ---           ---          ---
  48          ---          ---           ---          ---           ---          ---           ---          ---
  49          ---          ---           ---          ---           ---          ---           ---          ---
  50          ---          ---           ---          ---           ---          ---           ---          ---
Average   1.46612E+00  2.10760E-03   5.96430E-01  1.03320E-03   3.55289E-01  4.19557E-04   4.41952E-01  6.94050E-04
-------------------------------------------------------------------------------------------------------------------

TABLE 5. NUMBER OF LESIONS DIVIDED BY TWICE THE CLUSTER LENGTH (lesions per nucleotide)
===================================================================================================================
Number of --------- DSB ----------   --------- SSB ----------   -------- OTHER ---------   ----- ALL CLUSTERS -----
 lesions    Average        SEM         Average        SEM         Average        SEM         Average        SEM    
===================================================================================================================
   1          ---          ---       8.33333E-02  0.00000E+00   8.33333E-02  0.00000E+00   8.33333E-02  0.00000E+00
   2      4.50835E-02  9.52356E-05   4.11086E-02  2.13947E-05   4.13612E-02  1.88597E-05   4.13811E-02  1.44861E-05
   3      3.14436E-02  6.26676E-05   2.90284E-02  2.04104E-05   2.93432E-02  2.30309E-05   2.93356E-02  1.49556E-05
   4      2.70585E-02  7.17908E-05   2.49485E-02  2.56816E-05   2.53141E-02  3.70234E-05   2.53003E-02  1.99128E-05
   5      2.48124E-02  8.79083E-05   2.30575E-02  4.19327E-05   2.34148E-02  6.85591E-05   2.33788E-02  3.20846E-05
   6      2.32929E-02  1.11291E-04   2.18680E-02  6.10794E-05   2.21442E-02  1.03962E-04   2.21675E-02  5.35878E-05
   7      2.29050E-02  1.51277E-04   2.13046E-02  8.74534E-05   2.15115E-02  1.63384E-04   2.16046E-02  7.67104E-05
   8      2.23935E-02  2.28279E-04   2.09801E-02  1.33428E-04   2.17282E-02  3.71477E-04   2.13759E-02  1.17684E-04
   9      2.15657E-02  2.77331E-04   2.07824E-02  1.92033E-04   2.13628E-02  5.88744E-04   2.10024E-02  1.51991E-04
  10      2.10466E-02  4.28514E-04   2.08237E-02  2.89473E-04   2.05471E-02  8.56071E-04   2.08516E-02  2.32632E-04
  11      2.13858E-02  5.18885E-04   2.00586E-02  3.95022E-04   2.18445E-02  8.13414E-04   2.05936E-02  3.03857E-04
  12      2.01816E-02  8.18989E-04   2.06644E-02  7.08558E-04   2.11640E-02  2.64550E-03   2.04985E-02  5.19207E-04
  13      2.37153E-02  2.30227E-03   2.11179E-02  1.08855E-03   2.04046E-02  2.64504E-03   2.18464E-02  9.82361E-04
  14      1.88123E-02  1.65549E-03   2.37990E-02  1.30281E-03   1.82292E-02  0.00000E+00   2.12085E-02  1.36818E-03
  15      1.76056E-02  0.00000E+00       ---          ---           ---          ---       1.76056E-02  0.00000E+00
  16          ---          ---       1.85185E-02  0.00000E+00       ---          ---       1.85185E-02  0.00000E+00
  17          ---          ---       1.57407E-02  0.00000E+00       ---          ---       1.57407E-02  0.00000E+00
  18          ---          ---           ---          ---           ---          ---           ---          ---
  19          ---          ---           ---          ---           ---          ---           ---          ---
  20          ---          ---           ---          ---           ---          ---           ---          ---
  21          ---          ---           ---          ---           ---          ---           ---          ---
  22          ---          ---           ---          ---           ---          ---           ---          ---
  23          ---          ---           ---          ---           ---          ---           ---          ---
  24          ---          ---           ---          ---           ---          ---           ---          ---
  25          ---          ---           ---          ---           ---          ---           ---          ---
  26          ---          ---           ---          ---           ---          ---           ---          ---
  27          ---          ---           ---          ---           ---          ---           ---          ---
  28          ---          ---           ---          ---           ---          ---           ---          ---
  29          ---          ---           ---          ---           ---          ---           ---          ---
  30          ---          ---           ---          ---           ---          ---           ---          ---
  31          ---          ---           ---          ---           ---          ---           ---          ---
  32          ---          ---           ---          ---           ---          ---           ---          ---
  33          ---          ---           ---          ---           ---          ---           ---          ---
  34          ---          ---           ---          ---           ---          ---           ---          ---
  35          ---          ---           ---          ---           ---          ---           ---          ---
  36          ---          ---           ---          ---           ---          ---           ---          ---
  37          ---          ---           ---          ---           ---          ---           ---          ---
  38          ---          ---           ---          ---           ---          ---           ---          ---
  39          ---          ---           ---          ---           ---          ---           ---          ---
  40          ---          ---           ---          ---           ---          ---           ---          ---
  41          ---          ---           ---          ---           ---          ---           ---          ---
  42          ---          ---           ---          ---           ---          ---           ---          ---
  43          ---          ---           ---          ---           ---          ---           ---          ---
  44          ---          ---           ---          ---           ---          ---           ---          ---
  45          ---          ---           ---          ---           ---          ---           ---          ---
  46          ---          ---           ---          ---           ---          ---           ---          ---
  47          ---          ---           ---          ---           ---          ---           ---          ---
  48          ---          ---           ---          ---           ---          ---           ---          ---
  49          ---          ---           ---          ---           ---          ---           ---          ---
  50          ---          ---           ---          ---           ---          ---           ---          ---
Average   3.74712E-02  5.55439E-05   6.56793E-02  2.85566E-05   7.46449E-02  1.54622E-05   7.14979E-02  2.12315E-05
-------------------------------------------------------------------------------------------------------------------

TABLE 6. Number of clusters per cell per Gy per track.  Cluster yields are for a representative cell containing
an average of 1.000 Gbp (giga basepair) of DNA.  Cluster induction is proportional to absorbed dose up to at least
a hundred or thousand Gy. The category "OTHER" includes all classes of individual and clustered DNA lesion, except
for SSB and DSB.  SEM = standard error of the mean.
===================================================================================================================
Number of --------- DSB ----------   --------- SSB ----------   -------- OTHER ---------   ----- ALL CLUSTERS -----
 lesions    Average        SEM         Average        SEM         Average        SEM         Average        SEM    
===================================================================================================================
   1          ---          ---       2.63182E+00  1.39230E-02   7.90018E+00  4.17127E-02   1.05320E+01  5.55944E-02
   2      9.62444E-02  8.65872E-04   1.20984E+00  1.02050E-02   1.67831E+00  1.41075E-02   2.98440E+00  2.50756E-02
   3      6.45316E-02  8.47483E-04   4.46926E-01  5.54210E-03   3.73917E-01  4.69100E-03   8.85375E-01  1.09954E-02
   4      3.16200E-02  5.87087E-04   1.58394E-01  2.75207E-03   8.71355E-02  1.51849E-03   2.77150E-01  4.78442E-03
   5      1.36693E-02  3.29648E-04   5.56625E-02  1.26560E-03   2.15284E-02  5.09729E-04   9.08602E-02  2.04217E-03
   6      6.00511E-03  1.90367E-04   2.02110E-02  5.74152E-04   5.76267E-03  1.85530E-04   3.19788E-02  8.93217E-04
   7      2.71717E-03  1.11410E-04   7.68338E-03  2.66846E-04   1.65206E-03  7.57590E-05   1.20526E-02  4.04875E-04
   8      1.21853E-03  6.55047E-05   2.88939E-03  1.27670E-04   3.96536E-04  3.07582E-05   4.50446E-03  1.82992E-04
   9      5.12109E-04  3.86484E-05   1.15420E-03  6.80617E-05   1.38722E-04  1.81057E-05   1.80503E-03  9.40881E-05
  10      2.07098E-04  2.21025E-05   4.62666E-04  3.65330E-05   3.65465E-05  8.97246E-06   7.06311E-04  4.69750E-05
  11      1.02900E-04  1.62346E-05   2.07086E-04  2.32136E-05   2.84156E-05  8.19837E-06   3.38402E-04  3.03266E-05
  12      4.70581E-05  1.03849E-05   7.26198E-05  1.28604E-05   4.73594E-06  3.34864E-06   1.24414E-04  1.68420E-05
  13      1.65758E-05  6.26317E-06   3.17246E-05  8.58410E-06   4.73594E-06  3.34864E-06   5.30363E-05  1.11345E-05
  14      4.73594E-06  3.34864E-06   7.10390E-06  4.10103E-06   2.36797E-06  0.00000E+00   1.42078E-05  5.79886E-06
  15      2.36797E-06  0.00000E+00       ---          ---           ---          ---       2.36797E-06  0.00000E+00
  16          ---          ---       2.36797E-06  0.00000E+00       ---          ---       2.36797E-06  0.00000E+00
  17          ---          ---       2.36797E-06  0.00000E+00       ---          ---       2.36797E-06  0.00000E+00
  18          ---          ---           ---          ---           ---          ---           ---          ---
  19          ---          ---           ---          ---           ---          ---           ---          ---
  20          ---          ---           ---          ---           ---          ---           ---          ---
  21          ---          ---           ---          ---           ---          ---           ---          ---
  22          ---          ---           ---          ---           ---          ---           ---          ---
  23          ---          ---           ---          ---           ---          ---           ---          ---
  24          ---          ---           ---          ---           ---          ---           ---          ---
  25          ---          ---           ---          ---           ---          ---           ---          ---
  26          ---          ---           ---          ---           ---          ---           ---          ---
  27          ---          ---           ---          ---           ---          ---           ---          ---
  28          ---          ---           ---          ---           ---          ---           ---          ---
  29          ---          ---           ---          ---           ---          ---           ---          ---
  30          ---          ---           ---          ---           ---          ---           ---          ---
  31          ---          ---           ---          ---           ---          ---           ---          ---
  32          ---          ---           ---          ---           ---          ---           ---          ---
  33          ---          ---           ---          ---           ---          ---           ---          ---
  34          ---          ---           ---          ---           ---          ---           ---          ---
  35          ---          ---           ---          ---           ---          ---           ---          ---
  36          ---          ---           ---          ---           ---          ---           ---          ---
  37          ---          ---           ---          ---           ---          ---           ---          ---
  38          ---          ---           ---          ---           ---          ---           ---          ---
  39          ---          ---           ---          ---           ---          ---           ---          ---
  40          ---          ---           ---          ---           ---          ---           ---          ---
  41          ---          ---           ---          ---           ---          ---           ---          ---
  42          ---          ---           ---          ---           ---          ---           ---          ---
  43          ---          ---           ---          ---           ---          ---           ---          ---
  44          ---          ---           ---          ---           ---          ---           ---          ---
  45          ---          ---           ---          ---           ---          ---           ---          ---
  46          ---          ---           ---          ---           ---          ---           ---          ---
  47          ---          ---           ---          ---           ---          ---           ---          ---
  48          ---          ---           ---          ---           ---          ---           ---          ---
  49          ---          ---           ---          ---           ---          ---           ---          ---
  50          ---          ---           ---          ---           ---          ---           ---          ---
 Total    2.16899E-01  2.80764E-03   4.53536E+00  3.40566E-02   1.00691E+01  6.21750E-02   1.48214E+01  9.88412E-02
-------------------------------------------------------------------------------------------------------------------
