# Supplementary material for: A computational method to estimate the relative biological effectiveness and tumor control probability for low-LET proton irradiations
Source: PLoS One. 2026 Mar 20;21(3):e0341352. doi: 10.1371/journal.pone.0341352 (PMC13004361; doi:10.1371/journal.pone.0341352)
Supplement: S1 File — These files include the DSB yields simulated by MCDS and the proton spectra used at different LET positions. Available at: https://nfuedu-my.sharepoint.com/personal/ccchan_nfu_edu_tw/_layouts/15/onedrive.aspx?id=%2Fpersonal%2Fccchan%5Fnfu%5Fedu%5Ftw%2FDocuments%2Fplos%20one&ga=1. (ZIP) [file pone.0341352.s001.zip › MCDS/proton/P4/0.4.out]

===============================
MCDS Version 3.00B  15-JUL-2011
===============================
      1.133     running time (min)
 1.0000E+00     DNA content (Gbp)
 8.0000E+00     Dia. of cell nucleus (um)
      10000     number of cells (nocs)
  987654321     random number seed


MXRF TABLE: Particle types and properties of the (input) mixed radiation field. The hypoxia reduction factor (HRF)
for DSB induction is estimated as [1/(1-pcr)]^2, where pcr = the probability a lesion undergoes chemical repair
for the specified (input) oxygen concentration compared to fully aerobic (100% O2) conditions.  The frequency-mean
specific energy (zf) is for a spherical target representative of the cell nucleus. Radiative losses by the primary
charged particle are assumed non-local and do not not contribute to specific energy or the dose per unit fluence
(DPUF).  The reported stopping power is at the point of entry into the cell nucleus (pO2 = 0.400%).
===================================================================================================================
        Normed   -- Kinetic Energy --               Stopping Power (keV/um)      CSDA       Dosimetry (Gy)    HRF
  Ion     wt       (MeV)     (MeV/A)      zeb     Coll+Nuc  Radiat    Total    Range (cm)   DPUF       zf     DSB
===================================================================================================================
    p  4.88E-02  8.300E-01  8.300E-01  5.601E+02  3.06E+01 0.00E+00 3.064E+01  1.814E-03  7.142E+01 1.42E-01 1.577
    p  1.38E-01  2.140E+00  2.140E+00  2.199E+02  1.54E+01 0.00E+00 1.535E+01  8.265E-03  2.838E+01 5.65E-02 1.754
    p  2.52E-01  3.810E+00  3.810E+00  1.239E+02  9.78E+00 0.00E+00 9.784E+00  2.229E-02  1.697E+01 3.38E-02 1.780
    p  3.58E-01  5.950E+00  5.950E+00  7.960E+01  6.85E+00 0.00E+00 6.848E+00  4.890E-02  1.154E+01 2.30E-02 1.787
    p  1.83E-01  8.450E+00  8.450E+00  5.627E+01  5.15E+00 0.00E+00 5.154E+00  9.147E-02  8.556E+00 1.70E-02 1.789
    p  2.03E-02  1.036E+01  1.036E+01  4.603E+01  4.37E+00 0.00E+00 4.365E+00  1.319E-01  7.199E+00 1.43E-02 1.790
    p  0.00E+00  1.167E+01  1.167E+01  4.095E+01  3.96E+00 0.00E+00 3.961E+00  1.634E-01  6.511E+00 1.30E-02 1.790
  Avg  1.43E-01  5.181E+00  5.181E+00  1.286E+02  9.56E+00 0.00E+00 9.564E+00  4.375E-02  1.753E+01 3.49E-02 1.771
===================================================================================================================
ZEB = (zeff/beta)^2 (Barkas 1963); DPUF = absorbed dose per unit fluence (nGy-cm^2/particle); zf in units of Gy

TABLE 1. Percent (%) cluster yields by complexity, as classified using the scheme of Nikjoo et al. (IJRB 71, 
467-483 1997 and and Radiat. Res. 156, 577-583 2001).
===================================================================================================================
    66.969     BD    - one or more Bd (no Sb)
    29.428     SSB   - Sb (no auxilary damage)
     1.645     SSB+  - two Sb on the same strand
     0.259     2SSB  - two or more Sb on opposite strands separated by at least 10 bp
     1.400     DSB   - two Sb on opposite strands with a separation <= 10 bp
     0.254     DSB+  - DSB accompanied by one (or more) additional Sb within 10 bp separation
     0.044     DSB++ - more than one DSB whether within the 10 bp separation or further apart
     6.031     SSBc  - fraction of complex damage (SSB+ and 2SSB) among SSBs
    45.539     SSBcb - fraction of complex damage (SSB+ and 2SSB) among SSBs; base damage included
    16.886     DSBc  - fraction of complex damage (DSB+ and DSB++) among DSBs
    58.197     DSBcb - fraction of complex damage (DSB+ and DSB++) among DSBs; base damage included
===================================================================================================================

TABLE 2. Number of clusters per cell per Gy.  Cluster yields are for a representative cell containing an average
of 1.000 Gbp (giga basepair) of DNA.  Cluster induction is proportional to absorbed dose up to at least a
hundred or thousand Gy. The category "OTHER" includes all classes of individual and clustered DNA lesion, except
for SSB and DSB.  SEM = standard error of the mean.
===================================================================================================================
Number of --------- DSB ----------   --------- SSB ----------   -------- OTHER ---------   ----- ALL CLUSTERS -----
 lesions    Average        SEM         Average        SEM         Average        SEM         Average        SEM    
===================================================================================================================
   1          ---          ---       8.44541E+01  9.40436E-02   2.53438E+02  2.75784E-01   3.37892E+02  3.66107E-01
   2      3.01695E+00  6.83058E-03   3.77802E+01  2.33739E-02   5.24969E+01  2.71636E-02   9.32940E+01  3.79838E-02
   3      1.90600E+00  6.46731E-03   1.32622E+01  2.70626E-02   1.10400E+01  2.33578E-02   2.62082E+01  4.99003E-02
   4      8.55417E-01  5.03280E-03   4.30902E+00  1.86001E-02   2.38910E+00  1.11069E-02   7.55353E+00  3.12537E-02
   5      3.40967E-01  3.32904E-03   1.37238E+00  1.04180E-02   5.31467E-01  4.67884E-03   2.24482E+00  1.64385E-02
   6      1.29867E-01  2.00610E-03   4.41450E-01  5.34673E-03   1.22267E-01  1.90771E-03   6.93583E-01  8.03052E-03
   7      5.06333E-02  1.19089E-03   1.45567E-01  2.69456E-03   3.05167E-02  8.56674E-04   2.26717E-01  3.95638E-03
   8      2.05167E-02  7.04281E-04   4.94667E-02  1.34884E-03   8.45000E-03  4.13440E-04   7.84333E-02  1.95411E-03
   9      8.35000E-03  4.22941E-04   1.76500E-02  6.91019E-04   2.11667E-03  1.93936E-04   2.81167E-02  9.88371E-04
  10      3.03333E-03  2.34939E-04   6.43333E-03  3.76073E-04   7.00000E-04  1.10338E-04   1.01667E-02  5.01908E-04
  11      1.40000E-03  1.57501E-04   2.55000E-03  2.26494E-04   1.50000E-04  4.99800E-05   4.10000E-03  2.90583E-04
  12      8.50000E-04  1.25549E-04   9.00000E-04  1.24403E-04       ---          ---       1.75000E-03  1.82505E-04
  13      2.16667E-04  6.00565E-05   4.83333E-04  8.96270E-05   3.33333E-05  2.35690E-05   7.33333E-04  1.12806E-04
  14      8.33333E-05  3.72603E-05   1.33333E-04  4.71239E-05       ---          ---       2.16667E-04  6.00565E-05
  15      6.66667E-05  3.33283E-05   5.00000E-05  2.88646E-05       ---          ---       1.16667E-04  4.40826E-05
  16      3.33333E-05  2.35690E-05   1.66667E-05  1.66667E-05       ---          ---       5.00000E-05  2.88646E-05
  17          ---          ---           ---          ---           ---          ---           ---          ---
  18      3.33333E-05  2.35690E-05   1.66667E-05  1.66667E-05       ---          ---       5.00000E-05  2.88646E-05
  19          ---          ---           ---          ---           ---          ---           ---          ---
  20          ---          ---           ---          ---           ---          ---           ---          ---
  21          ---          ---           ---          ---           ---          ---           ---          ---
  22          ---          ---           ---          ---           ---          ---           ---          ---
  23          ---          ---           ---          ---           ---          ---           ---          ---
  24          ---          ---           ---          ---           ---          ---           ---          ---
  25          ---          ---           ---          ---           ---          ---           ---          ---
  26          ---          ---           ---          ---           ---          ---           ---          ---
  27          ---          ---           ---          ---           ---          ---           ---          ---
  28          ---          ---           ---          ---           ---          ---           ---          ---
  29          ---          ---           ---          ---           ---          ---           ---          ---
  30          ---          ---           ---          ---           ---          ---           ---          ---
  31          ---          ---           ---          ---           ---          ---           ---          ---
  32          ---          ---           ---          ---           ---          ---           ---          ---
  33          ---          ---           ---          ---           ---          ---           ---          ---
  34          ---          ---           ---          ---           ---          ---           ---          ---
  35          ---          ---           ---          ---           ---          ---           ---          ---
  36          ---          ---           ---          ---           ---          ---           ---          ---
  37          ---          ---           ---          ---           ---          ---           ---          ---
  38          ---          ---           ---          ---           ---          ---           ---          ---
  39          ---          ---           ---          ---           ---          ---           ---          ---
  40          ---          ---           ---          ---           ---          ---           ---          ---
  41          ---          ---           ---          ---           ---          ---           ---          ---
  42          ---          ---           ---          ---           ---          ---           ---          ---
  43          ---          ---           ---          ---           ---          ---           ---          ---
  44          ---          ---           ---          ---           ---          ---           ---          ---
  45          ---          ---           ---          ---           ---          ---           ---          ---
  46          ---          ---           ---          ---           ---          ---           ---          ---
  47          ---          ---           ---          ---           ---          ---           ---          ---
  48          ---          ---           ---          ---           ---          ---           ---          ---
  49          ---          ---           ---          ---           ---          ---           ---          ---
  50          ---          ---           ---          ---           ---          ---           ---          ---
 Total    6.33442E+00  1.55391E-02   1.41843E+02  3.47592E-02   3.20059E+02  2.32237E-01   4.68236E+02  2.47423E-01
-------------------------------------------------------------------------------------------------------------------

TABLE 3. Cluster composition (% Sb per cluster)
===================================================================================================================
Number of --------- DSB ----------   --------- SSB ----------   -------- OTHER ---------   ----- ALL CLUSTERS -----
 lesions    Average        SEM         Average        SEM         Average        SEM         Average        SEM    
===================================================================================================================
   1          ---          ---       1.66667E+01  0.00000E+00   0.00000E+00  0.00000E+00   4.16594E+00  1.14186E-03
   2      1.66667E+01  0.00000E+00   8.95491E+00  1.43143E-03   0.00000E+00  0.00000E+00   4.16509E+00  1.82372E-03
   3      1.20306E+01  6.39106E-03   6.51437E+00  2.48046E-03   0.00000E+00  0.00000E+00   4.17161E+00  3.15863E-03
   4      9.82772E+00  1.18814E-02   5.35963E+00  4.40562E-03   0.00000E+00  0.00000E+00   4.16925E+00  5.50361E-03
   5      8.54325E+00  1.90246E-02   4.70063E+00  8.70145E-03   0.00000E+00  0.00000E+00   4.17391E+00  1.03927E-02
   6      7.67587E+00  2.78891E-02   4.29358E+00  1.54895E-02   0.00000E+00  0.00000E+00   4.16890E+00  1.94200E-02
   7      7.05072E+00  4.14864E-02   4.04189E+00  2.42880E-02   0.00000E+00  0.00000E+00   4.17986E+00  3.02743E-02
   8      6.70784E+00  6.18604E-02   3.78054E+00  3.64779E-02   0.00000E+00  0.00000E+00   4.14878E+00  4.59291E-02
   9      6.38521E+00  9.21484E-02   3.68250E+00  5.69997E-02   0.00000E+00  0.00000E+00   4.18131E+00  6.71921E-02
  10      5.99322E+00  1.30444E-01   3.45679E+00  8.72971E-02   0.00000E+00  0.00000E+00   4.00534E+00  9.70326E-02
  11      5.98578E+00  1.75866E-01   3.27540E+00  1.29171E-01   0.00000E+00  0.00000E+00   4.07799E+00  1.45732E-01
  12      5.72917E+00  2.66000E-01   3.41981E+00  1.69247E-01       ---          ---       4.48883E+00  1.88228E-01
  13      5.42406E+00  3.88265E-01   3.75774E+00  2.53959E-01   0.00000E+00  0.00000E+00   4.06977E+00  2.73086E-01
  14      4.52381E+00  4.45435E-01   3.42262E+00  6.91147E-01       ---          ---       3.84615E+00  4.69927E-01
  15      5.00000E+00  5.55556E-01   3.33333E+00  6.41500E-01       ---          ---       4.28571E+00  5.10246E-01
  16      4.16667E+00  1.04167E+00   3.12500E+00  0.00000E+00       ---          ---       3.81944E+00  6.94444E-01
  17          ---          ---           ---          ---           ---          ---           ---          ---
  18      5.55556E+00  1.85185E+00   2.77778E+00  0.00000E+00       ---          ---       4.62963E+00  1.41438E+00
  19          ---          ---           ---          ---           ---          ---           ---          ---
  20          ---          ---           ---          ---           ---          ---           ---          ---
  21          ---          ---           ---          ---           ---          ---           ---          ---
  22          ---          ---           ---          ---           ---          ---           ---          ---
  23          ---          ---           ---          ---           ---          ---           ---          ---
  24          ---          ---           ---          ---           ---          ---           ---          ---
  25          ---          ---           ---          ---           ---          ---           ---          ---
  26          ---          ---           ---          ---           ---          ---           ---          ---
  27          ---          ---           ---          ---           ---          ---           ---          ---
  28          ---          ---           ---          ---           ---          ---           ---          ---
  29          ---          ---           ---          ---           ---          ---           ---          ---
  30          ---          ---           ---          ---           ---          ---           ---          ---
  31          ---          ---           ---          ---           ---          ---           ---          ---
  32          ---          ---           ---          ---           ---          ---           ---          ---
  33          ---          ---           ---          ---           ---          ---           ---          ---
  34          ---          ---           ---          ---           ---          ---           ---          ---
  35          ---          ---           ---          ---           ---          ---           ---          ---
  36          ---          ---           ---          ---           ---          ---           ---          ---
  37          ---          ---           ---          ---           ---          ---           ---          ---
  38          ---          ---           ---          ---           ---          ---           ---          ---
  39          ---          ---           ---          ---           ---          ---           ---          ---
  40          ---          ---           ---          ---           ---          ---           ---          ---
  41          ---          ---           ---          ---           ---          ---           ---          ---
  42          ---          ---           ---          ---           ---          ---           ---          ---
  43          ---          ---           ---          ---           ---          ---           ---          ---
  44          ---          ---           ---          ---           ---          ---           ---          ---
  45          ---          ---           ---          ---           ---          ---           ---          ---
  46          ---          ---           ---          ---           ---          ---           ---          ---
  47          ---          ---           ---          ---           ---          ---           ---          ---
  48          ---          ---           ---          ---           ---          ---           ---          ---
  49          ---          ---           ---          ---           ---          ---           ---          ---
  50          ---          ---           ---          ---           ---          ---           ---          ---
Average   1.36925E+01  7.56494E-03   1.31341E+01  5.89996E-03   0.00000E+00  0.00000E+00   4.16600E+00  4.90083E-04
-------------------------------------------------------------------------------------------------------------------
NOTES: (% Sb) is the percentage of lesions that are strand breaks.
The number of Sb is ((% Sb)/100)*(# lesions). The number of Bd is (1-(% Sb)/100)*(# lesions).

TABLE 4. Cluster Length (in base pair)
===================================================================================================================
Number of --------- DSB ----------   --------- SSB ----------   -------- OTHER ---------   ----- ALL CLUSTERS -----
 lesions    Average        SEM         Average        SEM         Average        SEM         Average        SEM    
===================================================================================================================
   1          ---          ---       1.66667E-01  0.00000E+00   1.66667E-01  0.00000E+00   1.66667E-01  0.00000E+00
   2      9.10170E-01  1.11454E-03   9.36666E-01  3.07505E-04   9.34639E-01  2.61980E-04   9.34695E-01  2.06815E-04
   3      1.60565E+00  1.95593E-03   1.71994E+00  7.30405E-04   1.70477E+00  8.04902E-04   1.70522E+00  5.35233E-04
   4      2.33100E+00  4.09080E-03   2.50245E+00  1.61058E-03   2.47649E+00  2.23591E-03   2.47499E+00  1.21898E-03
   5      3.08765E+00  7.70046E-03   3.27941E+00  3.76584E-03   3.24368E+00  6.24392E-03   3.24297E+00  2.84875E-03
   6      3.84814E+00  1.28211E-02   4.06060E+00  7.84742E-03   4.00677E+00  1.31774E-02   4.01563E+00  6.57185E-03
   7      4.59797E+00  2.21647E-02   4.83674E+00  1.42147E-02   4.74352E+00  2.62683E-02   4.78741E+00  1.21470E-02
   8      5.27344E+00  3.52712E-02   5.57174E+00  2.51279E-02   5.39085E+00  5.49227E-02   5.49886E+00  2.08406E-02
   9      5.98949E+00  5.70508E-02   6.22650E+00  4.16068E-02   6.08333E+00  1.01371E-01   6.16627E+00  3.47027E-02
  10      6.61240E+00  9.39393E-02   6.96596E+00  7.51643E-02   7.12805E+00  1.92643E-01   6.87465E+00  5.92745E-02
  11      7.46296E+00  1.49244E-01   7.57292E+00  1.20703E-01   7.16667E+00  4.12011E-01   7.51344E+00  9.44398E-02
  12      8.52604E+00  2.17530E-01   8.45440E+00  2.31937E-01       ---          ---       8.48454E+00  1.59095E-01
  13      8.80769E+00  3.69726E-01   9.16667E+00  3.75877E-01   6.91667E+00  4.16667E-01   8.96318E+00  2.83898E-01
  14      8.96667E+00  8.91939E-01   9.83333E+00  5.28925E-01       ---          ---       9.50000E+00  4.66086E-01
  15      1.11250E+01  5.28691E-01   1.11111E+01  3.88889E-01       ---          ---       1.11190E+01  3.18550E-01
  16      1.11667E+01  1.66667E+00   1.23333E+01  0.00000E+00       ---          ---       1.15556E+01  1.03786E+00
  17          ---          ---           ---          ---           ---          ---           ---          ---
  18      1.27500E+01  8.33333E-02   1.41667E+01  0.00000E+00       ---          ---       1.32222E+01  4.74667E-01
  19          ---          ---           ---          ---           ---          ---           ---          ---
  20          ---          ---           ---          ---           ---          ---           ---          ---
  21          ---          ---           ---          ---           ---          ---           ---          ---
  22          ---          ---           ---          ---           ---          ---           ---          ---
  23          ---          ---           ---          ---           ---          ---           ---          ---
  24          ---          ---           ---          ---           ---          ---           ---          ---
  25          ---          ---           ---          ---           ---          ---           ---          ---
  26          ---          ---           ---          ---           ---          ---           ---          ---
  27          ---          ---           ---          ---           ---          ---           ---          ---
  28          ---          ---           ---          ---           ---          ---           ---          ---
  29          ---          ---           ---          ---           ---          ---           ---          ---
  30          ---          ---           ---          ---           ---          ---           ---          ---
  31          ---          ---           ---          ---           ---          ---           ---          ---
  32          ---          ---           ---          ---           ---          ---           ---          ---
  33          ---          ---           ---          ---           ---          ---           ---          ---
  34          ---          ---           ---          ---           ---          ---           ---          ---
  35          ---          ---           ---          ---           ---          ---           ---          ---
  36          ---          ---           ---          ---           ---          ---           ---          ---
  37          ---          ---           ---          ---           ---          ---           ---          ---
  38          ---          ---           ---          ---           ---          ---           ---          ---
  39          ---          ---           ---          ---           ---          ---           ---          ---
  40          ---          ---           ---          ---           ---          ---           ---          ---
  41          ---          ---           ---          ---           ---          ---           ---          ---
  42          ---          ---           ---          ---           ---          ---           ---          ---
  43          ---          ---           ---          ---           ---          ---           ---          ---
  44          ---          ---           ---          ---           ---          ---           ---          ---
  45          ---          ---           ---          ---           ---          ---           ---          ---
  46          ---          ---           ---          ---           ---          ---           ---          ---
  47          ---          ---           ---          ---           ---          ---           ---          ---
  48          ---          ---           ---          ---           ---          ---           ---          ---
  49          ---          ---           ---          ---           ---          ---           ---          ---
  50          ---          ---           ---          ---           ---          ---           ---          ---
Average   1.51375E+00  2.11885E-03   6.39239E-01  1.10975E-03   3.73056E-01  4.48579E-04   4.70624E-01  7.57857E-04
-------------------------------------------------------------------------------------------------------------------

TABLE 5. NUMBER OF LESIONS DIVIDED BY TWICE THE CLUSTER LENGTH (lesions per nucleotide)
===================================================================================================================
Number of --------- DSB ----------   --------- SSB ----------   -------- OTHER ---------   ----- ALL CLUSTERS -----
 lesions    Average        SEM         Average        SEM         Average        SEM         Average        SEM    
===================================================================================================================
   1          ---          ---       8.33333E-02  0.00000E+00   8.33333E-02  0.00000E+00   8.33333E-02  0.00000E+00
   2      4.54841E-02  9.05830E-05   4.13034E-02  2.06931E-05   4.16120E-02  1.79176E-05   4.16095E-02  1.39458E-05
   3      3.16840E-02  5.58133E-05   2.91703E-02  1.87355E-05   2.95152E-02  2.09414E-05   2.94981E-02  1.37907E-05
   4      2.73391E-02  6.67111E-05   2.50313E-02  2.26362E-05   2.54017E-02  3.19808E-05   2.54059E-02  1.73788E-05
   5      2.49454E-02  8.12141E-05   2.31069E-02  3.36431E-05   2.34093E-02  5.66520E-05   2.34521E-02  2.65148E-05
   6      2.33870E-02  9.62433E-05   2.19770E-02  5.17014E-05   2.23559E-02  9.29107E-05   2.22833E-02  4.43800E-05
   7      2.26002E-02  1.29374E-04   2.12908E-02  7.48660E-05   2.16890E-02  1.41707E-04   2.15551E-02  6.52345E-05
   8      2.22001E-02  1.65768E-04   2.09889E-02  1.09901E-04   2.17865E-02  2.61590E-04   2.12590E-02  9.06576E-05
   9      2.18271E-02  2.33814E-04   2.09912E-02  1.60236E-04   2.13374E-02  3.93999E-04   2.12059E-02  1.33901E-04
  10      2.18768E-02  3.50945E-04   2.08262E-02  2.44229E-04   2.01046E-02  5.82025E-04   2.10911E-02  2.00159E-04
  11      2.12507E-02  5.01352E-04   2.10171E-02  3.77210E-04   2.19321E-02  1.35139E-03   2.11705E-02  3.03583E-04
  12      2.02133E-02  5.20285E-04   2.05087E-02  5.69417E-04       ---          ---       2.03729E-02  3.89573E-04
  13      2.09711E-02  9.52437E-04   2.06933E-02  8.99781E-04   2.61995E-02  1.57828E-03   2.10326E-02  6.88766E-04
  14      2.27442E-02  2.68694E-03   2.01747E-02  1.07589E-03       ---          ---       2.11630E-02  1.21299E-03
  15      1.88563E-02  9.11812E-04   1.87954E-02  6.49374E-04       ---          ---       1.88302E-02  5.45834E-04
  16      2.03539E-02  3.03790E-03   1.80180E-02  0.00000E+00       ---          ---       1.95753E-02  1.91900E-03
  17          ---          ---           ---          ---           ---          ---           ---          ---
  18      1.96087E-02  1.28162E-04   1.76471E-02  0.00000E+00       ---          ---       1.89548E-02  6.58047E-04
  19          ---          ---           ---          ---           ---          ---           ---          ---
  20          ---          ---           ---          ---           ---          ---           ---          ---
  21          ---          ---           ---          ---           ---          ---           ---          ---
  22          ---          ---           ---          ---           ---          ---           ---          ---
  23          ---          ---           ---          ---           ---          ---           ---          ---
  24          ---          ---           ---          ---           ---          ---           ---          ---
  25          ---          ---           ---          ---           ---          ---           ---          ---
  26          ---          ---           ---          ---           ---          ---           ---          ---
  27          ---          ---           ---          ---           ---          ---           ---          ---
  28          ---          ---           ---          ---           ---          ---           ---          ---
  29          ---          ---           ---          ---           ---          ---           ---          ---
  30          ---          ---           ---          ---           ---          ---           ---          ---
  31          ---          ---           ---          ---           ---          ---           ---          ---
  32          ---          ---           ---          ---           ---          ---           ---          ---
  33          ---          ---           ---          ---           ---          ---           ---          ---
  34          ---          ---           ---          ---           ---          ---           ---          ---
  35          ---          ---           ---          ---           ---          ---           ---          ---
  36          ---          ---           ---          ---           ---          ---           ---          ---
  37          ---          ---           ---          ---           ---          ---           ---          ---
  38          ---          ---           ---          ---           ---          ---           ---          ---
  39          ---          ---           ---          ---           ---          ---           ---          ---
  40          ---          ---           ---          ---           ---          ---           ---          ---
  41          ---          ---           ---          ---           ---          ---           ---          ---
  42          ---          ---           ---          ---           ---          ---           ---          ---
  43          ---          ---           ---          ---           ---          ---           ---          ---
  44          ---          ---           ---          ---           ---          ---           ---          ---
  45          ---          ---           ---          ---           ---          ---           ---          ---
  46          ---          ---           ---          ---           ---          ---           ---          ---
  47          ---          ---           ---          ---           ---          ---           ---          ---
  48          ---          ---           ---          ---           ---          ---           ---          ---
  49          ---          ---           ---          ---           ---          ---           ---          ---
  50          ---          ---           ---          ---           ---          ---           ---          ---
Average   3.72043E-02  4.98269E-05   6.43917E-02  2.90147E-05   7.39632E-02  1.60186E-05   7.05419E-02  2.20872E-05
-------------------------------------------------------------------------------------------------------------------

TABLE 6. Number of clusters per cell per Gy per track.  Cluster yields are for a representative cell containing
an average of 1.000 Gbp (giga basepair) of DNA.  Cluster induction is proportional to absorbed dose up to at least
a hundred or thousand Gy. The category "OTHER" includes all classes of individual and clustered DNA lesion, except
for SSB and DSB.  SEM = standard error of the mean.
===================================================================================================================
Number of --------- DSB ----------   --------- SSB ----------   -------- OTHER ---------   ----- ALL CLUSTERS -----
 lesions    Average        SEM         Average        SEM         Average        SEM         Average        SEM    
===================================================================================================================
   1          ---          ---       2.70209E+00  1.37087E-02   8.10600E+00  4.09229E-02   1.08081E+01  5.45873E-02
   2      1.05901E-01  8.85802E-04   1.32910E+00  1.05849E-02   1.84686E+00  1.47129E-02   3.28187E+00  2.60817E-02
   3      7.57824E-02  9.39967E-04   5.24286E-01  6.12536E-03   4.37200E-01  5.14221E-03   1.03727E+00  1.21217E-02
   4      3.91086E-02  6.66722E-04   1.95657E-01  3.16239E-03   1.08575E-01  1.76936E-03   3.43341E-01  5.52622E-03
   5      1.83436E-02  4.16934E-04   7.32329E-02  1.55031E-03   2.84262E-02  6.28648E-04   1.20003E-01  2.52977E-03
   6      8.29328E-03  2.42887E-04   2.78019E-02  7.42242E-04   7.71318E-03  2.25500E-04   4.38084E-02  1.15243E-03
   7      3.86500E-03  1.41556E-04   1.09716E-02  3.58431E-04   2.30323E-03  9.52594E-05   1.71398E-02  5.43917E-04
   8      1.75318E-03  8.24880E-05   4.35468E-03  1.72912E-04   7.36929E-04  4.60280E-05   6.84480E-03  2.59208E-04
   9      8.54983E-04  5.16610E-05   1.77807E-03  8.74031E-05   2.12781E-04  2.23426E-05   2.84584E-03  1.29451E-04
  10      3.29316E-04  2.84059E-05   6.88616E-04  4.69212E-05   8.01113E-05  1.37571E-05   1.09804E-03  6.41237E-05
  11      1.68970E-04  2.01984E-05   3.05170E-04  2.94902E-05   1.84578E-05  6.40250E-06   4.92597E-04  3.79626E-05
  12      1.10400E-04  1.68761E-05   1.13335E-04  1.63649E-05       ---          ---       2.23734E-04  2.43920E-05
  13      3.07836E-05  8.53270E-06   5.95511E-05  1.15412E-05   4.73594E-06  3.34864E-06   9.50707E-05  1.50991E-05
  14      1.18398E-05  5.29388E-06   1.75168E-05  6.33323E-06       ---          ---       2.93566E-05  8.25187E-06
  15      9.47187E-06  4.73523E-06   7.10390E-06  4.10103E-06       ---          ---       1.65758E-05  6.26317E-06
  16      4.73594E-06  3.34864E-06   2.36797E-06  0.00000E+00       ---          ---       7.10390E-06  4.10103E-06
  17          ---          ---           ---          ---           ---          ---           ---          ---
  18      4.73594E-06  3.34864E-06   2.36797E-06  0.00000E+00       ---          ---       7.10390E-06  4.10103E-06
  19          ---          ---           ---          ---           ---          ---           ---          ---
  20          ---          ---           ---          ---           ---          ---           ---          ---
  21          ---          ---           ---          ---           ---          ---           ---          ---
  22          ---          ---           ---          ---           ---          ---           ---          ---
  23          ---          ---           ---          ---           ---          ---           ---          ---
  24          ---          ---           ---          ---           ---          ---           ---          ---
  25          ---          ---           ---          ---           ---          ---           ---          ---
  26          ---          ---           ---          ---           ---          ---           ---          ---
  27          ---          ---           ---          ---           ---          ---           ---          ---
  28          ---          ---           ---          ---           ---          ---           ---          ---
  29          ---          ---           ---          ---           ---          ---           ---          ---
  30          ---          ---           ---          ---           ---          ---           ---          ---
  31          ---          ---           ---          ---           ---          ---           ---          ---
  32          ---          ---           ---          ---           ---          ---           ---          ---
  33          ---          ---           ---          ---           ---          ---           ---          ---
  34          ---          ---           ---          ---           ---          ---           ---          ---
  35          ---          ---           ---          ---           ---          ---           ---          ---
  36          ---          ---           ---          ---           ---          ---           ---          ---
  37          ---          ---           ---          ---           ---          ---           ---          ---
  38          ---          ---           ---          ---           ---          ---           ---          ---
  39          ---          ---           ---          ---           ---          ---           ---          ---
  40          ---          ---           ---          ---           ---          ---           ---          ---
  41          ---          ---           ---          ---           ---          ---           ---          ---
  42          ---          ---           ---          ---           ---          ---           ---          ---
  43          ---          ---           ---          ---           ---          ---           ---          ---
  44          ---          ---           ---          ---           ---          ---           ---          ---
  45          ---          ---           ---          ---           ---          ---           ---          ---
  46          ---          ---           ---          ---           ---          ---           ---          ---
  47          ---          ---           ---          ---           ---          ---           ---          ---
  48          ---          ---           ---          ---           ---          ---           ---          ---
  49          ---          ---           ---          ---           ---          ---           ---          ---
  50          ---          ---           ---          ---           ---          ---           ---          ---
 Total    2.54573E-01  3.20209E-03   4.87047E+00  3.57933E-02   1.05381E+01  6.28403E-02   1.56632E+01  1.01612E-01
-------------------------------------------------------------------------------------------------------------------
