# Supplementary material for: A computational method to estimate the relative biological effectiveness and tumor control probability for low-LET proton irradiations
Source: PLoS One. 2026 Mar 20;21(3):e0341352. doi: 10.1371/journal.pone.0341352 (PMC13004361; doi:10.1371/journal.pone.0341352)
Supplement: S1 File — These files include the DSB yields simulated by MCDS and the proton spectra used at different LET positions. Available at: https://nfuedu-my.sharepoint.com/personal/ccchan_nfu_edu_tw/_layouts/15/onedrive.aspx?id=%2Fpersonal%2Fccchan%5Fnfu%5Fedu%5Ftw%2FDocuments%2Fplos%20one&ga=1. (ZIP) [file pone.0341352.s001.zip › MCDS/proton/P4/0.6.out]

===============================
MCDS Version 3.00B  15-JUL-2011
===============================
      1.131     running time (min)
 1.0000E+00     DNA content (Gbp)
 8.0000E+00     Dia. of cell nucleus (um)
      10000     number of cells (nocs)
  987654321     random number seed


MXRF TABLE: Particle types and properties of the (input) mixed radiation field. The hypoxia reduction factor (HRF)
for DSB induction is estimated as [1/(1-pcr)]^2, where pcr = the probability a lesion undergoes chemical repair
for the specified (input) oxygen concentration compared to fully aerobic (100% O2) conditions.  The frequency-mean
specific energy (zf) is for a spherical target representative of the cell nucleus. Radiative losses by the primary
charged particle are assumed non-local and do not not contribute to specific energy or the dose per unit fluence
(DPUF).  The reported stopping power is at the point of entry into the cell nucleus (pO2 = 0.600%).
===================================================================================================================
        Normed   -- Kinetic Energy --               Stopping Power (keV/um)      CSDA       Dosimetry (Gy)    HRF
  Ion     wt       (MeV)     (MeV/A)      zeb     Coll+Nuc  Radiat    Total    Range (cm)   DPUF       zf     DSB
===================================================================================================================
    p  4.88E-02  8.300E-01  8.300E-01  5.601E+02  3.06E+01 0.00E+00 3.064E+01  1.814E-03  7.142E+01 1.42E-01 1.443
    p  1.38E-01  2.140E+00  2.140E+00  2.199E+02  1.54E+01 0.00E+00 1.535E+01  8.265E-03  2.838E+01 5.65E-02 1.575
    p  2.52E-01  3.810E+00  3.810E+00  1.239E+02  9.78E+00 0.00E+00 9.784E+00  2.229E-02  1.697E+01 3.38E-02 1.595
    p  3.58E-01  5.950E+00  5.950E+00  7.960E+01  6.85E+00 0.00E+00 6.848E+00  4.890E-02  1.154E+01 2.30E-02 1.600
    p  1.83E-01  8.450E+00  8.450E+00  5.627E+01  5.15E+00 0.00E+00 5.154E+00  9.147E-02  8.556E+00 1.70E-02 1.602
    p  2.03E-02  1.036E+01  1.036E+01  4.603E+01  4.37E+00 0.00E+00 4.365E+00  1.319E-01  7.199E+00 1.43E-02 1.602
    p  0.00E+00  1.167E+01  1.167E+01  4.095E+01  3.96E+00 0.00E+00 3.961E+00  1.634E-01  6.511E+00 1.30E-02 1.603
  Avg  1.43E-01  5.181E+00  5.181E+00  1.286E+02  9.56E+00 0.00E+00 9.564E+00  4.375E-02  1.753E+01 3.49E-02 1.588
===================================================================================================================
ZEB = (zeff/beta)^2 (Barkas 1963); DPUF = absorbed dose per unit fluence (nGy-cm^2/particle); zf in units of Gy

TABLE 1. Percent (%) cluster yields by complexity, as classified using the scheme of Nikjoo et al. (IJRB 71, 
467-483 1997 and and Radiat. Res. 156, 577-583 2001).
===================================================================================================================
    66.518     BD    - one or more Bd (no Sb)
    29.615     SSB   - Sb (no auxilary damage)
     1.758     SSB+  - two Sb on the same strand
     0.293     2SSB  - two or more Sb on opposite strands separated by at least 10 bp
     1.481     DSB   - two Sb on opposite strands with a separation <= 10 bp
     0.284     DSB+  - DSB accompanied by one (or more) additional Sb within 10 bp separation
     0.053     DSB++ - more than one DSB whether within the 10 bp separation or further apart
     6.426     SSBc  - fraction of complex damage (SSB+ and 2SSB) among SSBs
    47.196     SSBcb - fraction of complex damage (SSB+ and 2SSB) among SSBs; base damage included
    17.780     DSBc  - fraction of complex damage (DSB+ and DSB++) among DSBs
    60.023     DSBcb - fraction of complex damage (DSB+ and DSB++) among DSBs; base damage included
===================================================================================================================

TABLE 2. Number of clusters per cell per Gy.  Cluster yields are for a representative cell containing an average
of 1.000 Gbp (giga basepair) of DNA.  Cluster induction is proportional to absorbed dose up to at least a
hundred or thousand Gy. The category "OTHER" includes all classes of individual and clustered DNA lesion, except
for SSB and DSB.  SEM = standard error of the mean.
===================================================================================================================
Number of --------- DSB ----------   --------- SSB ----------   -------- OTHER ---------   ----- ALL CLUSTERS -----
 lesions    Average        SEM         Average        SEM         Average        SEM         Average        SEM    
===================================================================================================================
   1          ---          ---       8.60397E+01  1.00871E-01   2.58146E+02  2.95559E-01   3.44185E+02  3.92805E-01
   2      3.21403E+00  7.07037E-03   4.02805E+01  2.42034E-02   5.59003E+01  2.78705E-02   9.93948E+01  3.81612E-02
   3      2.12140E+00  6.79691E-03   1.47301E+01  2.68859E-02   1.23005E+01  2.34187E-02   2.91520E+01  4.93556E-02
   4      9.93067E-01  5.49291E-03   5.00000E+00  1.99842E-02   2.77892E+00  1.21206E-02   8.77198E+00  3.38329E-02
   5      4.13233E-01  3.68995E-03   1.66032E+00  1.15435E-02   6.39017E-01  5.16197E-03   2.71257E+00  1.81525E-02
   6      1.63017E-01  2.32643E-03   5.53233E-01  6.17755E-03   1.57000E-01  2.19735E-03   8.73250E-01  9.33781E-03
   7      6.57833E-02  1.40474E-03   1.88683E-01  3.13422E-03   3.94000E-02  9.94081E-04   2.93867E-01  4.62568E-03
   8      2.67167E-02  8.34048E-04   6.52167E-02  1.62590E-03   1.03667E-02  4.59888E-04   1.02300E-01  2.33907E-03
   9      1.16667E-02  5.14537E-04   2.54833E-02  8.87803E-04   2.96667E-03  2.26599E-04   4.01167E-02  1.23920E-03
  10      4.55000E-03  3.10726E-04   9.08333E-03  4.63494E-04   8.66667E-04  1.26640E-04   1.45000E-02  6.35622E-04
  11      1.91667E-03  1.88334E-04   3.48333E-03  2.67009E-04   3.50000E-04  7.98579E-05   5.75000E-03  3.67856E-04
  12      9.33333E-04  1.26592E-04   1.53333E-03  1.60868E-04   6.66667E-05  3.33283E-05   2.53333E-03  2.18395E-04
  13      5.16667E-04  9.26568E-05   5.50000E-04  9.84527E-05   6.66667E-05  3.33283E-05   1.13333E-03  1.40974E-04
  14      1.50000E-04  4.99800E-05   2.83333E-04  7.25967E-05       ---          ---       4.33333E-04  9.11887E-05
  15      6.66667E-05  3.33283E-05   1.66667E-04  5.26809E-05       ---          ---       2.33333E-04  6.23204E-05
  16      5.00000E-05  2.88646E-05   1.66667E-05  1.66667E-05       ---          ---       6.66667E-05  3.33283E-05
  17      1.66667E-05  1.66667E-05   5.00000E-05  2.88646E-05       ---          ---       6.66667E-05  3.33283E-05
  18          ---          ---           ---          ---           ---          ---           ---          ---
  19      1.66667E-05  1.66667E-05       ---          ---           ---          ---       1.66667E-05  1.66667E-05
  20          ---          ---       1.66667E-05  1.66667E-05       ---          ---       1.66667E-05  1.66667E-05
  21          ---          ---           ---          ---           ---          ---           ---          ---
  22          ---          ---           ---          ---           ---          ---           ---          ---
  23          ---          ---           ---          ---           ---          ---           ---          ---
  24          ---          ---           ---          ---           ---          ---           ---          ---
  25          ---          ---           ---          ---           ---          ---           ---          ---
  26          ---          ---           ---          ---           ---          ---           ---          ---
  27          ---          ---           ---          ---           ---          ---           ---          ---
  28          ---          ---           ---          ---           ---          ---           ---          ---
  29          ---          ---           ---          ---           ---          ---           ---          ---
  30          ---          ---           ---          ---           ---          ---           ---          ---
  31          ---          ---           ---          ---           ---          ---           ---          ---
  32          ---          ---           ---          ---           ---          ---           ---          ---
  33          ---          ---           ---          ---           ---          ---           ---          ---
  34          ---          ---           ---          ---           ---          ---           ---          ---
  35          ---          ---           ---          ---           ---          ---           ---          ---
  36          ---          ---           ---          ---           ---          ---           ---          ---
  37          ---          ---           ---          ---           ---          ---           ---          ---
  38          ---          ---           ---          ---           ---          ---           ---          ---
  39          ---          ---           ---          ---           ---          ---           ---          ---
  40          ---          ---           ---          ---           ---          ---           ---          ---
  41          ---          ---           ---          ---           ---          ---           ---          ---
  42          ---          ---           ---          ---           ---          ---           ---          ---
  43          ---          ---           ---          ---           ---          ---           ---          ---
  44          ---          ---           ---          ---           ---          ---           ---          ---
  45          ---          ---           ---          ---           ---          ---           ---          ---
  46          ---          ---           ---          ---           ---          ---           ---          ---
  47          ---          ---           ---          ---           ---          ---           ---          ---
  48          ---          ---           ---          ---           ---          ---           ---          ---
  49          ---          ---           ---          ---           ---          ---           ---          ---
  50          ---          ---           ---          ---           ---          ---           ---          ---
 Total    7.01713E+00  1.65321E-02   1.48558E+02  4.11786E-02   3.29976E+02  2.55819E-01   4.85551E+02  2.77242E-01
-------------------------------------------------------------------------------------------------------------------

TABLE 3. Cluster composition (% Sb per cluster)
===================================================================================================================
Number of --------- DSB ----------   --------- SSB ----------   -------- OTHER ---------   ----- ALL CLUSTERS -----
 lesions    Average        SEM         Average        SEM         Average        SEM         Average        SEM    
===================================================================================================================
   1          ---          ---       1.66667E+01  0.00000E+00   0.00000E+00  0.00000E+00   4.16642E+00  1.14787E-03
   2      1.66667E+01  0.00000E+00   8.95488E+00  1.38893E-03   0.00000E+00  0.00000E+00   4.16776E+00  1.77842E-03
   3      1.20328E+01  6.06248E-03   6.51638E+00  2.35890E-03   0.00000E+00  0.00000E+00   4.16759E+00  2.97516E-03
   4      9.81188E+00  1.09637E-02   5.35881E+00  4.08141E-03   0.00000E+00  0.00000E+00   4.16400E+00  5.13721E-03
   5      8.52743E+00  1.74772E-02   4.70272E+00  7.62691E-03   0.00000E+00  0.00000E+00   4.17494E+00  9.01512E-03
   6      7.68300E+00  2.51988E-02   4.32512E+00  1.42770E-02   0.00000E+00  0.00000E+00   4.15824E+00  1.72820E-02
   7      7.11267E+00  3.75691E-02   4.00731E+00  2.14786E-02   0.00000E+00  0.00000E+00   4.15073E+00  2.71496E-02
   8      6.66710E+00  5.44064E-02   3.76682E+00  3.26839E-02   0.00000E+00  0.00000E+00   4.10792E+00  3.99497E-02
   9      6.26939E+00  7.28387E-02   3.66053E+00  4.86794E-02   0.00000E+00  0.00000E+00   4.14593E+00  5.64471E-02
  10      6.15331E+00  1.15527E-01   3.53430E+00  7.45814E-02   0.00000E+00  0.00000E+00   4.09544E+00  8.29276E-02
  11      6.24299E+00  1.85618E-01   3.50684E+00  1.22494E-01   0.00000E+00  0.00000E+00   4.21611E+00  1.29825E-01
  12      5.82071E+00  2.32525E-01   3.46459E+00  1.71412E-01   0.00000E+00  0.00000E+00   4.21883E+00  1.77200E-01
  13      5.33499E+00  3.20702E-01   4.02644E+00  2.89600E-01   0.00000E+00  0.00000E+00   4.40948E+00  2.58017E-01
  14      5.68783E+00  7.62736E-01   3.68304E+00  4.61769E-01       ---          ---       4.31548E+00  4.12035E-01
  15      5.00000E+00  7.17219E-01   2.66667E+00  2.96296E-01       ---          ---       3.33333E+00  4.03485E-01
  16      5.20833E+00  6.01407E-01   2.08333E+00  0.00000E+00       ---          ---       4.42708E+00  8.89492E-01
  17      2.94118E+00  0.00000E+00   4.90196E+00  5.66030E-01       ---          ---       4.41176E+00  6.32840E-01
  18          ---          ---           ---          ---           ---          ---           ---          ---
  19      5.26316E+00  0.00000E+00       ---          ---           ---          ---       5.26316E+00  0.00000E+00
  20          ---          ---       2.50000E+00  0.00000E+00       ---          ---       2.50000E+00  0.00000E+00
  21          ---          ---           ---          ---           ---          ---           ---          ---
  22          ---          ---           ---          ---           ---          ---           ---          ---
  23          ---          ---           ---          ---           ---          ---           ---          ---
  24          ---          ---           ---          ---           ---          ---           ---          ---
  25          ---          ---           ---          ---           ---          ---           ---          ---
  26          ---          ---           ---          ---           ---          ---           ---          ---
  27          ---          ---           ---          ---           ---          ---           ---          ---
  28          ---          ---           ---          ---           ---          ---           ---          ---
  29          ---          ---           ---          ---           ---          ---           ---          ---
  30          ---          ---           ---          ---           ---          ---           ---          ---
  31          ---          ---           ---          ---           ---          ---           ---          ---
  32          ---          ---           ---          ---           ---          ---           ---          ---
  33          ---          ---           ---          ---           ---          ---           ---          ---
  34          ---          ---           ---          ---           ---          ---           ---          ---
  35          ---          ---           ---          ---           ---          ---           ---          ---
  36          ---          ---           ---          ---           ---          ---           ---          ---
  37          ---          ---           ---          ---           ---          ---           ---          ---
  38          ---          ---           ---          ---           ---          ---           ---          ---
  39          ---          ---           ---          ---           ---          ---           ---          ---
  40          ---          ---           ---          ---           ---          ---           ---          ---
  41          ---          ---           ---          ---           ---          ---           ---          ---
  42          ---          ---           ---          ---           ---          ---           ---          ---
  43          ---          ---           ---          ---           ---          ---           ---          ---
  44          ---          ---           ---          ---           ---          ---           ---          ---
  45          ---          ---           ---          ---           ---          ---           ---          ---
  46          ---          ---           ---          ---           ---          ---           ---          ---
  47          ---          ---           ---          ---           ---          ---           ---          ---
  48          ---          ---           ---          ---           ---          ---           ---          ---
  49          ---          ---           ---          ---           ---          ---           ---          ---
  50          ---          ---           ---          ---           ---          ---           ---          ---
Average   1.35464E+01  7.56300E-03   1.29698E+01  6.00221E-03   0.00000E+00  0.00000E+00   4.16669E+00  4.86834E-04
-------------------------------------------------------------------------------------------------------------------
NOTES: (% Sb) is the percentage of lesions that are strand breaks.
The number of Sb is ((% Sb)/100)*(# lesions). The number of Bd is (1-(% Sb)/100)*(# lesions).

TABLE 4. Cluster Length (in base pair)
===================================================================================================================
Number of --------- DSB ----------   --------- SSB ----------   -------- OTHER ---------   ----- ALL CLUSTERS -----
 lesions    Average        SEM         Average        SEM         Average        SEM         Average        SEM    
===================================================================================================================
   1          ---          ---       1.66667E-01  0.00000E+00   1.66667E-01  0.00000E+00   1.66667E-01  0.00000E+00
   2      9.08169E-01  1.06019E-03   9.34225E-01  2.98671E-04   9.32539E-01  2.55631E-04   9.32438E-01  2.01451E-04
   3      1.60262E+00  1.85056E-03   1.71447E+00  7.04851E-04   1.69951E+00  7.70775E-04   1.69997E+00  5.19989E-04
   4      2.32649E+00  3.75432E-03   2.49503E+00  1.50572E-03   2.46708E+00  2.03976E-03   2.46734E+00  1.14907E-03
   5      3.09517E+00  6.98497E-03   3.26991E+00  3.36832E-03   3.23172E+00  5.68689E-03   3.23527E+00  2.54150E-03
   6      3.83308E+00  1.18487E-02   4.04818E+00  7.22288E-03   3.98055E+00  1.20663E-02   4.00175E+00  5.91950E-03
   7      4.56405E+00  1.95453E-02   4.84039E+00  1.25307E-02   4.72633E+00  2.34975E-02   4.77647E+00  1.07013E-02
   8      5.30878E+00  3.22377E-02   5.54420E+00  2.21671E-02   5.41434E+00  4.99889E-02   5.50116E+00  1.86838E-02
   9      5.91638E+00  4.81873E-02   6.30034E+00  3.57064E-02   6.34923E+00  9.44281E-02   6.21512E+00  2.95533E-02
  10      6.79876E+00  8.72446E-02   6.94202E+00  6.30799E-02   6.90476E+00  1.78704E-01   6.90797E+00  5.10850E-02
  11      7.43441E+00  1.34327E-01   7.71729E+00  9.42664E-02   7.05833E+00  2.44314E-01   7.59247E+00  7.68687E-02
  12      8.24242E+00  1.78210E-01   8.41300E+00  1.64376E-01   8.29167E+00  7.67919E-01   8.35622E+00  1.22691E-01
  13      8.80108E+00  2.86329E-01   9.07292E+00  2.76480E-01   1.02917E+01  1.84780E-01   9.01136E+00  1.92567E-01
  14      1.03333E+01  7.29134E-01   1.02344E+01  3.60300E-01       ---          ---       1.02222E+01  3.15003E-01
  15      1.03750E+01  1.04389E+00   1.11500E+01  7.86636E-01       ---          ---       1.09286E+01  6.22315E-01
  16      1.02778E+01  7.22222E-01   1.16667E+01  0.00000E+00       ---          ---       1.06250E+01  6.17548E-01
  17      1.21667E+01  0.00000E+00   1.32778E+01  1.55853E+00       ---          ---       1.30000E+01  1.13652E+00
  18          ---          ---           ---          ---           ---          ---           ---          ---
  19      1.56667E+01  0.00000E+00       ---          ---           ---          ---       1.56667E+01  0.00000E+00
  20          ---          ---       1.41667E+01  0.00000E+00       ---          ---       1.41667E+01  0.00000E+00
  21          ---          ---           ---          ---           ---          ---           ---          ---
  22          ---          ---           ---          ---           ---          ---           ---          ---
  23          ---          ---           ---          ---           ---          ---           ---          ---
  24          ---          ---           ---          ---           ---          ---           ---          ---
  25          ---          ---           ---          ---           ---          ---           ---          ---
  26          ---          ---           ---          ---           ---          ---           ---          ---
  27          ---          ---           ---          ---           ---          ---           ---          ---
  28          ---          ---           ---          ---           ---          ---           ---          ---
  29          ---          ---           ---          ---           ---          ---           ---          ---
  30          ---          ---           ---          ---           ---          ---           ---          ---
  31          ---          ---           ---          ---           ---          ---           ---          ---
  32          ---          ---           ---          ---           ---          ---           ---          ---
  33          ---          ---           ---          ---           ---          ---           ---          ---
  34          ---          ---           ---          ---           ---          ---           ---          ---
  35          ---          ---           ---          ---           ---          ---           ---          ---
  36          ---          ---           ---          ---           ---          ---           ---          ---
  37          ---          ---           ---          ---           ---          ---           ---          ---
  38          ---          ---           ---          ---           ---          ---           ---          ---
  39          ---          ---           ---          ---           ---          ---           ---          ---
  40          ---          ---           ---          ---           ---          ---           ---          ---
  41          ---          ---           ---          ---           ---          ---           ---          ---
  42          ---          ---           ---          ---           ---          ---           ---          ---
  43          ---          ---           ---          ---           ---          ---           ---          ---
  44          ---          ---           ---          ---           ---          ---           ---          ---
  45          ---          ---           ---          ---           ---          ---           ---          ---
  46          ---          ---           ---          ---           ---          ---           ---          ---
  47          ---          ---           ---          ---           ---          ---           ---          ---
  48          ---          ---           ---          ---           ---          ---           ---          ---
  49          ---          ---           ---          ---           ---          ---           ---          ---
  50          ---          ---           ---          ---           ---          ---           ---          ---
Average   1.55025E+00  2.15163E-03   6.67446E-01  1.16158E-03   3.84740E-01  4.64845E-04   4.89770E-01  7.98851E-04
-------------------------------------------------------------------------------------------------------------------

TABLE 5. NUMBER OF LESIONS DIVIDED BY TWICE THE CLUSTER LENGTH (lesions per nucleotide)
===================================================================================================================
Number of --------- DSB ----------   --------- SSB ----------   -------- OTHER ---------   ----- ALL CLUSTERS -----
 lesions    Average        SEM         Average        SEM         Average        SEM         Average        SEM    
===================================================================================================================
   1          ---          ---       8.33333E-02  0.00000E+00   8.33333E-02  0.00000E+00   8.33333E-02  0.00000E+00
   2      4.55574E-02  8.65840E-05   4.14255E-02  1.99473E-05   4.17246E-02  1.75104E-05   4.17272E-02  1.35194E-05
   3      3.17735E-02  5.30772E-05   2.92854E-02  1.79208E-05   2.96210E-02  1.99591E-05   2.96100E-02  1.32533E-05
   4      2.74031E-02  5.90870E-05   2.51052E-02  2.10054E-05   2.54979E-02  2.92477E-05   2.54869E-02  1.63375E-05
   5      2.48119E-02  7.31171E-05   2.31950E-02  3.05512E-05   2.35133E-02  5.20499E-05   2.35026E-02  2.36783E-05
   6      2.35424E-02  9.03406E-05   2.20784E-02  4.83829E-05   2.25740E-02  8.59945E-05   2.24117E-02  4.15997E-05
   7      2.27535E-02  1.18935E-04   2.12506E-02  6.49240E-05   2.17495E-02  1.26077E-04   2.15872E-02  5.75737E-05
   8      2.21690E-02  1.59594E-04   2.10655E-02  9.58646E-05   2.17269E-02  2.36930E-04   2.12676E-02  8.27535E-05
   9      2.21195E-02  2.01266E-04   2.07391E-02  1.30912E-04   2.05663E-02  3.59622E-04   2.10511E-02  1.12217E-04
  10      2.14093E-02  3.07312E-04   2.09112E-02  2.10581E-04   2.08330E-02  5.79617E-04   2.10162E-02  1.73035E-04
  11      2.13991E-02  4.54064E-04   2.04260E-02  2.73283E-04   2.21322E-02  7.52605E-04   2.08370E-02  2.40078E-04
  12      2.07907E-02  4.84369E-04   2.05436E-02  4.27502E-04   2.06355E-02  1.94582E-03   2.06244E-02  3.27066E-04
  13      2.11981E-02  7.16240E-04   2.05658E-02  7.26611E-04   1.75610E-02  3.18277E-04   2.07050E-02  4.92906E-04
  14      1.95402E-02  1.30160E-03   1.93519E-02  6.74145E-04       ---          ---       1.94809E-02  5.95898E-04
  15      2.08091E-02  2.42923E-03   1.97334E-02  1.71816E-03       ---          ---       2.00407E-02  1.36641E-03
  16      2.18401E-02  1.55853E-03   1.90476E-02  0.00000E+00       ---          ---       2.11420E-02  1.30457E-03
  17      1.94064E-02  0.00000E+00   1.83544E-02  2.43700E-03       ---          ---       1.86174E-02  1.74317E-03
  18          ---          ---           ---          ---           ---          ---           ---          ---
  19      1.68440E-02  0.00000E+00       ---          ---           ---          ---       1.68440E-02  0.00000E+00
  20          ---          ---       1.96078E-02  0.00000E+00       ---          ---       1.96078E-02  0.00000E+00
  21          ---          ---           ---          ---           ---          ---           ---          ---
  22          ---          ---           ---          ---           ---          ---           ---          ---
  23          ---          ---           ---          ---           ---          ---           ---          ---
  24          ---          ---           ---          ---           ---          ---           ---          ---
  25          ---          ---           ---          ---           ---          ---           ---          ---
  26          ---          ---           ---          ---           ---          ---           ---          ---
  27          ---          ---           ---          ---           ---          ---           ---          ---
  28          ---          ---           ---          ---           ---          ---           ---          ---
  29          ---          ---           ---          ---           ---          ---           ---          ---
  30          ---          ---           ---          ---           ---          ---           ---          ---
  31          ---          ---           ---          ---           ---          ---           ---          ---
  32          ---          ---           ---          ---           ---          ---           ---          ---
  33          ---          ---           ---          ---           ---          ---           ---          ---
  34          ---          ---           ---          ---           ---          ---           ---          ---
  35          ---          ---           ---          ---           ---          ---           ---          ---
  36          ---          ---           ---          ---           ---          ---           ---          ---
  37          ---          ---           ---          ---           ---          ---           ---          ---
  38          ---          ---           ---          ---           ---          ---           ---          ---
  39          ---          ---           ---          ---           ---          ---           ---          ---
  40          ---          ---           ---          ---           ---          ---           ---          ---
  41          ---          ---           ---          ---           ---          ---           ---          ---
  42          ---          ---           ---          ---           ---          ---           ---          ---
  43          ---          ---           ---          ---           ---          ---           ---          ---
  44          ---          ---           ---          ---           ---          ---           ---          ---
  45          ---          ---           ---          ---           ---          ---           ---          ---
  46          ---          ---           ---          ---           ---          ---           ---          ---
  47          ---          ---           ---          ---           ---          ---           ---          ---
  48          ---          ---           ---          ---           ---          ---           ---          ---
  49          ---          ---           ---          ---           ---          ---           ---          ---
  50          ---          ---           ---          ---           ---          ---           ---          ---
Average   3.69347E-02  4.67982E-05   6.35758E-02  2.92428E-05   7.35226E-02  1.63017E-05   6.99239E-02  2.25540E-05
-------------------------------------------------------------------------------------------------------------------

TABLE 6. Number of clusters per cell per Gy per track.  Cluster yields are for a representative cell containing
an average of 1.000 Gbp (giga basepair) of DNA.  Cluster induction is proportional to absorbed dose up to at least
a hundred or thousand Gy. The category "OTHER" includes all classes of individual and clustered DNA lesion, except
for SSB and DSB.  SEM = standard error of the mean.
===================================================================================================================
Number of --------- DSB ----------   --------- SSB ----------   -------- OTHER ---------   ----- ALL CLUSTERS -----
 lesions    Average        SEM         Average        SEM         Average        SEM         Average        SEM    
===================================================================================================================
   1          ---          ---       2.73936E+00  1.34912E-02   8.21782E+00  4.03169E-02   1.09572E+01  5.37620E-02
   2      1.11924E-01  9.07310E-04   1.40612E+00  1.08272E-02   1.95105E+00  1.49987E-02   3.46909E+00  2.66246E-02
   3      8.32173E-02  9.88483E-04   5.73204E-01  6.39880E-03   4.80107E-01  5.42219E-03   1.13653E+00  1.27213E-02
   4      4.48529E-02  7.45895E-04   2.22922E-01  3.45356E-03   1.24476E-01  1.96311E-03   3.92251E-01  6.08691E-03
   5      2.14295E-02  4.61678E-04   8.59841E-02  1.74540E-03   3.31697E-02  7.02120E-04   1.40583E-01  2.83634E-03
   6      1.01865E-02  2.84719E-04   3.39081E-02  8.64661E-04   9.49640E-03  2.62901E-04   5.35909E-02  1.34938E-03
   7      4.80172E-03  1.69288E-04   1.35499E-02  4.18169E-04   2.79550E-03  1.11393E-04   2.11471E-02  6.39250E-04
   8      2.28314E-03  9.95693E-05   5.56904E-03  2.10436E-04   8.65637E-04  5.00811E-05   8.71782E-03  3.13192E-04
   9      1.09853E-03  6.11737E-05   2.40978E-03  1.11930E-04   2.77907E-04  2.49504E-05   3.78621E-03  1.61466E-04
  10      4.93975E-04  3.87984E-05   9.78148E-04  5.88796E-05   8.94489E-05  1.50205E-05   1.56157E-03  8.25062E-05
  11      2.32059E-04  2.43672E-05   3.98226E-04  3.39334E-05   4.40196E-05  1.04832E-05   6.74305E-04  4.78889E-05
  12      1.09472E-04  1.60144E-05   1.85694E-04  2.07277E-05   8.04494E-06  4.20745E-06   3.03211E-04  2.82878E-05
  13      7.16019E-05  1.29630E-05   7.14987E-05  1.32501E-05   8.04494E-06  4.20745E-06   1.51145E-04  1.92683E-05
  14      2.13117E-05  7.10106E-06   3.84503E-05  1.00553E-05       ---          ---       5.97620E-05  1.27510E-05
  15      7.66672E-06  4.13937E-06   2.36797E-05  7.48480E-06       ---          ---       3.13464E-05  8.55104E-06
  16      7.10390E-06  4.10103E-06   2.36797E-06  0.00000E+00       ---          ---       9.47187E-06  4.73523E-06
  17      2.36797E-06  0.00000E+00   7.10390E-06  4.10103E-06       ---          ---       9.47187E-06  4.73523E-06
  18          ---          ---           ---          ---           ---          ---           ---          ---
  19      2.36797E-06  0.00000E+00       ---          ---           ---          ---       2.36797E-06  0.00000E+00
  20          ---          ---       2.36797E-06  0.00000E+00       ---          ---       2.36797E-06  0.00000E+00
  21          ---          ---           ---          ---           ---          ---           ---          ---
  22          ---          ---           ---          ---           ---          ---           ---          ---
  23          ---          ---           ---          ---           ---          ---           ---          ---
  24          ---          ---           ---          ---           ---          ---           ---          ---
  25          ---          ---           ---          ---           ---          ---           ---          ---
  26          ---          ---           ---          ---           ---          ---           ---          ---
  27          ---          ---           ---          ---           ---          ---           ---          ---
  28          ---          ---           ---          ---           ---          ---           ---          ---
  29          ---          ---           ---          ---           ---          ---           ---          ---
  30          ---          ---           ---          ---           ---          ---           ---          ---
  31          ---          ---           ---          ---           ---          ---           ---          ---
  32          ---          ---           ---          ---           ---          ---           ---          ---
  33          ---          ---           ---          ---           ---          ---           ---          ---
  34          ---          ---           ---          ---           ---          ---           ---          ---
  35          ---          ---           ---          ---           ---          ---           ---          ---
  36          ---          ---           ---          ---           ---          ---           ---          ---
  37          ---          ---           ---          ---           ---          ---           ---          ---
  38          ---          ---           ---          ---           ---          ---           ---          ---
  39          ---          ---           ---          ---           ---          ---           ---          ---
  40          ---          ---           ---          ---           ---          ---           ---          ---
  41          ---          ---           ---          ---           ---          ---           ---          ---
  42          ---          ---           ---          ---           ---          ---           ---          ---
  43          ---          ---           ---          ---           ---          ---           ---          ---
  44          ---          ---           ---          ---           ---          ---           ---          ---
  45          ---          ---           ---          ---           ---          ---           ---          ---
  46          ---          ---           ---          ---           ---          ---           ---          ---
  47          ---          ---           ---          ---           ---          ---           ---          ---
  48          ---          ---           ---          ---           ---          ---           ---          ---
  49          ---          ---           ---          ---           ---          ---           ---          ---
  50          ---          ---           ---          ---           ---          ---           ---          ---
 Total    2.80741E-01  3.47864E-03   5.08473E+00  3.67973E-02   1.08202E+01  6.30855E-02   1.61857E+01  1.03118E-01
-------------------------------------------------------------------------------------------------------------------
