# Supplementary material for: A computational method to estimate the relative biological effectiveness and tumor control probability for low-LET proton irradiations
Source: PLoS One. 2026 Mar 20;21(3):e0341352. doi: 10.1371/journal.pone.0341352 (PMC13004361; doi:10.1371/journal.pone.0341352)
Supplement: S1 File — These files include the DSB yields simulated by MCDS and the proton spectra used at different LET positions. Available at: https://nfuedu-my.sharepoint.com/personal/ccchan_nfu_edu_tw/_layouts/15/onedrive.aspx?id=%2Fpersonal%2Fccchan%5Fnfu%5Fedu%5Ftw%2FDocuments%2Fplos%20one&ga=1. (ZIP) [file pone.0341352.s001.zip › MCDS/proton/P4/1.out]

===============================
MCDS Version 3.00B  15-JUL-2011
===============================
      1.138     running time (min)
 1.0000E+00     DNA content (Gbp)
 8.0000E+00     Dia. of cell nucleus (um)
      10000     number of cells (nocs)
  987654321     random number seed


MXRF TABLE: Particle types and properties of the (input) mixed radiation field. The hypoxia reduction factor (HRF)
for DSB induction is estimated as [1/(1-pcr)]^2, where pcr = the probability a lesion undergoes chemical repair
for the specified (input) oxygen concentration compared to fully aerobic (100% O2) conditions.  The frequency-mean
specific energy (zf) is for a spherical target representative of the cell nucleus. Radiative losses by the primary
charged particle are assumed non-local and do not not contribute to specific energy or the dose per unit fluence
(DPUF).  The reported stopping power is at the point of entry into the cell nucleus (pO2 = 1.000%).
===================================================================================================================
        Normed   -- Kinetic Energy --               Stopping Power (keV/um)      CSDA       Dosimetry (Gy)    HRF
  Ion     wt       (MeV)     (MeV/A)      zeb     Coll+Nuc  Radiat    Total    Range (cm)   DPUF       zf     DSB
===================================================================================================================
    p  4.88E-02  8.300E-01  8.300E-01  5.601E+02  3.06E+01 0.00E+00 3.064E+01  1.814E-03  7.142E+01 1.42E-01 1.302
    p  1.38E-01  2.140E+00  2.140E+00  2.199E+02  1.54E+01 0.00E+00 1.535E+01  8.265E-03  2.838E+01 5.65E-02 1.390
    p  2.52E-01  3.810E+00  3.810E+00  1.239E+02  9.78E+00 0.00E+00 9.784E+00  2.229E-02  1.697E+01 3.38E-02 1.403
    p  3.58E-01  5.950E+00  5.950E+00  7.960E+01  6.85E+00 0.00E+00 6.848E+00  4.890E-02  1.154E+01 2.30E-02 1.406
    p  1.83E-01  8.450E+00  8.450E+00  5.627E+01  5.15E+00 0.00E+00 5.154E+00  9.147E-02  8.556E+00 1.70E-02 1.407
    p  2.03E-02  1.036E+01  1.036E+01  4.603E+01  4.37E+00 0.00E+00 4.365E+00  1.319E-01  7.199E+00 1.43E-02 1.407
    p  0.00E+00  1.167E+01  1.167E+01  4.095E+01  3.96E+00 0.00E+00 3.961E+00  1.634E-01  6.511E+00 1.30E-02 1.408
  Avg  1.43E-01  5.181E+00  5.181E+00  1.286E+02  9.56E+00 0.00E+00 9.564E+00  4.375E-02  1.753E+01 3.49E-02 1.398
===================================================================================================================
ZEB = (zeff/beta)^2 (Barkas 1963); DPUF = absorbed dose per unit fluence (nGy-cm^2/particle); zf in units of Gy

TABLE 1. Percent (%) cluster yields by complexity, as classified using the scheme of Nikjoo et al. (IJRB 71, 
467-483 1997 and and Radiat. Res. 156, 577-583 2001).
===================================================================================================================
    65.942     BD    - one or more Bd (no Sb)
    29.861     SSB   - Sb (no auxilary damage)
     1.897     SSB+  - two Sb on the same strand
     0.332     2SSB  - two or more Sb on opposite strands separated by at least 10 bp
     1.583     DSB   - two Sb on opposite strands with a separation <= 10 bp
     0.321     DSB+  - DSB accompanied by one (or more) additional Sb within 10 bp separation
     0.065     DSB++ - more than one DSB whether within the 10 bp separation or further apart
     6.891     SSBc  - fraction of complex damage (SSB+ and 2SSB) among SSBs
    49.138     SSBcb - fraction of complex damage (SSB+ and 2SSB) among SSBs; base damage included
    18.834     DSBc  - fraction of complex damage (DSB+ and DSB++) among DSBs
    62.058     DSBcb - fraction of complex damage (DSB+ and DSB++) among DSBs; base damage included
===================================================================================================================

TABLE 2. Number of clusters per cell per Gy.  Cluster yields are for a representative cell containing an average
of 1.000 Gbp (giga basepair) of DNA.  Cluster induction is proportional to absorbed dose up to at least a
hundred or thousand Gy. The category "OTHER" includes all classes of individual and clustered DNA lesion, except
for SSB and DSB.  SEM = standard error of the mean.
===================================================================================================================
Number of --------- DSB ----------   --------- SSB ----------   -------- OTHER ---------   ----- ALL CLUSTERS -----
 lesions    Average        SEM         Average        SEM         Average        SEM         Average        SEM    
===================================================================================================================
   1          ---          ---       8.76635E+01  1.07994E-01   2.62949E+02  3.17818E-01   3.50612E+02  4.22157E-01
   2      3.45220E+00  7.32846E-03   4.32083E+01  2.53214E-02   6.00408E+01  2.92125E-02   1.06701E+02  4.08268E-02
   3      2.40478E+00  7.07015E-03   1.66439E+01  2.71911E-02   1.39164E+01  2.37076E-02   3.29650E+01  4.94375E-02
   4      1.18615E+00  5.92938E-03   5.95090E+00  2.13318E-02   3.28343E+00  1.27993E-02   1.04205E+01  3.58230E-02
   5      5.11850E-01  4.12333E-03   2.05073E+00  1.28813E-02   8.01150E-01  5.76937E-03   3.36373E+00  2.03490E-02
   6      2.11233E-01  2.69730E-03   7.20983E-01  7.14340E-03   1.99617E-01  2.51177E-03   1.13183E+00  1.08348E-02
   7      8.76000E-02  1.66920E-03   2.55350E-01  3.80347E-03   5.35000E-02  1.18417E-03   3.96450E-01  5.66216E-03
   8      3.68500E-02  1.02069E-03   9.10000E-02  1.98384E-03   1.42667E-02  5.41303E-04   1.42117E-01  2.90445E-03
   9      1.62667E-02  6.26472E-04   3.42500E-02  1.02049E-03   4.35000E-03  2.84906E-04   5.48667E-02  1.50121E-03
  10      7.95000E-03  4.25020E-04   1.43000E-02  6.14754E-04   1.28333E-03  1.53130E-04   2.35333E-02  8.83004E-04
  11      3.05000E-03  2.50374E-04   6.06667E-03  3.66969E-04   3.16667E-04  7.25829E-05   9.43333E-03  4.82484E-04
  12      1.61667E-03  1.71650E-04   2.50000E-03  2.27162E-04   8.33333E-05  3.72603E-05   4.20000E-03  3.05361E-04
  13      8.33333E-04  1.22197E-04   1.11667E-03  1.41969E-04   3.33333E-05  2.35690E-05   1.98333E-03  1.98325E-04
  14      3.16667E-04  7.63144E-05   3.00000E-04  7.06505E-05   1.66667E-05  1.66667E-05   6.33333E-04  1.05224E-04
  15      6.66667E-05  3.33283E-05   2.83333E-04  7.25967E-05       ---          ---       3.50000E-04  7.98579E-05
  16      8.33333E-05  3.72603E-05   8.33333E-05  3.72603E-05       ---          ---       1.66667E-04  5.26809E-05
  17      1.00000E-04  4.08146E-05   3.33333E-05  2.35690E-05   1.66667E-05  1.66667E-05   1.50000E-04  4.99800E-05
  18      1.66667E-05  1.66667E-05       ---          ---           ---          ---       1.66667E-05  1.66667E-05
  19          ---          ---           ---          ---           ---          ---           ---          ---
  20      1.66667E-05  1.66667E-05   1.66667E-05  1.66667E-05       ---          ---       3.33333E-05  2.35690E-05
  21          ---          ---           ---          ---           ---          ---           ---          ---
  22          ---          ---           ---          ---           ---          ---           ---          ---
  23          ---          ---           ---          ---           ---          ---           ---          ---
  24          ---          ---           ---          ---           ---          ---           ---          ---
  25          ---          ---           ---          ---           ---          ---           ---          ---
  26          ---          ---           ---          ---           ---          ---           ---          ---
  27          ---          ---           ---          ---           ---          ---           ---          ---
  28          ---          ---           ---          ---           ---          ---           ---          ---
  29          ---          ---           ---          ---           ---          ---           ---          ---
  30          ---          ---           ---          ---           ---          ---           ---          ---
  31          ---          ---           ---          ---           ---          ---           ---          ---
  32          ---          ---           ---          ---           ---          ---           ---          ---
  33          ---          ---           ---          ---           ---          ---           ---          ---
  34          ---          ---           ---          ---           ---          ---           ---          ---
  35          ---          ---           ---          ---           ---          ---           ---          ---
  36          ---          ---           ---          ---           ---          ---           ---          ---
  37          ---          ---           ---          ---           ---          ---           ---          ---
  38          ---          ---           ---          ---           ---          ---           ---          ---
  39          ---          ---           ---          ---           ---          ---           ---          ---
  40          ---          ---           ---          ---           ---          ---           ---          ---
  41          ---          ---           ---          ---           ---          ---           ---          ---
  42          ---          ---           ---          ---           ---          ---           ---          ---
  43          ---          ---           ---          ---           ---          ---           ---          ---
  44          ---          ---           ---          ---           ---          ---           ---          ---
  45          ---          ---           ---          ---           ---          ---           ---          ---
  46          ---          ---           ---          ---           ---          ---           ---          ---
  47          ---          ---           ---          ---           ---          ---           ---          ---
  48          ---          ---           ---          ---           ---          ---           ---          ---
  49          ---          ---           ---          ---           ---          ---           ---          ---
  50          ---          ---           ---          ---           ---          ---           ---          ---
 Total    7.92098E+00  1.76811E-02   1.56644E+02  4.92418E-02   3.41264E+02  2.84463E-01   5.05829E+02  3.13344E-01
-------------------------------------------------------------------------------------------------------------------

TABLE 3. Cluster composition (% Sb per cluster)
===================================================================================================================
Number of --------- DSB ----------   --------- SSB ----------   -------- OTHER ---------   ----- ALL CLUSTERS -----
 lesions    Average        SEM         Average        SEM         Average        SEM         Average        SEM    
===================================================================================================================
   1          ---          ---       1.66667E+01  0.00000E+00   0.00000E+00  0.00000E+00   4.16743E+00  1.17649E-03
   2      1.66667E+01  0.00000E+00   8.95566E+00  1.35817E-03   0.00000E+00  0.00000E+00   4.16552E+00  1.69588E-03
   3      1.20194E+01  5.64635E-03   6.51331E+00  2.23529E-03   0.00000E+00  0.00000E+00   4.16512E+00  2.81509E-03
   4      9.82052E+00  9.59682E-03   5.35577E+00  3.71162E-03   0.00000E+00  0.00000E+00   4.17455E+00  4.66595E-03
   5      8.51774E+00  1.59424E-02   4.70893E+00  6.67912E-03   0.00000E+00  0.00000E+00   4.15953E+00  7.84301E-03
   6      7.69467E+00  2.28432E-02   4.30984E+00  1.21187E-02   0.00000E+00  0.00000E+00   4.16402E+00  1.46115E-02
   7      7.04770E+00  3.22666E-02   3.99491E+00  1.91352E-02   0.00000E+00  0.00000E+00   4.13910E+00  2.33989E-02
   8      6.72625E+00  4.90545E-02   3.82808E+00  2.87205E-02   0.00000E+00  0.00000E+00   4.18215E+00  3.53730E-02
   9      6.37308E+00  6.43959E-02   3.75077E+00  4.25423E-02   0.00000E+00  0.00000E+00   4.23722E+00  4.86794E-02
  10      6.07135E+00  9.28487E-02   3.61442E+00  6.31639E-02   0.00000E+00  0.00000E+00   4.29721E+00  6.89579E-02
  11      6.19155E+00  1.34749E-01   3.36537E+00  8.51301E-02   0.00000E+00  0.00000E+00   4.14319E+00  9.77500E-02
  12      5.73671E+00  1.65542E-01   3.48441E+00  1.34518E-01   0.00000E+00  0.00000E+00   4.28176E+00  1.34655E-01
  13      5.92949E+00  2.47018E-01   3.35537E+00  1.62619E-01   0.00000E+00  0.00000E+00   4.39732E+00  1.96788E-01
  14      5.88624E+00  4.13651E-01   2.84392E+00  3.06457E-01   0.00000E+00  0.00000E+00   4.24710E+00  3.70595E-01
  15      6.11111E+00  1.39812E+00   3.95833E+00  4.53255E-01       ---          ---       4.38889E+00  4.80111E-01
  16      5.20833E+00  3.29404E-01   3.12500E+00  3.29404E-01       ---          ---       4.16667E+00  4.10839E-01
  17      4.73856E+00  3.93516E-01   2.45098E+00  4.90196E-01   0.00000E+00  0.00000E+00   3.70370E+00  6.28135E-01
  18      4.62963E+00  0.00000E+00       ---          ---           ---          ---       4.62963E+00  0.00000E+00
  19          ---          ---           ---          ---           ---          ---           ---          ---
  20      4.16667E+00  0.00000E+00   5.00000E+00  0.00000E+00       ---          ---       4.58333E+00  4.16667E-01
  21          ---          ---           ---          ---           ---          ---           ---          ---
  22          ---          ---           ---          ---           ---          ---           ---          ---
  23          ---          ---           ---          ---           ---          ---           ---          ---
  24          ---          ---           ---          ---           ---          ---           ---          ---
  25          ---          ---           ---          ---           ---          ---           ---          ---
  26          ---          ---           ---          ---           ---          ---           ---          ---
  27          ---          ---           ---          ---           ---          ---           ---          ---
  28          ---          ---           ---          ---           ---          ---           ---          ---
  29          ---          ---           ---          ---           ---          ---           ---          ---
  30          ---          ---           ---          ---           ---          ---           ---          ---
  31          ---          ---           ---          ---           ---          ---           ---          ---
  32          ---          ---           ---          ---           ---          ---           ---          ---
  33          ---          ---           ---          ---           ---          ---           ---          ---
  34          ---          ---           ---          ---           ---          ---           ---          ---
  35          ---          ---           ---          ---           ---          ---           ---          ---
  36          ---          ---           ---          ---           ---          ---           ---          ---
  37          ---          ---           ---          ---           ---          ---           ---          ---
  38          ---          ---           ---          ---           ---          ---           ---          ---
  39          ---          ---           ---          ---           ---          ---           ---          ---
  40          ---          ---           ---          ---           ---          ---           ---          ---
  41          ---          ---           ---          ---           ---          ---           ---          ---
  42          ---          ---           ---          ---           ---          ---           ---          ---
  43          ---          ---           ---          ---           ---          ---           ---          ---
  44          ---          ---           ---          ---           ---          ---           ---          ---
  45          ---          ---           ---          ---           ---          ---           ---          ---
  46          ---          ---           ---          ---           ---          ---           ---          ---
  47          ---          ---           ---          ---           ---          ---           ---          ---
  48          ---          ---           ---          ---           ---          ---           ---          ---
  49          ---          ---           ---          ---           ---          ---           ---          ---
  50          ---          ---           ---          ---           ---          ---           ---          ---
Average   1.33652E+01  7.40565E-03   1.27679E+01  6.09511E-03   0.00000E+00  0.00000E+00   4.16685E+00  4.94143E-04
-------------------------------------------------------------------------------------------------------------------
NOTES: (% Sb) is the percentage of lesions that are strand breaks.
The number of Sb is ((% Sb)/100)*(# lesions). The number of Bd is (1-(% Sb)/100)*(# lesions).

TABLE 4. Cluster Length (in base pair)
===================================================================================================================
Number of --------- DSB ----------   --------- SSB ----------   -------- OTHER ---------   ----- ALL CLUSTERS -----
 lesions    Average        SEM         Average        SEM         Average        SEM         Average        SEM    
===================================================================================================================
   1          ---          ---       1.66667E-01  0.00000E+00   1.66667E-01  0.00000E+00   1.66667E-01  0.00000E+00
   2      9.05599E-01  1.04288E-03   9.30987E-01  2.90837E-04   9.29285E-01  2.52713E-04   9.29208E-01  2.01235E-04
   3      1.59697E+00  1.72132E-03   1.70874E+00  6.62996E-04   1.69414E+00  7.16130E-04   1.69443E+00  4.85667E-04
   4      2.31602E+00  3.32413E-03   2.48721E+00  1.36401E-03   2.45831E+00  1.85654E-03   2.45866E+00  1.04961E-03
   5      3.07630E+00  6.35347E-03   3.25393E+00  2.90507E-03   3.22450E+00  4.94958E-03   3.22102E+00  2.23279E-03
   6      3.81555E+00  1.04240E-02   4.03706E+00  6.23990E-03   3.97049E+00  1.06316E-02   3.99253E+00  5.03703E-03
   7      4.54860E+00  1.66529E-02   4.80052E+00  1.08838E-02   4.72077E+00  2.08223E-02   4.74517E+00  9.29023E-03
   8      5.22868E+00  2.77709E-02   5.57706E+00  1.88544E-02   5.35775E+00  4.19884E-02   5.47398E+00  1.61113E-02
   9      5.96338E+00  4.16523E-02   6.28965E+00  2.98451E-02   6.20128E+00  8.01854E-02   6.23094E+00  2.48270E-02
  10      6.71633E+00  6.33956E-02   7.01561E+00  4.89482E-02   6.76142E+00  1.76075E-01   6.94529E+00  3.96138E-02
  11      7.48800E+00  1.06118E-01   7.70658E+00  7.73465E-02   7.08772E+00  3.29749E-01   7.61628E+00  6.34180E-02
  12      8.05888E+00  1.46536E-01   8.28613E+00  1.41911E-01   7.86667E+00  5.85472E-01   8.14671E+00  1.03656E-01
  13      8.97917E+00  2.12684E-01   9.10677E+00  1.88549E-01   9.00000E+00  1.16667E+00   9.05763E+00  1.40474E-01
  14      9.76389E+00  3.80408E-01   9.50926E+00  4.75712E-01   7.83333E+00  0.00000E+00   9.58784E+00  2.96725E-01
  15      9.62500E+00  1.21407E+00   1.16562E+01  4.79793E-01       ---          ---       1.12500E+01  4.76111E-01
  16      1.19333E+01  8.73372E-01   1.16000E+01  4.90465E-01       ---          ---       1.17667E+01  4.75447E-01
  17      1.20278E+01  7.92811E-01   1.28333E+01  1.16667E+00   1.53333E+01  0.00000E+00   1.25741E+01  6.57407E-01
  18      1.03333E+01  0.00000E+00       ---          ---           ---          ---       1.03333E+01  0.00000E+00
  19          ---          ---           ---          ---           ---          ---           ---          ---
  20      1.53333E+01  0.00000E+00   1.28333E+01  0.00000E+00       ---          ---       1.40833E+01  1.25000E+00
  21          ---          ---           ---          ---           ---          ---           ---          ---
  22          ---          ---           ---          ---           ---          ---           ---          ---
  23          ---          ---           ---          ---           ---          ---           ---          ---
  24          ---          ---           ---          ---           ---          ---           ---          ---
  25          ---          ---           ---          ---           ---          ---           ---          ---
  26          ---          ---           ---          ---           ---          ---           ---          ---
  27          ---          ---           ---          ---           ---          ---           ---          ---
  28          ---          ---           ---          ---           ---          ---           ---          ---
  29          ---          ---           ---          ---           ---          ---           ---          ---
  30          ---          ---           ---          ---           ---          ---           ---          ---
  31          ---          ---           ---          ---           ---          ---           ---          ---
  32          ---          ---           ---          ---           ---          ---           ---          ---
  33          ---          ---           ---          ---           ---          ---           ---          ---
  34          ---          ---           ---          ---           ---          ---           ---          ---
  35          ---          ---           ---          ---           ---          ---           ---          ---
  36          ---          ---           ---          ---           ---          ---           ---          ---
  37          ---          ---           ---          ---           ---          ---           ---          ---
  38          ---          ---           ---          ---           ---          ---           ---          ---
  39          ---          ---           ---          ---           ---          ---           ---          ---
  40          ---          ---           ---          ---           ---          ---           ---          ---
  41          ---          ---           ---          ---           ---          ---           ---          ---
  42          ---          ---           ---          ---           ---          ---           ---          ---
  43          ---          ---           ---          ---           ---          ---           ---          ---
  44          ---          ---           ---          ---           ---          ---           ---          ---
  45          ---          ---           ---          ---           ---          ---           ---          ---
  46          ---          ---           ---          ---           ---          ---           ---          ---
  47          ---          ---           ---          ---           ---          ---           ---          ---
  48          ---          ---           ---          ---           ---          ---           ---          ---
  49          ---          ---           ---          ---           ---          ---           ---          ---
  50          ---          ---           ---          ---           ---          ---           ---          ---
Average   1.59458E+00  2.16575E-03   7.03092E-01  1.21918E-03   3.99332E-01  4.84670E-04   5.14049E-01  8.48478E-04
-------------------------------------------------------------------------------------------------------------------

TABLE 5. NUMBER OF LESIONS DIVIDED BY TWICE THE CLUSTER LENGTH (lesions per nucleotide)
===================================================================================================================
Number of --------- DSB ----------   --------- SSB ----------   -------- OTHER ---------   ----- ALL CLUSTERS -----
 lesions    Average        SEM         Average        SEM         Average        SEM         Average        SEM    
===================================================================================================================
   1          ---          ---       8.33333E-02  0.00000E+00   8.33333E-02  0.00000E+00   8.33333E-02  0.00000E+00
   2      4.58188E-02  8.52716E-05   4.16086E-02  1.94834E-05   4.19014E-02  1.71225E-05   4.19097E-02  1.33918E-05
   3      3.18608E-02  4.93991E-05   2.94167E-02  1.71121E-05   2.97577E-02  1.87095E-05   2.97387E-02  1.26075E-05
   4      2.75342E-02  5.52563E-05   2.52111E-02  1.92901E-05   2.55943E-02  2.67089E-05   2.55935E-02  1.51214E-05
   5      2.50038E-02  6.58311E-05   2.33206E-02  2.65921E-05   2.35701E-02  4.64891E-05   2.36284E-02  2.10729E-05
   6      2.36260E-02  7.90798E-05   2.20972E-02  4.14197E-05   2.25824E-02  7.54706E-05   2.24184E-02  3.42976E-05
   7      2.27663E-02  9.98590E-05   2.14047E-02  5.58906E-05   2.18335E-02  1.11438E-04   2.17073E-02  4.97957E-05
   8      2.24733E-02  1.34433E-04   2.09533E-02  8.57993E-05   2.19376E-02  2.05885E-04   2.13991E-02  7.55456E-05
   9      2.19739E-02  1.76916E-04   2.07134E-02  1.09965E-04   2.11318E-02  3.28391E-04   2.09294E-02  9.35506E-05
  10      2.15604E-02  2.19968E-04   2.06153E-02  1.59649E-04   2.17335E-02  6.65124E-04   2.08351E-02  1.29603E-04
  11      2.12047E-02  3.31568E-04   2.05515E-02  2.24683E-04   2.23180E-02  9.30303E-04   2.08294E-02  1.88628E-04
  12      2.13835E-02  4.08190E-04   2.10141E-02  3.87000E-04   2.15850E-02  1.34203E-03   2.12817E-02  2.87719E-04
  13      2.07134E-02  5.41296E-04   2.04454E-02  4.82297E-04   2.04046E-02  2.64504E-03   2.05409E-02  3.56679E-04
  14      2.04492E-02  7.84106E-04   2.14199E-02  1.18519E-03   2.48227E-02  0.00000E+00   2.10396E-02  6.93792E-04
  15      2.28266E-02  3.15808E-03   1.83929E-02  7.73784E-04       ---          ---       1.92796E-02  9.26631E-04
  16      1.90515E-02  1.46929E-03   1.93138E-02  9.27387E-04       ---          ---       1.91827E-02  8.20226E-04
  17      2.01091E-02  1.46457E-03   1.85516E-02  1.68651E-03   1.53986E-02  0.00000E+00   1.92396E-02  1.11974E-03
  18      2.41935E-02  0.00000E+00       ---          ---           ---          ---       2.41935E-02  0.00000E+00
  19          ---          ---           ---          ---           ---          ---           ---          ---
  20      1.81159E-02  0.00000E+00   2.16450E-02  0.00000E+00       ---          ---       1.98805E-02  1.76454E-03
  21          ---          ---           ---          ---           ---          ---           ---          ---
  22          ---          ---           ---          ---           ---          ---           ---          ---
  23          ---          ---           ---          ---           ---          ---           ---          ---
  24          ---          ---           ---          ---           ---          ---           ---          ---
  25          ---          ---           ---          ---           ---          ---           ---          ---
  26          ---          ---           ---          ---           ---          ---           ---          ---
  27          ---          ---           ---          ---           ---          ---           ---          ---
  28          ---          ---           ---          ---           ---          ---           ---          ---
  29          ---          ---           ---          ---           ---          ---           ---          ---
  30          ---          ---           ---          ---           ---          ---           ---          ---
  31          ---          ---           ---          ---           ---          ---           ---          ---
  32          ---          ---           ---          ---           ---          ---           ---          ---
  33          ---          ---           ---          ---           ---          ---           ---          ---
  34          ---          ---           ---          ---           ---          ---           ---          ---
  35          ---          ---           ---          ---           ---          ---           ---          ---
  36          ---          ---           ---          ---           ---          ---           ---          ---
  37          ---          ---           ---          ---           ---          ---           ---          ---
  38          ---          ---           ---          ---           ---          ---           ---          ---
  39          ---          ---           ---          ---           ---          ---           ---          ---
  40          ---          ---           ---          ---           ---          ---           ---          ---
  41          ---          ---           ---          ---           ---          ---           ---          ---
  42          ---          ---           ---          ---           ---          ---           ---          ---
  43          ---          ---           ---          ---           ---          ---           ---          ---
  44          ---          ---           ---          ---           ---          ---           ---          ---
  45          ---          ---           ---          ---           ---          ---           ---          ---
  46          ---          ---           ---          ---           ---          ---           ---          ---
  47          ---          ---           ---          ---           ---          ---           ---          ---
  48          ---          ---           ---          ---           ---          ---           ---          ---
  49          ---          ---           ---          ---           ---          ---           ---          ---
  50          ---          ---           ---          ---           ---          ---           ---          ---
Average   3.66484E-02  4.39160E-05   6.25936E-02  2.93344E-05   7.29846E-02  1.65163E-05   6.91684E-02  2.29913E-05
-------------------------------------------------------------------------------------------------------------------

TABLE 6. Number of clusters per cell per Gy per track.  Cluster yields are for a representative cell containing
an average of 1.000 Gbp (giga basepair) of DNA.  Cluster induction is proportional to absorbed dose up to at least
a hundred or thousand Gy. The category "OTHER" includes all classes of individual and clustered DNA lesion, except
for SSB and DSB.  SEM = standard error of the mean.
===================================================================================================================
Number of --------- DSB ----------   --------- SSB ----------   -------- OTHER ---------   ----- ALL CLUSTERS -----
 lesions    Average        SEM         Average        SEM         Average        SEM         Average        SEM    
===================================================================================================================
   1          ---          ---       2.77697E+00  1.32473E-02   8.32636E+00  3.95038E-02   1.11033E+01  5.27004E-02
   2      1.19352E-01  9.33280E-04   1.49305E+00  1.10090E-02   2.07459E+00  1.52785E-02   3.68699E+00  2.71147E-02
   3      9.27759E-02  1.04554E-03   6.38551E-01  6.80773E-03   5.34881E-01  5.74165E-03   1.26621E+00  1.35035E-02
   4      5.21070E-02  8.14019E-04   2.58926E-01  3.79906E-03   1.43296E-01  2.13529E-03   4.54329E-01  6.66983E-03
   5      2.58997E-02  5.26509E-04   1.02806E-01  1.97238E-03   4.02647E-02  7.98265E-04   1.68970E-01  3.22657E-03
   6      1.26229E-02  3.33202E-04   4.21946E-02  1.01188E-03   1.16813E-02  3.04598E-04   6.64988E-02  1.58386E-03
   7      6.08964E-03  2.00713E-04   1.74767E-02  5.11548E-04   3.77856E-03  1.34757E-04   2.73449E-02  7.88921E-04
   8      3.01624E-03  1.21359E-04   7.29021E-03  2.57332E-04   1.16057E-03  5.92815E-05   1.14670E-02  3.90848E-04
   9      1.47954E-03  7.46888E-05   3.06291E-03  1.27827E-04   4.11612E-04  3.18503E-05   4.95405E-03  1.96512E-04
  10      8.28606E-04  5.27204E-05   1.45313E-03  7.72250E-05   1.44845E-04  1.90315E-05   2.42658E-03  1.15267E-04
  11      3.34606E-04  3.10600E-05   6.69625E-04  4.63681E-05   3.99542E-05  9.54384E-06   1.04419E-03  6.18733E-05
  12      1.94653E-04  2.20785E-05   2.94033E-04  2.93134E-05   1.04129E-05  4.82764E-06   4.99099E-04  3.99137E-05
  13      1.03107E-04  1.59899E-05   1.39279E-04  1.86435E-05   3.30900E-06  2.54801E-06   2.45695E-04  2.61768E-05
  14      4.31862E-05  1.05966E-05   3.97695E-05  9.55711E-06   2.36797E-06  0.00000E+00   8.53238E-05  1.44516E-05
  15      8.04494E-06  4.20745E-06   3.74016E-05  9.84706E-06       ---          ---       4.54465E-05  1.07055E-05
  16      1.18398E-05  5.29388E-06   1.18398E-05  5.29388E-06       ---          ---       2.36797E-05  7.48480E-06
  17      1.27809E-05  5.37666E-06   4.73594E-06  3.34864E-06   2.36797E-06  0.00000E+00   1.98848E-05  6.76082E-06
  18      2.36797E-06  0.00000E+00       ---          ---           ---          ---       2.36797E-06  0.00000E+00
  19          ---          ---           ---          ---           ---          ---           ---          ---
  20      2.36797E-06  0.00000E+00   2.36797E-06  0.00000E+00       ---          ---       4.73594E-06  3.34864E-06
  21          ---          ---           ---          ---           ---          ---           ---          ---
  22          ---          ---           ---          ---           ---          ---           ---          ---
  23          ---          ---           ---          ---           ---          ---           ---          ---
  24          ---          ---           ---          ---           ---          ---           ---          ---
  25          ---          ---           ---          ---           ---          ---           ---          ---
  26          ---          ---           ---          ---           ---          ---           ---          ---
  27          ---          ---           ---          ---           ---          ---           ---          ---
  28          ---          ---           ---          ---           ---          ---           ---          ---
  29          ---          ---           ---          ---           ---          ---           ---          ---
  30          ---          ---           ---          ---           ---          ---           ---          ---
  31          ---          ---           ---          ---           ---          ---           ---          ---
  32          ---          ---           ---          ---           ---          ---           ---          ---
  33          ---          ---           ---          ---           ---          ---           ---          ---
  34          ---          ---           ---          ---           ---          ---           ---          ---
  35          ---          ---           ---          ---           ---          ---           ---          ---
  36          ---          ---           ---          ---           ---          ---           ---          ---
  37          ---          ---           ---          ---           ---          ---           ---          ---
  38          ---          ---           ---          ---           ---          ---           ---          ---
  39          ---          ---           ---          ---           ---          ---           ---          ---
  40          ---          ---           ---          ---           ---          ---           ---          ---
  41          ---          ---           ---          ---           ---          ---           ---          ---
  42          ---          ---           ---          ---           ---          ---           ---          ---
  43          ---          ---           ---          ---           ---          ---           ---          ---
  44          ---          ---           ---          ---           ---          ---           ---          ---
  45          ---          ---           ---          ---           ---          ---           ---          ---
  46          ---          ---           ---          ---           ---          ---           ---          ---
  47          ---          ---           ---          ---           ---          ---           ---          ---
  48          ---          ---           ---          ---           ---          ---           ---          ---
  49          ---          ---           ---          ---           ---          ---           ---          ---
  50          ---          ---           ---          ---           ---          ---           ---          ---
 Total    3.14884E-01  3.82242E-03   5.34298E+00  3.80118E-02   1.11366E+01  6.32038E-02   1.67945E+01  1.04770E-01
-------------------------------------------------------------------------------------------------------------------
