# Supplementary material for: A computational method to estimate the relative biological effectiveness and tumor control probability for low-LET proton irradiations
Source: PLoS One. 2026 Mar 20;21(3):e0341352. doi: 10.1371/journal.pone.0341352 (PMC13004361; doi:10.1371/journal.pone.0341352)
Supplement: S1 File — These files include the DSB yields simulated by MCDS and the proton spectra used at different LET positions. Available at: https://nfuedu-my.sharepoint.com/personal/ccchan_nfu_edu_tw/_layouts/15/onedrive.aspx?id=%2Fpersonal%2Fccchan%5Fnfu%5Fedu%5Ftw%2FDocuments%2Fplos%20one&ga=1. (ZIP) [file pone.0341352.s001.zip › MCDS/proton/P4/100.out]

===============================
MCDS Version 3.00B  15-JUL-2011
===============================
      1.113     running time (min)
 1.0000E+00     DNA content (Gbp)
 8.0000E+00     Dia. of cell nucleus (um)
      10000     number of cells (nocs)
  987654321     random number seed


MXRF TABLE: Particle types and properties of the (input) mixed radiation field. The hypoxia reduction factor (HRF)
for DSB induction is estimated as [1/(1-pcr)]^2, where pcr = the probability a lesion undergoes chemical repair
for the specified (input) oxygen concentration compared to fully aerobic (100% O2) conditions.  The frequency-mean
specific energy (zf) is for a spherical target representative of the cell nucleus. Radiative losses by the primary
charged particle are assumed non-local and do not not contribute to specific energy or the dose per unit fluence
(DPUF).  The reported stopping power is at the point of entry into the cell nucleus (pO2 = 100.000%).
===================================================================================================================
        Normed   -- Kinetic Energy --               Stopping Power (keV/um)      CSDA       Dosimetry (Gy)    HRF
  Ion     wt       (MeV)     (MeV/A)      zeb     Coll+Nuc  Radiat    Total    Range (cm)   DPUF       zf     DSB
===================================================================================================================
    p  4.88E-02  8.300E-01  8.300E-01  5.601E+02  3.06E+01 0.00E+00 3.064E+01  1.814E-03  7.142E+01 1.42E-01 1.004
    p  1.38E-01  2.140E+00  2.140E+00  2.199E+02  1.54E+01 0.00E+00 1.535E+01  8.265E-03  2.838E+01 5.65E-02 1.005
    p  2.52E-01  3.810E+00  3.810E+00  1.239E+02  9.78E+00 0.00E+00 9.784E+00  2.229E-02  1.697E+01 3.38E-02 1.005
    p  3.58E-01  5.950E+00  5.950E+00  7.960E+01  6.85E+00 0.00E+00 6.848E+00  4.890E-02  1.154E+01 2.30E-02 1.005
    p  1.83E-01  8.450E+00  8.450E+00  5.627E+01  5.15E+00 0.00E+00 5.154E+00  9.147E-02  8.556E+00 1.70E-02 1.005
    p  2.03E-02  1.036E+01  1.036E+01  4.603E+01  4.37E+00 0.00E+00 4.365E+00  1.319E-01  7.199E+00 1.43E-02 1.005
    p  0.00E+00  1.167E+01  1.167E+01  4.095E+01  3.96E+00 0.00E+00 3.961E+00  1.634E-01  6.511E+00 1.30E-02 1.005
  Avg  1.43E-01  5.181E+00  5.181E+00  1.286E+02  9.56E+00 0.00E+00 9.564E+00  4.375E-02  1.753E+01 3.49E-02 1.005
===================================================================================================================
ZEB = (zeff/beta)^2 (Barkas 1963); DPUF = absorbed dose per unit fluence (nGy-cm^2/particle); zf in units of Gy

TABLE 1. Percent (%) cluster yields by complexity, as classified using the scheme of Nikjoo et al. (IJRB 71, 
467-483 1997 and and Radiat. Res. 156, 577-583 2001).
===================================================================================================================
    64.277     BD    - one or more Bd (no Sb)
    30.516     SSB   - Sb (no auxilary damage)
     2.321     SSB+  - two Sb on the same strand
     0.464     2SSB  - two or more Sb on opposite strands separated by at least 10 bp
     1.865     DSB   - two Sb on opposite strands with a separation <= 10 bp
     0.448     DSB+  - DSB accompanied by one (or more) additional Sb within 10 bp separation
     0.109     DSB++ - more than one DSB whether within the 10 bp separation or further apart
     8.301     SSBc  - fraction of complex damage (SSB+ and 2SSB) among SSBs
    54.400     SSBcb - fraction of complex damage (SSB+ and 2SSB) among SSBs; base damage included
    22.198     DSBc  - fraction of complex damage (DSB+ and DSB++) among DSBs
    67.555     DSBcb - fraction of complex damage (DSB+ and DSB++) among DSBs; base damage included
===================================================================================================================

TABLE 2. Number of clusters per cell per Gy.  Cluster yields are for a representative cell containing an average
of 1.000 Gbp (giga basepair) of DNA.  Cluster induction is proportional to absorbed dose up to at least a
hundred or thousand Gy. The category "OTHER" includes all classes of individual and clustered DNA lesion, except
for SSB and DSB.  SEM = standard error of the mean.
===================================================================================================================
Number of --------- DSB ----------   --------- SSB ----------   -------- OTHER ---------   ----- ALL CLUSTERS -----
 lesions    Average        SEM         Average        SEM         Average        SEM         Average        SEM    
===================================================================================================================
   1          ---          ---       9.06806E+01  1.27260E-01   2.71979E+02  3.74947E-01   3.62660E+02  4.98613E-01
   2      4.08738E+00  8.15833E-03   5.11071E+01  3.42457E-02   7.09756E+01  4.30047E-02   1.26170E+02  6.75843E-02
   3      3.24168E+00  7.83126E-03   2.24225E+01  2.59245E-02   1.87257E+01  2.28472E-02   4.43898E+01  4.48743E-02
   4      1.81722E+00  6.94060E-03   9.03948E+00  2.38625E-02   5.01720E+00  1.47507E-02   1.58739E+01  3.99650E-02
   5      8.88217E-01  5.39550E-03   3.53935E+00  1.64894E-02   1.37107E+00  7.48635E-03   5.79863E+00  2.61143E-02
   6      4.08783E-01  3.81790E-03   1.36558E+00  1.01485E-02   3.87067E-01  3.52211E-03   2.16143E+00  1.54727E-02
   7      1.88467E-01  2.56067E-03   5.31483E-01  5.92492E-03   1.13800E-01  1.78815E-03   8.33750E-01  8.92275E-03
   8      8.86000E-02  1.69305E-03   2.13933E-01  3.36013E-03   3.38000E-02  8.79552E-04   3.36333E-01  5.03863E-03
   9      3.98000E-02  1.05200E-03   8.56167E-02  1.84762E-03   1.03167E-02  4.50542E-04   1.35733E-01  2.71570E-03
  10      1.92667E-02  6.96926E-04   3.66500E-02  1.09085E-03   3.05000E-03  2.33137E-04   5.89667E-02  1.58457E-03
  11      9.06667E-03  4.63227E-04   1.53000E-02  6.26691E-04   1.05000E-03  1.36025E-04   2.54167E-02  9.12679E-04
  12      4.85000E-03  3.19969E-04   7.05000E-03  4.02480E-04   4.66667E-04  8.80726E-05   1.23667E-02  5.91859E-04
  13      2.43333E-03  2.19776E-04   3.70000E-03  2.77438E-04   1.00000E-04  4.08146E-05   6.23333E-03  3.83719E-04
  14      1.01667E-03  1.36050E-04   1.60000E-03  1.64222E-04   1.00000E-04  4.08146E-05   2.71667E-03  2.28742E-04
  15      6.33333E-04  1.07832E-04   4.66667E-04  8.80726E-05   1.66667E-05  1.66667E-05   1.11667E-03  1.41969E-04
  16      2.50000E-04  6.45045E-05   4.00000E-04  8.48937E-05       ---          ---       6.50000E-04  1.06526E-04
  17      2.16667E-04  6.00565E-05   2.16667E-04  6.00565E-05       ---          ---       4.33333E-04  8.48774E-05
  18      1.33333E-04  4.71239E-05   6.66667E-05  3.33283E-05       ---          ---       2.00000E-04  5.77033E-05
  19      5.00000E-05  2.88646E-05   1.00000E-04  4.08146E-05       ---          ---       1.50000E-04  4.99800E-05
  20          ---          ---       3.33333E-05  2.35690E-05       ---          ---       3.33333E-05  2.35690E-05
  21      1.66667E-05  1.66667E-05   1.66667E-05  1.66667E-05       ---          ---       3.33333E-05  2.35690E-05
  22      1.66667E-05  1.66667E-05   1.66667E-05  1.66667E-05       ---          ---       3.33333E-05  2.35690E-05
  23      1.66667E-05  1.66667E-05       ---          ---           ---          ---       1.66667E-05  1.66667E-05
  24          ---          ---           ---          ---           ---          ---           ---          ---
  25          ---          ---           ---          ---           ---          ---           ---          ---
  26          ---          ---           ---          ---           ---          ---           ---          ---
  27          ---          ---           ---          ---           ---          ---           ---          ---
  28          ---          ---           ---          ---           ---          ---           ---          ---
  29          ---          ---           ---          ---           ---          ---           ---          ---
  30          ---          ---           ---          ---           ---          ---           ---          ---
  31          ---          ---           ---          ---           ---          ---           ---          ---
  32          ---          ---           ---          ---           ---          ---           ---          ---
  33          ---          ---           ---          ---           ---          ---           ---          ---
  34          ---          ---           ---          ---           ---          ---           ---          ---
  35          ---          ---           ---          ---           ---          ---           ---          ---
  36          ---          ---           ---          ---           ---          ---           ---          ---
  37          ---          ---           ---          ---           ---          ---           ---          ---
  38          ---          ---           ---          ---           ---          ---           ---          ---
  39          ---          ---           ---          ---           ---          ---           ---          ---
  40          ---          ---           ---          ---           ---          ---           ---          ---
  41          ---          ---           ---          ---           ---          ---           ---          ---
  42          ---          ---           ---          ---           ---          ---           ---          ---
  43          ---          ---           ---          ---           ---          ---           ---          ---
  44          ---          ---           ---          ---           ---          ---           ---          ---
  45          ---          ---           ---          ---           ---          ---           ---          ---
  46          ---          ---           ---          ---           ---          ---           ---          ---
  47          ---          ---           ---          ---           ---          ---           ---          ---
  48          ---          ---           ---          ---           ---          ---           ---          ---
  49          ---          ---           ---          ---           ---          ---           ---          ---
  50          ---          ---           ---          ---           ---          ---           ---          ---
 Total    1.07981E+01  2.04907E-02   1.79051E+02  7.62798E-02   3.68619E+02  3.64443E-01   5.58468E+02  4.18727E-01
-------------------------------------------------------------------------------------------------------------------

TABLE 3. Cluster composition (% Sb per cluster)
===================================================================================================================
Number of --------- DSB ----------   --------- SSB ----------   -------- OTHER ---------   ----- ALL CLUSTERS -----
 lesions    Average        SEM         Average        SEM         Average        SEM         Average        SEM    
===================================================================================================================
   1          ---          ---       1.66667E+01  0.00000E+00   0.00000E+00  0.00000E+00   4.16755E+00  1.22312E-03
   2      1.66667E+01  0.00000E+00   8.95448E+00  1.24528E-03   0.00000E+00  0.00000E+00   4.16694E+00  1.55801E-03
   3      1.20227E+01  4.82231E-03   6.51180E+00  1.90344E-03   0.00000E+00  0.00000E+00   4.16689E+00  2.36522E-03
   4      9.81708E+00  7.34116E-03   5.35281E+00  2.93032E-03   0.00000E+00  0.00000E+00   4.17188E+00  3.66075E-03
   5      8.51945E+00  1.15785E-02   4.69908E+00  4.74102E-03   0.00000E+00  0.00000E+00   4.17113E+00  5.70999E-03
   6      7.68468E+00  1.71021E-02   4.29518E+00  8.33252E-03   0.00000E+00  0.00000E+00   4.16074E+00  9.58778E-03
   7      7.06908E+00  2.30121E-02   4.01232E+00  1.37634E-02   0.00000E+00  0.00000E+00   4.15328E+00  1.64921E-02
   8      6.69830E+00  3.17581E-02   3.83074E+00  1.94956E-02   0.00000E+00  0.00000E+00   4.19624E+00  2.39523E-02
   9      6.31901E+00  4.25668E-02   3.68513E+00  2.82681E-02   0.00000E+00  0.00000E+00   4.16313E+00  3.32301E-02
  10      6.04986E+00  5.94937E-02   3.52832E+00  4.01260E-02   0.00000E+00  0.00000E+00   4.18507E+00  4.47973E-02
  11      5.94688E+00  8.01858E-02   3.44310E+00  5.61259E-02   0.00000E+00  0.00000E+00   4.16757E+00  6.16607E-02
  12      5.74203E+00  1.09368E-01   3.43651E+00  7.73704E-02   0.00000E+00  0.00000E+00   4.20805E+00  8.44517E-02
  13      5.43159E+00  1.47581E-01   3.29578E+00  9.87818E-02   0.00000E+00  0.00000E+00   4.04521E+00  1.05847E-01
  14      5.50082E+00  2.26483E-01   3.30201E+00  1.42742E-01   0.00000E+00  0.00000E+00   3.99489E+00  1.64616E-01
  15      5.21605E+00  2.53602E-01   3.09524E+00  3.04329E-01   0.00000E+00  0.00000E+00   4.23611E+00  2.38485E-01
  16      5.34722E+00  3.78547E-01   3.44203E+00  2.65491E-01       ---          ---       4.19408E+00  2.64968E-01
  17      4.90196E+00  4.29930E-01   3.01659E+00  4.76965E-01       ---          ---       3.95928E+00  3.66752E-01
  18      4.74537E+00  4.43972E-01   3.00926E+00  4.43253E-01       ---          ---       4.16667E+00  4.02958E-01
  19      5.55556E+00  1.16959E+00   4.23977E+00  9.17682E-01       ---          ---       4.67836E+00  7.16225E-01
  20          ---          ---       3.33333E+00  8.33333E-01       ---          ---       3.33333E+00  8.33333E-01
  21      4.76190E+00  0.00000E+00   4.76190E+00  0.00000E+00       ---          ---       4.76190E+00  0.00000E+00
  22      4.54545E+00  0.00000E+00   2.27273E+00  0.00000E+00       ---          ---       3.40909E+00  1.13636E+00
  23      5.07246E+00  0.00000E+00       ---          ---           ---          ---       5.07246E+00  0.00000E+00
  24          ---          ---           ---          ---           ---          ---           ---          ---
  25          ---          ---           ---          ---           ---          ---           ---          ---
  26          ---          ---           ---          ---           ---          ---           ---          ---
  27          ---          ---           ---          ---           ---          ---           ---          ---
  28          ---          ---           ---          ---           ---          ---           ---          ---
  29          ---          ---           ---          ---           ---          ---           ---          ---
  30          ---          ---           ---          ---           ---          ---           ---          ---
  31          ---          ---           ---          ---           ---          ---           ---          ---
  32          ---          ---           ---          ---           ---          ---           ---          ---
  33          ---          ---           ---          ---           ---          ---           ---          ---
  34          ---          ---           ---          ---           ---          ---           ---          ---
  35          ---          ---           ---          ---           ---          ---           ---          ---
  36          ---          ---           ---          ---           ---          ---           ---          ---
  37          ---          ---           ---          ---           ---          ---           ---          ---
  38          ---          ---           ---          ---           ---          ---           ---          ---
  39          ---          ---           ---          ---           ---          ---           ---          ---
  40          ---          ---           ---          ---           ---          ---           ---          ---
  41          ---          ---           ---          ---           ---          ---           ---          ---
  42          ---          ---           ---          ---           ---          ---           ---          ---
  43          ---          ---           ---          ---           ---          ---           ---          ---
  44          ---          ---           ---          ---           ---          ---           ---          ---
  45          ---          ---           ---          ---           ---          ---           ---          ---
  46          ---          ---           ---          ---           ---          ---           ---          ---
  47          ---          ---           ---          ---           ---          ---           ---          ---
  48          ---          ---           ---          ---           ---          ---           ---          ---
  49          ---          ---           ---          ---           ---          ---           ---          ---
  50          ---          ---           ---          ---           ---          ---           ---          ---
Average   1.28687E+01  7.22879E-03   1.22028E+01  6.28775E-03   0.00000E+00  0.00000E+00   4.16735E+00  4.97796E-04
-------------------------------------------------------------------------------------------------------------------
NOTES: (% Sb) is the percentage of lesions that are strand breaks.
The number of Sb is ((% Sb)/100)*(# lesions). The number of Bd is (1-(% Sb)/100)*(# lesions).

TABLE 4. Cluster Length (in base pair)
===================================================================================================================
Number of --------- DSB ----------   --------- SSB ----------   -------- OTHER ---------   ----- ALL CLUSTERS -----
 lesions    Average        SEM         Average        SEM         Average        SEM         Average        SEM    
===================================================================================================================
   1          ---          ---       1.66667E-01  0.00000E+00   1.66667E-01  0.00000E+00   1.66667E-01  0.00000E+00
   2      8.96090E-01  9.49555E-04   9.22525E-01  2.73897E-04   9.20823E-01  2.35056E-04   9.20713E-01  1.91675E-04
   3      1.57896E+00  1.45568E-03   1.69164E+00  5.84006E-04   1.67699E+00  6.40034E-04   1.67726E+00  4.43718E-04
   4      2.29576E+00  2.56136E-03   2.46124E+00  1.11840E-03   2.43447E+00  1.47837E-03   2.43378E+00  8.66671E-04
   5      3.04001E+00  4.67111E-03   3.22392E+00  2.11380E-03   3.18853E+00  3.56946E-03   3.18697E+00  1.64864E-03
   6      3.77557E+00  7.81186E-03   3.99793E+00  4.31504E-03   3.94086E+00  7.96607E-03   3.94770E+00  3.30355E-03
   7      4.51964E+00  1.21039E-02   4.76163E+00  7.88001E-03   4.68150E+00  1.48505E-02   4.70675E+00  6.51704E-03
   8      5.24700E+00  1.84210E-02   5.49514E+00  1.26585E-02   5.41825E+00  2.80791E-02   5.44008E+00  1.08534E-02
   9      5.98066E+00  2.80418E-02   6.24926E+00  2.04465E-02   6.09454E+00  5.20205E-02   6.18139E+00  1.71977E-02
  10      6.61952E+00  4.16946E-02   6.95109E+00  3.26288E-02   6.77905E+00  9.92833E-02   6.87978E+00  2.65565E-02
  11      7.39137E+00  6.43654E-02   7.62472E+00  4.98632E-02   7.38525E+00  1.56790E-01   7.57106E+00  3.98895E-02
  12      8.00000E+00  8.69690E-02   8.36329E+00  7.60148E-02   7.95238E+00  3.04997E-01   8.22087E+00  5.77388E-02
  13      8.59478E+00  1.21808E-01   9.24551E+00  1.07797E-01   9.22222E+00  5.97319E-01   9.00620E+00  8.49757E-02
  14      9.40661E+00  1.82306E-01   9.58772E+00  1.51859E-01   9.05556E+00  5.83201E-01   9.54362E+00  1.15483E-01
  15      1.03588E+01  2.65789E-01   1.01012E+01  4.19640E-01   1.06667E+01  0.00000E+00   1.02305E+01  2.30708E-01
  16      1.00778E+01  3.82095E-01   1.16667E+01  3.80261E-01       ---          ---       1.10395E+01  3.00245E-01
  17      1.27179E+01  4.38279E-01   1.20128E+01  6.54118E-01       ---          ---       1.23654E+01  3.92125E-01
  18      1.16458E+01  4.33514E-01   1.13750E+01  4.78109E-01       ---          ---       1.15556E+01  3.19362E-01
  19      1.19444E+01  8.06991E-01   1.40556E+01  6.12624E-01       ---          ---       1.33519E+01  5.78315E-01
  20          ---          ---       1.51667E+01  5.00000E-01       ---          ---       1.51667E+01  5.00000E-01
  21      1.53333E+01  0.00000E+00   1.28333E+01  0.00000E+00       ---          ---       1.40833E+01  1.25000E+00
  22      1.75000E+01  0.00000E+00   1.41667E+01  0.00000E+00       ---          ---       1.58333E+01  1.66667E+00
  23      1.78333E+01  0.00000E+00       ---          ---           ---          ---       1.78333E+01  0.00000E+00
  24          ---          ---           ---          ---           ---          ---           ---          ---
  25          ---          ---           ---          ---           ---          ---           ---          ---
  26          ---          ---           ---          ---           ---          ---           ---          ---
  27          ---          ---           ---          ---           ---          ---           ---          ---
  28          ---          ---           ---          ---           ---          ---           ---          ---
  29          ---          ---           ---          ---           ---          ---           ---          ---
  30          ---          ---           ---          ---           ---          ---           ---          ---
  31          ---          ---           ---          ---           ---          ---           ---          ---
  32          ---          ---           ---          ---           ---          ---           ---          ---
  33          ---          ---           ---          ---           ---          ---           ---          ---
  34          ---          ---           ---          ---           ---          ---           ---          ---
  35          ---          ---           ---          ---           ---          ---           ---          ---
  36          ---          ---           ---          ---           ---          ---           ---          ---
  37          ---          ---           ---          ---           ---          ---           ---          ---
  38          ---          ---           ---          ---           ---          ---           ---          ---
  39          ---          ---           ---          ---           ---          ---           ---          ---
  40          ---          ---           ---          ---           ---          ---           ---          ---
  41          ---          ---           ---          ---           ---          ---           ---          ---
  42          ---          ---           ---          ---           ---          ---           ---          ---
  43          ---          ---           ---          ---           ---          ---           ---          ---
  44          ---          ---           ---          ---           ---          ---           ---          ---
  45          ---          ---           ---          ---           ---          ---           ---          ---
  46          ---          ---           ---          ---           ---          ---           ---          ---
  47          ---          ---           ---          ---           ---          ---           ---          ---
  48          ---          ---           ---          ---           ---          ---           ---          ---
  49          ---          ---           ---          ---           ---          ---           ---          ---
  50          ---          ---           ---          ---           ---          ---           ---          ---
Average   1.72898E+00  2.30186E-03   8.08595E-01  1.38151E-03   4.41762E-01  5.34347E-04   5.86994E-01  9.90404E-04
-------------------------------------------------------------------------------------------------------------------

TABLE 5. NUMBER OF LESIONS DIVIDED BY TWICE THE CLUSTER LENGTH (lesions per nucleotide)
===================================================================================================================
Number of --------- DSB ----------   --------- SSB ----------   -------- OTHER ---------   ----- ALL CLUSTERS -----
 lesions    Average        SEM         Average        SEM         Average        SEM         Average        SEM    
===================================================================================================================
   1          ---          ---       8.33333E-02  0.00000E+00   8.33333E-02  0.00000E+00   8.33333E-02  0.00000E+00
   2      4.64092E-02  7.87582E-05   4.20900E-02  1.84190E-05   4.23863E-02  1.61684E-05   4.23961E-02  1.28307E-05
   3      3.23266E-02  4.27287E-05   2.97949E-02  1.51533E-05   3.01382E-02  1.68522E-05   3.01244E-02  1.14812E-05
   4      2.78325E-02  4.14153E-05   2.55381E-02  1.60095E-05   2.59095E-02  2.16670E-05   2.59196E-02  1.26451E-05
   5      2.53406E-02  5.05454E-05   2.35782E-02  1.97991E-05   2.38946E-02  3.41419E-05   2.39283E-02  1.59371E-05
   6      2.39252E-02  6.14138E-05   2.23784E-02  2.92869E-05   2.27668E-02  5.63603E-05   2.27250E-02  2.30954E-05
   7      2.29846E-02  7.33690E-05   2.16237E-02  4.17511E-05   2.20613E-02  8.19067E-05   2.19336E-02  3.60076E-05
   8      2.23819E-02  8.86191E-05   2.12389E-02  5.82466E-05   2.16492E-02  1.29984E-04   2.14968E-02  4.93369E-05
   9      2.19353E-02  1.18037E-04   2.08967E-02  7.65386E-05   2.15407E-02  2.17945E-04   2.11568E-02  6.66132E-05
  10      2.18928E-02  1.47651E-04   2.08328E-02  1.09740E-04   2.13530E-02  3.46072E-04   2.10339E-02  8.80301E-05
  11      2.15540E-02  2.16231E-04   2.08021E-02  1.46547E-04   2.12661E-02  4.54136E-04   2.09647E-02  1.23007E-04
  12      2.15603E-02  2.49341E-04   2.06240E-02  2.05622E-04   2.17907E-02  8.22382E-04   2.09809E-02  1.59524E-04
  13      2.16235E-02  3.35010E-04   2.01449E-02  2.65441E-04   2.00945E-02  1.60696E-03   2.07008E-02  2.18406E-04
  14      2.11420E-02  4.27388E-04   2.07913E-02  3.50690E-04   2.19348E-02  1.43893E-03   2.08641E-02  2.68133E-04
  15      2.06079E-02  5.61341E-04   2.17149E-02  1.00856E-03   1.95313E-02  0.00000E+00   2.11113E-02  5.37169E-04
  16      2.25233E-02  9.03683E-04   1.95090E-02  6.53030E-04       ---          ---       2.06988E-02  5.78028E-04
  17      1.88719E-02  7.53309E-04   2.03452E-02  1.07499E-03       ---          ---       1.96086E-02  6.59729E-04
  18      2.16773E-02  8.10128E-04   2.20970E-02  9.46168E-04       ---          ---       2.18172E-02  6.02808E-04
  19      2.23112E-02  1.61508E-03   1.89631E-02  8.66036E-04       ---          ---       2.00792E-02  9.17205E-04
  20          ---          ---       1.83349E-02  6.04449E-04       ---          ---       1.83349E-02  6.04449E-04
  21      1.90217E-02  0.00000E+00   2.27273E-02  0.00000E+00       ---          ---       2.08745E-02  1.85277E-03
  22      1.74603E-02  0.00000E+00   2.15686E-02  0.00000E+00       ---          ---       1.95145E-02  2.05416E-03
  23      1.79128E-02  0.00000E+00       ---          ---           ---          ---       1.79128E-02  0.00000E+00
  24          ---          ---           ---          ---           ---          ---           ---          ---
  25          ---          ---           ---          ---           ---          ---           ---          ---
  26          ---          ---           ---          ---           ---          ---           ---          ---
  27          ---          ---           ---          ---           ---          ---           ---          ---
  28          ---          ---           ---          ---           ---          ---           ---          ---
  29          ---          ---           ---          ---           ---          ---           ---          ---
  30          ---          ---           ---          ---           ---          ---           ---          ---
  31          ---          ---           ---          ---           ---          ---           ---          ---
  32          ---          ---           ---          ---           ---          ---           ---          ---
  33          ---          ---           ---          ---           ---          ---           ---          ---
  34          ---          ---           ---          ---           ---          ---           ---          ---
  35          ---          ---           ---          ---           ---          ---           ---          ---
  36          ---          ---           ---          ---           ---          ---           ---          ---
  37          ---          ---           ---          ---           ---          ---           ---          ---
  38          ---          ---           ---          ---           ---          ---           ---          ---
  39          ---          ---           ---          ---           ---          ---           ---          ---
  40          ---          ---           ---          ---           ---          ---           ---          ---
  41          ---          ---           ---          ---           ---          ---           ---          ---
  42          ---          ---           ---          ---           ---          ---           ---          ---
  43          ---          ---           ---          ---           ---          ---           ---          ---
  44          ---          ---           ---          ---           ---          ---           ---          ---
  45          ---          ---           ---          ---           ---          ---           ---          ---
  46          ---          ---           ---          ---           ---          ---           ---          ---
  47          ---          ---           ---          ---           ---          ---           ---          ---
  48          ---          ---           ---          ---           ---          ---           ---          ---
  49          ---          ---           ---          ---           ---          ---           ---          ---
  50          ---          ---           ---          ---           ---          ---           ---          ---
Average   3.58653E-02  3.64439E-05   5.98787E-02  2.93047E-05   7.14909E-02  1.70037E-05   6.70411E-02  2.40155E-05
-------------------------------------------------------------------------------------------------------------------

TABLE 6. Number of clusters per cell per Gy per track.  Cluster yields are for a representative cell containing
an average of 1.000 Gbp (giga basepair) of DNA.  Cluster induction is proportional to absorbed dose up to at least
a hundred or thousand Gy. The category "OTHER" includes all classes of individual and clustered DNA lesion, except
for SSB and DSB.  SEM = standard error of the mean.
===================================================================================================================
Number of --------- DSB ----------   --------- SSB ----------   -------- OTHER ---------   ----- ALL CLUSTERS -----
 lesions    Average        SEM         Average        SEM         Average        SEM         Average        SEM    
===================================================================================================================
   1          ---          ---       2.83226E+00  1.23480E-02   8.49326E+00  3.68461E-02   1.13255E+01  4.91377E-02
   2      1.37494E-01  9.53144E-04   1.72287E+00  1.13274E-02   2.39122E+00  1.56569E-02   4.25159E+00  2.78211E-02
   3      1.20376E-01  1.18928E-03   8.26145E-01  7.67086E-03   6.91275E-01  6.48207E-03   1.63780E+00  1.52466E-02
   4      7.52391E-02  1.01183E-03   3.70049E-01  4.66870E-03   2.06272E-01  2.64537E-03   6.51561E-01  8.23816E-03
   5      4.13156E-02  7.12494E-04   1.63208E-01  2.66227E-03   6.36196E-02  1.08068E-03   2.68143E-01  4.37843E-03
   6      2.20020E-02  4.87303E-04   7.21348E-02  1.48085E-03   2.02608E-02  4.32787E-04   1.14398E-01  2.33271E-03
   7      1.15775E-02  3.15328E-04   3.25206E-02  8.20960E-04   7.02169E-03  2.04958E-04   5.11198E-02  1.27667E-03
   8      6.32765E-03  2.05919E-04   1.50140E-02  4.46157E-04   2.39402E-03  9.43878E-05   2.37357E-02  6.93528E-04
   9      3.23315E-03  1.25944E-04   6.76478E-03  2.35482E-04   8.24825E-04  4.76252E-05   1.08228E-02  3.61822E-04
  10      1.71193E-03  8.34905E-05   3.25790E-03  1.36264E-04   2.88910E-04  2.60141E-05   5.25874E-03  2.06890E-04
  11      9.06056E-04  5.67207E-05   1.51007E-03  7.75617E-05   1.07299E-04  1.58415E-05   2.52342E-03  1.17595E-04
  12      5.26979E-04  3.98434E-05   7.85113E-04  5.13762E-05   5.46216E-05  1.10100E-05   1.36671E-03  7.71405E-05
  13      2.96161E-04  2.87574E-05   4.23419E-04  3.53390E-05   1.07956E-05  4.84270E-06   7.30376E-04  5.01181E-05
  14      1.32765E-04  1.83973E-05   1.81621E-04  1.98414E-05   1.27809E-05  5.37666E-06   3.27167E-04  2.94547E-05
  15      8.33385E-05  1.46505E-05   5.98389E-05  1.16891E-05   2.36797E-06  0.00000E+00   1.45545E-04  1.91580E-05
  16      3.22874E-05  8.60232E-06   5.25504E-05  1.14613E-05       ---          ---       8.48379E-05  1.43186E-05
  17      2.93566E-05  8.25187E-06   2.93566E-05  8.25187E-06       ---          ---       5.87133E-05  1.16625E-05
  18      1.89437E-05  6.69528E-06   9.47187E-06  4.73523E-06       ---          ---       2.84156E-05  8.19837E-06
  19      7.10390E-06  4.10103E-06   1.42078E-05  5.79886E-06       ---          ---       2.13117E-05  7.10106E-06
  20          ---          ---       4.73594E-06  3.34864E-06       ---          ---       4.73594E-06  3.34864E-06
  21      2.36797E-06  0.00000E+00   2.36797E-06  0.00000E+00       ---          ---       4.73594E-06  3.34864E-06
  22      2.36797E-06  0.00000E+00   2.36797E-06  0.00000E+00       ---          ---       4.73594E-06  3.34864E-06
  23      2.36797E-06  0.00000E+00       ---          ---           ---          ---       2.36797E-06  0.00000E+00
  24          ---          ---           ---          ---           ---          ---           ---          ---
  25          ---          ---           ---          ---           ---          ---           ---          ---
  26          ---          ---           ---          ---           ---          ---           ---          ---
  27          ---          ---           ---          ---           ---          ---           ---          ---
  28          ---          ---           ---          ---           ---          ---           ---          ---
  29          ---          ---           ---          ---           ---          ---           ---          ---
  30          ---          ---           ---          ---           ---          ---           ---          ---
  31          ---          ---           ---          ---           ---          ---           ---          ---
  32          ---          ---           ---          ---           ---          ---           ---          ---
  33          ---          ---           ---          ---           ---          ---           ---          ---
  34          ---          ---           ---          ---           ---          ---           ---          ---
  35          ---          ---           ---          ---           ---          ---           ---          ---
  36          ---          ---           ---          ---           ---          ---           ---          ---
  37          ---          ---           ---          ---           ---          ---           ---          ---
  38          ---          ---           ---          ---           ---          ---           ---          ---
  39          ---          ---           ---          ---           ---          ---           ---          ---
  40          ---          ---           ---          ---           ---          ---           ---          ---
  41          ---          ---           ---          ---           ---          ---           ---          ---
  42          ---          ---           ---          ---           ---          ---           ---          ---
  43          ---          ---           ---          ---           ---          ---           ---          ---
  44          ---          ---           ---          ---           ---          ---           ---          ---
  45          ---          ---           ---          ---           ---          ---           ---          ---
  46          ---          ---           ---          ---           ---          ---           ---          ---
  47          ---          ---           ---          ---           ---          ---           ---          ---
  48          ---          ---           ---          ---           ---          ---           ---          ---
  49          ---          ---           ---          ---           ---          ---           ---          ---
  50          ---          ---           ---          ---           ---          ---           ---          ---
 Total    4.21317E-01  4.81601E-03   6.04730E+00  4.09571E-02   1.18766E+01  6.26555E-02   1.83452E+01  1.08098E-01
-------------------------------------------------------------------------------------------------------------------
