# Supplementary material for: A computational method to estimate the relative biological effectiveness and tumor control probability for low-LET proton irradiations
Source: PLoS One. 2026 Mar 20;21(3):e0341352. doi: 10.1371/journal.pone.0341352 (PMC13004361; doi:10.1371/journal.pone.0341352)
Supplement: S1 File — These files include the DSB yields simulated by MCDS and the proton spectra used at different LET positions. Available at: https://nfuedu-my.sharepoint.com/personal/ccchan_nfu_edu_tw/_layouts/15/onedrive.aspx?id=%2Fpersonal%2Fccchan%5Fnfu%5Fedu%5Ftw%2FDocuments%2Fplos%20one&ga=1. (ZIP) [file pone.0341352.s001.zip › MCDS/proton/P4/2.out]

===============================
MCDS Version 3.00B  15-JUL-2011
===============================
      1.121     running time (min)
 1.0000E+00     DNA content (Gbp)
 8.0000E+00     Dia. of cell nucleus (um)
      10000     number of cells (nocs)
  987654321     random number seed


MXRF TABLE: Particle types and properties of the (input) mixed radiation field. The hypoxia reduction factor (HRF)
for DSB induction is estimated as [1/(1-pcr)]^2, where pcr = the probability a lesion undergoes chemical repair
for the specified (input) oxygen concentration compared to fully aerobic (100% O2) conditions.  The frequency-mean
specific energy (zf) is for a spherical target representative of the cell nucleus. Radiative losses by the primary
charged particle are assumed non-local and do not not contribute to specific energy or the dose per unit fluence
(DPUF).  The reported stopping power is at the point of entry into the cell nucleus (pO2 = 2.000%).
===================================================================================================================
        Normed   -- Kinetic Energy --               Stopping Power (keV/um)      CSDA       Dosimetry (Gy)    HRF
  Ion     wt       (MeV)     (MeV/A)      zeb     Coll+Nuc  Radiat    Total    Range (cm)   DPUF       zf     DSB
===================================================================================================================
    p  4.88E-02  8.300E-01  8.300E-01  5.601E+02  3.06E+01 0.00E+00 3.064E+01  1.814E-03  7.142E+01 1.42E-01 1.168
    p  1.38E-01  2.140E+00  2.140E+00  2.199E+02  1.54E+01 0.00E+00 1.535E+01  8.265E-03  2.838E+01 5.65E-02 1.215
    p  2.52E-01  3.810E+00  3.810E+00  1.239E+02  9.78E+00 0.00E+00 9.784E+00  2.229E-02  1.697E+01 3.38E-02 1.222
    p  3.58E-01  5.950E+00  5.950E+00  7.960E+01  6.85E+00 0.00E+00 6.848E+00  4.890E-02  1.154E+01 2.30E-02 1.224
    p  1.83E-01  8.450E+00  8.450E+00  5.627E+01  5.15E+00 0.00E+00 5.154E+00  9.147E-02  8.556E+00 1.70E-02 1.224
    p  2.03E-02  1.036E+01  1.036E+01  4.603E+01  4.37E+00 0.00E+00 4.365E+00  1.319E-01  7.199E+00 1.43E-02 1.225
    p  0.00E+00  1.167E+01  1.167E+01  4.095E+01  3.96E+00 0.00E+00 3.961E+00  1.634E-01  6.511E+00 1.30E-02 1.225
  Avg  1.43E-01  5.181E+00  5.181E+00  1.286E+02  9.56E+00 0.00E+00 9.564E+00  4.375E-02  1.753E+01 3.49E-02 1.220
===================================================================================================================
ZEB = (zeff/beta)^2 (Barkas 1963); DPUF = absorbed dose per unit fluence (nGy-cm^2/particle); zf in units of Gy

TABLE 1. Percent (%) cluster yields by complexity, as classified using the scheme of Nikjoo et al. (IJRB 71, 
467-483 1997 and and Radiat. Res. 156, 577-583 2001).
===================================================================================================================
    65.294     BD    - one or more Bd (no Sb)
    30.124     SSB   - Sb (no auxilary damage)
     2.062     SSB+  - two Sb on the same strand
     0.381     2SSB  - two or more Sb on opposite strands separated by at least 10 bp
     1.689     DSB   - two Sb on opposite strands with a separation <= 10 bp
     0.370     DSB+  - DSB accompanied by one (or more) additional Sb within 10 bp separation
     0.080     DSB++ - more than one DSB whether within the 10 bp separation or further apart
     7.442     SSBc  - fraction of complex damage (SSB+ and 2SSB) among SSBs
    51.294     SSBcb - fraction of complex damage (SSB+ and 2SSB) among SSBs; base damage included
    20.255     DSBc  - fraction of complex damage (DSB+ and DSB++) among DSBs
    64.417     DSBcb - fraction of complex damage (DSB+ and DSB++) among DSBs; base damage included
===================================================================================================================

TABLE 2. Number of clusters per cell per Gy.  Cluster yields are for a representative cell containing an average
of 1.000 Gbp (giga basepair) of DNA.  Cluster induction is proportional to absorbed dose up to at least a
hundred or thousand Gy. The category "OTHER" includes all classes of individual and clustered DNA lesion, except
for SSB and DSB.  SEM = standard error of the mean.
===================================================================================================================
Number of --------- DSB ----------   --------- SSB ----------   -------- OTHER ---------   ----- ALL CLUSTERS -----
 lesions    Average        SEM         Average        SEM         Average        SEM         Average        SEM    
===================================================================================================================
   1          ---          ---       8.91181E+01  1.16048E-01   2.67379E+02  3.41890E-01   3.56497E+02  4.54316E-01
   2      3.70723E+00  7.65036E-03   4.64447E+01  2.79355E-02   6.45592E+01  3.33174E-02   1.14711E+02  4.85470E-02
   3      2.73352E+00  7.34234E-03   1.89121E+01  2.69117E-02   1.57723E+01  2.33741E-02   3.74179E+01  4.79872E-02
   4      1.41522E+00  6.30744E-03   7.09278E+00  2.24651E-02   3.92270E+00  1.38084E-02   1.24307E+01  3.79236E-02
   5      6.49983E-01  4.61015E-03   2.58522E+00  1.44473E-02   1.00562E+00  6.45348E-03   4.24082E+00  2.27881E-02
   6      2.77550E-01  3.13698E-03   9.38883E-01  8.29798E-03   2.67467E-01  2.92913E-03   1.48390E+00  1.26535E-02
   7      1.21667E-01  2.00017E-03   3.45567E-01  4.59872E-03   7.32333E-02  1.40633E-03   5.40467E-01  6.89979E-03
   8      5.40500E-02  1.26468E-03   1.32083E-01  2.49459E-03   2.06500E-02  6.61153E-04   2.06783E-01  3.69145E-03
   9      2.36833E-02  7.65087E-04   5.08500E-02  1.34400E-03   5.70000E-03  3.26744E-04   8.02333E-02  1.94050E-03
  10      1.08500E-02  4.95173E-04   2.06333E-02  7.43291E-04   1.83333E-03  1.81660E-04   3.33167E-02  1.08087E-03
  11      4.90000E-03  3.17714E-04   8.46667E-03  4.28907E-04   5.50000E-04  9.84527E-05   1.39167E-02  5.98472E-04
  12      2.36667E-03  2.08166E-04   3.40000E-03  2.66596E-04   2.00000E-04  5.77033E-05   5.96667E-03  3.70147E-04
  13      1.21667E-03  1.51360E-04   1.88333E-03  1.97017E-04   6.66667E-05  3.33283E-05   3.16667E-03  2.69988E-04
  14      4.33333E-04  8.80896E-05   6.66667E-04  1.10358E-04   1.66667E-05  1.66667E-05   1.11667E-03  1.41969E-04
  15      2.83333E-04  6.86634E-05   1.83333E-04  5.52494E-05       ---          ---       4.66667E-04  8.80726E-05
  16      2.66667E-04  6.66166E-05   2.83333E-04  6.86634E-05       ---          ---       5.50000E-04  9.55894E-05
  17      6.66667E-05  3.33283E-05   8.33333E-05  3.72603E-05       ---          ---       1.50000E-04  4.99800E-05
  18      5.00000E-05  2.88646E-05       ---          ---           ---          ---       5.00000E-05  2.88646E-05
  19      1.66667E-05  1.66667E-05       ---          ---           ---          ---       1.66667E-05  1.66667E-05
  20          ---          ---       1.66667E-05  1.66667E-05       ---          ---       1.66667E-05  1.66667E-05
  21      1.66667E-05  1.66667E-05       ---          ---           ---          ---       1.66667E-05  1.66667E-05
  22          ---          ---           ---          ---           ---          ---           ---          ---
  23      1.66667E-05  1.66667E-05       ---          ---           ---          ---       1.66667E-05  1.66667E-05
  24          ---          ---           ---          ---           ---          ---           ---          ---
  25          ---          ---           ---          ---           ---          ---           ---          ---
  26          ---          ---           ---          ---           ---          ---           ---          ---
  27          ---          ---           ---          ---           ---          ---           ---          ---
  28          ---          ---           ---          ---           ---          ---           ---          ---
  29          ---          ---           ---          ---           ---          ---           ---          ---
  30          ---          ---           ---          ---           ---          ---           ---          ---
  31          ---          ---           ---          ---           ---          ---           ---          ---
  32          ---          ---           ---          ---           ---          ---           ---          ---
  33          ---          ---           ---          ---           ---          ---           ---          ---
  34          ---          ---           ---          ---           ---          ---           ---          ---
  35          ---          ---           ---          ---           ---          ---           ---          ---
  36          ---          ---           ---          ---           ---          ---           ---          ---
  37          ---          ---           ---          ---           ---          ---           ---          ---
  38          ---          ---           ---          ---           ---          ---           ---          ---
  39          ---          ---           ---          ---           ---          ---           ---          ---
  40          ---          ---           ---          ---           ---          ---           ---          ---
  41          ---          ---           ---          ---           ---          ---           ---          ---
  42          ---          ---           ---          ---           ---          ---           ---          ---
  43          ---          ---           ---          ---           ---          ---           ---          ---
  44          ---          ---           ---          ---           ---          ---           ---          ---
  45          ---          ---           ---          ---           ---          ---           ---          ---
  46          ---          ---           ---          ---           ---          ---           ---          ---
  47          ---          ---           ---          ---           ---          ---           ---          ---
  48          ---          ---           ---          ---           ---          ---           ---          ---
  49          ---          ---           ---          ---           ---          ---           ---          ---
  50          ---          ---           ---          ---           ---          ---           ---          ---
 Total    9.00338E+00  1.87742E-02   1.65656E+02  5.93902E-02   3.53009E+02  3.16646E-01   5.27668E+02  3.55164E-01
-------------------------------------------------------------------------------------------------------------------

TABLE 3. Cluster composition (% Sb per cluster)
===================================================================================================================
Number of --------- DSB ----------   --------- SSB ----------   -------- OTHER ---------   ----- ALL CLUSTERS -----
 lesions    Average        SEM         Average        SEM         Average        SEM         Average        SEM    
===================================================================================================================
   1          ---          ---       1.66667E+01  0.00000E+00   0.00000E+00  0.00000E+00   4.16665E+00  1.19112E-03
   2      1.66667E+01  0.00000E+00   8.95468E+00  1.30861E-03   0.00000E+00  0.00000E+00   4.16407E+00  1.64100E-03
   3      1.20235E+01  5.21610E-03   6.51331E+00  2.06786E-03   0.00000E+00  0.00000E+00   4.16983E+00  2.57598E-03
   4      9.81881E+00  8.57142E-03   5.35601E+00  3.36300E-03   0.00000E+00  0.00000E+00   4.17542E+00  4.16160E-03
   5      8.53930E+00  1.41679E-02   4.69783E+00  5.72371E-03   0.00000E+00  0.00000E+00   4.16997E+00  6.92271E-03
   6      7.68508E+00  2.01839E-02   4.29575E+00  1.06417E-02   0.00000E+00  0.00000E+00   4.14637E+00  1.23532E-02
   7      7.05201E+00  2.77889E-02   4.04899E+00  1.69334E-02   0.00000E+00  0.00000E+00   4.18522E+00  2.06711E-02
   8      6.68818E+00  3.93945E-02   3.80488E+00  2.42546E-02   0.00000E+00  0.00000E+00   4.17570E+00  2.95578E-02
   9      6.33486E+00  5.40433E-02   3.67466E+00  3.62456E-02   0.00000E+00  0.00000E+00   4.18727E+00  4.18503E-02
  10      5.95176E+00  7.58959E-02   3.49014E+00  5.00552E-02   0.00000E+00  0.00000E+00   4.10205E+00  5.56047E-02
  11      5.96882E+00  1.09094E-01   3.44110E+00  7.33606E-02   0.00000E+00  0.00000E+00   4.19628E+00  8.15011E-02
  12      5.57110E+00  1.38894E-01   3.33047E+00  1.06046E-01   0.00000E+00  0.00000E+00   4.13202E+00  1.10629E-01
  13      5.37330E+00  2.24750E-01   3.31725E+00  1.29314E-01   0.00000E+00  0.00000E+00   4.07394E+00  1.48602E-01
  14      5.33333E+00  2.18650E-01   3.28947E+00  2.50732E-01   0.00000E+00  0.00000E+00   4.03646E+00  2.20827E-01
  15      5.55556E+00  4.15303E-01   2.82828E+00  4.06558E-01       ---          ---       4.48413E+00  3.89632E-01
  16      5.66406E+00  4.35436E-01   3.37010E+00  2.89842E-01       ---          ---       4.48232E+00  3.25276E-01
  17      5.88235E+00  8.00487E-01   2.94118E+00  8.20255E-01       ---          ---       4.24837E+00  7.48787E-01
  18      5.24691E+00  8.16590E-01       ---          ---           ---          ---       5.24691E+00  8.16590E-01
  19      4.38597E+00  0.00000E+00       ---          ---           ---          ---       4.38597E+00  0.00000E+00
  20          ---          ---       4.16667E+00  0.00000E+00       ---          ---       4.16667E+00  0.00000E+00
  21      3.96825E+00  0.00000E+00       ---          ---           ---          ---       3.96825E+00  0.00000E+00
  22          ---          ---           ---          ---           ---          ---           ---          ---
  23      5.07246E+00  0.00000E+00       ---          ---           ---          ---       5.07246E+00  0.00000E+00
  24          ---          ---           ---          ---           ---          ---           ---          ---
  25          ---          ---           ---          ---           ---          ---           ---          ---
  26          ---          ---           ---          ---           ---          ---           ---          ---
  27          ---          ---           ---          ---           ---          ---           ---          ---
  28          ---          ---           ---          ---           ---          ---           ---          ---
  29          ---          ---           ---          ---           ---          ---           ---          ---
  30          ---          ---           ---          ---           ---          ---           ---          ---
  31          ---          ---           ---          ---           ---          ---           ---          ---
  32          ---          ---           ---          ---           ---          ---           ---          ---
  33          ---          ---           ---          ---           ---          ---           ---          ---
  34          ---          ---           ---          ---           ---          ---           ---          ---
  35          ---          ---           ---          ---           ---          ---           ---          ---
  36          ---          ---           ---          ---           ---          ---           ---          ---
  37          ---          ---           ---          ---           ---          ---           ---          ---
  38          ---          ---           ---          ---           ---          ---           ---          ---
  39          ---          ---           ---          ---           ---          ---           ---          ---
  40          ---          ---           ---          ---           ---          ---           ---          ---
  41          ---          ---           ---          ---           ---          ---           ---          ---
  42          ---          ---           ---          ---           ---          ---           ---          ---
  43          ---          ---           ---          ---           ---          ---           ---          ---
  44          ---          ---           ---          ---           ---          ---           ---          ---
  45          ---          ---           ---          ---           ---          ---           ---          ---
  46          ---          ---           ---          ---           ---          ---           ---          ---
  47          ---          ---           ---          ---           ---          ---           ---          ---
  48          ---          ---           ---          ---           ---          ---           ---          ---
  49          ---          ---           ---          ---           ---          ---           ---          ---
  50          ---          ---           ---          ---           ---          ---           ---          ---
Average   1.31658E+01  7.32534E-03   1.25408E+01  6.18530E-03   0.00000E+00  0.00000E+00   4.16631E+00  4.92595E-04
-------------------------------------------------------------------------------------------------------------------
NOTES: (% Sb) is the percentage of lesions that are strand breaks.
The number of Sb is ((% Sb)/100)*(# lesions). The number of Bd is (1-(% Sb)/100)*(# lesions).

TABLE 4. Cluster Length (in base pair)
===================================================================================================================
Number of --------- DSB ----------   --------- SSB ----------   -------- OTHER ---------   ----- ALL CLUSTERS -----
 lesions    Average        SEM         Average        SEM         Average        SEM         Average        SEM    
===================================================================================================================
   1          ---          ---       1.66667E-01  0.00000E+00   1.66667E-01  0.00000E+00   1.66667E-01  0.00000E+00
   2      9.00900E-01  1.00408E-03   9.27666E-01  2.83374E-04   9.26203E-01  2.42264E-04   9.25976E-01  1.95544E-04
   3      1.59019E+00  1.58989E-03   1.70212E+00  6.31472E-04   1.68654E+00  6.86571E-04   1.68734E+00  4.68796E-04
   4      2.31394E+00  2.98169E-03   2.47601E+00  1.25031E-03   2.45001E+00  1.68661E-03   2.44910E+00  9.69223E-04
   5      3.05212E+00  5.49942E-03   3.24433E+00  2.52507E-03   3.21134E+00  4.35880E-03   3.20726E+00  1.95190E-03
   6      3.79328E+00  9.45735E-03   4.01856E+00  5.39162E-03   3.97434E+00  9.40968E-03   3.97301E+00  4.17846E-03
   7      4.52823E+00  1.45687E-02   4.78837E+00  9.49060E-03   4.69937E+00  1.81253E-02   4.73324E+00  8.14895E-03
   8      5.32381E+00  2.31876E-02   5.50635E+00  1.58725E-02   5.36653E+00  3.56998E-02   5.46926E+00  1.35276E-02
   9      5.98414E+00  3.65079E-02   6.23757E+00  2.55427E-02   6.17639E+00  6.85271E-02   6.18564E+00  2.16566E-02
  10      6.69664E+00  5.41156E-02   6.98186E+00  4.18394E-02   6.83810E+00  1.32737E-01   6.92470E+00  3.43513E-02
  11      7.40748E+00  8.43015E-02   7.57119E+00  6.51168E-02   7.10938E+00  2.59843E-01   7.52014E+00  5.24935E-02
  12      7.79664E+00  1.23881E-01   8.45459E+00  1.14677E-01   8.41667E+00  4.09021E-01   8.18320E+00  8.57702E-02
  13      8.69608E+00  1.52079E-01   9.07948E+00  1.40570E-01   8.79167E+00  7.08333E-01   8.94654E+00  1.07408E-01
  14      9.82333E+00  3.39469E-01   9.50877E+00  2.98563E-01   1.08333E+01  0.00000E+00   9.65234E+00  2.21256E-01
  15      1.06863E+01  3.43557E-01   9.92424E+00  4.19453E-01       ---          ---       1.03869E+01  2.70548E-01
  16      1.04896E+01  4.71765E-01   1.19706E+01  4.21355E-01       ---          ---       1.12525E+01  3.36797E-01
  17      1.13333E+01  7.00529E-01   1.23667E+01  6.73713E-01       ---          ---       1.19074E+01  4.90741E-01
  18      1.13333E+01  9.27961E-01       ---          ---           ---          ---       1.13333E+01  9.27961E-01
  19      1.03333E+01  0.00000E+00       ---          ---           ---          ---       1.03333E+01  0.00000E+00
  20          ---          ---       1.28333E+01  0.00000E+00       ---          ---       1.28333E+01  0.00000E+00
  21      1.75000E+01  0.00000E+00       ---          ---           ---          ---       1.75000E+01  0.00000E+00
  22          ---          ---           ---          ---           ---          ---           ---          ---
  23      1.78333E+01  0.00000E+00       ---          ---           ---          ---       1.78333E+01  0.00000E+00
  24          ---          ---           ---          ---           ---          ---           ---          ---
  25          ---          ---           ---          ---           ---          ---           ---          ---
  26          ---          ---           ---          ---           ---          ---           ---          ---
  27          ---          ---           ---          ---           ---          ---           ---          ---
  28          ---          ---           ---          ---           ---          ---           ---          ---
  29          ---          ---           ---          ---           ---          ---           ---          ---
  30          ---          ---           ---          ---           ---          ---           ---          ---
  31          ---          ---           ---          ---           ---          ---           ---          ---
  32          ---          ---           ---          ---           ---          ---           ---          ---
  33          ---          ---           ---          ---           ---          ---           ---          ---
  34          ---          ---           ---          ---           ---          ---           ---          ---
  35          ---          ---           ---          ---           ---          ---           ---          ---
  36          ---          ---           ---          ---           ---          ---           ---          ---
  37          ---          ---           ---          ---           ---          ---           ---          ---
  38          ---          ---           ---          ---           ---          ---           ---          ---
  39          ---          ---           ---          ---           ---          ---           ---          ---
  40          ---          ---           ---          ---           ---          ---           ---          ---
  41          ---          ---           ---          ---           ---          ---           ---          ---
  42          ---          ---           ---          ---           ---          ---           ---          ---
  43          ---          ---           ---          ---           ---          ---           ---          ---
  44          ---          ---           ---          ---           ---          ---           ---          ---
  45          ---          ---           ---          ---           ---          ---           ---          ---
  46          ---          ---           ---          ---           ---          ---           ---          ---
  47          ---          ---           ---          ---           ---          ---           ---          ---
  48          ---          ---           ---          ---           ---          ---           ---          ---
  49          ---          ---           ---          ---           ---          ---           ---          ---
  50          ---          ---           ---          ---           ---          ---           ---          ---
Average   1.64723E+00  2.21950E-03   7.44346E-01  1.28361E-03   4.16010E-01  5.06721E-04   5.42327E-01  9.05395E-04
-------------------------------------------------------------------------------------------------------------------

TABLE 5. NUMBER OF LESIONS DIVIDED BY TWICE THE CLUSTER LENGTH (lesions per nucleotide)
===================================================================================================================
Number of --------- DSB ----------   --------- SSB ----------   -------- OTHER ---------   ----- ALL CLUSTERS -----
 lesions    Average        SEM         Average        SEM         Average        SEM         Average        SEM    
===================================================================================================================
   1          ---          ---       8.33333E-02  0.00000E+00   8.33333E-02  0.00000E+00   8.33333E-02  0.00000E+00
   2      4.60820E-02  8.26188E-05   4.17971E-02  1.90857E-05   4.20851E-02  1.65739E-05   4.20979E-02  1.30848E-05
   3      3.20830E-02  4.63059E-05   2.95681E-02  1.63497E-05   2.99191E-02  1.81248E-05   2.99005E-02  1.21751E-05
   4      2.75801E-02  4.82082E-05   2.53476E-02  1.77579E-05   2.56961E-02  2.42894E-05   2.57155E-02  1.39803E-05
   5      2.52133E-02  6.01458E-05   2.34045E-02  2.33066E-05   2.36903E-02  4.08988E-05   2.37454E-02  1.85096E-05
   6      2.38197E-02  7.31077E-05   2.22355E-02  3.59276E-05   2.25456E-02  6.61547E-05   2.25545E-02  2.88564E-05
   7      2.29036E-02  8.67888E-05   2.14895E-02  5.04344E-05   2.19500E-02  9.79931E-05   2.17974E-02  4.45146E-05
   8      2.20300E-02  1.07326E-04   2.12147E-02  7.17228E-05   2.18754E-02  1.62297E-04   2.13828E-02  6.09986E-05
   9      2.19816E-02  1.54136E-04   2.09303E-02  9.47671E-05   2.11750E-02  2.66127E-04   2.11563E-02  8.40030E-05
  10      2.16052E-02  1.87794E-04   2.06926E-02  1.30626E-04   2.12099E-02  4.50004E-04   2.08669E-02  1.08491E-04
  11      2.14750E-02  2.83829E-04   2.09259E-02  1.89274E-04   2.24299E-02  8.57668E-04   2.11078E-02  1.61752E-04
  12      2.22076E-02  4.02226E-04   2.04608E-02  3.00983E-04   2.03320E-02  1.00929E-03   2.11747E-02  2.47799E-04
  13      2.12451E-02  4.14626E-04   2.04060E-02  3.21506E-04   2.09480E-02  1.70208E-03   2.06952E-02  2.59617E-04
  14      2.04452E-02  7.87989E-04   2.12273E-02  6.47196E-04   1.79487E-02  0.00000E+00   2.08705E-02  4.92849E-04
  15      1.98008E-02  5.98779E-04   2.13433E-02  8.44798E-04       ---          ---       2.04068E-02  5.03843E-04
  16      2.18452E-02  9.99517E-04   1.89642E-02  7.18105E-04       ---          ---       2.03611E-02  6.51663E-04
  17      2.10874E-02  1.37560E-03   1.93031E-02  9.70961E-04       ---          ---       2.00961E-02  8.21898E-04
  18      2.23383E-02  1.70822E-03       ---          ---           ---          ---       2.23383E-02  1.70822E-03
  19      2.55376E-02  0.00000E+00       ---          ---           ---          ---       2.55376E-02  0.00000E+00
  20          ---          ---       2.16450E-02  0.00000E+00       ---          ---       2.16450E-02  0.00000E+00
  21      1.66667E-02  0.00000E+00       ---          ---           ---          ---       1.66667E-02  0.00000E+00
  22          ---          ---           ---          ---           ---          ---           ---          ---
  23      1.79128E-02  0.00000E+00       ---          ---           ---          ---       1.79128E-02  0.00000E+00
  24          ---          ---           ---          ---           ---          ---           ---          ---
  25          ---          ---           ---          ---           ---          ---           ---          ---
  26          ---          ---           ---          ---           ---          ---           ---          ---
  27          ---          ---           ---          ---           ---          ---           ---          ---
  28          ---          ---           ---          ---           ---          ---           ---          ---
  29          ---          ---           ---          ---           ---          ---           ---          ---
  30          ---          ---           ---          ---           ---          ---           ---          ---
  31          ---          ---           ---          ---           ---          ---           ---          ---
  32          ---          ---           ---          ---           ---          ---           ---          ---
  33          ---          ---           ---          ---           ---          ---           ---          ---
  34          ---          ---           ---          ---           ---          ---           ---          ---
  35          ---          ---           ---          ---           ---          ---           ---          ---
  36          ---          ---           ---          ---           ---          ---           ---          ---
  37          ---          ---           ---          ---           ---          ---           ---          ---
  38          ---          ---           ---          ---           ---          ---           ---          ---
  39          ---          ---           ---          ---           ---          ---           ---          ---
  40          ---          ---           ---          ---           ---          ---           ---          ---
  41          ---          ---           ---          ---           ---          ---           ---          ---
  42          ---          ---           ---          ---           ---          ---           ---          ---
  43          ---          ---           ---          ---           ---          ---           ---          ---
  44          ---          ---           ---          ---           ---          ---           ---          ---
  45          ---          ---           ---          ---           ---          ---           ---          ---
  46          ---          ---           ---          ---           ---          ---           ---          ---
  47          ---          ---           ---          ---           ---          ---           ---          ---
  48          ---          ---           ---          ---           ---          ---           ---          ---
  49          ---          ---           ---          ---           ---          ---           ---          ---
  50          ---          ---           ---          ---           ---          ---           ---          ---
Average   3.63470E-02  4.07588E-05   6.14934E-02  2.93920E-05   7.23854E-02  1.68104E-05   6.83184E-02  2.34961E-05
-------------------------------------------------------------------------------------------------------------------

TABLE 6. Number of clusters per cell per Gy per track.  Cluster yields are for a representative cell containing
an average of 1.000 Gbp (giga basepair) of DNA.  Cluster induction is proportional to absorbed dose up to at least
a hundred or thousand Gy. The category "OTHER" includes all classes of individual and clustered DNA lesion, except
for SSB and DSB.  SEM = standard error of the mean.
===================================================================================================================
Number of --------- DSB ----------   --------- SSB ----------   -------- OTHER ---------   ----- ALL CLUSTERS -----
 lesions    Average        SEM         Average        SEM         Average        SEM         Average        SEM    
===================================================================================================================
   1          ---          ---       2.80669E+00  1.29119E-02   8.41792E+00  3.84948E-02   1.12246E+01  5.13547E-02
   2      1.26490E-01  9.35292E-04   1.58841E+00  1.11759E-02   2.20727E+00  1.54930E-02   3.92217E+00  2.74941E-02
   3      1.03844E-01  1.10668E-03   7.13337E-01  7.18289E-03   5.96023E-01  6.06075E-03   1.41321E+00  1.42606E-02
   4      6.06857E-02  8.92287E-04   3.00739E-01  4.15399E-03   1.67415E-01  2.36332E-03   5.28840E-01  7.32560E-03
   5      3.16280E-02  6.01033E-04   1.25391E-01  2.26111E-03   4.88438E-02  9.09365E-04   2.05863E-01  3.69879E-03
   6      1.59696E-02  3.94611E-04   5.26482E-02  1.18827E-03   1.49476E-02  3.55918E-04   8.35654E-02  1.87157E-03
   7      8.05970E-03  2.43121E-04   2.26707E-02  6.27024E-04   4.88656E-03  1.60374E-04   3.56169E-02  9.73390E-04
   8      4.17950E-03  1.51826E-04   9.99544E-03  3.25837E-04   1.58965E-03  7.15772E-05   1.57646E-02  5.00779E-04
   9      2.06492E-03  9.09363E-05   4.38051E-03  1.70047E-04   4.85408E-04  3.46759E-05   6.93084E-03  2.55834E-04
  10      1.05302E-03  5.97592E-05   1.95180E-03  9.17341E-05   1.90225E-04  2.15035E-05   3.19504E-03  1.39651E-04
  11      5.28603E-04  3.93751E-05   8.95292E-04  5.30607E-05   6.25900E-05  1.22389E-05   1.48648E-03  7.64506E-05
  12      2.69373E-04  2.58498E-05   4.09092E-04  3.48557E-05   2.23297E-05  6.91278E-06   7.00795E-04  4.82912E-05
  13      1.49697E-04  1.98143E-05   2.47729E-04  2.69087E-05   9.47187E-06  4.73523E-06   4.06897E-04  3.66611E-05
  14      5.87133E-05  1.21338E-05   7.91346E-05  1.40364E-05   2.36797E-06  0.00000E+00   1.40216E-04  1.86779E-05
  15      3.88285E-05  9.51105E-06   2.31938E-05  7.22412E-06       ---          ---       6.20223E-05  1.19360E-05
  16      3.46554E-05  8.92143E-06   3.74016E-05  9.26007E-06       ---          ---       7.20570E-05  1.28484E-05
  17      9.47187E-06  4.73523E-06   1.18398E-05  5.29388E-06       ---          ---       2.13117E-05  7.10106E-06
  18      7.10390E-06  4.10103E-06       ---          ---           ---          ---       7.10390E-06  4.10103E-06
  19      2.36797E-06  0.00000E+00       ---          ---           ---          ---       2.36797E-06  0.00000E+00
  20          ---          ---       2.36797E-06  0.00000E+00       ---          ---       2.36797E-06  0.00000E+00
  21      2.36797E-06  0.00000E+00       ---          ---           ---          ---       2.36797E-06  0.00000E+00
  22          ---          ---           ---          ---           ---          ---           ---          ---
  23      2.36797E-06  0.00000E+00       ---          ---           ---          ---       2.36797E-06  0.00000E+00
  24          ---          ---           ---          ---           ---          ---           ---          ---
  25          ---          ---           ---          ---           ---          ---           ---          ---
  26          ---          ---           ---          ---           ---          ---           ---          ---
  27          ---          ---           ---          ---           ---          ---           ---          ---
  28          ---          ---           ---          ---           ---          ---           ---          ---
  29          ---          ---           ---          ---           ---          ---           ---          ---
  30          ---          ---           ---          ---           ---          ---           ---          ---
  31          ---          ---           ---          ---           ---          ---           ---          ---
  32          ---          ---           ---          ---           ---          ---           ---          ---
  33          ---          ---           ---          ---           ---          ---           ---          ---
  34          ---          ---           ---          ---           ---          ---           ---          ---
  35          ---          ---           ---          ---           ---          ---           ---          ---
  36          ---          ---           ---          ---           ---          ---           ---          ---
  37          ---          ---           ---          ---           ---          ---           ---          ---
  38          ---          ---           ---          ---           ---          ---           ---          ---
  39          ---          ---           ---          ---           ---          ---           ---          ---
  40          ---          ---           ---          ---           ---          ---           ---          ---
  41          ---          ---           ---          ---           ---          ---           ---          ---
  42          ---          ---           ---          ---           ---          ---           ---          ---
  43          ---          ---           ---          ---           ---          ---           ---          ---
  44          ---          ---           ---          ---           ---          ---           ---          ---
  45          ---          ---           ---          ---           ---          ---           ---          ---
  46          ---          ---           ---          ---           ---          ---           ---          ---
  47          ---          ---           ---          ---           ---          ---           ---          ---
  48          ---          ---           ---          ---           ---          ---           ---          ---
  49          ---          ---           ---          ---           ---          ---           ---          ---
  50          ---          ---           ---          ---           ---          ---           ---          ---
 Total    3.55078E-01  4.20655E-03   5.62792E+00  3.92644E-02   1.14597E+01  6.31334E-02   1.74427E+01  1.06309E-01
-------------------------------------------------------------------------------------------------------------------
