# Supplementary material for: A computational method to estimate the relative biological effectiveness and tumor control probability for low-LET proton irradiations
Source: PLoS One. 2026 Mar 20;21(3):e0341352. doi: 10.1371/journal.pone.0341352 (PMC13004361; doi:10.1371/journal.pone.0341352)
Supplement: S1 File — These files include the DSB yields simulated by MCDS and the proton spectra used at different LET positions. Available at: https://nfuedu-my.sharepoint.com/personal/ccchan_nfu_edu_tw/_layouts/15/onedrive.aspx?id=%2Fpersonal%2Fccchan%5Fnfu%5Fedu%5Ftw%2FDocuments%2Fplos%20one&ga=1. (ZIP) [file pone.0341352.s001.zip › MCDS/proton/P4/21.out]

===============================
MCDS Version 3.00B  15-JUL-2011
===============================
      1.106     running time (min)
 1.0000E+00     DNA content (Gbp)
 8.0000E+00     Dia. of cell nucleus (um)
      10000     number of cells (nocs)
  987654321     random number seed


MXRF TABLE: Particle types and properties of the (input) mixed radiation field. The hypoxia reduction factor (HRF)
for DSB induction is estimated as [1/(1-pcr)]^2, where pcr = the probability a lesion undergoes chemical repair
for the specified (input) oxygen concentration compared to fully aerobic (100% O2) conditions.  The frequency-mean
specific energy (zf) is for a spherical target representative of the cell nucleus. Radiative losses by the primary
charged particle are assumed non-local and do not not contribute to specific energy or the dose per unit fluence
(DPUF).  The reported stopping power is at the point of entry into the cell nucleus (pO2 = 21.000%).
===================================================================================================================
        Normed   -- Kinetic Energy --               Stopping Power (keV/um)      CSDA       Dosimetry (Gy)    HRF
  Ion     wt       (MeV)     (MeV/A)      zeb     Coll+Nuc  Radiat    Total    Range (cm)   DPUF       zf     DSB
===================================================================================================================
    p  4.88E-02  8.300E-01  8.300E-01  5.601E+02  3.06E+01 0.00E+00 3.064E+01  1.814E-03  7.142E+01 1.42E-01 1.018
    p  1.38E-01  2.140E+00  2.140E+00  2.199E+02  1.54E+01 0.00E+00 1.535E+01  8.265E-03  2.838E+01 5.65E-02 1.023
    p  2.52E-01  3.810E+00  3.810E+00  1.239E+02  9.78E+00 0.00E+00 9.784E+00  2.229E-02  1.697E+01 3.38E-02 1.023
    p  3.58E-01  5.950E+00  5.950E+00  7.960E+01  6.85E+00 0.00E+00 6.848E+00  4.890E-02  1.154E+01 2.30E-02 1.023
    p  1.83E-01  8.450E+00  8.450E+00  5.627E+01  5.15E+00 0.00E+00 5.154E+00  9.147E-02  8.556E+00 1.70E-02 1.023
    p  2.03E-02  1.036E+01  1.036E+01  4.603E+01  4.37E+00 0.00E+00 4.365E+00  1.319E-01  7.199E+00 1.43E-02 1.023
    p  0.00E+00  1.167E+01  1.167E+01  4.095E+01  3.96E+00 0.00E+00 3.961E+00  1.634E-01  6.511E+00 1.30E-02 1.023
  Avg  1.43E-01  5.181E+00  5.181E+00  1.286E+02  9.56E+00 0.00E+00 9.564E+00  4.375E-02  1.753E+01 3.49E-02 1.023
===================================================================================================================
ZEB = (zeff/beta)^2 (Barkas 1963); DPUF = absorbed dose per unit fluence (nGy-cm^2/particle); zf in units of Gy

TABLE 1. Percent (%) cluster yields by complexity, as classified using the scheme of Nikjoo et al. (IJRB 71, 
467-483 1997 and and Radiat. Res. 156, 577-583 2001).
===================================================================================================================
    64.376     BD    - one or more Bd (no Sb)
    30.477     SSB   - Sb (no auxilary damage)
     2.296     SSB+  - two Sb on the same strand
     0.456     2SSB  - two or more Sb on opposite strands separated by at least 10 bp
     1.849     DSB   - two Sb on opposite strands with a separation <= 10 bp
     0.440     DSB+  - DSB accompanied by one (or more) additional Sb within 10 bp separation
     0.106     DSB++ - more than one DSB whether within the 10 bp separation or further apart
     8.220     SSBc  - fraction of complex damage (SSB+ and 2SSB) among SSBs
    54.115     SSBcb - fraction of complex damage (SSB+ and 2SSB) among SSBs; base damage included
    22.002     DSBc  - fraction of complex damage (DSB+ and DSB++) among DSBs
    67.256     DSBcb - fraction of complex damage (DSB+ and DSB++) among DSBs; base damage included
===================================================================================================================

TABLE 2. Number of clusters per cell per Gy.  Cluster yields are for a representative cell containing an average
of 1.000 Gbp (giga basepair) of DNA.  Cluster induction is proportional to absorbed dose up to at least a
hundred or thousand Gy. The category "OTHER" includes all classes of individual and clustered DNA lesion, except
for SSB and DSB.  SEM = standard error of the mean.
===================================================================================================================
Number of --------- DSB ----------   --------- SSB ----------   -------- OTHER ---------   ----- ALL CLUSTERS -----
 lesions    Average        SEM         Average        SEM         Average        SEM         Average        SEM    
===================================================================================================================
   1          ---          ---       9.05517E+01  1.26189E-01   2.71653E+02  3.72045E-01   3.62205E+02  4.94656E-01
   2      4.05100E+00  8.09611E-03   5.06831E+01  3.34673E-02   7.03881E+01  4.19387E-02   1.25122E+02  6.54772E-02
   3      3.19192E+00  7.79657E-03   2.20728E+01  2.60830E-02   1.84443E+01  2.29928E-02   4.37090E+01  4.54065E-02
   4      1.77683E+00  6.86715E-03   8.84042E+00  2.36850E-02   4.90777E+00  1.46050E-02   1.55250E+01  3.96617E-02
   5      8.61883E-01  5.34961E-03   3.44140E+00  1.63177E-02   1.33197E+00  7.38856E-03   5.63525E+00  2.58814E-02
   6      3.95217E-01  3.72564E-03   1.32107E+00  9.94682E-03   3.73483E-01  3.45241E-03   2.08977E+00  1.51401E-02
   7      1.80333E-01  2.50561E-03   5.10800E-01  5.79166E-03   1.09250E-01  1.76347E-03   8.00383E-01  8.72731E-03
   8      8.48333E-02  1.64656E-03   2.04617E-01  3.27339E-03   3.26667E-02  8.61863E-04   3.22117E-01  4.89547E-03
   9      3.83500E-02  1.04269E-03   8.21667E-02  1.81174E-03   9.78333E-03  4.41152E-04   1.30300E-01  2.67626E-03
  10      1.83167E-02  6.71727E-04   3.43833E-02  1.04507E-03   2.78333E-03  2.23749E-04   5.54833E-02  1.51764E-03
  11      8.60000E-03  4.56876E-04   1.48000E-02  6.21218E-04   1.06667E-03  1.34987E-04   2.44667E-02  8.99813E-04
  12      4.61667E-03  3.10627E-04   6.61667E-03  3.87762E-04   4.00000E-04  8.15557E-05   1.16333E-02  5.62088E-04
  13      2.20000E-03  2.08349E-04   3.60000E-03  2.69444E-04   8.33333E-05  3.72603E-05   5.88333E-03  3.72152E-04
  14      8.83333E-04  1.27720E-04   1.45000E-03  1.58335E-04   6.66667E-05  3.33283E-05   2.40000E-03  2.17271E-04
  15      6.16667E-04  1.03906E-04   4.50000E-04  8.64899E-05   1.66667E-05  1.66667E-05   1.08333E-03  1.35999E-04
  16      2.50000E-04  6.45045E-05   3.16667E-04  7.63144E-05       ---          ---       5.66667E-04  9.98443E-05
  17      1.66667E-04  5.26809E-05   2.33333E-04  6.23204E-05       ---          ---       4.00000E-04  8.15557E-05
  18      1.00000E-04  4.08146E-05   5.00000E-05  2.88646E-05       ---          ---       1.50000E-04  4.99800E-05
  19      5.00000E-05  2.88646E-05   1.00000E-04  4.08146E-05       ---          ---       1.50000E-04  4.99800E-05
  20          ---          ---       3.33333E-05  2.35690E-05       ---          ---       3.33333E-05  2.35690E-05
  21      1.66667E-05  1.66667E-05   1.66667E-05  1.66667E-05       ---          ---       3.33333E-05  2.35690E-05
  22      1.66667E-05  1.66667E-05   1.66667E-05  1.66667E-05       ---          ---       3.33333E-05  2.35690E-05
  23      1.66667E-05  1.66667E-05       ---          ---           ---          ---       1.66667E-05  1.66667E-05
  24          ---          ---           ---          ---           ---          ---           ---          ---
  25          ---          ---           ---          ---           ---          ---           ---          ---
  26          ---          ---           ---          ---           ---          ---           ---          ---
  27          ---          ---           ---          ---           ---          ---           ---          ---
  28          ---          ---           ---          ---           ---          ---           ---          ---
  29          ---          ---           ---          ---           ---          ---           ---          ---
  30          ---          ---           ---          ---           ---          ---           ---          ---
  31          ---          ---           ---          ---           ---          ---           ---          ---
  32          ---          ---           ---          ---           ---          ---           ---          ---
  33          ---          ---           ---          ---           ---          ---           ---          ---
  34          ---          ---           ---          ---           ---          ---           ---          ---
  35          ---          ---           ---          ---           ---          ---           ---          ---
  36          ---          ---           ---          ---           ---          ---           ---          ---
  37          ---          ---           ---          ---           ---          ---           ---          ---
  38          ---          ---           ---          ---           ---          ---           ---          ---
  39          ---          ---           ---          ---           ---          ---           ---          ---
  40          ---          ---           ---          ---           ---          ---           ---          ---
  41          ---          ---           ---          ---           ---          ---           ---          ---
  42          ---          ---           ---          ---           ---          ---           ---          ---
  43          ---          ---           ---          ---           ---          ---           ---          ---
  44          ---          ---           ---          ---           ---          ---           ---          ---
  45          ---          ---           ---          ---           ---          ---           ---          ---
  46          ---          ---           ---          ---           ---          ---           ---          ---
  47          ---          ---           ---          ---           ---          ---           ---          ---
  48          ---          ---           ---          ---           ---          ---           ---          ---
  49          ---          ---           ---          ---           ---          ---           ---          ---
  50          ---          ---           ---          ---           ---          ---           ---          ---
 Total    1.06162E+01  2.03773E-02   1.77770E+02  7.45432E-02   3.67255E+02  3.60103E-01   5.55641E+02  4.12684E-01
-------------------------------------------------------------------------------------------------------------------

TABLE 3. Cluster composition (% Sb per cluster)
===================================================================================================================
Number of --------- DSB ----------   --------- SSB ----------   -------- OTHER ---------   ----- ALL CLUSTERS -----
 lesions    Average        SEM         Average        SEM         Average        SEM         Average        SEM    
===================================================================================================================
   1          ---          ---       1.66667E+01  0.00000E+00   0.00000E+00  0.00000E+00   4.16689E+00  1.21611E-03
   2      1.66667E+01  0.00000E+00   8.95463E+00  1.25007E-03   0.00000E+00  0.00000E+00   4.16674E+00  1.55965E-03
   3      1.20241E+01  4.84869E-03   6.51140E+00  1.92352E-03   0.00000E+00  0.00000E+00   4.16593E+00  2.37736E-03
   4      9.81764E+00  7.44467E-03   5.35302E+00  2.96120E-03   0.00000E+00  0.00000E+00   4.17163E+00  3.69533E-03
   5      8.51592E+00  1.17194E-02   4.69845E+00  4.83742E-03   0.00000E+00  0.00000E+00   4.16821E+00  5.79054E-03
   6      7.69146E+00  1.73619E-02   4.29328E+00  8.48278E-03   0.00000E+00  0.00000E+00   4.16344E+00  9.81962E-03
   7      7.05976E+00  2.35362E-02   4.00803E+00  1.38937E-02   0.00000E+00  0.00000E+00   4.14513E+00  1.68748E-02
   8      6.67390E+00  3.20779E-02   3.82744E+00  1.97687E-02   0.00000E+00  0.00000E+00   4.18090E+00  2.43749E-02
   9      6.30370E+00  4.30952E-02   3.69611E+00  2.88970E-02   0.00000E+00  0.00000E+00   4.16512E+00  3.38630E-02
  10      6.06437E+00  6.03765E-02   3.51966E+00  4.11445E-02   0.00000E+00  0.00000E+00   4.20629E+00  4.59446E-02
  11      5.89458E+00  8.23467E-02   3.46280E+00  5.72787E-02   0.00000E+00  0.00000E+00   4.13789E+00  6.27228E-02
  12      5.77173E+00  1.13514E-01   3.45824E+00  7.92621E-02   0.00000E+00  0.00000E+00   4.24576E+00  8.74522E-02
  13      5.54299E+00  1.56893E-01   3.27854E+00  9.92629E-02   0.00000E+00  0.00000E+00   4.05983E+00  1.11270E-01
  14      5.45238E+00  2.54171E-01   3.22829E+00  1.47218E-01   0.00000E+00  0.00000E+00   3.98491E+00  1.70775E-01
  15      5.21605E+00  2.29251E-01   3.00412E+00  3.12782E-01   0.00000E+00  0.00000E+00   4.20139E+00  2.37963E-01
  16      5.20833E+00  3.80363E-01   3.76157E+00  2.54583E-01       ---          ---       4.41919E+00  2.52525E-01
  17      4.80392E+00  5.55556E-01   2.94118E+00  4.47977E-01       ---          ---       3.71732E+00  3.91353E-01
  18      4.78395E+00  5.56412E-01   2.77778E+00  5.34584E-01       ---          ---       4.11523E+00  5.14403E-01
  19      5.55556E+00  1.16959E+00   4.23977E+00  9.17682E-01       ---          ---       4.67836E+00  7.16225E-01
  20          ---          ---       3.33333E+00  8.33333E-01       ---          ---       3.33333E+00  8.33333E-01
  21      4.76190E+00  0.00000E+00   4.76190E+00  0.00000E+00       ---          ---       4.76190E+00  0.00000E+00
  22      4.54545E+00  0.00000E+00   2.27273E+00  0.00000E+00       ---          ---       3.40909E+00  1.13636E+00
  23      5.07246E+00  0.00000E+00       ---          ---           ---          ---       5.07246E+00  0.00000E+00
  24          ---          ---           ---          ---           ---          ---           ---          ---
  25          ---          ---           ---          ---           ---          ---           ---          ---
  26          ---          ---           ---          ---           ---          ---           ---          ---
  27          ---          ---           ---          ---           ---          ---           ---          ---
  28          ---          ---           ---          ---           ---          ---           ---          ---
  29          ---          ---           ---          ---           ---          ---           ---          ---
  30          ---          ---           ---          ---           ---          ---           ---          ---
  31          ---          ---           ---          ---           ---          ---           ---          ---
  32          ---          ---           ---          ---           ---          ---           ---          ---
  33          ---          ---           ---          ---           ---          ---           ---          ---
  34          ---          ---           ---          ---           ---          ---           ---          ---
  35          ---          ---           ---          ---           ---          ---           ---          ---
  36          ---          ---           ---          ---           ---          ---           ---          ---
  37          ---          ---           ---          ---           ---          ---           ---          ---
  38          ---          ---           ---          ---           ---          ---           ---          ---
  39          ---          ---           ---          ---           ---          ---           ---          ---
  40          ---          ---           ---          ---           ---          ---           ---          ---
  41          ---          ---           ---          ---           ---          ---           ---          ---
  42          ---          ---           ---          ---           ---          ---           ---          ---
  43          ---          ---           ---          ---           ---          ---           ---          ---
  44          ---          ---           ---          ---           ---          ---           ---          ---
  45          ---          ---           ---          ---           ---          ---           ---          ---
  46          ---          ---           ---          ---           ---          ---           ---          ---
  47          ---          ---           ---          ---           ---          ---           ---          ---
  48          ---          ---           ---          ---           ---          ---           ---          ---
  49          ---          ---           ---          ---           ---          ---           ---          ---
  50          ---          ---           ---          ---           ---          ---           ---          ---
Average   1.28972E+01  7.23214E-03   1.22347E+01  6.27876E-03   0.00000E+00  0.00000E+00   4.16679E+00  4.96182E-04
-------------------------------------------------------------------------------------------------------------------
NOTES: (% Sb) is the percentage of lesions that are strand breaks.
The number of Sb is ((% Sb)/100)*(# lesions). The number of Bd is (1-(% Sb)/100)*(# lesions).

TABLE 4. Cluster Length (in base pair)
===================================================================================================================
Number of --------- DSB ----------   --------- SSB ----------   -------- OTHER ---------   ----- ALL CLUSTERS -----
 lesions    Average        SEM         Average        SEM         Average        SEM         Average        SEM    
===================================================================================================================
   1          ---          ---       1.66667E-01  0.00000E+00   1.66667E-01  0.00000E+00   1.66667E-01  0.00000E+00
   2      8.96692E-01  9.53787E-04   9.23023E-01  2.75307E-04   9.21295E-01  2.35742E-04   9.21199E-01  1.92016E-04
   3      1.58041E+00  1.47018E-03   1.69245E+00  5.88398E-04   1.67792E+00  6.44308E-04   1.67817E+00  4.45641E-04
   4      2.29619E+00  2.60217E-03   2.46256E+00  1.12891E-03   2.43642E+00  1.49792E-03   2.43522E+00  8.74356E-04
   5      3.03918E+00  4.77092E-03   3.22561E+00  2.13962E-03   3.18950E+00  3.64362E-03   3.18855E+00  1.67853E-03
   6      3.77923E+00  7.90279E-03   4.00110E+00  4.40065E-03   3.94364E+00  8.12129E-03   3.95053E+00  3.37788E-03
   7      4.52389E+00  1.23378E-02   4.76475E+00  7.99485E-03   4.69371E+00  1.51070E-02   4.71308E+00  6.62503E-03
   8      5.25274E+00  1.88393E-02   5.50103E+00  1.30122E-02   5.42248E+00  2.87732E-02   5.44686E+00  1.11425E-02
   9      5.98135E+00  2.82928E-02   6.24239E+00  2.07085E-02   6.10562E+00  5.39258E-02   6.17858E+00  1.74546E-02
  10      6.63840E+00  4.21523E-02   6.95794E+00  3.37689E-02   6.78512E+00  1.03188E-01   6.88600E+00  2.74948E-02
  11      7.35871E+00  6.64114E-02   7.63201E+00  5.17538E-02   7.36772E+00  1.61340E-01   7.56508E+00  4.12570E-02
  12      7.98014E+00  9.07360E-02   8.36149E+00  8.08168E-02   7.88889E+00  3.12235E-01   8.20479E+00  6.07942E-02
  13      8.60084E+00  1.28498E-01   9.25043E+00  1.03576E-01   1.00000E+01  2.73861E-01   9.04599E+00  8.53272E-02
  14      9.40000E+00  2.05163E-01   9.61863E+00  1.62425E-01   8.41667E+00  6.61438E-01   9.53668E+00  1.25196E-01
  15      1.03032E+01  2.50400E-01   1.02716E+01  4.05930E-01   1.06667E+01  0.00000E+00   1.02956E+01  2.19822E-01
  16      1.02556E+01  5.19683E-01   1.14907E+01  4.59799E-01       ---          ---       1.09293E+01  3.56076E-01
  17      1.24500E+01  4.12048E-01   1.19881E+01  6.06101E-01       ---          ---       1.21806E+01  3.88662E-01
  18      1.18611E+01  5.17144E-01   1.13889E+01  6.75863E-01       ---          ---       1.17037E+01  3.94579E-01
  19      1.19444E+01  8.06991E-01   1.40556E+01  6.12624E-01       ---          ---       1.33519E+01  5.78315E-01
  20          ---          ---       1.51667E+01  5.00000E-01       ---          ---       1.51667E+01  5.00000E-01
  21      1.53333E+01  0.00000E+00   1.28333E+01  0.00000E+00       ---          ---       1.40833E+01  1.25000E+00
  22      1.75000E+01  0.00000E+00   1.41667E+01  0.00000E+00       ---          ---       1.58333E+01  1.66667E+00
  23      1.78333E+01  0.00000E+00       ---          ---           ---          ---       1.78333E+01  0.00000E+00
  24          ---          ---           ---          ---           ---          ---           ---          ---
  25          ---          ---           ---          ---           ---          ---           ---          ---
  26          ---          ---           ---          ---           ---          ---           ---          ---
  27          ---          ---           ---          ---           ---          ---           ---          ---
  28          ---          ---           ---          ---           ---          ---           ---          ---
  29          ---          ---           ---          ---           ---          ---           ---          ---
  30          ---          ---           ---          ---           ---          ---           ---          ---
  31          ---          ---           ---          ---           ---          ---           ---          ---
  32          ---          ---           ---          ---           ---          ---           ---          ---
  33          ---          ---           ---          ---           ---          ---           ---          ---
  34          ---          ---           ---          ---           ---          ---           ---          ---
  35          ---          ---           ---          ---           ---          ---           ---          ---
  36          ---          ---           ---          ---           ---          ---           ---          ---
  37          ---          ---           ---          ---           ---          ---           ---          ---
  38          ---          ---           ---          ---           ---          ---           ---          ---
  39          ---          ---           ---          ---           ---          ---           ---          ---
  40          ---          ---           ---          ---           ---          ---           ---          ---
  41          ---          ---           ---          ---           ---          ---           ---          ---
  42          ---          ---           ---          ---           ---          ---           ---          ---
  43          ---          ---           ---          ---           ---          ---           ---          ---
  44          ---          ---           ---          ---           ---          ---           ---          ---
  45          ---          ---           ---          ---           ---          ---           ---          ---
  46          ---          ---           ---          ---           ---          ---           ---          ---
  47          ---          ---           ---          ---           ---          ---           ---          ---
  48          ---          ---           ---          ---           ---          ---           ---          ---
  49          ---          ---           ---          ---           ---          ---           ---          ---
  50          ---          ---           ---          ---           ---          ---           ---          ---
Average   1.72098E+00  2.29512E-03   8.02356E-01  1.37194E-03   4.39274E-01  5.31746E-04   5.82614E-01  9.82359E-04
-------------------------------------------------------------------------------------------------------------------

TABLE 5. NUMBER OF LESIONS DIVIDED BY TWICE THE CLUSTER LENGTH (lesions per nucleotide)
===================================================================================================================
Number of --------- DSB ----------   --------- SSB ----------   -------- OTHER ---------   ----- ALL CLUSTERS -----
 lesions    Average        SEM         Average        SEM         Average        SEM         Average        SEM    
===================================================================================================================
   1          ---          ---       8.33333E-02  0.00000E+00   8.33333E-02  0.00000E+00   8.33333E-02  0.00000E+00
   2      4.63676E-02  7.88368E-05   4.20599E-02  1.85279E-05   4.23599E-02  1.62260E-05   4.23676E-02  1.28577E-05
   3      3.22886E-02  4.30507E-05   2.97762E-02  1.52835E-05   3.01198E-02  1.69701E-05   3.01044E-02  1.15332E-05
   4      2.78325E-02  4.20840E-05   2.55212E-02  1.60883E-05   2.58805E-02  2.19184E-05   2.59009E-02  1.27261E-05
   5      2.53497E-02  5.14884E-05   2.35640E-02  2.00776E-05   2.38881E-02  3.50212E-05   2.39159E-02  1.62472E-05
   6      2.38928E-02  6.28116E-05   2.23580E-02  2.96959E-05   2.27582E-02  5.75664E-05   2.27078E-02  2.36378E-05
   7      2.29544E-02  7.40406E-05   2.16008E-02  4.20819E-05   2.19886E-02  8.28878E-05   2.18886E-02  3.60988E-05
   8      2.23629E-02  9.07854E-05   2.12240E-02  5.99188E-05   2.16433E-02  1.32063E-04   2.14765E-02  5.05180E-05
   9      2.19115E-02  1.18366E-04   2.09078E-02  7.70470E-05   2.15145E-02  2.27631E-04   2.11537E-02  6.72512E-05
  10      2.18108E-02  1.47543E-04   2.08255E-02  1.14077E-04   2.12903E-02  3.45671E-04   2.10225E-02  9.14992E-05
  11      2.16488E-02  2.20343E-04   2.08042E-02  1.51748E-04   2.14014E-02  4.94011E-04   2.09942E-02  1.25029E-04
  12      2.16423E-02  2.62298E-04   2.06577E-02  2.17059E-04   2.18586E-02  8.20903E-04   2.10488E-02  1.67830E-04
  13      2.16153E-02  3.54155E-04   2.00609E-02  2.42372E-04   1.81131E-02  5.25336E-04   2.05634E-02  2.12674E-04
  14      2.11888E-02  4.75382E-04   2.07366E-02  3.61527E-04   2.34911E-02  1.65491E-03   2.09012E-02  2.83621E-04
  15      2.06590E-02  5.28711E-04   2.11769E-02  8.98991E-04   1.95313E-02  0.00000E+00   2.08599E-02  4.79100E-04
  16      2.24072E-02  1.06712E-03   1.98735E-02  7.96065E-04       ---          ---       2.10252E-02  6.78110E-04
  17      1.91583E-02  6.54032E-04   2.03375E-02  9.95275E-04       ---          ---       1.98462E-02  6.41124E-04
  18      2.12836E-02  9.49302E-04   2.21098E-02  1.33796E-03       ---          ---       2.15590E-02  7.37312E-04
  19      2.23112E-02  1.61508E-03   1.89631E-02  8.66036E-04       ---          ---       2.00792E-02  9.17205E-04
  20          ---          ---       1.83349E-02  6.04449E-04       ---          ---       1.83349E-02  6.04449E-04
  21      1.90217E-02  0.00000E+00   2.27273E-02  0.00000E+00       ---          ---       2.08745E-02  1.85277E-03
  22      1.74603E-02  0.00000E+00   2.15686E-02  0.00000E+00       ---          ---       1.95145E-02  2.05416E-03
  23      1.79128E-02  0.00000E+00       ---          ---           ---          ---       1.79128E-02  0.00000E+00
  24          ---          ---           ---          ---           ---          ---           ---          ---
  25          ---          ---           ---          ---           ---          ---           ---          ---
  26          ---          ---           ---          ---           ---          ---           ---          ---
  27          ---          ---           ---          ---           ---          ---           ---          ---
  28          ---          ---           ---          ---           ---          ---           ---          ---
  29          ---          ---           ---          ---           ---          ---           ---          ---
  30          ---          ---           ---          ---           ---          ---           ---          ---
  31          ---          ---           ---          ---           ---          ---           ---          ---
  32          ---          ---           ---          ---           ---          ---           ---          ---
  33          ---          ---           ---          ---           ---          ---           ---          ---
  34          ---          ---           ---          ---           ---          ---           ---          ---
  35          ---          ---           ---          ---           ---          ---           ---          ---
  36          ---          ---           ---          ---           ---          ---           ---          ---
  37          ---          ---           ---          ---           ---          ---           ---          ---
  38          ---          ---           ---          ---           ---          ---           ---          ---
  39          ---          ---           ---          ---           ---          ---           ---          ---
  40          ---          ---           ---          ---           ---          ---           ---          ---
  41          ---          ---           ---          ---           ---          ---           ---          ---
  42          ---          ---           ---          ---           ---          ---           ---          ---
  43          ---          ---           ---          ---           ---          ---           ---          ---
  44          ---          ---           ---          ---           ---          ---           ---          ---
  45          ---          ---           ---          ---           ---          ---           ---          ---
  46          ---          ---           ---          ---           ---          ---           ---          ---
  47          ---          ---           ---          ---           ---          ---           ---          ---
  48          ---          ---           ---          ---           ---          ---           ---          ---
  49          ---          ---           ---          ---           ---          ---           ---          ---
  50          ---          ---           ---          ---           ---          ---           ---          ---
Average   3.59049E-02  3.67827E-05   6.00299E-02  2.93170E-05   7.15758E-02  1.69928E-05   6.71628E-02  2.39786E-05
-------------------------------------------------------------------------------------------------------------------

TABLE 6. Number of clusters per cell per Gy per track.  Cluster yields are for a representative cell containing
an average of 1.000 Gbp (giga basepair) of DNA.  Cluster induction is proportional to absorbed dose up to at least
a hundred or thousand Gy. The category "OTHER" includes all classes of individual and clustered DNA lesion, except
for SSB and DSB.  SEM = standard error of the mean.
===================================================================================================================
Number of --------- DSB ----------   --------- SSB ----------   -------- OTHER ---------   ----- ALL CLUSTERS -----
 lesions    Average        SEM         Average        SEM         Average        SEM         Average        SEM    
===================================================================================================================
   1          ---          ---       2.83045E+00  1.24028E-02   8.48938E+00  3.70116E-02   1.13198E+01  4.93589E-02
   2      1.36537E-01  9.54833E-04   1.71095E+00  1.13234E-02   2.37433E+00  1.56424E-02   4.22182E+00  2.78050E-02
   3      1.18787E-01  1.18267E-03   8.15215E-01  7.63326E-03   6.82589E-01  6.45434E-03   1.61659E+00  1.51760E-02
   4      7.37268E-02  9.98516E-04   3.62853E-01  4.60939E-03   2.02299E-01  2.61477E-03   6.38880E-01  8.13471E-03
   5      4.03873E-02  7.06846E-04   1.59423E-01  2.62444E-03   6.21207E-02  1.06600E-03   2.61931E-01  4.32079E-03
   6      2.13370E-02  4.73240E-04   7.00908E-02  1.44935E-03   1.96283E-02  4.22370E-04   1.11056E-01  2.27782E-03
   7      1.11771E-02  3.08318E-04   3.14560E-02  8.02035E-04   6.80236E-03  2.02313E-04   4.94355E-02  1.24794E-03
   8      6.08987E-03  2.00060E-04   1.44568E-02  4.32630E-04   2.32388E-03  9.27428E-05   2.28706E-02  6.71976E-04
   9      3.17187E-03  1.26126E-04   6.56268E-03  2.31735E-04   7.91720E-04  4.72268E-05   1.05263E-02  3.57579E-04
  10      1.62690E-03  7.97078E-05   3.08387E-03  1.30528E-04   2.72067E-04  2.55529E-05   4.98284E-03  1.97711E-04
  11      8.80798E-04  5.65741E-05   1.46762E-03  7.69158E-05   1.10325E-04  1.56871E-05   2.45875E-03  1.15960E-04
  12      5.11186E-04  3.89506E-05   7.47958E-04  4.98304E-05   4.83818E-05  1.04339E-05   1.30753E-03  7.35084E-05
  13      2.61205E-04  2.68831E-05   4.13182E-04  3.42184E-05   1.04129E-05  4.82764E-06   6.84799E-04  4.83205E-05
  14      1.17053E-04  1.74357E-05   1.65527E-04  1.92473E-05   9.47187E-06  4.73523E-06   2.92052E-04  2.81676E-05
  15      8.27757E-05  1.42518E-05   5.74710E-05  1.14479E-05   2.36797E-06  0.00000E+00   1.42615E-04  1.84054E-05
  16      3.22874E-05  8.60232E-06   4.21375E-05  1.03992E-05       ---          ---       7.44249E-05  1.34859E-05
  17      2.22527E-05  7.16286E-06   3.17246E-05  8.58410E-06       ---          ---       5.39774E-05  1.11737E-05
  18      1.42078E-05  5.79886E-06   7.10390E-06  4.10103E-06       ---          ---       2.13117E-05  7.10106E-06
  19      7.10390E-06  4.10103E-06   1.42078E-05  5.79886E-06       ---          ---       2.13117E-05  7.10106E-06
  20          ---          ---       4.73594E-06  3.34864E-06       ---          ---       4.73594E-06  3.34864E-06
  21      2.36797E-06  0.00000E+00   2.36797E-06  0.00000E+00       ---          ---       4.73594E-06  3.34864E-06
  22      2.36797E-06  0.00000E+00   2.36797E-06  0.00000E+00       ---          ---       4.73594E-06  3.34864E-06
  23      2.36797E-06  0.00000E+00       ---          ---           ---          ---       2.36797E-06  0.00000E+00
  24          ---          ---           ---          ---           ---          ---           ---          ---
  25          ---          ---           ---          ---           ---          ---           ---          ---
  26          ---          ---           ---          ---           ---          ---           ---          ---
  27          ---          ---           ---          ---           ---          ---           ---          ---
  28          ---          ---           ---          ---           ---          ---           ---          ---
  29          ---          ---           ---          ---           ---          ---           ---          ---
  30          ---          ---           ---          ---           ---          ---           ---          ---
  31          ---          ---           ---          ---           ---          ---           ---          ---
  32          ---          ---           ---          ---           ---          ---           ---          ---
  33          ---          ---           ---          ---           ---          ---           ---          ---
  34          ---          ---           ---          ---           ---          ---           ---          ---
  35          ---          ---           ---          ---           ---          ---           ---          ---
  36          ---          ---           ---          ---           ---          ---           ---          ---
  37          ---          ---           ---          ---           ---          ---           ---          ---
  38          ---          ---           ---          ---           ---          ---           ---          ---
  39          ---          ---           ---          ---           ---          ---           ---          ---
  40          ---          ---           ---          ---           ---          ---           ---          ---
  41          ---          ---           ---          ---           ---          ---           ---          ---
  42          ---          ---           ---          ---           ---          ---           ---          ---
  43          ---          ---           ---          ---           ---          ---           ---          ---
  44          ---          ---           ---          ---           ---          ---           ---          ---
  45          ---          ---           ---          ---           ---          ---           ---          ---
  46          ---          ---           ---          ---           ---          ---           ---          ---
  47          ---          ---           ---          ---           ---          ---           ---          ---
  48          ---          ---           ---          ---           ---          ---           ---          ---
  49          ---          ---           ---          ---           ---          ---           ---          ---
  50          ---          ---           ---          ---           ---          ---           ---          ---
 Total    4.14777E-01  4.76113E-03   6.00750E+00  4.08019E-02   1.18407E+01  6.27194E-02   1.82630E+01  1.07956E-01
-------------------------------------------------------------------------------------------------------------------
