# Supplementary material for: A computational method to estimate the relative biological effectiveness and tumor control probability for low-LET proton irradiations
Source: PLoS One. 2026 Mar 20;21(3):e0341352. doi: 10.1371/journal.pone.0341352 (PMC13004361; doi:10.1371/journal.pone.0341352)
Supplement: S1 File — These files include the DSB yields simulated by MCDS and the proton spectra used at different LET positions. Available at: https://nfuedu-my.sharepoint.com/personal/ccchan_nfu_edu_tw/_layouts/15/onedrive.aspx?id=%2Fpersonal%2Fccchan%5Fnfu%5Fedu%5Ftw%2FDocuments%2Fplos%20one&ga=1. (ZIP) [file pone.0341352.s001.zip › MCDS/proton/P4/5.out]

===============================
MCDS Version 3.00B  15-JUL-2011
===============================
      1.119     running time (min)
 1.0000E+00     DNA content (Gbp)
 8.0000E+00     Dia. of cell nucleus (um)
      10000     number of cells (nocs)
  987654321     random number seed


MXRF TABLE: Particle types and properties of the (input) mixed radiation field. The hypoxia reduction factor (HRF)
for DSB induction is estimated as [1/(1-pcr)]^2, where pcr = the probability a lesion undergoes chemical repair
for the specified (input) oxygen concentration compared to fully aerobic (100% O2) conditions.  The frequency-mean
specific energy (zf) is for a spherical target representative of the cell nucleus. Radiative losses by the primary
charged particle are assumed non-local and do not not contribute to specific energy or the dose per unit fluence
(DPUF).  The reported stopping power is at the point of entry into the cell nucleus (pO2 = 5.000%).
===================================================================================================================
        Normed   -- Kinetic Energy --               Stopping Power (keV/um)      CSDA       Dosimetry (Gy)    HRF
  Ion     wt       (MeV)     (MeV/A)      zeb     Coll+Nuc  Radiat    Total    Range (cm)   DPUF       zf     DSB
===================================================================================================================
    p  4.88E-02  8.300E-01  8.300E-01  5.601E+02  3.06E+01 0.00E+00 3.064E+01  1.814E-03  7.142E+01 1.42E-01 1.072
    p  1.38E-01  2.140E+00  2.140E+00  2.199E+02  1.54E+01 0.00E+00 1.535E+01  8.265E-03  2.838E+01 5.65E-02 1.092
    p  2.52E-01  3.810E+00  3.810E+00  1.239E+02  9.78E+00 0.00E+00 9.784E+00  2.229E-02  1.697E+01 3.38E-02 1.094
    p  3.58E-01  5.950E+00  5.950E+00  7.960E+01  6.85E+00 0.00E+00 6.848E+00  4.890E-02  1.154E+01 2.30E-02 1.095
    p  1.83E-01  8.450E+00  8.450E+00  5.627E+01  5.15E+00 0.00E+00 5.154E+00  9.147E-02  8.556E+00 1.70E-02 1.095
    p  2.03E-02  1.036E+01  1.036E+01  4.603E+01  4.37E+00 0.00E+00 4.365E+00  1.319E-01  7.199E+00 1.43E-02 1.096
    p  0.00E+00  1.167E+01  1.167E+01  4.095E+01  3.96E+00 0.00E+00 3.961E+00  1.634E-01  6.511E+00 1.30E-02 1.096
  Avg  1.43E-01  5.181E+00  5.181E+00  1.286E+02  9.56E+00 0.00E+00 9.564E+00  4.375E-02  1.753E+01 3.49E-02 1.093
===================================================================================================================
ZEB = (zeff/beta)^2 (Barkas 1963); DPUF = absorbed dose per unit fluence (nGy-cm^2/particle); zf in units of Gy

TABLE 1. Percent (%) cluster yields by complexity, as classified using the scheme of Nikjoo et al. (IJRB 71, 
467-483 1997 and and Radiat. Res. 156, 577-583 2001).
===================================================================================================================
    64.731     BD    - one or more Bd (no Sb)
    30.348     SSB   - Sb (no auxilary damage)
     2.203     SSB+  - two Sb on the same strand
     0.426     2SSB  - two or more Sb on opposite strands separated by at least 10 bp
     1.786     DSB   - two Sb on opposite strands with a separation <= 10 bp
     0.411     DSB+  - DSB accompanied by one (or more) additional Sb within 10 bp separation
     0.095     DSB++ - more than one DSB whether within the 10 bp separation or further apart
     7.911     SSBc  - fraction of complex damage (SSB+ and 2SSB) among SSBs
    53.049     SSBcb - fraction of complex damage (SSB+ and 2SSB) among SSBs; base damage included
    21.293     DSBc  - fraction of complex damage (DSB+ and DSB++) among DSBs
    66.164     DSBcb - fraction of complex damage (DSB+ and DSB++) among DSBs; base damage included
===================================================================================================================

TABLE 2. Number of clusters per cell per Gy.  Cluster yields are for a representative cell containing an average
of 1.000 Gbp (giga basepair) of DNA.  Cluster induction is proportional to absorbed dose up to at least a
hundred or thousand Gy. The category "OTHER" includes all classes of individual and clustered DNA lesion, except
for SSB and DSB.  SEM = standard error of the mean.
===================================================================================================================
Number of --------- DSB ----------   --------- SSB ----------   -------- OTHER ---------   ----- ALL CLUSTERS -----
 lesions    Average        SEM         Average        SEM         Average        SEM         Average        SEM    
===================================================================================================================
   1          ---          ---       9.00604E+01  1.22281E-01   2.70193E+02  3.60310E-01   3.60253E+02  4.78975E-01
   2      3.91957E+00  7.92152E-03   4.91119E+01  3.11162E-02   6.81931E+01  3.84957E-02   1.21225E+02  5.85932E-02
   3      3.00662E+00  7.60186E-03   2.08294E+01  2.64480E-02   1.74109E+01  2.31599E-02   4.12470E+01  4.64603E-02
   4      1.63067E+00  6.68330E-03   8.14108E+00  2.32874E-02   4.51382E+00  1.42522E-02   1.42856E+01  3.90712E-02
   5      7.76567E-01  5.08241E-03   3.09227E+00  1.55811E-02   1.19767E+00  7.05931E-03   5.06650E+00  2.47205E-02
   6      3.46033E-01  3.48952E-03   1.16123E+00  9.26601E-03   3.29183E-01  3.26584E-03   1.83645E+00  1.41564E-02
   7      1.55717E-01  2.32903E-03   4.40667E-01  5.32559E-03   9.49333E-02  1.61989E-03   6.91317E-01  8.01501E-03
   8      7.18667E-02  1.48543E-03   1.74267E-01  2.99195E-03   2.70667E-02  7.72887E-04   2.73200E-01  4.40307E-03
   9      3.17833E-02  9.20996E-04   6.81333E-02  1.59963E-03   7.93333E-03  3.89229E-04   1.07850E-01  2.34032E-03
  10      1.47333E-02  5.91134E-04   2.80500E-02  9.08914E-04   2.50000E-03  2.18433E-04   4.52833E-02  1.32134E-03
  11      7.11667E-03  3.94695E-04   1.16667E-02  5.33100E-04   7.83333E-04  1.18772E-04   1.95667E-02  7.69629E-04
  12      3.78333E-03  2.82782E-04   5.58333E-03  3.44730E-04   3.33333E-04  7.44647E-05   9.70000E-03  5.02278E-04
  13      1.80000E-03  1.86224E-04   3.13333E-03  2.41803E-04   1.16667E-04  4.40826E-05   5.05000E-03  3.31603E-04
  14      7.50000E-04  1.11557E-04   9.83333E-04  1.31928E-04   8.33333E-05  3.72603E-05   1.81667E-03  1.83957E-04
  15      3.83333E-04  8.32493E-05   3.16667E-04  7.25829E-05   1.66667E-05  1.66667E-05   7.16667E-04  1.14042E-04
  16      1.83333E-04  5.52494E-05   3.50000E-04  7.98579E-05       ---          ---       5.33333E-04  9.70409E-05
  17      2.00000E-04  5.77033E-05   1.50000E-04  4.99800E-05       ---          ---       3.50000E-04  7.62998E-05
  18      5.00000E-05  2.88646E-05   6.66667E-05  3.33283E-05       ---          ---       1.16667E-04  4.40826E-05
  19      5.00000E-05  2.88646E-05   6.66667E-05  3.33283E-05       ---          ---       1.16667E-04  4.40826E-05
  20          ---          ---       1.66667E-05  1.66667E-05       ---          ---       1.66667E-05  1.66667E-05
  21      1.66667E-05  1.66667E-05   1.66667E-05  1.66667E-05       ---          ---       3.33333E-05  2.35690E-05
  22      1.66667E-05  1.66667E-05   1.66667E-05  1.66667E-05       ---          ---       3.33333E-05  2.35690E-05
  23          ---          ---           ---          ---           ---          ---           ---          ---
  24          ---          ---           ---          ---           ---          ---           ---          ---
  25          ---          ---           ---          ---           ---          ---           ---          ---
  26          ---          ---           ---          ---           ---          ---           ---          ---
  27          ---          ---           ---          ---           ---          ---           ---          ---
  28          ---          ---           ---          ---           ---          ---           ---          ---
  29          ---          ---           ---          ---           ---          ---           ---          ---
  30          ---          ---           ---          ---           ---          ---           ---          ---
  31          ---          ---           ---          ---           ---          ---           ---          ---
  32          ---          ---           ---          ---           ---          ---           ---          ---
  33          ---          ---           ---          ---           ---          ---           ---          ---
  34          ---          ---           ---          ---           ---          ---           ---          ---
  35          ---          ---           ---          ---           ---          ---           ---          ---
  36          ---          ---           ---          ---           ---          ---           ---          ---
  37          ---          ---           ---          ---           ---          ---           ---          ---
  38          ---          ---           ---          ---           ---          ---           ---          ---
  39          ---          ---           ---          ---           ---          ---           ---          ---
  40          ---          ---           ---          ---           ---          ---           ---          ---
  41          ---          ---           ---          ---           ---          ---           ---          ---
  42          ---          ---           ---          ---           ---          ---           ---          ---
  43          ---          ---           ---          ---           ---          ---           ---          ---
  44          ---          ---           ---          ---           ---          ---           ---          ---
  45          ---          ---           ---          ---           ---          ---           ---          ---
  46          ---          ---           ---          ---           ---          ---           ---          ---
  47          ---          ---           ---          ---           ---          ---           ---          ---
  48          ---          ---           ---          ---           ---          ---           ---          ---
  49          ---          ---           ---          ---           ---          ---           ---          ---
  50          ---          ---           ---          ---           ---          ---           ---          ---
 Total    9.96790E+00  1.97307E-02   1.73130E+02  6.83188E-02   3.61971E+02  3.43203E-01   5.45069E+02  3.90034E-01
-------------------------------------------------------------------------------------------------------------------

TABLE 3. Cluster composition (% Sb per cluster)
===================================================================================================================
Number of --------- DSB ----------   --------- SSB ----------   -------- OTHER ---------   ----- ALL CLUSTERS -----
 lesions    Average        SEM         Average        SEM         Average        SEM         Average        SEM    
===================================================================================================================
   1          ---          ---       1.66667E+01  0.00000E+00   0.00000E+00  0.00000E+00   4.16673E+00  1.21019E-03
   2      1.66667E+01  0.00000E+00   8.95508E+00  1.27215E-03   0.00000E+00  0.00000E+00   4.16680E+00  1.59087E-03
   3      1.20231E+01  4.99903E-03   6.51322E+00  1.99245E-03   0.00000E+00  0.00000E+00   4.16520E+00  2.47186E-03
   4      9.81684E+00  7.84985E-03   5.35213E+00  3.09751E-03   0.00000E+00  0.00000E+00   4.16976E+00  3.86673E-03
   5      8.52815E+00  1.25672E-02   4.69882E+00  5.14840E-03   0.00000E+00  0.00000E+00   4.17451E+00  6.17140E-03
   6      7.69302E+00  1.84295E-02   4.28630E+00  9.23430E-03   0.00000E+00  0.00000E+00   4.16097E+00  1.07005E-02
   7      7.07397E+00  2.51294E-02   4.00864E+00  1.50633E-02   0.00000E+00  0.00000E+00   4.15309E+00  1.82148E-02
   8      6.71943E+00  3.51833E-02   3.81918E+00  2.11695E-02   0.00000E+00  0.00000E+00   4.22254E+00  2.60693E-02
   9      6.31580E+00  4.80527E-02   3.70438E+00  3.12336E-02   0.00000E+00  0.00000E+00   4.20548E+00  3.69188E-02
  10      6.02160E+00  6.73304E-02   3.53040E+00  4.52981E-02   0.00000E+00  0.00000E+00   4.15715E+00  5.00459E-02
  11      5.87556E+00  8.77165E-02   3.45532E+00  6.34964E-02   0.00000E+00  0.00000E+00   4.20700E+00  6.78060E-02
  12      5.78353E+00  1.26642E-01   3.51955E+00  8.48066E-02   0.00000E+00  0.00000E+00   4.25879E+00  9.36648E-02
  13      5.41311E+00  1.85042E-01   3.24908E+00  1.07175E-01   0.00000E+00  0.00000E+00   3.90143E+00  1.20592E-01
  14      5.50265E+00  2.31043E-01   3.12239E+00  1.77724E-01   0.00000E+00  0.00000E+00   3.95075E+00  1.94112E-01
  15      5.50505E+00  2.68381E-01   3.21637E+00  3.69343E-01   0.00000E+00  0.00000E+00   4.36314E+00  2.93947E-01
  16      5.30303E+00  6.19524E-01   3.48958E+00  2.95354E-01       ---          ---       4.13306E+00  3.25785E-01
  17      4.41176E+00  3.30490E-01   2.83224E+00  4.74826E-01       ---          ---       3.73483E+00  3.21757E-01
  18      4.93827E+00  1.11282E+00   4.16667E+00  8.01875E-01       ---          ---       4.49735E+00  6.20425E-01
  19      5.55556E+00  1.16959E+00   4.16667E+00  7.49046E-01       ---          ---       4.76190E+00  6.59137E-01
  20          ---          ---       2.50000E+00  0.00000E+00       ---          ---       2.50000E+00  0.00000E+00
  21      4.76190E+00  0.00000E+00   4.76190E+00  0.00000E+00       ---          ---       4.76190E+00  0.00000E+00
  22      4.54545E+00  0.00000E+00   2.27273E+00  0.00000E+00       ---          ---       3.40909E+00  1.13636E+00
  23          ---          ---           ---          ---           ---          ---           ---          ---
  24          ---          ---           ---          ---           ---          ---           ---          ---
  25          ---          ---           ---          ---           ---          ---           ---          ---
  26          ---          ---           ---          ---           ---          ---           ---          ---
  27          ---          ---           ---          ---           ---          ---           ---          ---
  28          ---          ---           ---          ---           ---          ---           ---          ---
  29          ---          ---           ---          ---           ---          ---           ---          ---
  30          ---          ---           ---          ---           ---          ---           ---          ---
  31          ---          ---           ---          ---           ---          ---           ---          ---
  32          ---          ---           ---          ---           ---          ---           ---          ---
  33          ---          ---           ---          ---           ---          ---           ---          ---
  34          ---          ---           ---          ---           ---          ---           ---          ---
  35          ---          ---           ---          ---           ---          ---           ---          ---
  36          ---          ---           ---          ---           ---          ---           ---          ---
  37          ---          ---           ---          ---           ---          ---           ---          ---
  38          ---          ---           ---          ---           ---          ---           ---          ---
  39          ---          ---           ---          ---           ---          ---           ---          ---
  40          ---          ---           ---          ---           ---          ---           ---          ---
  41          ---          ---           ---          ---           ---          ---           ---          ---
  42          ---          ---           ---          ---           ---          ---           ---          ---
  43          ---          ---           ---          ---           ---          ---           ---          ---
  44          ---          ---           ---          ---           ---          ---           ---          ---
  45          ---          ---           ---          ---           ---          ---           ---          ---
  46          ---          ---           ---          ---           ---          ---           ---          ---
  47          ---          ---           ---          ---           ---          ---           ---          ---
  48          ---          ---           ---          ---           ---          ---           ---          ---
  49          ---          ---           ---          ---           ---          ---           ---          ---
  50          ---          ---           ---          ---           ---          ---           ---          ---
Average   1.30000E+01  7.26586E-03   1.23520E+01  6.24563E-03   0.00000E+00  0.00000E+00   4.16658E+00  4.96346E-04
-------------------------------------------------------------------------------------------------------------------
NOTES: (% Sb) is the percentage of lesions that are strand breaks.
The number of Sb is ((% Sb)/100)*(# lesions). The number of Bd is (1-(% Sb)/100)*(# lesions).

TABLE 4. Cluster Length (in base pair)
===================================================================================================================
Number of --------- DSB ----------   --------- SSB ----------   -------- OTHER ---------   ----- ALL CLUSTERS -----
 lesions    Average        SEM         Average        SEM         Average        SEM         Average        SEM    
===================================================================================================================
   1          ---          ---       1.66667E-01  0.00000E+00   1.66667E-01  0.00000E+00   1.66667E-01  0.00000E+00
   2      8.98372E-01  9.70181E-04   9.24886E-01  2.76965E-04   9.23195E-01  2.37259E-04   9.23080E-01  1.92375E-04
   3      1.58433E+00  1.50980E-03   1.69619E+00  6.07692E-04   1.68163E+00  6.56218E-04   1.68194E+00  4.56251E-04
   4      2.29971E+00  2.72257E-03   2.46817E+00  1.17333E-03   2.44061E+00  1.57324E-03   2.44026E+00  9.08926E-04
   5      3.04954E+00  5.02230E-03   3.23247E+00  2.26119E-03   3.19894E+00  3.93697E-03   3.19587E+00  1.76123E-03
   6      3.78952E+00  8.43800E-03   4.00829E+00  4.71362E-03   3.95392E+00  8.53219E-03   3.96057E+00  3.67670E-03
   7      4.52755E+00  1.31683E-02   4.76887E+00  8.66612E-03   4.70731E+00  1.59722E-02   4.71848E+00  7.26082E-03
   8      5.25038E+00  2.02878E-02   5.50770E+00  1.38794E-02   5.42054E+00  3.17926E-02   5.45223E+00  1.19261E-02
   9      5.98560E+00  3.11162E-02   6.25804E+00  2.28142E-02   6.13344E+00  5.98548E-02   6.19562E+00  1.91775E-02
  10      6.67219E+00  4.76049E-02   6.94319E+00  3.63894E-02   6.75675E+00  1.05460E-01   6.89192E+00  2.93029E-02
  11      7.26745E+00  7.03711E-02   7.64089E+00  5.53176E-02   7.36111E+00  1.69587E-01   7.51588E+00  4.43981E-02
  12      7.98751E+00  9.82383E-02   8.43036E+00  8.63749E-02   8.07500E+00  4.18588E-01   8.26683E+00  6.63213E-02
  13      8.63468E+00  1.48963E-01   9.17810E+00  1.12268E-01   9.97619E+00  7.22309E-01   9.03432E+00  9.43302E-02
  14      9.43333E+00  2.27241E-01   9.24123E+00  1.92447E-01   8.83333E+00  6.60387E-01   9.29739E+00  1.43328E-01
  15      9.70076E+00  3.04816E-01   1.03333E+01  4.47722E-01   1.06667E+01  0.00000E+00   9.96951E+00  2.54794E-01
  16      1.06515E+01  5.07745E-01   1.14583E+01  4.38777E-01       ---          ---       1.11720E+01  3.37827E-01
  17      1.22222E+01  5.00561E-01   1.18704E+01  6.42969E-01       ---          ---       1.20714E+01  3.88759E-01
  18      1.13889E+01  6.18640E-01   1.15000E+01  5.04608E-01       ---          ---       1.14524E+01  3.57672E-01
  19      1.19444E+01  8.06991E-01   1.41667E+01  6.34648E-01       ---          ---       1.32143E+01  6.40059E-01
  20          ---          ---       1.56667E+01  0.00000E+00       ---          ---       1.56667E+01  0.00000E+00
  21      1.53333E+01  0.00000E+00   1.28333E+01  0.00000E+00       ---          ---       1.40833E+01  1.25000E+00
  22      1.75000E+01  0.00000E+00   1.41667E+01  0.00000E+00       ---          ---       1.58333E+01  1.66667E+00
  23          ---          ---           ---          ---           ---          ---           ---          ---
  24          ---          ---           ---          ---           ---          ---           ---          ---
  25          ---          ---           ---          ---           ---          ---           ---          ---
  26          ---          ---           ---          ---           ---          ---           ---          ---
  27          ---          ---           ---          ---           ---          ---           ---          ---
  28          ---          ---           ---          ---           ---          ---           ---          ---
  29          ---          ---           ---          ---           ---          ---           ---          ---
  30          ---          ---           ---          ---           ---          ---           ---          ---
  31          ---          ---           ---          ---           ---          ---           ---          ---
  32          ---          ---           ---          ---           ---          ---           ---          ---
  33          ---          ---           ---          ---           ---          ---           ---          ---
  34          ---          ---           ---          ---           ---          ---           ---          ---
  35          ---          ---           ---          ---           ---          ---           ---          ---
  36          ---          ---           ---          ---           ---          ---           ---          ---
  37          ---          ---           ---          ---           ---          ---           ---          ---
  38          ---          ---           ---          ---           ---          ---           ---          ---
  39          ---          ---           ---          ---           ---          ---           ---          ---
  40          ---          ---           ---          ---           ---          ---           ---          ---
  41          ---          ---           ---          ---           ---          ---           ---          ---
  42          ---          ---           ---          ---           ---          ---           ---          ---
  43          ---          ---           ---          ---           ---          ---           ---          ---
  44          ---          ---           ---          ---           ---          ---           ---          ---
  45          ---          ---           ---          ---           ---          ---           ---          ---
  46          ---          ---           ---          ---           ---          ---           ---          ---
  47          ---          ---           ---          ---           ---          ---           ---          ---
  48          ---          ---           ---          ---           ---          ---           ---          ---
  49          ---          ---           ---          ---           ---          ---           ---          ---
  50          ---          ---           ---          ---           ---          ---           ---          ---
Average   1.69222E+00  2.25207E-03   7.79699E-01  1.33767E-03   4.30288E-01  5.21160E-04   5.66848E-01  9.51184E-04
-------------------------------------------------------------------------------------------------------------------

TABLE 5. NUMBER OF LESIONS DIVIDED BY TWICE THE CLUSTER LENGTH (lesions per nucleotide)
===================================================================================================================
Number of --------- DSB ----------   --------- SSB ----------   -------- OTHER ---------   ----- ALL CLUSTERS -----
 lesions    Average        SEM         Average        SEM         Average        SEM         Average        SEM    
===================================================================================================================
   1          ---          ---       8.33333E-02  0.00000E+00   8.33333E-02  0.00000E+00   8.33333E-02  0.00000E+00
   2      4.62753E-02  8.01498E-05   4.19534E-02  1.86765E-05   4.22541E-02  1.63262E-05   4.22619E-02  1.28954E-05
   3      3.21996E-02  4.43550E-05   2.96923E-02  1.56578E-05   3.00370E-02  1.73572E-05   3.00193E-02  1.18142E-05
   4      2.77560E-02  4.34793E-05   2.54550E-02  1.67422E-05   2.58285E-02  2.27541E-05   2.58369E-02  1.31528E-05
   5      2.52411E-02  5.36080E-05   2.34947E-02  2.09347E-05   2.38144E-02  3.74065E-05   2.38449E-02  1.69167E-05
   6      2.38257E-02  6.55382E-05   2.23105E-02  3.22343E-05   2.26697E-02  5.91769E-05   2.26416E-02  2.55956E-05
   7      2.29471E-02  8.01873E-05   2.16028E-02  4.60294E-05   2.19084E-02  8.60095E-05   2.18879E-02  4.01065E-05
   8      2.23694E-02  9.65787E-05   2.11881E-02  6.32684E-05   2.16777E-02  1.46440E-04   2.14491E-02  5.32693E-05
   9      2.19166E-02  1.30033E-04   2.08617E-02  8.38424E-05   2.14414E-02  2.57036E-04   2.11045E-02  7.30829E-05
  10      2.17124E-02  1.65430E-04   2.08504E-02  1.22822E-04   2.13596E-02  3.69707E-04   2.09796E-02  9.70542E-05
  11      2.18854E-02  2.33632E-04   2.07514E-02  1.67719E-04   2.12478E-02  4.81047E-04   2.11158E-02  1.38206E-04
  12      2.15499E-02  2.72795E-04   2.04641E-02  2.23973E-04   2.17385E-02  1.13552E-03   2.08727E-02  1.76976E-04
  13      2.15969E-02  4.13776E-04   2.02822E-02  2.80176E-04   1.87804E-02  1.62105E-03   2.06597E-02  2.43642E-04
  14      2.11465E-02  5.15743E-04   2.16067E-02  4.94462E-04   2.24966E-02  1.62244E-03   2.14687E-02  3.54146E-04
  15      2.19289E-02  7.02070E-04   2.09984E-02  1.11623E-03   1.95313E-02  0.00000E+00   2.15275E-02  6.24586E-04
  16      2.13638E-02  1.07383E-03   1.99535E-02  7.79630E-04       ---          ---       2.04539E-02  6.32394E-04
  17      1.97022E-02  8.63819E-04   2.03553E-02  1.08031E-03       ---          ---       1.99821E-02  6.63178E-04
  18      2.20883E-02  1.26205E-03   2.18706E-02  1.00027E-03       ---          ---       2.19639E-02  7.17873E-04
  19      2.23112E-02  1.61508E-03   1.87445E-02  8.72439E-04       ---          ---       2.02731E-02  1.05327E-03
  20          ---          ---       1.77305E-02  0.00000E+00       ---          ---       1.77305E-02  0.00000E+00
  21      1.90217E-02  0.00000E+00   2.27273E-02  0.00000E+00       ---          ---       2.08745E-02  1.85277E-03
  22      1.74603E-02  0.00000E+00   2.15686E-02  0.00000E+00       ---          ---       1.95145E-02  2.05416E-03
  23          ---          ---           ---          ---           ---          ---           ---          ---
  24          ---          ---           ---          ---           ---          ---           ---          ---
  25          ---          ---           ---          ---           ---          ---           ---          ---
  26          ---          ---           ---          ---           ---          ---           ---          ---
  27          ---          ---           ---          ---           ---          ---           ---          ---
  28          ---          ---           ---          ---           ---          ---           ---          ---
  29          ---          ---           ---          ---           ---          ---           ---          ---
  30          ---          ---           ---          ---           ---          ---           ---          ---
  31          ---          ---           ---          ---           ---          ---           ---          ---
  32          ---          ---           ---          ---           ---          ---           ---          ---
  33          ---          ---           ---          ---           ---          ---           ---          ---
  34          ---          ---           ---          ---           ---          ---           ---          ---
  35          ---          ---           ---          ---           ---          ---           ---          ---
  36          ---          ---           ---          ---           ---          ---           ---          ---
  37          ---          ---           ---          ---           ---          ---           ---          ---
  38          ---          ---           ---          ---           ---          ---           ---          ---
  39          ---          ---           ---          ---           ---          ---           ---          ---
  40          ---          ---           ---          ---           ---          ---           ---          ---
  41          ---          ---           ---          ---           ---          ---           ---          ---
  42          ---          ---           ---          ---           ---          ---           ---          ---
  43          ---          ---           ---          ---           ---          ---           ---          ---
  44          ---          ---           ---          ---           ---          ---           ---          ---
  45          ---          ---           ---          ---           ---          ---           ---          ---
  46          ---          ---           ---          ---           ---          ---           ---          ---
  47          ---          ---           ---          ---           ---          ---           ---          ---
  48          ---          ---           ---          ---           ---          ---           ---          ---
  49          ---          ---           ---          ---           ---          ---           ---          ---
  50          ---          ---           ---          ---           ---          ---           ---          ---
Average   3.60815E-02  3.82472E-05   6.05858E-02  2.93611E-05   7.18850E-02  1.68818E-05   6.76057E-02  2.37683E-05
-------------------------------------------------------------------------------------------------------------------

TABLE 6. Number of clusters per cell per Gy per track.  Cluster yields are for a representative cell containing
an average of 1.000 Gbp (giga basepair) of DNA.  Cluster induction is proportional to absorbed dose up to at least
a hundred or thousand Gy. The category "OTHER" includes all classes of individual and clustered DNA lesion, except
for SSB and DSB.  SEM = standard error of the mean.
===================================================================================================================
Number of --------- DSB ----------   --------- SSB ----------   -------- OTHER ---------   ----- ALL CLUSTERS -----
 lesions    Average        SEM         Average        SEM         Average        SEM         Average        SEM    
===================================================================================================================
   1          ---          ---       2.82348E+00  1.26129E-02   8.46869E+00  3.76436E-02   1.12922E+01  5.02020E-02
   2      1.32731E-01  9.50689E-04   1.66632E+00  1.12965E-02   2.31146E+00  1.55783E-02   4.11051E+00  2.77106E-02
   3      1.12692E-01  1.14893E-03   7.75529E-01  7.47491E-03   6.49221E-01  6.30290E-03   1.53744E+00  1.48365E-02
   4      6.85762E-02  9.62288E-04   3.38242E-01  4.44135E-03   1.88338E-01  2.51079E-03   5.95157E-01  7.82750E-03
   5      3.68987E-02  6.66252E-04   1.45710E-01  2.47890E-03   5.67883E-02  1.00806E-03   2.39397E-01  4.07699E-03
   6      1.90827E-02  4.40754E-04   6.28576E-02  1.34165E-03   1.77891E-02  4.01876E-04   9.97293E-02  2.11760E-03
   7      9.90707E-03  2.86582E-04   2.78666E-02  7.34527E-04   6.04398E-03  1.84270E-04   4.38177E-02  1.14099E-03
   8      5.23265E-03  1.79636E-04   1.26904E-02  3.95404E-04   1.94927E-03  8.16455E-05   1.98723E-02  6.03159E-04
   9      2.67058E-03  1.10024E-04   5.58296E-03  2.03382E-04   6.60961E-04  4.17191E-05   8.91451E-03  3.10812E-04
  10      1.34706E-03  7.00184E-05   2.58269E-03  1.13339E-04   2.43336E-04  2.52308E-05   4.17309E-03  1.71732E-04
  11      7.35272E-04  4.82628E-05   1.19782E-03  6.62471E-05   9.06593E-05  1.49586E-05   2.02375E-03  9.92397E-05
  12      4.29663E-04  3.59753E-05   6.39664E-04  4.40790E-05   3.89099E-05  9.30147E-06   1.10824E-03  6.56997E-05
  13      2.21092E-04  2.44129E-05   3.57804E-04  3.02973E-05   1.22950E-05  5.00730E-06   5.91191E-04  4.29767E-05
  14      9.86674E-05  1.50542E-05   1.15316E-04  1.66444E-05   1.18398E-05  5.29388E-06   2.25824E-04  2.41865E-05
  15      5.16094E-05  1.14230E-05   4.03324E-05  9.57344E-06   2.36797E-06  0.00000E+00   9.43097E-05  1.54434E-05
  16      2.31938E-05  7.22412E-06   4.83004E-05  1.11366E-05       ---          ---       7.14942E-05  1.32661E-05
  17      2.84156E-05  8.19837E-06   2.13117E-05  7.10106E-06       ---          ---       4.97273E-05  1.08405E-05
  18      7.10390E-06  4.10103E-06   9.47187E-06  4.73523E-06       ---          ---       1.65758E-05  6.26317E-06
  19      7.10390E-06  4.10103E-06   9.47187E-06  4.73523E-06       ---          ---       1.65758E-05  6.26317E-06
  20          ---          ---       2.36797E-06  0.00000E+00       ---          ---       2.36797E-06  0.00000E+00
  21      2.36797E-06  0.00000E+00   2.36797E-06  0.00000E+00       ---          ---       4.73594E-06  3.34864E-06
  22      2.36797E-06  0.00000E+00   2.36797E-06  0.00000E+00       ---          ---       4.73594E-06  3.34864E-06
  23          ---          ---           ---          ---           ---          ---           ---          ---
  24          ---          ---           ---          ---           ---          ---           ---          ---
  25          ---          ---           ---          ---           ---          ---           ---          ---
  26          ---          ---           ---          ---           ---          ---           ---          ---
  27          ---          ---           ---          ---           ---          ---           ---          ---
  28          ---          ---           ---          ---           ---          ---           ---          ---
  29          ---          ---           ---          ---           ---          ---           ---          ---
  30          ---          ---           ---          ---           ---          ---           ---          ---
  31          ---          ---           ---          ---           ---          ---           ---          ---
  32          ---          ---           ---          ---           ---          ---           ---          ---
  33          ---          ---           ---          ---           ---          ---           ---          ---
  34          ---          ---           ---          ---           ---          ---           ---          ---
  35          ---          ---           ---          ---           ---          ---           ---          ---
  36          ---          ---           ---          ---           ---          ---           ---          ---
  37          ---          ---           ---          ---           ---          ---           ---          ---
  38          ---          ---           ---          ---           ---          ---           ---          ---
  39          ---          ---           ---          ---           ---          ---           ---          ---
  40          ---          ---           ---          ---           ---          ---           ---          ---
  41          ---          ---           ---          ---           ---          ---           ---          ---
  42          ---          ---           ---          ---           ---          ---           ---          ---
  43          ---          ---           ---          ---           ---          ---           ---          ---
  44          ---          ---           ---          ---           ---          ---           ---          ---
  45          ---          ---           ---          ---           ---          ---           ---          ---
  46          ---          ---           ---          ---           ---          ---           ---          ---
  47          ---          ---           ---          ---           ---          ---           ---          ---
  48          ---          ---           ---          ---           ---          ---           ---          ---
  49          ---          ---           ---          ---           ---          ---           ---          ---
  50          ---          ---           ---          ---           ---          ---           ---          ---
 Total    3.90745E-01  4.53655E-03   5.86331E+00  4.02580E-02   1.17013E+01  6.29340E-02   1.79554E+01  1.07416E-01
-------------------------------------------------------------------------------------------------------------------
