# Supplementary material for: A computational method to estimate the relative biological effectiveness and tumor control probability for low-LET proton irradiations
Source: PLoS One. 2026 Mar 20;21(3):e0341352. doi: 10.1371/journal.pone.0341352 (PMC13004361; doi:10.1371/journal.pone.0341352)
Supplement: S1 File — These files include the DSB yields simulated by MCDS and the proton spectra used at different LET positions. Available at: https://nfuedu-my.sharepoint.com/personal/ccchan_nfu_edu_tw/_layouts/15/onedrive.aspx?id=%2Fpersonal%2Fccchan%5Fnfu%5Fedu%5Ftw%2FDocuments%2Fplos%20one&ga=1. (ZIP) [file pone.0341352.s001.zip › MCDS/proton/P4/50.out]

===============================
MCDS Version 3.00B  15-JUL-2011
===============================
      1.110     running time (min)
 1.0000E+00     DNA content (Gbp)
 8.0000E+00     Dia. of cell nucleus (um)
      10000     number of cells (nocs)
  987654321     random number seed


MXRF TABLE: Particle types and properties of the (input) mixed radiation field. The hypoxia reduction factor (HRF)
for DSB induction is estimated as [1/(1-pcr)]^2, where pcr = the probability a lesion undergoes chemical repair
for the specified (input) oxygen concentration compared to fully aerobic (100% O2) conditions.  The frequency-mean
specific energy (zf) is for a spherical target representative of the cell nucleus. Radiative losses by the primary
charged particle are assumed non-local and do not not contribute to specific energy or the dose per unit fluence
(DPUF).  The reported stopping power is at the point of entry into the cell nucleus (pO2 = 50.000%).
===================================================================================================================
        Normed   -- Kinetic Energy --               Stopping Power (keV/um)      CSDA       Dosimetry (Gy)    HRF
  Ion     wt       (MeV)     (MeV/A)      zeb     Coll+Nuc  Radiat    Total    Range (cm)   DPUF       zf     DSB
===================================================================================================================
    p  4.88E-02  8.300E-01  8.300E-01  5.601E+02  3.06E+01 0.00E+00 3.064E+01  1.814E-03  7.142E+01 1.42E-01 1.008
    p  1.38E-01  2.140E+00  2.140E+00  2.199E+02  1.54E+01 0.00E+00 1.535E+01  8.265E-03  2.838E+01 5.65E-02 1.010
    p  2.52E-01  3.810E+00  3.810E+00  1.239E+02  9.78E+00 0.00E+00 9.784E+00  2.229E-02  1.697E+01 3.38E-02 1.010
    p  3.58E-01  5.950E+00  5.950E+00  7.960E+01  6.85E+00 0.00E+00 6.848E+00  4.890E-02  1.154E+01 2.30E-02 1.010
    p  1.83E-01  8.450E+00  8.450E+00  5.627E+01  5.15E+00 0.00E+00 5.154E+00  9.147E-02  8.556E+00 1.70E-02 1.010
    p  2.03E-02  1.036E+01  1.036E+01  4.603E+01  4.37E+00 0.00E+00 4.365E+00  1.319E-01  7.199E+00 1.43E-02 1.010
    p  0.00E+00  1.167E+01  1.167E+01  4.095E+01  3.96E+00 0.00E+00 3.961E+00  1.634E-01  6.511E+00 1.30E-02 1.010
  Avg  1.43E-01  5.181E+00  5.181E+00  1.286E+02  9.56E+00 0.00E+00 9.564E+00  4.375E-02  1.753E+01 3.49E-02 1.010
===================================================================================================================
ZEB = (zeff/beta)^2 (Barkas 1963); DPUF = absorbed dose per unit fluence (nGy-cm^2/particle); zf in units of Gy

TABLE 1. Percent (%) cluster yields by complexity, as classified using the scheme of Nikjoo et al. (IJRB 71, 
467-483 1997 and and Radiat. Res. 156, 577-583 2001).
===================================================================================================================
    64.303     BD    - one or more Bd (no Sb)
    30.506     SSB   - Sb (no auxilary damage)
     2.315     SSB+  - two Sb on the same strand
     0.462     2SSB  - two or more Sb on opposite strands separated by at least 10 bp
     1.860     DSB   - two Sb on opposite strands with a separation <= 10 bp
     0.446     DSB+  - DSB accompanied by one (or more) additional Sb within 10 bp separation
     0.108     DSB++ - more than one DSB whether within the 10 bp separation or further apart
     8.278     SSBc  - fraction of complex damage (SSB+ and 2SSB) among SSBs
    54.325     SSBcb - fraction of complex damage (SSB+ and 2SSB) among SSBs; base damage included
    22.136     DSBc  - fraction of complex damage (DSB+ and DSB++) among DSBs
    67.467     DSBcb - fraction of complex damage (DSB+ and DSB++) among DSBs; base damage included
===================================================================================================================

TABLE 2. Number of clusters per cell per Gy.  Cluster yields are for a representative cell containing an average
of 1.000 Gbp (giga basepair) of DNA.  Cluster induction is proportional to absorbed dose up to at least a
hundred or thousand Gy. The category "OTHER" includes all classes of individual and clustered DNA lesion, except
for SSB and DSB.  SEM = standard error of the mean.
===================================================================================================================
Number of --------- DSB ----------   --------- SSB ----------   -------- OTHER ---------   ----- ALL CLUSTERS -----
 lesions    Average        SEM         Average        SEM         Average        SEM         Average        SEM    
===================================================================================================================
   1          ---          ---       9.06484E+01  1.26971E-01   2.71896E+02  3.74210E-01   3.62544E+02  4.97591E-01
   2      4.07833E+00  8.16165E-03   5.10020E+01  3.40644E-02   7.08242E+01  4.27095E-02   1.25904E+02  6.70506E-02
   3      3.23000E+00  7.78770E-03   2.23320E+01  2.59235E-02   1.86514E+01  2.29214E-02   4.42134E+01  4.49451E-02
   4      1.80522E+00  6.92370E-03   8.99265E+00  2.38063E-02   4.99038E+00  1.47522E-02   1.57882E+01  3.99404E-02
   5      8.82183E-01  5.36502E-03   3.51042E+00  1.64030E-02   1.35917E+00  7.44106E-03   5.75177E+00  2.59679E-02
   6      4.05100E-01  3.79733E-03   1.35443E+00  1.01081E-02   3.83117E-01  3.50798E-03   2.14265E+00  1.54102E-02
   7      1.86183E-01  2.54701E-03   5.25767E-01  5.87597E-03   1.12850E-01  1.77807E-03   8.24800E-01  8.85491E-03
   8      8.68000E-02  1.67155E-03   2.12317E-01  3.34510E-03   3.34333E-02  8.68886E-04   3.32550E-01  4.99399E-03
   9      3.91333E-02  1.04364E-03   8.47000E-02  1.84937E-03   1.00167E-02  4.43769E-04   1.33850E-01  2.70072E-03
  10      1.91333E-02  6.89279E-04   3.61667E-02  1.07154E-03   3.11667E-03  2.35421E-04   5.84167E-02  1.56502E-03
  11      8.91667E-03  4.59001E-04   1.50667E-02  6.22811E-04   1.05000E-03  1.36025E-04   2.50333E-02  9.00107E-04
  12      4.80000E-03  3.16114E-04   6.66667E-03  3.90176E-04   4.50000E-04  8.64899E-05   1.19167E-02  5.73487E-04
  13      2.36667E-03  2.21109E-04   3.78333E-03  2.75819E-04   1.00000E-04  4.08146E-05   6.25000E-03  3.84777E-04
  14      1.00000E-03  1.35038E-04   1.55000E-03  1.61713E-04   8.33333E-05  3.72603E-05   2.63333E-03  2.23309E-04
  15      6.33333E-04  1.07832E-04   4.66667E-04  8.80726E-05   1.66667E-05  1.66667E-05   1.11667E-03  1.41969E-04
  16      2.66667E-04  6.66166E-05   3.83333E-04  8.32493E-05       ---          ---       6.50000E-04  1.06526E-04
  17      2.00000E-04  5.77033E-05   2.33333E-04  6.23204E-05       ---          ---       4.33333E-04  8.48774E-05
  18      1.16667E-04  4.40826E-05   6.66667E-05  3.33283E-05       ---          ---       1.83333E-04  5.52494E-05
  19      5.00000E-05  2.88646E-05   1.00000E-04  4.08146E-05       ---          ---       1.50000E-04  4.99800E-05
  20          ---          ---       3.33333E-05  2.35690E-05       ---          ---       3.33333E-05  2.35690E-05
  21      1.66667E-05  1.66667E-05   1.66667E-05  1.66667E-05       ---          ---       3.33333E-05  2.35690E-05
  22      1.66667E-05  1.66667E-05   1.66667E-05  1.66667E-05       ---          ---       3.33333E-05  2.35690E-05
  23      1.66667E-05  1.66667E-05       ---          ---           ---          ---       1.66667E-05  1.66667E-05
  24          ---          ---           ---          ---           ---          ---           ---          ---
  25          ---          ---           ---          ---           ---          ---           ---          ---
  26          ---          ---           ---          ---           ---          ---           ---          ---
  27          ---          ---           ---          ---           ---          ---           ---          ---
  28          ---          ---           ---          ---           ---          ---           ---          ---
  29          ---          ---           ---          ---           ---          ---           ---          ---
  30          ---          ---           ---          ---           ---          ---           ---          ---
  31          ---          ---           ---          ---           ---          ---           ---          ---
  32          ---          ---           ---          ---           ---          ---           ---          ---
  33          ---          ---           ---          ---           ---          ---           ---          ---
  34          ---          ---           ---          ---           ---          ---           ---          ---
  35          ---          ---           ---          ---           ---          ---           ---          ---
  36          ---          ---           ---          ---           ---          ---           ---          ---
  37          ---          ---           ---          ---           ---          ---           ---          ---
  38          ---          ---           ---          ---           ---          ---           ---          ---
  39          ---          ---           ---          ---           ---          ---           ---          ---
  40          ---          ---           ---          ---           ---          ---           ---          ---
  41          ---          ---           ---          ---           ---          ---           ---          ---
  42          ---          ---           ---          ---           ---          ---           ---          ---
  43          ---          ---           ---          ---           ---          ---           ---          ---
  44          ---          ---           ---          ---           ---          ---           ---          ---
  45          ---          ---           ---          ---           ---          ---           ---          ---
  46          ---          ---           ---          ---           ---          ---           ---          ---
  47          ---          ---           ---          ---           ---          ---           ---          ---
  48          ---          ---           ---          ---           ---          ---           ---          ---
  49          ---          ---           ---          ---           ---          ---           ---          ---
  50          ---          ---           ---          ---           ---          ---           ---          ---
 Total    1.07505E+01  2.04324E-02   1.78727E+02  7.59561E-02   3.68265E+02  3.63311E-01   5.57743E+02  4.17324E-01
-------------------------------------------------------------------------------------------------------------------

TABLE 3. Cluster composition (% Sb per cluster)
===================================================================================================================
Number of --------- DSB ----------   --------- SSB ----------   -------- OTHER ---------   ----- ALL CLUSTERS -----
 lesions    Average        SEM         Average        SEM         Average        SEM         Average        SEM    
===================================================================================================================
   1          ---          ---       1.66667E+01  0.00000E+00   0.00000E+00  0.00000E+00   4.16741E+00  1.22168E-03
   2      1.66667E+01  0.00000E+00   8.95477E+00  1.24997E-03   0.00000E+00  0.00000E+00   4.16716E+00  1.55905E-03
   3      1.20226E+01  4.82616E-03   6.51146E+00  1.90433E-03   0.00000E+00  0.00000E+00   4.16692E+00  2.37252E-03
   4      9.81655E+00  7.37133E-03   5.35303E+00  2.94065E-03   0.00000E+00  0.00000E+00   4.17145E+00  3.67140E-03
   5      8.51785E+00  1.15968E-02   4.69896E+00  4.77466E-03   0.00000E+00  0.00000E+00   4.17222E+00  5.75409E-03
   6      7.67604E+00  1.71321E-02   4.29453E+00  8.39323E-03   0.00000E+00  0.00000E+00   4.15858E+00  9.65178E-03
   7      7.07519E+00  2.31882E-02   4.01334E+00  1.37255E-02   0.00000E+00  0.00000E+00   4.14763E+00  1.66287E-02
   8      6.69980E+00  3.20892E-02   3.82794E+00  1.95202E-02   0.00000E+00  0.00000E+00   4.19557E+00  2.41942E-02
   9      6.31194E+00  4.28214E-02   3.69789E+00  2.86998E-02   0.00000E+00  0.00000E+00   4.17191E+00  3.34591E-02
  10      6.03784E+00  5.92524E-02   3.53426E+00  4.02982E-02   0.00000E+00  0.00000E+00   4.17738E+00  4.47587E-02
  11      5.93695E+00  7.93830E-02   3.43826E+00  5.65090E-02   0.00000E+00  0.00000E+00   4.17432E+00  6.22365E-02
  12      5.70404E+00  1.12114E-01   3.42869E+00  7.73818E-02   0.00000E+00  0.00000E+00   4.22647E+00  8.51778E-02
  13      5.43248E+00  1.51018E-01   3.26633E+00  9.95379E-02   0.00000E+00  0.00000E+00   3.97352E+00  1.05862E-01
  14      5.53467E+00  2.25946E-01   3.31910E+00  1.43189E-01   0.00000E+00  0.00000E+00   4.04436E+00  1.64448E-01
  15      5.21605E+00  2.53602E-01   3.01587E+00  3.01634E-01   0.00000E+00  0.00000E+00   4.20139E+00  2.40523E-01
  16      5.33854E+00  3.54205E-01   3.55114E+00  2.71210E-01       ---          ---       4.30373E+00  2.58135E-01
  17      4.57516E+00  3.87925E-01   2.87115E+00  4.41617E-01       ---          ---       3.65762E+00  3.37686E-01
  18      4.89418E+00  4.83000E-01   3.00926E+00  4.43253E-01       ---          ---       4.20875E+00  4.39004E-01
  19      5.55556E+00  1.16959E+00   4.23977E+00  9.17682E-01       ---          ---       4.67836E+00  7.16225E-01
  20          ---          ---       3.33333E+00  8.33333E-01       ---          ---       3.33333E+00  8.33333E-01
  21      4.76190E+00  0.00000E+00   4.76190E+00  0.00000E+00       ---          ---       4.76190E+00  0.00000E+00
  22      4.54545E+00  0.00000E+00   2.27273E+00  0.00000E+00       ---          ---       3.40909E+00  1.13636E+00
  23      5.07246E+00  0.00000E+00       ---          ---           ---          ---       5.07246E+00  0.00000E+00
  24          ---          ---           ---          ---           ---          ---           ---          ---
  25          ---          ---           ---          ---           ---          ---           ---          ---
  26          ---          ---           ---          ---           ---          ---           ---          ---
  27          ---          ---           ---          ---           ---          ---           ---          ---
  28          ---          ---           ---          ---           ---          ---           ---          ---
  29          ---          ---           ---          ---           ---          ---           ---          ---
  30          ---          ---           ---          ---           ---          ---           ---          ---
  31          ---          ---           ---          ---           ---          ---           ---          ---
  32          ---          ---           ---          ---           ---          ---           ---          ---
  33          ---          ---           ---          ---           ---          ---           ---          ---
  34          ---          ---           ---          ---           ---          ---           ---          ---
  35          ---          ---           ---          ---           ---          ---           ---          ---
  36          ---          ---           ---          ---           ---          ---           ---          ---
  37          ---          ---           ---          ---           ---          ---           ---          ---
  38          ---          ---           ---          ---           ---          ---           ---          ---
  39          ---          ---           ---          ---           ---          ---           ---          ---
  40          ---          ---           ---          ---           ---          ---           ---          ---
  41          ---          ---           ---          ---           ---          ---           ---          ---
  42          ---          ---           ---          ---           ---          ---           ---          ---
  43          ---          ---           ---          ---           ---          ---           ---          ---
  44          ---          ---           ---          ---           ---          ---           ---          ---
  45          ---          ---           ---          ---           ---          ---           ---          ---
  46          ---          ---           ---          ---           ---          ---           ---          ---
  47          ---          ---           ---          ---           ---          ---           ---          ---
  48          ---          ---           ---          ---           ---          ---           ---          ---
  49          ---          ---           ---          ---           ---          ---           ---          ---
  50          ---          ---           ---          ---           ---          ---           ---          ---
Average   1.28760E+01  7.22337E-03   1.22109E+01  6.28266E-03   0.00000E+00  0.00000E+00   4.16729E+00  4.97248E-04
-------------------------------------------------------------------------------------------------------------------
NOTES: (% Sb) is the percentage of lesions that are strand breaks.
The number of Sb is ((% Sb)/100)*(# lesions). The number of Bd is (1-(% Sb)/100)*(# lesions).

TABLE 4. Cluster Length (in base pair)
===================================================================================================================
Number of --------- DSB ----------   --------- SSB ----------   -------- OTHER ---------   ----- ALL CLUSTERS -----
 lesions    Average        SEM         Average        SEM         Average        SEM         Average        SEM    
===================================================================================================================
   1          ---          ---       1.66667E-01  0.00000E+00   1.66667E-01  0.00000E+00   1.66667E-01  0.00000E+00
   2      8.96583E-01  9.49600E-04   9.22702E-01  2.74663E-04   9.20993E-01  2.34974E-04   9.20893E-01  1.91528E-04
   3      1.57941E+00  1.45667E-03   1.69181E+00  5.86315E-04   1.67701E+00  6.39903E-04   1.67739E+00  4.44144E-04
   4      2.29548E+00  2.57222E-03   2.46169E+00  1.12099E-03   2.43494E+00  1.48767E-03   2.43420E+00  8.68182E-04
   5      3.04005E+00  4.67028E-03   3.22446E+00  2.12329E-03   3.18846E+00  3.58571E-03   3.18720E+00  1.65526E-03
   6      3.77912E+00  7.80622E-03   3.99796E+00  4.34855E-03   3.94547E+00  8.00743E-03   3.94867E+00  3.31947E-03
   7      4.51945E+00  1.22001E-02   4.76302E+00  7.93784E-03   4.68141E+00  1.49082E-02   4.70727E+00  6.60957E-03
   8      5.24953E+00  1.86022E-02   5.49779E+00  1.27516E-02   5.41451E+00  2.85131E-02   5.44324E+00  1.09826E-02
   9      5.99799E+00  2.79641E-02   6.24471E+00  2.04768E-02   6.11563E+00  5.28262E-02   6.18743E+00  1.72117E-02
  10      6.61775E+00  4.15656E-02   6.97597E+00  3.28235E-02   6.79330E+00  9.80693E-02   6.89667E+00  2.66423E-02
  11      7.37834E+00  6.46949E-02   7.59657E+00  5.05724E-02   7.42896E+00  1.54396E-01   7.55047E+00  4.03431E-02
  12      8.00133E+00  8.75339E-02   8.33462E+00  7.77975E-02   7.96914E+00  3.16032E-01   8.19824E+00  5.89014E-02
  13      8.63822E+00  1.25468E-01   9.17125E+00  1.02153E-01   9.41667E+00  6.14260E-01   8.98294E+00  8.30824E-02
  14      9.49269E+00  1.80543E-01   9.58514E+00  1.57338E-01   8.83333E+00  6.60387E-01   9.55194E+00  1.18013E-01
  15      1.02986E+01  2.63050E-01   1.01071E+01  4.19191E-01   1.06667E+01  0.00000E+00   1.01992E+01  2.29284E-01
  16      1.03438E+01  4.77617E-01   1.15606E+01  4.09798E-01       ---          ---       1.10482E+01  3.22299E-01
  17      1.24444E+01  4.60261E-01   1.21548E+01  5.75620E-01       ---          ---       1.22885E+01  3.69633E-01
  18      1.18571E+01  4.37085E-01   1.13750E+01  4.78109E-01       ---          ---       1.16818E+01  3.21341E-01
  19      1.19444E+01  8.06991E-01   1.40556E+01  6.12624E-01       ---          ---       1.33519E+01  5.78315E-01
  20          ---          ---       1.51667E+01  5.00000E-01       ---          ---       1.51667E+01  5.00000E-01
  21      1.53333E+01  0.00000E+00   1.28333E+01  0.00000E+00       ---          ---       1.40833E+01  1.25000E+00
  22      1.75000E+01  0.00000E+00   1.41667E+01  0.00000E+00       ---          ---       1.58333E+01  1.66667E+00
  23      1.78333E+01  0.00000E+00       ---          ---           ---          ---       1.78333E+01  0.00000E+00
  24          ---          ---           ---          ---           ---          ---           ---          ---
  25          ---          ---           ---          ---           ---          ---           ---          ---
  26          ---          ---           ---          ---           ---          ---           ---          ---
  27          ---          ---           ---          ---           ---          ---           ---          ---
  28          ---          ---           ---          ---           ---          ---           ---          ---
  29          ---          ---           ---          ---           ---          ---           ---          ---
  30          ---          ---           ---          ---           ---          ---           ---          ---
  31          ---          ---           ---          ---           ---          ---           ---          ---
  32          ---          ---           ---          ---           ---          ---           ---          ---
  33          ---          ---           ---          ---           ---          ---           ---          ---
  34          ---          ---           ---          ---           ---          ---           ---          ---
  35          ---          ---           ---          ---           ---          ---           ---          ---
  36          ---          ---           ---          ---           ---          ---           ---          ---
  37          ---          ---           ---          ---           ---          ---           ---          ---
  38          ---          ---           ---          ---           ---          ---           ---          ---
  39          ---          ---           ---          ---           ---          ---           ---          ---
  40          ---          ---           ---          ---           ---          ---           ---          ---
  41          ---          ---           ---          ---           ---          ---           ---          ---
  42          ---          ---           ---          ---           ---          ---           ---          ---
  43          ---          ---           ---          ---           ---          ---           ---          ---
  44          ---          ---           ---          ---           ---          ---           ---          ---
  45          ---          ---           ---          ---           ---          ---           ---          ---
  46          ---          ---           ---          ---           ---          ---           ---          ---
  47          ---          ---           ---          ---           ---          ---           ---          ---
  48          ---          ---           ---          ---           ---          ---           ---          ---
  49          ---          ---           ---          ---           ---          ---           ---          ---
  50          ---          ---           ---          ---           ---          ---           ---          ---
Average   1.72674E+00  2.29798E-03   8.07018E-01  1.37803E-03   4.41107E-01  5.33684E-04   5.85858E-01  9.87737E-04
-------------------------------------------------------------------------------------------------------------------

TABLE 5. NUMBER OF LESIONS DIVIDED BY TWICE THE CLUSTER LENGTH (lesions per nucleotide)
===================================================================================================================
Number of --------- DSB ----------   --------- SSB ----------   -------- OTHER ---------   ----- ALL CLUSTERS -----
 lesions    Average        SEM         Average        SEM         Average        SEM         Average        SEM    
===================================================================================================================
   1          ---          ---       8.33333E-02  0.00000E+00   8.33333E-02  0.00000E+00   8.33333E-02  0.00000E+00
   2      4.63771E-02  7.86068E-05   4.20769E-02  1.84833E-05   4.23777E-02  1.61404E-05   4.23851E-02  1.28180E-05
   3      3.23151E-02  4.27419E-05   2.97935E-02  1.52184E-05   3.01378E-02  1.68437E-05   3.01228E-02  1.14878E-05
   4      2.78354E-02  4.16405E-05   2.55343E-02  1.60363E-05   2.59007E-02  2.18202E-05   2.59144E-02  1.26713E-05
   5      2.53306E-02  5.02470E-05   2.35746E-02  1.99205E-05   2.38948E-02  3.43179E-05   2.39253E-02  1.60251E-05
   6      2.38885E-02  6.08507E-05   2.23747E-02  2.93617E-05   2.27361E-02  5.63735E-05   2.27133E-02  2.31388E-05
   7      2.29905E-02  7.34986E-05   2.16230E-02  4.21636E-05   2.20616E-02  8.20835E-05   2.19405E-02  3.66235E-05
   8      2.23700E-02  8.95468E-05   2.12333E-02  5.86510E-05   2.16946E-02  1.32762E-04   2.14935E-02  5.01294E-05
   9      2.18452E-02  1.15775E-04   2.09019E-02  7.67925E-05   2.14751E-02  2.25431E-04   2.11202E-02  6.63860E-05
  10      2.18952E-02  1.47547E-04   2.07599E-02  1.10264E-04   2.13068E-02  3.41795E-04   2.09835E-02  8.84772E-05
  11      2.15917E-02  2.17575E-04   2.08909E-02  1.49281E-04   2.11217E-02  4.45573E-04   2.10314E-02  1.24515E-04
  12      2.15653E-02  2.52248E-04   2.06845E-02  2.09484E-04   2.17748E-02  8.53265E-04   2.10403E-02  1.63597E-04
  13      2.15195E-02  3.43108E-04   2.02706E-02  2.53676E-04   1.97108E-02  1.65365E-03   2.07307E-02  2.15341E-04
  14      2.09273E-02  4.16963E-04   2.08173E-02  3.63357E-04   2.24966E-02  1.62244E-03   2.08542E-02  2.73484E-04
  15      2.07175E-02  5.55260E-04   2.17004E-02  1.00812E-03   1.95313E-02  0.00000E+00   2.11666E-02  5.34058E-04
  16      2.21479E-02  9.85615E-04   1.97396E-02  7.03952E-04       ---          ---       2.07536E-02  6.05694E-04
  17      1.93062E-02  8.26805E-04   1.99875E-02  9.32679E-04       ---          ---       1.96730E-02  6.22100E-04
  18      2.12612E-02  8.02619E-04   2.20970E-02  9.46168E-04       ---          ---       2.15651E-02  5.99830E-04
  19      2.23112E-02  1.61508E-03   1.89631E-02  8.66036E-04       ---          ---       2.00792E-02  9.17205E-04
  20          ---          ---       1.83349E-02  6.04449E-04       ---          ---       1.83349E-02  6.04449E-04
  21      1.90217E-02  0.00000E+00   2.27273E-02  0.00000E+00       ---          ---       2.08745E-02  1.85277E-03
  22      1.74603E-02  0.00000E+00   2.15686E-02  0.00000E+00       ---          ---       1.95145E-02  2.05416E-03
  23      1.79128E-02  0.00000E+00       ---          ---           ---          ---       1.79128E-02  0.00000E+00
  24          ---          ---           ---          ---           ---          ---           ---          ---
  25          ---          ---           ---          ---           ---          ---           ---          ---
  26          ---          ---           ---          ---           ---          ---           ---          ---
  27          ---          ---           ---          ---           ---          ---           ---          ---
  28          ---          ---           ---          ---           ---          ---           ---          ---
  29          ---          ---           ---          ---           ---          ---           ---          ---
  30          ---          ---           ---          ---           ---          ---           ---          ---
  31          ---          ---           ---          ---           ---          ---           ---          ---
  32          ---          ---           ---          ---           ---          ---           ---          ---
  33          ---          ---           ---          ---           ---          ---           ---          ---
  34          ---          ---           ---          ---           ---          ---           ---          ---
  35          ---          ---           ---          ---           ---          ---           ---          ---
  36          ---          ---           ---          ---           ---          ---           ---          ---
  37          ---          ---           ---          ---           ---          ---           ---          ---
  38          ---          ---           ---          ---           ---          ---           ---          ---
  39          ---          ---           ---          ---           ---          ---           ---          ---
  40          ---          ---           ---          ---           ---          ---           ---          ---
  41          ---          ---           ---          ---           ---          ---           ---          ---
  42          ---          ---           ---          ---           ---          ---           ---          ---
  43          ---          ---           ---          ---           ---          ---           ---          ---
  44          ---          ---           ---          ---           ---          ---           ---          ---
  45          ---          ---           ---          ---           ---          ---           ---          ---
  46          ---          ---           ---          ---           ---          ---           ---          ---
  47          ---          ---           ---          ---           ---          ---           ---          ---
  48          ---          ---           ---          ---           ---          ---           ---          ---
  49          ---          ---           ---          ---           ---          ---           ---          ---
  50          ---          ---           ---          ---           ---          ---           ---          ---
Average   3.58677E-02  3.64694E-05   5.99159E-02  2.92824E-05   7.15127E-02  1.70136E-05   6.70718E-02  2.39989E-05
-------------------------------------------------------------------------------------------------------------------

TABLE 6. Number of clusters per cell per Gy per track.  Cluster yields are for a representative cell containing
an average of 1.000 Gbp (giga basepair) of DNA.  Cluster induction is proportional to absorbed dose up to at least
a hundred or thousand Gy. The category "OTHER" includes all classes of individual and clustered DNA lesion, except
for SSB and DSB.  SEM = standard error of the mean.
===================================================================================================================
Number of --------- DSB ----------   --------- SSB ----------   -------- OTHER ---------   ----- ALL CLUSTERS -----
 lesions    Average        SEM         Average        SEM         Average        SEM         Average        SEM    
===================================================================================================================
   1          ---          ---       2.83182E+00  1.23612E-02   8.49228E+00  3.68895E-02   1.13241E+01  4.91943E-02
   2      1.37267E-01  9.53883E-04   1.71986E+00  1.13239E-02   2.38687E+00  1.56532E-02   4.24400E+00  2.78149E-02
   3      1.19974E-01  1.18635E-03   8.23173E-01  7.65593E-03   6.88920E-01  6.47012E-03   1.63207E+00  1.52165E-02
   4      7.47868E-02  1.00701E-03   3.68320E-01  4.65265E-03   2.05493E-01  2.64658E-03   6.48599E-01  8.21906E-03
   5      4.10664E-02  7.09734E-04   1.61970E-01  2.64554E-03   6.30992E-02  1.07298E-03   2.66136E-01  4.35173E-03
   6      2.18329E-02  4.83936E-04   7.16606E-02  1.47526E-03   2.00885E-02  4.31710E-04   1.13582E-01  2.32271E-03
   7      1.14739E-02  3.13583E-04   3.21926E-02  8.13666E-04   6.95062E-03  2.03140E-04   5.06171E-02  1.26615E-03
   8      6.19660E-03  2.03386E-04   1.49111E-02  4.43660E-04   2.37396E-03  9.31590E-05   2.34816E-02  6.87001E-04
   9      3.19423E-03  1.25022E-04   6.72519E-03  2.35980E-04   7.98655E-04  4.67455E-05   1.07181E-02  3.59802E-04
  10      1.70761E-03  8.25318E-05   3.21445E-03  1.33636E-04   2.93264E-04  2.61490E-05   5.21532E-03  2.04365E-04
  11      8.86928E-04  5.60596E-05   1.49149E-03  7.69409E-05   1.09384E-04  1.60136E-05   2.48780E-03  1.15668E-04
  12      5.24814E-04  3.93983E-05   7.46054E-04  4.98692E-05   5.22536E-05  1.07535E-05   1.32312E-03  7.47094E-05
  13      2.89053E-04  2.90628E-05   4.32585E-04  3.49566E-05   9.36868E-06  4.32810E-06   7.31007E-04  5.02055E-05
  14      1.30397E-04  1.82460E-05   1.75944E-04  1.95393E-05   1.18398E-05  5.29388E-06   3.18181E-04  2.87599E-05
  15      8.33385E-05  1.46505E-05   5.98389E-05  1.16891E-05   2.36797E-06  0.00000E+00   1.45545E-04  1.91580E-05
  16      3.46554E-05  8.92143E-06   5.01825E-05  1.12151E-05       ---          ---       8.48379E-05  1.43186E-05
  17      2.69887E-05  7.90563E-06   3.17246E-05  8.58410E-06       ---          ---       5.87133E-05  1.16625E-05
  18      1.65758E-05  6.26317E-06   9.47187E-06  4.73523E-06       ---          ---       2.60476E-05  7.84973E-06
  19      7.10390E-06  4.10103E-06   1.42078E-05  5.79886E-06       ---          ---       2.13117E-05  7.10106E-06
  20          ---          ---       4.73594E-06  3.34864E-06       ---          ---       4.73594E-06  3.34864E-06
  21      2.36797E-06  0.00000E+00   2.36797E-06  0.00000E+00       ---          ---       4.73594E-06  3.34864E-06
  22      2.36797E-06  0.00000E+00   2.36797E-06  0.00000E+00       ---          ---       4.73594E-06  3.34864E-06
  23      2.36797E-06  0.00000E+00       ---          ---           ---          ---       2.36797E-06  0.00000E+00
  24          ---          ---           ---          ---           ---          ---           ---          ---
  25          ---          ---           ---          ---           ---          ---           ---          ---
  26          ---          ---           ---          ---           ---          ---           ---          ---
  27          ---          ---           ---          ---           ---          ---           ---          ---
  28          ---          ---           ---          ---           ---          ---           ---          ---
  29          ---          ---           ---          ---           ---          ---           ---          ---
  30          ---          ---           ---          ---           ---          ---           ---          ---
  31          ---          ---           ---          ---           ---          ---           ---          ---
  32          ---          ---           ---          ---           ---          ---           ---          ---
  33          ---          ---           ---          ---           ---          ---           ---          ---
  34          ---          ---           ---          ---           ---          ---           ---          ---
  35          ---          ---           ---          ---           ---          ---           ---          ---
  36          ---          ---           ---          ---           ---          ---           ---          ---
  37          ---          ---           ---          ---           ---          ---           ---          ---
  38          ---          ---           ---          ---           ---          ---           ---          ---
  39          ---          ---           ---          ---           ---          ---           ---          ---
  40          ---          ---           ---          ---           ---          ---           ---          ---
  41          ---          ---           ---          ---           ---          ---           ---          ---
  42          ---          ---           ---          ---           ---          ---           ---          ---
  43          ---          ---           ---          ---           ---          ---           ---          ---
  44          ---          ---           ---          ---           ---          ---           ---          ---
  45          ---          ---           ---          ---           ---          ---           ---          ---
  46          ---          ---           ---          ---           ---          ---           ---          ---
  47          ---          ---           ---          ---           ---          ---           ---          ---
  48          ---          ---           ---          ---           ---          ---           ---          ---
  49          ---          ---           ---          ---           ---          ---           ---          ---
  50          ---          ---           ---          ---           ---          ---           ---          ---
 Total    4.19506E-01  4.79783E-03   6.03687E+00  4.09013E-02   1.18674E+01  6.26734E-02   1.83237E+01  1.08044E-01
-------------------------------------------------------------------------------------------------------------------
