# Supplementary material for: A computational method to estimate the relative biological effectiveness and tumor control probability for low-LET proton irradiations
Source: PLoS One. 2026 Mar 20;21(3):e0341352. doi: 10.1371/journal.pone.0341352 (PMC13004361; doi:10.1371/journal.pone.0341352)
Supplement: S1 File — These files include the DSB yields simulated by MCDS and the proton spectra used at different LET positions. Available at: https://nfuedu-my.sharepoint.com/personal/ccchan_nfu_edu_tw/_layouts/15/onedrive.aspx?id=%2Fpersonal%2Fccchan%5Fnfu%5Fedu%5Ftw%2FDocuments%2Fplos%20one&ga=1. (ZIP) [file pone.0341352.s001.zip › MCDS/proton/P4/END.out]

===============================
MCDS Version 3.00B  15-JUL-2011
===============================
      1.132     running time (min)
 1.0000E+00     DNA content (Gbp)
 8.0000E+00     Dia. of cell nucleus (um)
      10000     number of cells (nocs)
  987654321     random number seed


MXRF TABLE: Particle types and properties of the (input) mixed radiation field. The hypoxia reduction factor (HRF)
for DSB induction is estimated as [1/(1-pcr)]^2, where pcr = the probability a lesion undergoes chemical repair
for the specified (input) oxygen concentration compared to fully aerobic (100% O2) conditions.  The frequency-mean
specific energy (zf) is for a spherical target representative of the cell nucleus. Radiative losses by the primary
charged particle are assumed non-local and do not not contribute to specific energy or the dose per unit fluence
(DPUF).  The reported stopping power is at the point of entry into the cell nucleus (pO2 = 0.000%).
===================================================================================================================
        Normed   -- Kinetic Energy --               Stopping Power (keV/um)      CSDA       Dosimetry (Gy)    HRF
  Ion     wt       (MeV)     (MeV/A)      zeb     Coll+Nuc  Radiat    Total    Range (cm)   DPUF       zf     DSB
===================================================================================================================
    p  4.88E-02  8.300E-01  8.300E-01  5.601E+02  3.06E+01 0.00E+00 3.064E+01  1.814E-03  7.142E+01 1.42E-01 2.430
    p  1.38E-01  2.140E+00  2.140E+00  2.199E+02  1.54E+01 0.00E+00 1.535E+01  8.265E-03  2.838E+01 5.65E-02 2.921
    p  2.52E-01  3.810E+00  3.810E+00  1.239E+02  9.78E+00 0.00E+00 9.784E+00  2.229E-02  1.697E+01 3.38E-02 2.996
    p  3.58E-01  5.950E+00  5.950E+00  7.960E+01  6.85E+00 0.00E+00 6.848E+00  4.890E-02  1.154E+01 2.30E-02 3.015
    p  1.83E-01  8.450E+00  8.450E+00  5.627E+01  5.15E+00 0.00E+00 5.154E+00  9.147E-02  8.556E+00 1.70E-02 3.022
    p  2.03E-02  1.036E+01  1.036E+01  4.603E+01  4.37E+00 0.00E+00 4.365E+00  1.319E-01  7.199E+00 1.43E-02 3.024
    p  0.00E+00  1.167E+01  1.167E+01  4.095E+01  3.96E+00 0.00E+00 3.961E+00  1.634E-01  6.511E+00 1.30E-02 3.025
  Avg  1.43E-01  5.181E+00  5.181E+00  1.286E+02  9.56E+00 0.00E+00 9.564E+00  4.375E-02  1.753E+01 3.49E-02 2.970
===================================================================================================================
ZEB = (zeff/beta)^2 (Barkas 1963); DPUF = absorbed dose per unit fluence (nGy-cm^2/particle); zf in units of Gy

TABLE 1. Percent (%) cluster yields by complexity, as classified using the scheme of Nikjoo et al. (IJRB 71, 
467-483 1997 and and Radiat. Res. 156, 577-583 2001).
===================================================================================================================
    68.815     BD    - one or more Bd (no Sb)
    28.562     SSB   - Sb (no auxilary damage)
     1.221     SSB+  - two Sb on the same strand
     0.155     2SSB  - two or more Sb on opposite strands separated by at least 10 bp
     1.076     DSB   - two Sb on opposite strands with a separation <= 10 bp
     0.151     DSB+  - DSB accompanied by one (or more) additional Sb within 10 bp separation
     0.019     DSB++ - more than one DSB whether within the 10 bp separation or further apart
     4.565     SSBc  - fraction of complex damage (SSB+ and 2SSB) among SSBs
    38.090     SSBcb - fraction of complex damage (SSB+ and 2SSB) among SSBs; base damage included
    13.069     DSBc  - fraction of complex damage (DSB+ and DSB++) among DSBs
    49.754     DSBcb - fraction of complex damage (DSB+ and DSB++) among DSBs; base damage included
===================================================================================================================

TABLE 2. Number of clusters per cell per Gy.  Cluster yields are for a representative cell containing an average
of 1.000 Gbp (giga basepair) of DNA.  Cluster induction is proportional to absorbed dose up to at least a
hundred or thousand Gy. The category "OTHER" includes all classes of individual and clustered DNA lesion, except
for SSB and DSB.  SEM = standard error of the mean.
===================================================================================================================
Number of --------- DSB ----------   --------- SSB ----------   -------- OTHER ---------   ----- ALL CLUSTERS -----
 lesions    Average        SEM         Average        SEM         Average        SEM         Average        SEM    
===================================================================================================================
   1          ---          ---       7.56737E+01  6.59888E-02   2.27025E+02  1.91216E-01   3.02698E+02  2.53323E-01
   2      2.16378E+00  5.99340E-03   2.71861E+01  2.55295E-02   3.76996E+01  3.24210E-02   6.70495E+01  5.10590E-02
   3      1.09540E+00  5.15044E-03   7.70370E+00  2.32194E-02   6.42247E+00  1.98605E-02   1.52216E+01  4.33682E-02
   4      3.98833E-01  3.40056E-03   2.04565E+00  1.27438E-02   1.14122E+00  7.67552E-03   3.58570E+00  2.13717E-02
   5      1.34283E-01  1.95767E-03   5.40467E-01  5.90487E-03   2.05867E-01  2.68884E-03   8.80617E-01  9.15299E-03
   6      4.20167E-02  1.05011E-03   1.51150E-01  2.71380E-03   4.21500E-02  1.05644E-03   2.35317E-01  3.97946E-03
   7      1.42500E-02  5.70578E-04   4.18667E-02  1.20202E-03   8.05000E-03  3.97117E-04   6.41667E-02  1.66005E-03
   8      5.36667E-03  3.34860E-04   1.24500E-02  5.50078E-04   1.68333E-03  1.71586E-04   1.95000E-02  7.62182E-04
   9      1.80000E-03  1.80158E-04   4.10000E-03  2.85763E-04   4.83333E-04  9.56254E-05   6.38333E-03  3.75789E-04
  10      3.33333E-04  7.81064E-05   1.26667E-03  1.50398E-04   6.66667E-05  3.33283E-05   1.66667E-03  1.77178E-04
  11      1.83333E-04  5.52494E-05   5.33333E-04  9.41346E-05   3.33333E-05  2.35690E-05   7.50000E-04  1.11557E-04
  12      8.33333E-05  3.72603E-05   1.50000E-04  4.99800E-05   1.66667E-05  1.66667E-05   2.50000E-04  6.45045E-05
  13      5.00000E-05  2.88646E-05   6.66667E-05  3.33283E-05       ---          ---       1.16667E-04  4.40826E-05
  14      1.66667E-05  1.66667E-05   5.00000E-05  2.88646E-05       ---          ---       6.66667E-05  3.33283E-05
  15          ---          ---           ---          ---           ---          ---           ---          ---
  16          ---          ---       1.66667E-05  1.66667E-05       ---          ---       1.66667E-05  1.66667E-05
  17          ---          ---           ---          ---           ---          ---           ---          ---
  18          ---          ---           ---          ---           ---          ---           ---          ---
  19          ---          ---           ---          ---           ---          ---           ---          ---
  20          ---          ---           ---          ---           ---          ---           ---          ---
  21          ---          ---           ---          ---           ---          ---           ---          ---
  22          ---          ---           ---          ---           ---          ---           ---          ---
  23          ---          ---           ---          ---           ---          ---           ---          ---
  24          ---          ---           ---          ---           ---          ---           ---          ---
  25          ---          ---           ---          ---           ---          ---           ---          ---
  26          ---          ---           ---          ---           ---          ---           ---          ---
  27          ---          ---           ---          ---           ---          ---           ---          ---
  28          ---          ---           ---          ---           ---          ---           ---          ---
  29          ---          ---           ---          ---           ---          ---           ---          ---
  30          ---          ---           ---          ---           ---          ---           ---          ---
  31          ---          ---           ---          ---           ---          ---           ---          ---
  32          ---          ---           ---          ---           ---          ---           ---          ---
  33          ---          ---           ---          ---           ---          ---           ---          ---
  34          ---          ---           ---          ---           ---          ---           ---          ---
  35          ---          ---           ---          ---           ---          ---           ---          ---
  36          ---          ---           ---          ---           ---          ---           ---          ---
  37          ---          ---           ---          ---           ---          ---           ---          ---
  38          ---          ---           ---          ---           ---          ---           ---          ---
  39          ---          ---           ---          ---           ---          ---           ---          ---
  40          ---          ---           ---          ---           ---          ---           ---          ---
  41          ---          ---           ---          ---           ---          ---           ---          ---
  42          ---          ---           ---          ---           ---          ---           ---          ---
  43          ---          ---           ---          ---           ---          ---           ---          ---
  44          ---          ---           ---          ---           ---          ---           ---          ---
  45          ---          ---           ---          ---           ---          ---           ---          ---
  46          ---          ---           ---          ---           ---          ---           ---          ---
  47          ---          ---           ---          ---           ---          ---           ---          ---
  48          ---          ---           ---          ---           ---          ---           ---          ---
  49          ---          ---           ---          ---           ---          ---           ---          ---
  50          ---          ---           ---          ---           ---          ---           ---          ---
 Total    3.85640E+00  1.16541E-02   1.13361E+02  1.83987E-02   2.72546E+02  1.39193E-01   3.89764E+02  1.35709E-01
-------------------------------------------------------------------------------------------------------------------

TABLE 3. Cluster composition (% Sb per cluster)
===================================================================================================================
Number of --------- DSB ----------   --------- SSB ----------   -------- OTHER ---------   ----- ALL CLUSTERS -----
 lesions    Average        SEM         Average        SEM         Average        SEM         Average        SEM    
===================================================================================================================
   1          ---          ---       1.66667E+01  0.00000E+00   0.00000E+00  0.00000E+00   4.16675E+00  1.08273E-03
   2      1.66667E+01  0.00000E+00   8.96122E+00  1.72594E-03   0.00000E+00  0.00000E+00   4.17122E+00  2.19498E-03
   3      1.20299E+01  8.89797E-03   6.52004E+00  3.37104E-03   0.00000E+00  0.00000E+00   4.16565E+00  4.27783E-03
   4      9.85089E+00  1.80048E-02   5.35958E+00  6.78833E-03   0.00000E+00  0.00000E+00   4.15131E+00  8.54725E-03
   5      8.50040E+00  2.83058E-02   4.72125E+00  1.45980E-02   0.00000E+00  0.00000E+00   4.18728E+00  1.85588E-02
   6      7.69790E+00  4.64035E-02   4.29328E+00  2.46898E-02   0.00000E+00  0.00000E+00   4.13887E+00  3.16052E-02
   7      7.06603E+00  7.29002E-02   4.03550E+00  4.21676E-02   0.00000E+00  0.00000E+00   4.23209E+00  5.11382E-02
   8      6.71459E+00  1.17919E-01   3.76384E+00  7.07712E-02   0.00000E+00  0.00000E+00   4.24295E+00  8.37186E-02
   9      6.43653E+00  1.85739E-01   3.71216E+00  1.21050E-01   0.00000E+00  0.00000E+00   4.23117E+00  1.33459E-01
  10      6.09649E+00  5.01997E-01   3.58447E+00  1.93494E-01   0.00000E+00  0.00000E+00   3.94265E+00  2.22925E-01
  11      5.64738E+00  3.59185E-01   3.55114E+00  2.85488E-01   0.00000E+00  0.00000E+00   3.90572E+00  2.86870E-01
  12      4.44444E+00  5.19675E-01   3.24074E+00  4.62963E-01   0.00000E+00  0.00000E+00   3.42593E+00  4.25753E-01
  13      7.26496E+00  1.13066E+00   3.20513E+00  3.70096E-01       ---          ---       4.94505E+00  9.45783E-01
  14      7.14286E+00  0.00000E+00   4.36508E+00  1.04990E+00       ---          ---       5.05952E+00  1.01656E+00
  15          ---          ---           ---          ---           ---          ---           ---          ---
  16          ---          ---       4.16667E+00  0.00000E+00       ---          ---       4.16667E+00  0.00000E+00
  17          ---          ---           ---          ---           ---          ---           ---          ---
  18          ---          ---           ---          ---           ---          ---           ---          ---
  19          ---          ---           ---          ---           ---          ---           ---          ---
  20          ---          ---           ---          ---           ---          ---           ---          ---
  21          ---          ---           ---          ---           ---          ---           ---          ---
  22          ---          ---           ---          ---           ---          ---           ---          ---
  23          ---          ---           ---          ---           ---          ---           ---          ---
  24          ---          ---           ---          ---           ---          ---           ---          ---
  25          ---          ---           ---          ---           ---          ---           ---          ---
  26          ---          ---           ---          ---           ---          ---           ---          ---
  27          ---          ---           ---          ---           ---          ---           ---          ---
  28          ---          ---           ---          ---           ---          ---           ---          ---
  29          ---          ---           ---          ---           ---          ---           ---          ---
  30          ---          ---           ---          ---           ---          ---           ---          ---
  31          ---          ---           ---          ---           ---          ---           ---          ---
  32          ---          ---           ---          ---           ---          ---           ---          ---
  33          ---          ---           ---          ---           ---          ---           ---          ---
  34          ---          ---           ---          ---           ---          ---           ---          ---
  35          ---          ---           ---          ---           ---          ---           ---          ---
  36          ---          ---           ---          ---           ---          ---           ---          ---
  37          ---          ---           ---          ---           ---          ---           ---          ---
  38          ---          ---           ---          ---           ---          ---           ---          ---
  39          ---          ---           ---          ---           ---          ---           ---          ---
  40          ---          ---           ---          ---           ---          ---           ---          ---
  41          ---          ---           ---          ---           ---          ---           ---          ---
  42          ---          ---           ---          ---           ---          ---           ---          ---
  43          ---          ---           ---          ---           ---          ---           ---          ---
  44          ---          ---           ---          ---           ---          ---           ---          ---
  45          ---          ---           ---          ---           ---          ---           ---          ---
  46          ---          ---           ---          ---           ---          ---           ---          ---
  47          ---          ---           ---          ---           ---          ---           ---          ---
  48          ---          ---           ---          ---           ---          ---           ---          ---
  49          ---          ---           ---          ---           ---          ---           ---          ---
  50          ---          ---           ---          ---           ---          ---           ---          ---
Average   1.43098E+01  8.10139E-03   1.38428E+01  5.35691E-03   0.00000E+00  0.00000E+00   4.16725E+00  4.81612E-04
-------------------------------------------------------------------------------------------------------------------
NOTES: (% Sb) is the percentage of lesions that are strand breaks.
The number of Sb is ((% Sb)/100)*(# lesions). The number of Bd is (1-(% Sb)/100)*(# lesions).

TABLE 4. Cluster Length (in base pair)
===================================================================================================================
Number of --------- DSB ----------   --------- SSB ----------   -------- OTHER ---------   ----- ALL CLUSTERS -----
 lesions    Average        SEM         Average        SEM         Average        SEM         Average        SEM    
===================================================================================================================
   1          ---          ---       1.66667E-01  0.00000E+00   1.66667E-01  0.00000E+00   1.66667E-01  0.00000E+00
   2      9.20404E-01  1.33342E-03   9.46167E-01  3.52635E-04   9.44510E-01  3.03303E-04   9.44419E-01  2.31093E-04
   3      1.62535E+00  2.77487E-03   1.73931E+00  9.70494E-04   1.72338E+00  1.06095E-03   1.72443E+00  6.87832E-04
   4      2.35677E+00  6.05164E-03   2.53150E+00  2.53174E-03   2.50587E+00  3.49468E-03   2.50536E+00  1.84831E-03
   5      3.10930E+00  1.14409E-02   3.32836E+00  6.37846E-03   3.29222E+00  9.57937E-03   3.28940E+00  5.11789E-03
   6      3.88693E+00  2.08514E-02   4.12682E+00  1.27181E-02   4.05538E+00  2.09034E-02   4.08104E+00  1.07605E-02
   7      4.62921E+00  3.89342E-02   4.86264E+00  2.42964E-02   4.73096E+00  4.94217E-02   4.80951E+00  2.08921E-02
   8      5.27475E+00  6.85585E-02   5.61854E+00  4.56733E-02   5.53571E+00  1.09523E-01   5.52352E+00  3.82021E-02
   9      5.91909E+00  1.23437E-01   6.27473E+00  8.47969E-02   6.24691E+00  2.28304E-01   6.17982E+00  6.92709E-02
  10      6.75877E+00  2.01208E-01   7.27854E+00  1.53917E-01   6.58333E+00  8.98816E-01   7.15950E+00  1.32086E-01
  11      7.53030E+00  3.05520E-01   7.66667E+00  2.15469E-01   7.91667E+00  1.41667E+00   7.64444E+00  1.75010E-01
  12      8.30000E+00  4.12984E-01   9.18519E+00  5.00343E-01   7.00000E+00  0.00000E+00   8.74444E+00  3.59992E-01
  13      1.00000E+01  8.81917E-01   9.20833E+00  9.23898E-01       ---          ---       9.54762E+00  6.16907E-01
  14      1.01667E+01  0.00000E+00   9.16667E+00  9.27961E-01       ---          ---       9.41667E+00  7.02179E-01
  15          ---          ---           ---          ---           ---          ---           ---          ---
  16          ---          ---       1.03333E+01  0.00000E+00       ---          ---       1.03333E+01  0.00000E+00
  17          ---          ---           ---          ---           ---          ---           ---          ---
  18          ---          ---           ---          ---           ---          ---           ---          ---
  19          ---          ---           ---          ---           ---          ---           ---          ---
  20          ---          ---           ---          ---           ---          ---           ---          ---
  21          ---          ---           ---          ---           ---          ---           ---          ---
  22          ---          ---           ---          ---           ---          ---           ---          ---
  23          ---          ---           ---          ---           ---          ---           ---          ---
  24          ---          ---           ---          ---           ---          ---           ---          ---
  25          ---          ---           ---          ---           ---          ---           ---          ---
  26          ---          ---           ---          ---           ---          ---           ---          ---
  27          ---          ---           ---          ---           ---          ---           ---          ---
  28          ---          ---           ---          ---           ---          ---           ---          ---
  29          ---          ---           ---          ---           ---          ---           ---          ---
  30          ---          ---           ---          ---           ---          ---           ---          ---
  31          ---          ---           ---          ---           ---          ---           ---          ---
  32          ---          ---           ---          ---           ---          ---           ---          ---
  33          ---          ---           ---          ---           ---          ---           ---          ---
  34          ---          ---           ---          ---           ---          ---           ---          ---
  35          ---          ---           ---          ---           ---          ---           ---          ---
  36          ---          ---           ---          ---           ---          ---           ---          ---
  37          ---          ---           ---          ---           ---          ---           ---          ---
  38          ---          ---           ---          ---           ---          ---           ---          ---
  39          ---          ---           ---          ---           ---          ---           ---          ---
  40          ---          ---           ---          ---           ---          ---           ---          ---
  41          ---          ---           ---          ---           ---          ---           ---          ---
  42          ---          ---           ---          ---           ---          ---           ---          ---
  43          ---          ---           ---          ---           ---          ---           ---          ---
  44          ---          ---           ---          ---           ---          ---           ---          ---
  45          ---          ---           ---          ---           ---          ---           ---          ---
  46          ---          ---           ---          ---           ---          ---           ---          ---
  47          ---          ---           ---          ---           ---          ---           ---          ---
  48          ---          ---           ---          ---           ---          ---           ---          ---
  49          ---          ---           ---          ---           ---          ---           ---          ---
  50          ---          ---           ---          ---           ---          ---           ---          ---
Average   1.37386E+00  2.12354E-03   5.25708E-01  8.99991E-04   3.25510E-01  3.74273E-04   3.94955E-01  5.92125E-04
-------------------------------------------------------------------------------------------------------------------

TABLE 5. NUMBER OF LESIONS DIVIDED BY TWICE THE CLUSTER LENGTH (lesions per nucleotide)
===================================================================================================================
Number of --------- DSB ----------   --------- SSB ----------   -------- OTHER ---------   ----- ALL CLUSTERS -----
 lesions    Average        SEM         Average        SEM         Average        SEM         Average        SEM    
===================================================================================================================
   1          ---          ---       8.33333E-02  0.00000E+00   8.33333E-02  0.00000E+00   8.33333E-02  0.00000E+00
   2      4.48305E-02  1.07564E-04   4.07777E-02  2.34875E-05   4.10607E-02  2.06331E-05   4.10665E-02  1.55595E-05
   3      3.12536E-02  7.85346E-05   2.87535E-02  2.43373E-05   2.91147E-02  2.70312E-05   2.90846E-02  1.75431E-05
   4      2.70046E-02  9.67452E-05   2.46840E-02  3.39811E-05   2.49889E-02  4.89675E-05   2.50177E-02  2.53873E-05
   5      2.46888E-02  1.14579E-04   2.26812E-02  5.53180E-05   2.30408E-02  8.65951E-05   2.30429E-02  4.59662E-05
   6      2.30062E-02  1.42777E-04   2.15917E-02  8.22792E-05   2.19916E-02  1.40956E-04   2.18570E-02  7.14952E-05
   7      2.23620E-02  2.21667E-04   2.11690E-02  1.32496E-04   2.17420E-02  2.62632E-04   2.14555E-02  1.14852E-04
   8      2.22983E-02  3.44023E-04   2.07703E-02  1.89062E-04   2.09470E-02  4.62392E-04   2.11829E-02  1.67104E-04
   9      2.21496E-02  4.76590E-04   2.09598E-02  3.57064E-04   2.07538E-02  7.51703E-04   2.12662E-02  2.80663E-04
  10      2.08854E-02  6.18377E-04   1.97246E-02  4.22363E-04   2.23676E-02  3.12795E-03   2.00339E-02  3.73268E-04
  11      2.06635E-02  9.34312E-04   2.04978E-02  6.68111E-04   1.99367E-02  3.56761E-03   2.05134E-02  5.34280E-04
  12      2.02809E-02  1.01063E-03   1.85687E-02  9.77184E-04   2.38095E-02  0.00000E+00   1.94888E-02  7.51524E-04
  13      1.83571E-02  1.71361E-03   2.01515E-02  1.82298E-03       ---          ---       1.93824E-02  1.22492E-03
  14      1.91257E-02  0.00000E+00   2.17021E-02  2.42231E-03       ---          ---       2.10580E-02  1.82994E-03
  15          ---          ---           ---          ---           ---          ---           ---          ---
  16          ---          ---       2.15054E-02  0.00000E+00       ---          ---       2.15054E-02  0.00000E+00
  17          ---          ---           ---          ---           ---          ---           ---          ---
  18          ---          ---           ---          ---           ---          ---           ---          ---
  19          ---          ---           ---          ---           ---          ---           ---          ---
  20          ---          ---           ---          ---           ---          ---           ---          ---
  21          ---          ---           ---          ---           ---          ---           ---          ---
  22          ---          ---           ---          ---           ---          ---           ---          ---
  23          ---          ---           ---          ---           ---          ---           ---          ---
  24          ---          ---           ---          ---           ---          ---           ---          ---
  25          ---          ---           ---          ---           ---          ---           ---          ---
  26          ---          ---           ---          ---           ---          ---           ---          ---
  27          ---          ---           ---          ---           ---          ---           ---          ---
  28          ---          ---           ---          ---           ---          ---           ---          ---
  29          ---          ---           ---          ---           ---          ---           ---          ---
  30          ---          ---           ---          ---           ---          ---           ---          ---
  31          ---          ---           ---          ---           ---          ---           ---          ---
  32          ---          ---           ---          ---           ---          ---           ---          ---
  33          ---          ---           ---          ---           ---          ---           ---          ---
  34          ---          ---           ---          ---           ---          ---           ---          ---
  35          ---          ---           ---          ---           ---          ---           ---          ---
  36          ---          ---           ---          ---           ---          ---           ---          ---
  37          ---          ---           ---          ---           ---          ---           ---          ---
  38          ---          ---           ---          ---           ---          ---           ---          ---
  39          ---          ---           ---          ---           ---          ---           ---          ---
  40          ---          ---           ---          ---           ---          ---           ---          ---
  41          ---          ---           ---          ---           ---          ---           ---          ---
  42          ---          ---           ---          ---           ---          ---           ---          ---
  43          ---          ---           ---          ---           ---          ---           ---          ---
  44          ---          ---           ---          ---           ---          ---           ---          ---
  45          ---          ---           ---          ---           ---          ---           ---          ---
  46          ---          ---           ---          ---           ---          ---           ---          ---
  47          ---          ---           ---          ---           ---          ---           ---          ---
  48          ---          ---           ---          ---           ---          ---           ---          ---
  49          ---          ---           ---          ---           ---          ---           ---          ---
  50          ---          ---           ---          ---           ---          ---           ---          ---
Average   3.82699E-02  6.73946E-05   6.79602E-02  2.74225E-05   7.58425E-02  1.45131E-05   7.31627E-02  1.96661E-05
-------------------------------------------------------------------------------------------------------------------

TABLE 6. Number of clusters per cell per Gy per track.  Cluster yields are for a representative cell containing
an average of 1.000 Gbp (giga basepair) of DNA.  Cluster induction is proportional to absorbed dose up to at least
a hundred or thousand Gy. The category "OTHER" includes all classes of individual and clustered DNA lesion, except
for SSB and DSB.  SEM = standard error of the mean.
===================================================================================================================
Number of --------- DSB ----------   --------- SSB ----------   -------- OTHER ---------   ----- ALL CLUSTERS -----
 lesions    Average        SEM         Average        SEM         Average        SEM         Average        SEM    
===================================================================================================================
   1          ---          ---       2.47168E+00  1.41357E-02   7.41249E+00  4.22442E-02   9.88417E+00  5.63448E-02
   2      7.90775E-02  7.82359E-04   9.93060E-01  9.20630E-03   1.37857E+00  1.28048E-02   2.45071E+00  2.26998E-02
   3      4.63648E-02  6.85454E-04   3.24434E-01  4.50000E-03   2.70861E-01  3.78850E-03   6.41659E-01  8.89279E-03
   4      2.00672E-02  4.20987E-04   1.02332E-01  1.99444E-03   5.71195E-02  1.13087E-03   1.79519E-01  3.47892E-03
   5      8.12824E-03  2.31023E-04   3.25953E-02  8.29261E-04   1.24517E-02  3.37817E-04   5.31752E-02  1.33762E-03
   6      3.12270E-03  1.21532E-04   1.11137E-02  3.59199E-04   3.14081E-03  1.21931E-04   1.73772E-02  5.47698E-04
   7      1.23269E-03  6.57883E-05   3.65624E-03  1.52647E-04   7.33401E-04  4.44727E-05   5.62234E-03  2.18502E-04
   8      5.80208E-04  4.17704E-05   1.26262E-03  6.82389E-05   1.65042E-04  1.93236E-05   2.00787E-03  9.82911E-05
   9      2.05657E-04  2.24977E-05   4.64403E-04  3.60938E-05   5.24296E-05  1.16138E-05   7.22489E-04  4.81812E-05
  10      4.39472E-05  1.06299E-05   1.52142E-04  1.92991E-05   8.04494E-06  4.20745E-06   2.04134E-04  2.31332E-05
  11      2.40624E-05  7.49446E-06   6.80820E-05  1.24353E-05   4.73594E-06  3.34864E-06   9.68803E-05  1.48863E-05
  12      1.18398E-05  5.29388E-06   2.13117E-05  7.10106E-06   2.36797E-06  0.00000E+00   3.55195E-05  9.16468E-06
  13      7.10390E-06  4.10103E-06   9.47187E-06  4.73523E-06       ---          ---       1.65758E-05  6.26317E-06
  14      2.36797E-06  0.00000E+00   7.10390E-06  4.10103E-06       ---          ---       9.47187E-06  4.73523E-06
  15          ---          ---           ---          ---           ---          ---           ---          ---
  16          ---          ---       2.36797E-06  0.00000E+00       ---          ---       2.36797E-06  0.00000E+00
  17          ---          ---           ---          ---           ---          ---           ---          ---
  18          ---          ---           ---          ---           ---          ---           ---          ---
  19          ---          ---           ---          ---           ---          ---           ---          ---
  20          ---          ---           ---          ---           ---          ---           ---          ---
  21          ---          ---           ---          ---           ---          ---           ---          ---
  22          ---          ---           ---          ---           ---          ---           ---          ---
  23          ---          ---           ---          ---           ---          ---           ---          ---
  24          ---          ---           ---          ---           ---          ---           ---          ---
  25          ---          ---           ---          ---           ---          ---           ---          ---
  26          ---          ---           ---          ---           ---          ---           ---          ---
  27          ---          ---           ---          ---           ---          ---           ---          ---
  28          ---          ---           ---          ---           ---          ---           ---          ---
  29          ---          ---           ---          ---           ---          ---           ---          ---
  30          ---          ---           ---          ---           ---          ---           ---          ---
  31          ---          ---           ---          ---           ---          ---           ---          ---
  32          ---          ---           ---          ---           ---          ---           ---          ---
  33          ---          ---           ---          ---           ---          ---           ---          ---
  34          ---          ---           ---          ---           ---          ---           ---          ---
  35          ---          ---           ---          ---           ---          ---           ---          ---
  36          ---          ---           ---          ---           ---          ---           ---          ---
  37          ---          ---           ---          ---           ---          ---           ---          ---
  38          ---          ---           ---          ---           ---          ---           ---          ---
  39          ---          ---           ---          ---           ---          ---           ---          ---
  40          ---          ---           ---          ---           ---          ---           ---          ---
  41          ---          ---           ---          ---           ---          ---           ---          ---
  42          ---          ---           ---          ---           ---          ---           ---          ---
  43          ---          ---           ---          ---           ---          ---           ---          ---
  44          ---          ---           ---          ---           ---          ---           ---          ---
  45          ---          ---           ---          ---           ---          ---           ---          ---
  46          ---          ---           ---          ---           ---          ---           ---          ---
  47          ---          ---           ---          ---           ---          ---           ---          ---
  48          ---          ---           ---          ---           ---          ---           ---          ---
  49          ---          ---           ---          ---           ---          ---           ---          ---
  50          ---          ---           ---          ---           ---          ---           ---          ---
 Total    1.58868E-01  2.15854E-03   3.94086E+00  3.07059E-02   9.13560E+00  5.99147E-02   1.32353E+01  9.26274E-02
-------------------------------------------------------------------------------------------------------------------
