# Supplementary material for: A computational method to estimate the relative biological effectiveness and tumor control probability for low-LET proton irradiations
Source: PLoS One. 2026 Mar 20;21(3):e0341352. doi: 10.1371/journal.pone.0341352 (PMC13004361; doi:10.1371/journal.pone.0341352)
Supplement: S1 File — These files include the DSB yields simulated by MCDS and the proton spectra used at different LET positions. Available at: https://nfuedu-my.sharepoint.com/personal/ccchan_nfu_edu_tw/_layouts/15/onedrive.aspx?id=%2Fpersonal%2Fccchan%5Fnfu%5Fedu%5Ftw%2FDocuments%2Fplos%20one&ga=1. (ZIP) [file pone.0341352.s001.zip › MCDS/proton/P4/P4_m.txt]

BD	SSB	SSB+	2SSB	DSB	DSB+	DSB++	SSBc	SSBcb	DSBc	DSBcb	total SSB	DSB	total damage
68.810	28.563	1.219	0.154	1.081	0.152	0.021	4.555	38.102	13.202	49.875	1.13480E+02	3.88018E+00	3.90131E+02
68.798	28.581	1.212	0.155	1.082	0.151	0.021	4.536	38.152	13.139	50.141	1.13621E+02	3.88035E+00	3.90475E+02
68.791	28.567	1.224	0.156	1.087	0.153	0.021	4.576	38.264	13.232	50.107	1.13929E+02	3.91382E+00	3.91526E+02
68.672	28.633	1.249	0.161	1.108	0.157	0.021	4.659	38.756	13.281	50.623	1.15740E+02	4.04833E+00	3.96721E+02
68.163	28.880	1.366	0.188	1.194	0.182	0.028	5.068	40.948	14.291	53.039	1.23836E+02	4.68227E+00	4.19617E+02
67.664	29.110	1.482	0.218	1.280	0.213	0.034	5.477	42.926	15.533	55.370	1.31491E+02	5.34812E+00	4.40700E+02
66.969	29.428	1.645	0.259	1.400	0.254	0.044	6.031	45.539	16.886	58.197	1.41843E+02	6.33442E+00	4.68236E+02
66.518	29.615	1.758	0.293	1.481	0.284	0.053	6.426	47.196	17.780	60.023	1.48558E+02	7.01713E+00	4.85551E+02
65.942	29.861	1.897	0.332	1.583	0.321	0.065	6.891	49.138	18.834	62.058	1.56644E+02	7.92098E+00	5.05829E+02
65.294	30.124	2.062	0.381	1.689	0.370	0.080	7.442	51.294	20.255	64.417	1.65656E+02	9.00338E+00	5.27668E+02
64.731	30.348	2.203	0.426	1.786	0.411	0.095	7.911	53.049	21.293	66.164	1.73130E+02	9.96790E+00	5.45069E+02
64.376	30.477	2.296	0.456	1.849	0.440	0.106	8.220	54.115	22.002	67.256	1.77770E+02	1.06162E+01	5.55641E+02
64.303	30.506	2.315	0.462	1.860	0.446	0.108	8.278	54.325	22.136	67.467	1.78727E+02	1.07505E+01	5.57743E+02
64.277	30.516	2.321	0.464	1.865	0.448	0.109	8.301	54.400	22.198	67.555	1.79051E+02	1.07981E+01	5.58468E+02
68.815	28.562	1.221	0.155	1.076	0.151	0.019	4.565	38.090	13.069	49.754	1.13361E+02	3.85640E+00	3.89764E+02
