# Supplementary material for: A computational method to estimate the relative biological effectiveness and tumor control probability for low-LET proton irradiations
Source: PLoS One. 2026 Mar 20;21(3):e0341352. doi: 10.1371/journal.pone.0341352 (PMC13004361; doi:10.1371/journal.pone.0341352)
Supplement: S1 File — These files include the DSB yields simulated by MCDS and the proton spectra used at different LET positions. Available at: https://nfuedu-my.sharepoint.com/personal/ccchan_nfu_edu_tw/_layouts/15/onedrive.aspx?id=%2Fpersonal%2Fccchan%5Fnfu%5Fedu%5Ftw%2FDocuments%2Fplos%20one&ga=1. (ZIP) [file pone.0341352.s001.zip › MCDS/proton/P5/0.001.out]

===============================
MCDS Version 3.00B  15-JUL-2011
===============================
      1.098     running time (min)
 1.0000E+00     DNA content (Gbp)
 8.0000E+00     Dia. of cell nucleus (um)
      10000     number of cells (nocs)
  987654321     random number seed


MXRF TABLE: Particle types and properties of the (input) mixed radiation field. The hypoxia reduction factor (HRF)
for DSB induction is estimated as [1/(1-pcr)]^2, where pcr = the probability a lesion undergoes chemical repair
for the specified (input) oxygen concentration compared to fully aerobic (100% O2) conditions.  The frequency-mean
specific energy (zf) is for a spherical target representative of the cell nucleus. Radiative losses by the primary
charged particle are assumed non-local and do not not contribute to specific energy or the dose per unit fluence
(DPUF).  The reported stopping power is at the point of entry into the cell nucleus (pO2 = 0.001%).
===================================================================================================================
        Normed   -- Kinetic Energy --               Stopping Power (keV/um)      CSDA       Dosimetry (Gy)    HRF
  Ion     wt       (MeV)     (MeV/A)      zeb     Coll+Nuc  Radiat    Total    Range (cm)   DPUF       zf     DSB
===================================================================================================================
    p  9.16E-02  8.300E-01  8.300E-01  5.601E+02  3.06E+01 0.00E+00 3.064E+01  1.814E-03  7.142E+01 1.42E-01 2.425
    p  1.63E-01  2.140E+00  2.140E+00  2.199E+02  1.54E+01 0.00E+00 1.535E+01  8.265E-03  2.838E+01 5.65E-02 2.914
    p  2.43E-01  3.210E+00  3.210E+00  1.469E+02  1.12E+01 0.00E+00 1.120E+01  1.654E-02  1.973E+01 3.93E-02 2.974
    p  2.40E-01  4.880E+00  4.880E+00  9.688E+01  8.03E+00 0.00E+00 8.031E+00  3.442E-02  1.369E+01 2.72E-02 3.001
    p  1.88E-01  5.830E+00  5.830E+00  8.122E+01  6.96E+00 0.00E+00 6.961E+00  4.717E-02  1.175E+01 2.34E-02 3.007
    p  7.43E-02  7.380E+00  7.380E+00  6.432E+01  5.75E+00 0.00E+00 5.753E+00  7.179E-02  9.601E+00 1.91E-02 3.012
    p  0.00E+00  9.640E+00  9.640E+00  4.942E+01  4.63E+00 0.00E+00 4.629E+00  1.159E-01  7.652E+00 1.52E-02 3.016
  Avg  1.43E-01  4.021E+00  4.021E+00  1.662E+02  1.17E+01 0.00E+00 1.170E+01  2.800E-02  2.217E+01 4.41E-02 2.930
===================================================================================================================
ZEB = (zeff/beta)^2 (Barkas 1963); DPUF = absorbed dose per unit fluence (nGy-cm^2/particle); zf in units of Gy

TABLE 1. Percent (%) cluster yields by complexity, as classified using the scheme of Nikjoo et al. (IJRB 71, 
467-483 1997 and and Radiat. Res. 156, 577-583 2001).
===================================================================================================================
    68.161     BD    - one or more Bd (no Sb)
    28.871     SSB   - Sb (no auxilary damage)
     1.367     SSB+  - two Sb on the same strand
     0.190     2SSB  - two or more Sb on opposite strands separated by at least 10 bp
     1.196     DSB   - two Sb on opposite strands with a separation <= 10 bp
     0.185     DSB+  - DSB accompanied by one (or more) additional Sb within 10 bp separation
     0.029     DSB++ - more than one DSB whether within the 10 bp separation or further apart
     5.082     SSBc  - fraction of complex damage (SSB+ and 2SSB) among SSBs
    40.832     SSBcb - fraction of complex damage (SSB+ and 2SSB) among SSBs; base damage included
    14.575     DSBc  - fraction of complex damage (DSB+ and DSB++) among DSBs
    53.307     DSBcb - fraction of complex damage (DSB+ and DSB++) among DSBs; base damage included
===================================================================================================================

TABLE 2. Number of clusters per cell per Gy.  Cluster yields are for a representative cell containing an average
of 1.000 Gbp (giga basepair) of DNA.  Cluster induction is proportional to absorbed dose up to at least a
hundred or thousand Gy. The category "OTHER" includes all classes of individual and clustered DNA lesion, except
for SSB and DSB.  SEM = standard error of the mean.
===================================================================================================================
Number of --------- DSB ----------   --------- SSB ----------   -------- OTHER ---------   ----- ALL CLUSTERS -----
 lesions    Average        SEM         Average        SEM         Average        SEM         Average        SEM    
===================================================================================================================
   1          ---          ---       7.33516E+01  7.49957E-02   2.20073E+02  2.18727E-01   2.93424E+02  2.90307E-01
   2      2.21580E+00  6.10847E-03   2.79387E+01  2.67567E-02   3.87281E+01  3.40880E-02   6.88826E+01  5.47264E-02
   3      1.21747E+00  5.71121E-03   8.44070E+00  2.70586E-02   7.05817E+00  2.30804E-02   1.67163E+01  5.12877E-02
   4      4.78617E-01  3.97471E-03   2.42485E+00  1.55789E-02   1.34122E+00  9.18451E-03   4.24468E+00  2.63475E-02
   5      1.70250E-01  2.33930E-03   6.93067E-01  7.27244E-03   2.68983E-01  3.29394E-03   1.13230E+00  1.14803E-02
   6      5.93500E-02  1.27339E-03   2.06367E-01  3.33044E-03   5.64833E-02  1.25045E-03   3.22200E-01  4.96337E-03
   7      2.20333E-02  7.29807E-04   6.39000E-02  1.53685E-03   1.30167E-02  5.22840E-04   9.89500E-02  2.17421E-03
   8      8.46667E-03  4.15751E-04   2.03833E-02  7.24879E-04   3.11667E-03  2.40095E-04   3.19667E-02  9.93938E-04
   9      2.96667E-03  2.30248E-04   6.41667E-03  3.55208E-04   8.50000E-04  1.21043E-04   1.02333E-02  4.73281E-04
  10      1.21667E-03  1.47643E-04   2.51667E-03  2.20314E-04   2.16667E-04  6.00565E-05   3.95000E-03  2.76592E-04
  11      3.83333E-04  7.98425E-05   7.33333E-04  1.10316E-04   5.00000E-05  2.88646E-05   1.16667E-03  1.42904E-04
  12      2.66667E-04  6.66166E-05   3.33333E-04  7.44647E-05   1.66667E-05  1.66667E-05   6.16667E-04  1.01197E-04
  13      1.66667E-05  1.66667E-05   6.66667E-05  3.33283E-05       ---          ---       8.33333E-05  3.72603E-05
  14      5.00000E-05  2.88646E-05   1.66667E-05  1.66667E-05       ---          ---       6.66667E-05  3.33283E-05
  15          ---          ---           ---          ---           ---          ---           ---          ---
  16          ---          ---           ---          ---           ---          ---           ---          ---
  17          ---          ---           ---          ---           ---          ---           ---          ---
  18          ---          ---           ---          ---           ---          ---           ---          ---
  19          ---          ---           ---          ---           ---          ---           ---          ---
  20          ---          ---       1.66667E-05  1.66667E-05       ---          ---       1.66667E-05  1.66667E-05
  21          ---          ---           ---          ---           ---          ---           ---          ---
  22          ---          ---           ---          ---           ---          ---           ---          ---
  23          ---          ---           ---          ---           ---          ---           ---          ---
  24          ---          ---           ---          ---           ---          ---           ---          ---
  25          ---          ---           ---          ---           ---          ---           ---          ---
  26          ---          ---           ---          ---           ---          ---           ---          ---
  27          ---          ---           ---          ---           ---          ---           ---          ---
  28          ---          ---           ---          ---           ---          ---           ---          ---
  29          ---          ---           ---          ---           ---          ---           ---          ---
  30          ---          ---           ---          ---           ---          ---           ---          ---
  31          ---          ---           ---          ---           ---          ---           ---          ---
  32          ---          ---           ---          ---           ---          ---           ---          ---
  33          ---          ---           ---          ---           ---          ---           ---          ---
  34          ---          ---           ---          ---           ---          ---           ---          ---
  35          ---          ---           ---          ---           ---          ---           ---          ---
  36          ---          ---           ---          ---           ---          ---           ---          ---
  37          ---          ---           ---          ---           ---          ---           ---          ---
  38          ---          ---           ---          ---           ---          ---           ---          ---
  39          ---          ---           ---          ---           ---          ---           ---          ---
  40          ---          ---           ---          ---           ---          ---           ---          ---
  41          ---          ---           ---          ---           ---          ---           ---          ---
  42          ---          ---           ---          ---           ---          ---           ---          ---
  43          ---          ---           ---          ---           ---          ---           ---          ---
  44          ---          ---           ---          ---           ---          ---           ---          ---
  45          ---          ---           ---          ---           ---          ---           ---          ---
  46          ---          ---           ---          ---           ---          ---           ---          ---
  47          ---          ---           ---          ---           ---          ---           ---          ---
  48          ---          ---           ---          ---           ---          ---           ---          ---
  49          ---          ---           ---          ---           ---          ---           ---          ---
  50          ---          ---           ---          ---           ---          ---           ---          ---
 Total    4.17688E+00  1.36194E-02   1.13150E+02  1.87462E-02   2.67543E+02  1.58795E-01   3.84870E+02  1.51525E-01
-------------------------------------------------------------------------------------------------------------------

TABLE 3. Cluster composition (% Sb per cluster)
===================================================================================================================
Number of --------- DSB ----------   --------- SSB ----------   -------- OTHER ---------   ----- ALL CLUSTERS -----
 lesions    Average        SEM         Average        SEM         Average        SEM         Average        SEM    
===================================================================================================================
   1          ---          ---       1.66667E+01  0.00000E+00   0.00000E+00  0.00000E+00   4.16652E+00  1.12829E-03
   2      1.66667E+01  0.00000E+00   8.95593E+00  1.65472E-03   0.00000E+00  0.00000E+00   4.16835E+00  2.13620E-03
   3      1.20396E+01  8.71121E-03   6.51645E+00  3.16870E-03   0.00000E+00  0.00000E+00   4.16643E+00  4.09304E-03
   4      9.81987E+00  1.63163E-02   5.36127E+00  6.29939E-03   0.00000E+00  0.00000E+00   4.16776E+00  7.87700E-03
   5      8.56058E+00  2.59432E-02   4.72877E+00  1.34604E-02   0.00000E+00  0.00000E+00   4.17110E+00  1.67415E-02
   6      7.71090E+00  4.06009E-02   4.32952E+00  2.26612E-02   0.00000E+00  0.00000E+00   4.19164E+00  2.89366E-02
   7      7.07041E+00  6.04018E-02   3.99413E+00  3.36830E-02   0.00000E+00  0.00000E+00   4.15348E+00  4.30259E-02
   8      6.65744E+00  9.07899E-02   3.82557E+00  5.51342E-02   0.00000E+00  0.00000E+00   4.20267E+00  6.48741E-02
   9      6.41068E+00  1.51781E-01   3.58462E+00  8.40896E-02   0.00000E+00  0.00000E+00   4.06898E+00  1.01740E-01
  10      5.98810E+00  2.13349E-01   3.44724E+00  1.38572E-01   0.00000E+00  0.00000E+00   4.04506E+00  1.50304E-01
  11      6.25823E+00  2.74504E-01   3.51240E+00  2.40187E-01   0.00000E+00  0.00000E+00   4.23351E+00  2.60445E-01
  12      5.64236E+00  4.47701E-01   3.26389E+00  2.71774E-01   0.00000E+00  0.00000E+00   4.20420E+00  3.29509E-01
  13      3.84615E+00  0.00000E+00   3.20513E+00  6.41026E-01       ---          ---       3.33333E+00  5.12821E-01
  14      5.15873E+00  3.96825E-01   4.76190E+00  0.00000E+00       ---          ---       5.05952E+00  2.97619E-01
  15          ---          ---           ---          ---           ---          ---           ---          ---
  16          ---          ---           ---          ---           ---          ---           ---          ---
  17          ---          ---           ---          ---           ---          ---           ---          ---
  18          ---          ---           ---          ---           ---          ---           ---          ---
  19          ---          ---           ---          ---           ---          ---           ---          ---
  20          ---          ---       8.33333E-01  0.00000E+00       ---          ---       8.33333E-01  0.00000E+00
  21          ---          ---           ---          ---           ---          ---           ---          ---
  22          ---          ---           ---          ---           ---          ---           ---          ---
  23          ---          ---           ---          ---           ---          ---           ---          ---
  24          ---          ---           ---          ---           ---          ---           ---          ---
  25          ---          ---           ---          ---           ---          ---           ---          ---
  26          ---          ---           ---          ---           ---          ---           ---          ---
  27          ---          ---           ---          ---           ---          ---           ---          ---
  28          ---          ---           ---          ---           ---          ---           ---          ---
  29          ---          ---           ---          ---           ---          ---           ---          ---
  30          ---          ---           ---          ---           ---          ---           ---          ---
  31          ---          ---           ---          ---           ---          ---           ---          ---
  32          ---          ---           ---          ---           ---          ---           ---          ---
  33          ---          ---           ---          ---           ---          ---           ---          ---
  34          ---          ---           ---          ---           ---          ---           ---          ---
  35          ---          ---           ---          ---           ---          ---           ---          ---
  36          ---          ---           ---          ---           ---          ---           ---          ---
  37          ---          ---           ---          ---           ---          ---           ---          ---
  38          ---          ---           ---          ---           ---          ---           ---          ---
  39          ---          ---           ---          ---           ---          ---           ---          ---
  40          ---          ---           ---          ---           ---          ---           ---          ---
  41          ---          ---           ---          ---           ---          ---           ---          ---
  42          ---          ---           ---          ---           ---          ---           ---          ---
  43          ---          ---           ---          ---           ---          ---           ---          ---
  44          ---          ---           ---          ---           ---          ---           ---          ---
  45          ---          ---           ---          ---           ---          ---           ---          ---
  46          ---          ---           ---          ---           ---          ---           ---          ---
  47          ---          ---           ---          ---           ---          ---           ---          ---
  48          ---          ---           ---          ---           ---          ---           ---          ---
  49          ---          ---           ---          ---           ---          ---           ---          ---
  50          ---          ---           ---          ---           ---          ---           ---          ---
Average   1.41335E+01  8.51323E-03   1.36553E+01  6.32641E-03   0.00000E+00  0.00000E+00   4.16688E+00  4.95217E-04
-------------------------------------------------------------------------------------------------------------------
NOTES: (% Sb) is the percentage of lesions that are strand breaks.
The number of Sb is ((% Sb)/100)*(# lesions). The number of Bd is (1-(% Sb)/100)*(# lesions).

TABLE 4. Cluster Length (in base pair)
===================================================================================================================
Number of --------- DSB ----------   --------- SSB ----------   -------- OTHER ---------   ----- ALL CLUSTERS -----
 lesions    Average        SEM         Average        SEM         Average        SEM         Average        SEM    
===================================================================================================================
   1          ---          ---       1.66667E-01  0.00000E+00   1.66667E-01  0.00000E+00   1.66667E-01  0.00000E+00
   2      9.18496E-01  1.32746E-03   9.43999E-01  3.52905E-04   9.42256E-01  3.03787E-04   9.42198E-01  2.34769E-04
   3      1.61819E+00  2.63341E-03   1.73261E+00  9.33778E-04   1.71847E+00  1.02159E-03   1.71835E+00  6.81140E-04
   4      2.35901E+00  5.71656E-03   2.52132E+00  2.33826E-03   2.49733E+00  3.29711E-03   2.49417E+00  1.74807E-03
   5      3.11437E+00  1.03639E-02   3.30251E+00  5.85257E-03   3.26079E+00  8.74391E-03   3.27000E+00  4.70503E-03
   6      3.82747E+00  1.86766E-02   4.08140E+00  1.13850E-02   3.98903E+00  1.85860E-02   4.03523E+00  9.77416E-03
   7      4.59391E+00  3.15360E-02   4.82010E+00  2.04243E-02   4.85037E+00  4.34655E-02   4.78798E+00  1.75744E-02
   8      5.31863E+00  5.13492E-02   5.58473E+00  3.71475E-02   5.54340E+00  9.12760E-02   5.53206E+00  3.04837E-02
   9      6.06961E+00  9.63740E-02   6.34694E+00  6.57737E-02   6.46500E+00  1.65268E-01   6.28395E+00  5.39116E-02
  10      6.80000E+00  1.53532E-01   7.25340E+00  1.16352E-01   7.00000E+00  3.85824E-01   7.09165E+00  9.09507E-02
  11      7.32609E+00  3.38153E-01   7.85227E+00  1.98525E-01   7.22222E+00  5.29966E-01   7.68015E+00  1.66864E-01
  12      8.37500E+00  3.77461E-01   8.38333E+00  3.64166E-01   7.00000E+00  0.00000E+00   8.34234E+00  2.54747E-01
  13      9.83333E+00  0.00000E+00   8.12500E+00  7.37159E-01       ---          ---       8.46667E+00  6.65415E-01
  14      1.10000E+01  8.22147E-01   1.20000E+01  0.00000E+00       ---          ---       1.12500E+01  6.32821E-01
  15          ---          ---           ---          ---           ---          ---           ---          ---
  16          ---          ---           ---          ---           ---          ---           ---          ---
  17          ---          ---           ---          ---           ---          ---           ---          ---
  18          ---          ---           ---          ---           ---          ---           ---          ---
  19          ---          ---           ---          ---           ---          ---           ---          ---
  20          ---          ---       1.71667E+01  0.00000E+00       ---          ---       1.71667E+01  0.00000E+00
  21          ---          ---           ---          ---           ---          ---           ---          ---
  22          ---          ---           ---          ---           ---          ---           ---          ---
  23          ---          ---           ---          ---           ---          ---           ---          ---
  24          ---          ---           ---          ---           ---          ---           ---          ---
  25          ---          ---           ---          ---           ---          ---           ---          ---
  26          ---          ---           ---          ---           ---          ---           ---          ---
  27          ---          ---           ---          ---           ---          ---           ---          ---
  28          ---          ---           ---          ---           ---          ---           ---          ---
  29          ---          ---           ---          ---           ---          ---           ---          ---
  30          ---          ---           ---          ---           ---          ---           ---          ---
  31          ---          ---           ---          ---           ---          ---           ---          ---
  32          ---          ---           ---          ---           ---          ---           ---          ---
  33          ---          ---           ---          ---           ---          ---           ---          ---
  34          ---          ---           ---          ---           ---          ---           ---          ---
  35          ---          ---           ---          ---           ---          ---           ---          ---
  36          ---          ---           ---          ---           ---          ---           ---          ---
  37          ---          ---           ---          ---           ---          ---           ---          ---
  38          ---          ---           ---          ---           ---          ---           ---          ---
  39          ---          ---           ---          ---           ---          ---           ---          ---
  40          ---          ---           ---          ---           ---          ---           ---          ---
  41          ---          ---           ---          ---           ---          ---           ---          ---
  42          ---          ---           ---          ---           ---          ---           ---          ---
  43          ---          ---           ---          ---           ---          ---           ---          ---
  44          ---          ---           ---          ---           ---          ---           ---          ---
  45          ---          ---           ---          ---           ---          ---           ---          ---
  46          ---          ---           ---          ---           ---          ---           ---          ---
  47          ---          ---           ---          ---           ---          ---           ---          ---
  48          ---          ---           ---          ---           ---          ---           ---          ---
  49          ---          ---           ---          ---           ---          ---           ---          ---
  50          ---          ---           ---          ---           ---          ---           ---          ---
Average   1.41349E+00  2.25184E-03   5.55606E-01  1.08554E-03   3.38052E-01  4.48204E-04   4.14944E-01  7.21390E-04
-------------------------------------------------------------------------------------------------------------------

TABLE 5. NUMBER OF LESIONS DIVIDED BY TWICE THE CLUSTER LENGTH (lesions per nucleotide)
===================================================================================================================
Number of --------- DSB ----------   --------- SSB ----------   -------- OTHER ---------   ----- ALL CLUSTERS -----
 lesions    Average        SEM         Average        SEM         Average        SEM         Average        SEM    
===================================================================================================================
   1          ---          ---       8.33333E-02  0.00000E+00   8.33333E-02  0.00000E+00   8.33333E-02  0.00000E+00
   2      4.51073E-02  1.06872E-04   4.08935E-02  2.37488E-05   4.11864E-02  2.06088E-05   4.11934E-02  1.58039E-05
   3      3.14137E-02  7.36720E-05   2.89080E-02  2.35715E-05   2.91866E-02  2.58532E-05   2.92072E-02  1.72452E-05
   4      2.69782E-02  8.85691E-05   2.48266E-02  3.19085E-05   2.51436E-02  4.54941E-05   2.51890E-02  2.43787E-05
   5      2.46102E-02  1.03151E-04   2.29086E-02  5.08999E-05   2.33044E-02  7.98037E-05   2.32213E-02  4.21962E-05
   6      2.36325E-02  1.44936E-04   2.18784E-02  7.55844E-05   2.24302E-02  1.28622E-04   2.21903E-02  6.71255E-05
   7      2.25314E-02  1.84508E-04   2.14000E-02  1.06694E-04   2.14163E-02  2.30540E-04   2.15723E-02  9.20361E-05
   8      2.19351E-02  2.31529E-04   2.09332E-02  1.56405E-04   2.11448E-02  3.83030E-04   2.11410E-02  1.30061E-04
   9      2.16065E-02  3.89641E-04   2.05722E-02  2.47403E-04   2.00002E-02  5.29078E-04   2.08186E-02  2.04774E-04
  10      2.12742E-02  5.45926E-04   1.99322E-02  3.66726E-04   2.06477E-02  1.25350E-03   2.04104E-02  3.00863E-04
  11      2.19773E-02  1.15045E-03   2.01789E-02  7.01806E-04   2.14020E-02  1.69085E-03   2.06918E-02  5.40375E-04
  12      2.04854E-02  8.76104E-04   2.06663E-02  9.75093E-04   2.38095E-02  0.00000E+00   2.06730E-02  6.46033E-04
  13      1.83616E-02  0.00000E+00   2.28183E-02  2.20005E-03       ---          ---       2.19270E-02  1.92319E-03
  14      1.78731E-02  1.31672E-03   1.62037E-02  0.00000E+00       ---          ---       1.74557E-02  1.02032E-03
  15          ---          ---           ---          ---           ---          ---           ---          ---
  16          ---          ---           ---          ---           ---          ---           ---          ---
  17          ---          ---           ---          ---           ---          ---           ---          ---
  18          ---          ---           ---          ---           ---          ---           ---          ---
  19          ---          ---           ---          ---           ---          ---           ---          ---
  20          ---          ---       1.61812E-02  0.00000E+00       ---          ---       1.61812E-02  0.00000E+00
  21          ---          ---           ---          ---           ---          ---           ---          ---
  22          ---          ---           ---          ---           ---          ---           ---          ---
  23          ---          ---           ---          ---           ---          ---           ---          ---
  24          ---          ---           ---          ---           ---          ---           ---          ---
  25          ---          ---           ---          ---           ---          ---           ---          ---
  26          ---          ---           ---          ---           ---          ---           ---          ---
  27          ---          ---           ---          ---           ---          ---           ---          ---
  28          ---          ---           ---          ---           ---          ---           ---          ---
  29          ---          ---           ---          ---           ---          ---           ---          ---
  30          ---          ---           ---          ---           ---          ---           ---          ---
  31          ---          ---           ---          ---           ---          ---           ---          ---
  32          ---          ---           ---          ---           ---          ---           ---          ---
  33          ---          ---           ---          ---           ---          ---           ---          ---
  34          ---          ---           ---          ---           ---          ---           ---          ---
  35          ---          ---           ---          ---           ---          ---           ---          ---
  36          ---          ---           ---          ---           ---          ---           ---          ---
  37          ---          ---           ---          ---           ---          ---           ---          ---
  38          ---          ---           ---          ---           ---          ---           ---          ---
  39          ---          ---           ---          ---           ---          ---           ---          ---
  40          ---          ---           ---          ---           ---          ---           ---          ---
  41          ---          ---           ---          ---           ---          ---           ---          ---
  42          ---          ---           ---          ---           ---          ---           ---          ---
  43          ---          ---           ---          ---           ---          ---           ---          ---
  44          ---          ---           ---          ---           ---          ---           ---          ---
  45          ---          ---           ---          ---           ---          ---           ---          ---
  46          ---          ---           ---          ---           ---          ---           ---          ---
  47          ---          ---           ---          ---           ---          ---           ---          ---
  48          ---          ---           ---          ---           ---          ---           ---          ---
  49          ---          ---           ---          ---           ---          ---           ---          ---
  50          ---          ---           ---          ---           ---          ---           ---          ---
Average   3.80440E-02  6.50574E-05   6.70196E-02  3.19603E-05   7.53465E-02  1.70690E-05   7.24714E-02  2.33881E-05
-------------------------------------------------------------------------------------------------------------------

TABLE 6. Number of clusters per cell per Gy per track.  Cluster yields are for a representative cell containing
an average of 1.000 Gbp (giga basepair) of DNA.  Cluster induction is proportional to absorbed dose up to at least
a hundred or thousand Gy. The category "OTHER" includes all classes of individual and clustered DNA lesion, except
for SSB and DSB.  SEM = standard error of the mean.
===================================================================================================================
Number of --------- DSB ----------   --------- SSB ----------   -------- OTHER ---------   ----- ALL CLUSTERS -----
 lesions    Average        SEM         Average        SEM         Average        SEM         Average        SEM    
===================================================================================================================
   1          ---          ---       3.00059E+00  1.64838E-02   9.00033E+00  4.92649E-02   1.20009E+01  6.57001E-02
   2      1.03004E-01  9.74622E-04   1.29318E+00  1.13817E-02   1.79447E+00  1.58181E-02   3.19065E+00  2.80583E-02
   3      6.58289E-02  8.87161E-04   4.53975E-01  5.76737E-03   3.80270E-01  4.86239E-03   9.00074E-01  1.14154E-02
   4      3.05836E-02  5.57358E-04   1.54356E-01  2.61268E-03   8.54811E-02  1.47330E-03   2.70421E-01  4.55138E-03
   5      1.29476E-02  3.04944E-04   5.19470E-02  1.08888E-03   2.02665E-02  4.51648E-04   8.51611E-02  1.76536E-03
   6      5.33001E-03  1.59550E-04   1.82312E-02  4.64986E-04   5.09057E-03  1.56796E-04   2.86518E-02  7.13157E-04
   7      2.24697E-03  9.15901E-05   6.47583E-03  2.05149E-04   1.29103E-03  6.21390E-05   1.00138E-02  2.97905E-04
   8      9.65683E-04  5.31037E-05   2.28163E-03  9.47756E-05   3.63765E-04  3.05104E-05   3.61107E-03  1.32802E-04
   9      3.61013E-04  2.98126E-05   7.53471E-04  4.54035E-05   9.99539E-05  1.53100E-05   1.21444E-03  6.18530E-05
  10      1.51617E-04  1.93708E-05   3.30562E-04  2.99569E-05   2.79298E-05  7.96115E-06   5.10109E-04  3.72907E-05
  11      5.16096E-05  1.09211E-05   1.00850E-04  1.53494E-05   7.10393E-06  4.10105E-06   1.59564E-04  1.98209E-05
  12      3.47469E-05  8.92766E-06   4.59326E-05  1.03549E-05   2.36798E-06  0.00000E+00   8.30475E-05  1.38628E-05
  13      2.36798E-06  0.00000E+00   8.04497E-06  4.20747E-06       ---          ---       1.04129E-05  4.82766E-06
  14      7.10393E-06  4.10105E-06   2.36798E-06  0.00000E+00       ---          ---       9.47191E-06  4.73524E-06
  15          ---          ---           ---          ---           ---          ---           ---          ---
  16          ---          ---           ---          ---           ---          ---           ---          ---
  17          ---          ---           ---          ---           ---          ---           ---          ---
  18          ---          ---           ---          ---           ---          ---           ---          ---
  19          ---          ---           ---          ---           ---          ---           ---          ---
  20          ---          ---       2.36798E-06  0.00000E+00       ---          ---       2.36798E-06  0.00000E+00
  21          ---          ---           ---          ---           ---          ---           ---          ---
  22          ---          ---           ---          ---           ---          ---           ---          ---
  23          ---          ---           ---          ---           ---          ---           ---          ---
  24          ---          ---           ---          ---           ---          ---           ---          ---
  25          ---          ---           ---          ---           ---          ---           ---          ---
  26          ---          ---           ---          ---           ---          ---           ---          ---
  27          ---          ---           ---          ---           ---          ---           ---          ---
  28          ---          ---           ---          ---           ---          ---           ---          ---
  29          ---          ---           ---          ---           ---          ---           ---          ---
  30          ---          ---           ---          ---           ---          ---           ---          ---
  31          ---          ---           ---          ---           ---          ---           ---          ---
  32          ---          ---           ---          ---           ---          ---           ---          ---
  33          ---          ---           ---          ---           ---          ---           ---          ---
  34          ---          ---           ---          ---           ---          ---           ---          ---
  35          ---          ---           ---          ---           ---          ---           ---          ---
  36          ---          ---           ---          ---           ---          ---           ---          ---
  37          ---          ---           ---          ---           ---          ---           ---          ---
  38          ---          ---           ---          ---           ---          ---           ---          ---
  39          ---          ---           ---          ---           ---          ---           ---          ---
  40          ---          ---           ---          ---           ---          ---           ---          ---
  41          ---          ---           ---          ---           ---          ---           ---          ---
  42          ---          ---           ---          ---           ---          ---           ---          ---
  43          ---          ---           ---          ---           ---          ---           ---          ---
  44          ---          ---           ---          ---           ---          ---           ---          ---
  45          ---          ---           ---          ---           ---          ---           ---          ---
  46          ---          ---           ---          ---           ---          ---           ---          ---
  47          ---          ---           ---          ---           ---          ---           ---          ---
  48          ---          ---           ---          ---           ---          ---           ---          ---
  49          ---          ---           ---          ---           ---          ---           ---          ---
  50          ---          ---           ---          ---           ---          ---           ---          ---
 Total    2.21515E-01  2.79015E-03   4.98228E+00  3.75587E-02   1.12877E+01  7.15401E-02   1.64915E+01  1.11739E-01
-------------------------------------------------------------------------------------------------------------------
