# Supplementary material for: A computational method to estimate the relative biological effectiveness and tumor control probability for low-LET proton irradiations
Source: PLoS One. 2026 Mar 20;21(3):e0341352. doi: 10.1371/journal.pone.0341352 (PMC13004361; doi:10.1371/journal.pone.0341352)
Supplement: S1 File — These files include the DSB yields simulated by MCDS and the proton spectra used at different LET positions. Available at: https://nfuedu-my.sharepoint.com/personal/ccchan_nfu_edu_tw/_layouts/15/onedrive.aspx?id=%2Fpersonal%2Fccchan%5Fnfu%5Fedu%5Ftw%2FDocuments%2Fplos%20one&ga=1. (ZIP) [file pone.0341352.s001.zip › MCDS/proton/P5/0.002.out]

===============================
MCDS Version 3.00B  15-JUL-2011
===============================
      1.094     running time (min)
 1.0000E+00     DNA content (Gbp)
 8.0000E+00     Dia. of cell nucleus (um)
      10000     number of cells (nocs)
  987654321     random number seed


MXRF TABLE: Particle types and properties of the (input) mixed radiation field. The hypoxia reduction factor (HRF)
for DSB induction is estimated as [1/(1-pcr)]^2, where pcr = the probability a lesion undergoes chemical repair
for the specified (input) oxygen concentration compared to fully aerobic (100% O2) conditions.  The frequency-mean
specific energy (zf) is for a spherical target representative of the cell nucleus. Radiative losses by the primary
charged particle are assumed non-local and do not not contribute to specific energy or the dose per unit fluence
(DPUF).  The reported stopping power is at the point of entry into the cell nucleus (pO2 = 0.002%).
===================================================================================================================
        Normed   -- Kinetic Energy --               Stopping Power (keV/um)      CSDA       Dosimetry (Gy)    HRF
  Ion     wt       (MeV)     (MeV/A)      zeb     Coll+Nuc  Radiat    Total    Range (cm)   DPUF       zf     DSB
===================================================================================================================
    p  9.16E-02  8.300E-01  8.300E-01  5.601E+02  3.06E+01 0.00E+00 3.064E+01  1.814E-03  7.142E+01 1.42E-01 2.420
    p  1.63E-01  2.140E+00  2.140E+00  2.199E+02  1.54E+01 0.00E+00 1.535E+01  8.265E-03  2.838E+01 5.65E-02 2.907
    p  2.43E-01  3.210E+00  3.210E+00  1.469E+02  1.12E+01 0.00E+00 1.120E+01  1.654E-02  1.973E+01 3.93E-02 2.967
    p  2.40E-01  4.880E+00  4.880E+00  9.688E+01  8.03E+00 0.00E+00 8.031E+00  3.442E-02  1.369E+01 2.72E-02 2.994
    p  1.88E-01  5.830E+00  5.830E+00  8.122E+01  6.96E+00 0.00E+00 6.961E+00  4.717E-02  1.175E+01 2.34E-02 2.999
    p  7.43E-02  7.380E+00  7.380E+00  6.432E+01  5.75E+00 0.00E+00 5.753E+00  7.179E-02  9.601E+00 1.91E-02 3.005
    p  0.00E+00  9.640E+00  9.640E+00  4.942E+01  4.63E+00 0.00E+00 4.629E+00  1.159E-01  7.652E+00 1.52E-02 3.008
  Avg  1.43E-01  4.021E+00  4.021E+00  1.662E+02  1.17E+01 0.00E+00 1.170E+01  2.800E-02  2.217E+01 4.41E-02 2.922
===================================================================================================================
ZEB = (zeff/beta)^2 (Barkas 1963); DPUF = absorbed dose per unit fluence (nGy-cm^2/particle); zf in units of Gy

TABLE 1. Percent (%) cluster yields by complexity, as classified using the scheme of Nikjoo et al. (IJRB 71, 
467-483 1997 and and Radiat. Res. 156, 577-583 2001).
===================================================================================================================
    68.154     BD    - one or more Bd (no Sb)
    28.877     SSB   - Sb (no auxilary damage)
     1.367     SSB+  - two Sb on the same strand
     0.190     2SSB  - two or more Sb on opposite strands separated by at least 10 bp
     1.198     DSB   - two Sb on opposite strands with a separation <= 10 bp
     0.185     DSB+  - DSB accompanied by one (or more) additional Sb within 10 bp separation
     0.028     DSB++ - more than one DSB whether within the 10 bp separation or further apart
     5.080     SSBc  - fraction of complex damage (SSB+ and 2SSB) among SSBs
    40.882     SSBcb - fraction of complex damage (SSB+ and 2SSB) among SSBs; base damage included
    14.549     DSBc  - fraction of complex damage (DSB+ and DSB++) among DSBs
    53.460     DSBcb - fraction of complex damage (DSB+ and DSB++) among DSBs; base damage included
===================================================================================================================

TABLE 2. Number of clusters per cell per Gy.  Cluster yields are for a representative cell containing an average
of 1.000 Gbp (giga basepair) of DNA.  Cluster induction is proportional to absorbed dose up to at least a
hundred or thousand Gy. The category "OTHER" includes all classes of individual and clustered DNA lesion, except
for SSB and DSB.  SEM = standard error of the mean.
===================================================================================================================
Number of --------- DSB ----------   --------- SSB ----------   -------- OTHER ---------   ----- ALL CLUSTERS -----
 lesions    Average        SEM         Average        SEM         Average        SEM         Average        SEM    
===================================================================================================================
   1          ---          ---       7.33789E+01  7.52421E-02   2.20254E+02  2.19681E-01   2.93633E+02  2.91573E-01
   2      2.21635E+00  6.10391E-03   2.79723E+01  2.70070E-02   3.87791E+01  3.43453E-02   6.89678E+01  5.54033E-02
   3      1.22323E+00  5.77990E-03   8.48058E+00  2.68207E-02   7.06277E+00  2.31048E-02   1.67666E+01  5.10855E-02
   4      4.75750E-01  3.96600E-03   2.43378E+00  1.54986E-02   1.34027E+00  9.12948E-03   4.24980E+00  2.61856E-02
   5      1.72883E-01  2.37937E-03   6.93583E-01  7.30307E-03   2.71867E-01  3.35675E-03   1.13833E+00  1.15981E-02
   6      6.21000E-02  1.31321E-03   2.05300E-01  3.30011E-03   5.89667E-02  1.30201E-03   3.26367E-01  4.99220E-03
   7      2.18667E-02  7.34480E-04   6.36500E-02  1.53201E-03   1.34333E-02  5.39326E-04   9.89500E-02  2.19835E-03
   8      7.86667E-03  4.02692E-04   2.02000E-02  7.06966E-04   3.45000E-03  2.55353E-04   3.15167E-02  9.83723E-04
   9      3.81667E-03  2.62351E-04   6.98333E-03  3.85680E-04   8.00000E-04  1.17585E-04   1.16000E-02  5.18988E-04
  10      1.05000E-03  1.36025E-04   2.31667E-03  1.97963E-04   1.83333E-04  5.52494E-05   3.55000E-03  2.53030E-04
  11      4.33333E-04  9.11887E-05   8.16667E-04  1.16386E-04   8.33333E-05  3.72603E-05   1.33333E-03  1.55785E-04
  12      1.83333E-04  5.52494E-05   3.16667E-04  7.25829E-05       ---          ---       5.00000E-04  9.11546E-05
  13      8.33333E-05  3.72603E-05   1.33333E-04  4.71239E-05       ---          ---       2.16667E-04  6.00565E-05
  14      1.66667E-05  1.66667E-05   3.33333E-05  2.35690E-05       ---          ---       5.00000E-05  2.88646E-05
  15          ---          ---           ---          ---           ---          ---           ---          ---
  16          ---          ---       1.66667E-05  1.66667E-05       ---          ---       1.66667E-05  1.66667E-05
  17          ---          ---           ---          ---           ---          ---           ---          ---
  18          ---          ---           ---          ---           ---          ---           ---          ---
  19          ---          ---           ---          ---           ---          ---           ---          ---
  20          ---          ---           ---          ---           ---          ---           ---          ---
  21          ---          ---           ---          ---           ---          ---           ---          ---
  22          ---          ---           ---          ---           ---          ---           ---          ---
  23          ---          ---           ---          ---           ---          ---           ---          ---
  24          ---          ---           ---          ---           ---          ---           ---          ---
  25          ---          ---           ---          ---           ---          ---           ---          ---
  26          ---          ---           ---          ---           ---          ---           ---          ---
  27          ---          ---           ---          ---           ---          ---           ---          ---
  28          ---          ---           ---          ---           ---          ---           ---          ---
  29          ---          ---           ---          ---           ---          ---           ---          ---
  30          ---          ---           ---          ---           ---          ---           ---          ---
  31          ---          ---           ---          ---           ---          ---           ---          ---
  32          ---          ---           ---          ---           ---          ---           ---          ---
  33          ---          ---           ---          ---           ---          ---           ---          ---
  34          ---          ---           ---          ---           ---          ---           ---          ---
  35          ---          ---           ---          ---           ---          ---           ---          ---
  36          ---          ---           ---          ---           ---          ---           ---          ---
  37          ---          ---           ---          ---           ---          ---           ---          ---
  38          ---          ---           ---          ---           ---          ---           ---          ---
  39          ---          ---           ---          ---           ---          ---           ---          ---
  40          ---          ---           ---          ---           ---          ---           ---          ---
  41          ---          ---           ---          ---           ---          ---           ---          ---
  42          ---          ---           ---          ---           ---          ---           ---          ---
  43          ---          ---           ---          ---           ---          ---           ---          ---
  44          ---          ---           ---          ---           ---          ---           ---          ---
  45          ---          ---           ---          ---           ---          ---           ---          ---
  46          ---          ---           ---          ---           ---          ---           ---          ---
  47          ---          ---           ---          ---           ---          ---           ---          ---
  48          ---          ---           ---          ---           ---          ---           ---          ---
  49          ---          ---           ---          ---           ---          ---           ---          ---
  50          ---          ---           ---          ---           ---          ---           ---          ---
 Total    4.18563E+00  1.36745E-02   1.13259E+02  1.87473E-02   2.67785E+02  1.59520E-01   3.85230E+02  1.52329E-01
-------------------------------------------------------------------------------------------------------------------

TABLE 3. Cluster composition (% Sb per cluster)
===================================================================================================================
Number of --------- DSB ----------   --------- SSB ----------   -------- OTHER ---------   ----- ALL CLUSTERS -----
 lesions    Average        SEM         Average        SEM         Average        SEM         Average        SEM    
===================================================================================================================
   1          ---          ---       1.66667E+01  0.00000E+00   0.00000E+00  0.00000E+00   4.16510E+00  1.11431E-03
   2      1.66667E+01  0.00000E+00   8.95844E+00  1.68005E-03   0.00000E+00  0.00000E+00   4.16869E+00  2.13888E-03
   3      1.20411E+01  8.74050E-03   6.51674E+00  3.18792E-03   0.00000E+00  0.00000E+00   4.17471E+00  4.08353E-03
   4      9.80344E+00  1.62743E-02   5.35005E+00  6.33669E-03   0.00000E+00  0.00000E+00   4.16610E+00  7.84270E-03
   5      8.50405E+00  2.54492E-02   4.71888E+00  1.32177E-02   0.00000E+00  0.00000E+00   4.17325E+00  1.66153E-02
   6      7.72589E+00  3.98671E-02   4.33324E+00  2.24317E-02   0.00000E+00  0.00000E+00   4.21966E+00  2.87030E-02
   7      7.04655E+00  6.22781E-02   3.97046E+00  3.39661E-02   0.00000E+00  0.00000E+00   4.14737E+00  4.27516E-02
   8      6.70484E+00  1.00920E-01   3.83595E+00  5.49701E-02   0.00000E+00  0.00000E+00   4.16906E+00  6.60924E-02
   9      6.36627E+00  1.24956E-01   3.57560E+00  8.70735E-02   0.00000E+00  0.00000E+00   4.26129E+00  9.84230E-02
  10      6.10656E+00  2.22724E-01   3.41849E+00  1.31587E-01   0.00000E+00  0.00000E+00   4.00990E+00  1.50077E-01
  11      6.21843E+00  4.22832E-01   3.86518E+00  2.72580E-01   0.00000E+00  0.00000E+00   4.37600E+00  2.72446E-01
  12      5.17677E+00  5.32703E-01   2.92398E+00  3.34096E-01       ---          ---       3.75000E+00  3.46983E-01
  13      5.38462E+00  4.79700E-01   3.52564E+00  5.80979E-01       ---          ---       4.24063E+00  4.67793E-01
  14      3.57143E+00  0.00000E+00   2.97619E+00  5.95238E-01       ---          ---       3.17460E+00  3.96825E-01
  15          ---          ---           ---          ---           ---          ---           ---          ---
  16          ---          ---       3.12500E+00  0.00000E+00       ---          ---       3.12500E+00  0.00000E+00
  17          ---          ---           ---          ---           ---          ---           ---          ---
  18          ---          ---           ---          ---           ---          ---           ---          ---
  19          ---          ---           ---          ---           ---          ---           ---          ---
  20          ---          ---           ---          ---           ---          ---           ---          ---
  21          ---          ---           ---          ---           ---          ---           ---          ---
  22          ---          ---           ---          ---           ---          ---           ---          ---
  23          ---          ---           ---          ---           ---          ---           ---          ---
  24          ---          ---           ---          ---           ---          ---           ---          ---
  25          ---          ---           ---          ---           ---          ---           ---          ---
  26          ---          ---           ---          ---           ---          ---           ---          ---
  27          ---          ---           ---          ---           ---          ---           ---          ---
  28          ---          ---           ---          ---           ---          ---           ---          ---
  29          ---          ---           ---          ---           ---          ---           ---          ---
  30          ---          ---           ---          ---           ---          ---           ---          ---
  31          ---          ---           ---          ---           ---          ---           ---          ---
  32          ---          ---           ---          ---           ---          ---           ---          ---
  33          ---          ---           ---          ---           ---          ---           ---          ---
  34          ---          ---           ---          ---           ---          ---           ---          ---
  35          ---          ---           ---          ---           ---          ---           ---          ---
  36          ---          ---           ---          ---           ---          ---           ---          ---
  37          ---          ---           ---          ---           ---          ---           ---          ---
  38          ---          ---           ---          ---           ---          ---           ---          ---
  39          ---          ---           ---          ---           ---          ---           ---          ---
  40          ---          ---           ---          ---           ---          ---           ---          ---
  41          ---          ---           ---          ---           ---          ---           ---          ---
  42          ---          ---           ---          ---           ---          ---           ---          ---
  43          ---          ---           ---          ---           ---          ---           ---          ---
  44          ---          ---           ---          ---           ---          ---           ---          ---
  45          ---          ---           ---          ---           ---          ---           ---          ---
  46          ---          ---           ---          ---           ---          ---           ---          ---
  47          ---          ---           ---          ---           ---          ---           ---          ---
  48          ---          ---           ---          ---           ---          ---           ---          ---
  49          ---          ---           ---          ---           ---          ---           ---          ---
  50          ---          ---           ---          ---           ---          ---           ---          ---
Average   1.41222E+01  8.57490E-03   1.36518E+01  6.32236E-03   0.00000E+00  0.00000E+00   4.16606E+00  4.91002E-04
-------------------------------------------------------------------------------------------------------------------
NOTES: (% Sb) is the percentage of lesions that are strand breaks.
The number of Sb is ((% Sb)/100)*(# lesions). The number of Bd is (1-(% Sb)/100)*(# lesions).

TABLE 4. Cluster Length (in base pair)
===================================================================================================================
Number of --------- DSB ----------   --------- SSB ----------   -------- OTHER ---------   ----- ALL CLUSTERS -----
 lesions    Average        SEM         Average        SEM         Average        SEM         Average        SEM    
===================================================================================================================
   1          ---          ---       1.66667E-01  0.00000E+00   1.66667E-01  0.00000E+00   1.66667E-01  0.00000E+00
   2      9.18141E-01  1.31898E-03   9.44173E-01  3.50732E-04   9.41433E-01  3.03694E-04   9.41792E-01  2.34223E-04
   3      1.61661E+00  2.62747E-03   1.73183E+00  9.31423E-04   1.71571E+00  1.00199E-03   1.71685E+00  6.68852E-04
   4      2.35484E+00  5.64676E-03   2.52301E+00  2.31484E-03   2.49493E+00  3.27791E-03   2.49614E+00  1.73197E-03
   5      3.11281E+00  1.02455E-02   3.30755E+00  5.86100E-03   3.27054E+00  8.69389E-03   3.27356E+00  4.62279E-03
   6      3.81387E+00  1.77756E-02   4.08837E+00  1.12302E-02   4.00467E+00  1.83498E-02   4.03547E+00  9.61216E-03
   7      4.56174E+00  3.23984E-02   4.81264E+00  1.99322E-02   4.66898E+00  3.81171E-02   4.75549E+00  1.72918E-02
   8      5.32439E+00  5.64860E-02   5.49877E+00  3.55338E-02   5.49040E+00  8.22394E-02   5.47707E+00  2.98748E-02
   9      6.30415E+00  8.55834E-02   6.35778E+00  6.41504E-02   6.24645E+00  1.80631E-01   6.35814E+00  5.05074E-02
  10      6.82787E+00  1.32463E-01   7.03102E+00  1.03112E-01   7.59091E+00  4.30154E-01   7.00619E+00  8.32531E-02
  11      7.18056E+00  1.99805E-01   7.44218E+00  2.41863E-01   7.73333E+00  3.71184E-01   7.37061E+00  1.69230E-01
  12      8.31818E+00  5.43304E-01   8.47368E+00  2.40567E-01       ---          ---       8.41667E+00  2.45489E-01
  13      8.46667E+00  6.35523E-01   9.29167E+00  5.15388E-01       ---          ---       8.97436E+00  4.00697E-01
  14      1.11667E+01  0.00000E+00   8.58333E+00  2.75000E+00       ---          ---       9.44444E+00  1.80620E+00
  15          ---          ---           ---          ---           ---          ---           ---          ---
  16          ---          ---       1.25000E+01  0.00000E+00       ---          ---       1.25000E+01  0.00000E+00
  17          ---          ---           ---          ---           ---          ---           ---          ---
  18          ---          ---           ---          ---           ---          ---           ---          ---
  19          ---          ---           ---          ---           ---          ---           ---          ---
  20          ---          ---           ---          ---           ---          ---           ---          ---
  21          ---          ---           ---          ---           ---          ---           ---          ---
  22          ---          ---           ---          ---           ---          ---           ---          ---
  23          ---          ---           ---          ---           ---          ---           ---          ---
  24          ---          ---           ---          ---           ---          ---           ---          ---
  25          ---          ---           ---          ---           ---          ---           ---          ---
  26          ---          ---           ---          ---           ---          ---           ---          ---
  27          ---          ---           ---          ---           ---          ---           ---          ---
  28          ---          ---           ---          ---           ---          ---           ---          ---
  29          ---          ---           ---          ---           ---          ---           ---          ---
  30          ---          ---           ---          ---           ---          ---           ---          ---
  31          ---          ---           ---          ---           ---          ---           ---          ---
  32          ---          ---           ---          ---           ---          ---           ---          ---
  33          ---          ---           ---          ---           ---          ---           ---          ---
  34          ---          ---           ---          ---           ---          ---           ---          ---
  35          ---          ---           ---          ---           ---          ---           ---          ---
  36          ---          ---           ---          ---           ---          ---           ---          ---
  37          ---          ---           ---          ---           ---          ---           ---          ---
  38          ---          ---           ---          ---           ---          ---           ---          ---
  39          ---          ---           ---          ---           ---          ---           ---          ---
  40          ---          ---           ---          ---           ---          ---           ---          ---
  41          ---          ---           ---          ---           ---          ---           ---          ---
  42          ---          ---           ---          ---           ---          ---           ---          ---
  43          ---          ---           ---          ---           ---          ---           ---          ---
  44          ---          ---           ---          ---           ---          ---           ---          ---
  45          ---          ---           ---          ---           ---          ---           ---          ---
  46          ---          ---           ---          ---           ---          ---           ---          ---
  47          ---          ---           ---          ---           ---          ---           ---          ---
  48          ---          ---           ---          ---           ---          ---           ---          ---
  49          ---          ---           ---          ---           ---          ---           ---          ---
  50          ---          ---           ---          ---           ---          ---           ---          ---
Average   1.41565E+00  2.25124E-03   5.56261E-01  1.08401E-03   3.37949E-01  4.50164E-04   4.15097E-01  7.22572E-04
-------------------------------------------------------------------------------------------------------------------

TABLE 5. NUMBER OF LESIONS DIVIDED BY TWICE THE CLUSTER LENGTH (lesions per nucleotide)
===================================================================================================================
Number of --------- DSB ----------   --------- SSB ----------   -------- OTHER ---------   ----- ALL CLUSTERS -----
 lesions    Average        SEM         Average        SEM         Average        SEM         Average        SEM    
===================================================================================================================
   1          ---          ---       8.33333E-02  0.00000E+00   8.33333E-02  0.00000E+00   8.33333E-02  0.00000E+00
   2      4.49656E-02  1.06493E-04   4.08732E-02  2.36288E-05   4.12367E-02  2.05849E-05   4.12099E-02  1.57333E-05
   3      3.14148E-02  7.48366E-05   2.89100E-02  2.35262E-05   2.92642E-02  2.59234E-05   2.92346E-02  1.70882E-05
   4      2.69491E-02  8.51414E-05   2.47921E-02  3.19270E-05   2.51511E-02  4.50336E-05   2.51398E-02  2.39560E-05
   5      2.45915E-02  1.03663E-04   2.28706E-02  5.19824E-05   2.32460E-02  7.82423E-05   2.31736E-02  4.14458E-05
   6      2.35923E-02  1.32634E-04   2.18008E-02  7.31717E-05   2.23253E-02  1.24842E-04   2.21440E-02  6.48203E-05
   7      2.27846E-02  1.97503E-04   2.13338E-02  1.00743E-04   2.20053E-02  2.04532E-04   2.16531E-02  9.12286E-05
   8      2.20460E-02  2.72821E-04   2.12379E-02  1.54572E-04   2.12322E-02  3.40742E-04   2.13383E-02  1.30205E-04
   9      2.07148E-02  3.06875E-04   2.05334E-02  2.29879E-04   2.09006E-02  6.67282E-04   2.05269E-02  1.79072E-04
  10      2.08814E-02  4.72579E-04   2.03504E-02  3.05813E-04   1.89078E-02  1.09528E-03   2.04257E-02  2.56494E-04
  11      2.17410E-02  6.04602E-04   2.17257E-02  8.09686E-04   1.99302E-02  9.11285E-04   2.16632E-02  5.56349E-04
  12      2.09547E-02  1.43131E-03   1.99490E-02  5.53388E-04       ---          ---       2.03177E-02  6.22499E-04
  13      2.18239E-02  1.67194E-03   1.99379E-02  1.33200E-03       ---          ---       2.06633E-02  1.03220E-03
  14      1.74129E-02  0.00000E+00   2.52451E-02  8.08824E-03       ---          ---       2.26344E-02  5.34999E-03
  15          ---          ---           ---          ---           ---          ---           ---          ---
  16          ---          ---       1.77778E-02  0.00000E+00       ---          ---       1.77778E-02  0.00000E+00
  17          ---          ---           ---          ---           ---          ---           ---          ---
  18          ---          ---           ---          ---           ---          ---           ---          ---
  19          ---          ---           ---          ---           ---          ---           ---          ---
  20          ---          ---           ---          ---           ---          ---           ---          ---
  21          ---          ---           ---          ---           ---          ---           ---          ---
  22          ---          ---           ---          ---           ---          ---           ---          ---
  23          ---          ---           ---          ---           ---          ---           ---          ---
  24          ---          ---           ---          ---           ---          ---           ---          ---
  25          ---          ---           ---          ---           ---          ---           ---          ---
  26          ---          ---           ---          ---           ---          ---           ---          ---
  27          ---          ---           ---          ---           ---          ---           ---          ---
  28          ---          ---           ---          ---           ---          ---           ---          ---
  29          ---          ---           ---          ---           ---          ---           ---          ---
  30          ---          ---           ---          ---           ---          ---           ---          ---
  31          ---          ---           ---          ---           ---          ---           ---          ---
  32          ---          ---           ---          ---           ---          ---           ---          ---
  33          ---          ---           ---          ---           ---          ---           ---          ---
  34          ---          ---           ---          ---           ---          ---           ---          ---
  35          ---          ---           ---          ---           ---          ---           ---          ---
  36          ---          ---           ---          ---           ---          ---           ---          ---
  37          ---          ---           ---          ---           ---          ---           ---          ---
  38          ---          ---           ---          ---           ---          ---           ---          ---
  39          ---          ---           ---          ---           ---          ---           ---          ---
  40          ---          ---           ---          ---           ---          ---           ---          ---
  41          ---          ---           ---          ---           ---          ---           ---          ---
  42          ---          ---           ---          ---           ---          ---           ---          ---
  43          ---          ---           ---          ---           ---          ---           ---          ---
  44          ---          ---           ---          ---           ---          ---           ---          ---
  45          ---          ---           ---          ---           ---          ---           ---          ---
  46          ---          ---           ---          ---           ---          ---           ---          ---
  47          ---          ---           ---          ---           ---          ---           ---          ---
  48          ---          ---           ---          ---           ---          ---           ---          ---
  49          ---          ---           ---          ---           ---          ---           ---          ---
  50          ---          ---           ---          ---           ---          ---           ---          ---
Average   3.79139E-02  6.41987E-05   6.69925E-02  3.20012E-05   7.53518E-02  1.71729E-05   7.24655E-02  2.34837E-05
-------------------------------------------------------------------------------------------------------------------

TABLE 6. Number of clusters per cell per Gy per track.  Cluster yields are for a representative cell containing
an average of 1.000 Gbp (giga basepair) of DNA.  Cluster induction is proportional to absorbed dose up to at least
a hundred or thousand Gy. The category "OTHER" includes all classes of individual and clustered DNA lesion, except
for SSB and DSB.  SEM = standard error of the mean.
===================================================================================================================
Number of --------- DSB ----------   --------- SSB ----------   -------- OTHER ---------   ----- ALL CLUSTERS -----
 lesions    Average        SEM         Average        SEM         Average        SEM         Average        SEM    
===================================================================================================================
   1          ---          ---       3.00092E+00  1.64626E-02   9.00517E+00  4.92276E-02   1.20061E+01  6.56447E-02
   2      1.02913E-01  9.73325E-04   1.29640E+00  1.14530E-02   1.79715E+00  1.58531E-02   3.19646E+00  2.81617E-02
   3      6.62554E-02  9.01652E-04   4.55085E-01  5.76168E-03   3.80330E-01  4.86045E-03   9.01670E-01  1.14154E-02
   4      3.03751E-02  5.53524E-04   1.54381E-01  2.60577E-03   8.53919E-02  1.46490E-03   2.70148E-01  4.53267E-03
   5      1.32099E-02  3.10920E-04   5.20201E-02  1.09155E-03   2.06227E-02  4.62169E-04   8.58528E-02  1.78273E-03
   6      5.52395E-03  1.65414E-04   1.80693E-02  4.60532E-04   5.32642E-03  1.65094E-04   2.89196E-02  7.17752E-04
   7      2.21765E-03  9.20533E-05   6.42663E-03  2.05001E-04   1.40082E-03  6.70412E-05   1.00451E-02  3.02075E-04
   8      8.84571E-04  5.09932E-05   2.24347E-03  9.13832E-05   4.05697E-04  3.26916E-05   3.53374E-03  1.30806E-04
   9      4.32981E-04  3.26118E-05   8.52751E-04  5.09478E-05   1.00613E-04  1.54627E-05   1.38634E-03  6.84568E-05
  10      1.27322E-04  1.74755E-05   2.98168E-04  2.64138E-05   2.26202E-05  7.16071E-06   4.48109E-04  3.35164E-05
  11      5.52369E-05  1.21761E-05   1.13177E-04  1.62499E-05   1.18399E-05  5.29390E-06   1.80254E-04  2.14738E-05
  12      2.60478E-05  7.84976E-06   4.32778E-05  1.00590E-05       ---          ---       6.93256E-05  1.27505E-05
  13      1.18399E-05  5.29390E-06   1.75169E-05  6.33325E-06       ---          ---       2.93568E-05  8.25191E-06
  14      2.36798E-06  0.00000E+00   4.73595E-06  3.34866E-06       ---          ---       7.10393E-06  4.10105E-06
  15          ---          ---           ---          ---           ---          ---           ---          ---
  16          ---          ---       2.36798E-06  0.00000E+00       ---          ---       2.36798E-06  0.00000E+00
  17          ---          ---           ---          ---           ---          ---           ---          ---
  18          ---          ---           ---          ---           ---          ---           ---          ---
  19          ---          ---           ---          ---           ---          ---           ---          ---
  20          ---          ---           ---          ---           ---          ---           ---          ---
  21          ---          ---           ---          ---           ---          ---           ---          ---
  22          ---          ---           ---          ---           ---          ---           ---          ---
  23          ---          ---           ---          ---           ---          ---           ---          ---
  24          ---          ---           ---          ---           ---          ---           ---          ---
  25          ---          ---           ---          ---           ---          ---           ---          ---
  26          ---          ---           ---          ---           ---          ---           ---          ---
  27          ---          ---           ---          ---           ---          ---           ---          ---
  28          ---          ---           ---          ---           ---          ---           ---          ---
  29          ---          ---           ---          ---           ---          ---           ---          ---
  30          ---          ---           ---          ---           ---          ---           ---          ---
  31          ---          ---           ---          ---           ---          ---           ---          ---
  32          ---          ---           ---          ---           ---          ---           ---          ---
  33          ---          ---           ---          ---           ---          ---           ---          ---
  34          ---          ---           ---          ---           ---          ---           ---          ---
  35          ---          ---           ---          ---           ---          ---           ---          ---
  36          ---          ---           ---          ---           ---          ---           ---          ---
  37          ---          ---           ---          ---           ---          ---           ---          ---
  38          ---          ---           ---          ---           ---          ---           ---          ---
  39          ---          ---           ---          ---           ---          ---           ---          ---
  40          ---          ---           ---          ---           ---          ---           ---          ---
  41          ---          ---           ---          ---           ---          ---           ---          ---
  42          ---          ---           ---          ---           ---          ---           ---          ---
  43          ---          ---           ---          ---           ---          ---           ---          ---
  44          ---          ---           ---          ---           ---          ---           ---          ---
  45          ---          ---           ---          ---           ---          ---           ---          ---
  46          ---          ---           ---          ---           ---          ---           ---          ---
  47          ---          ---           ---          ---           ---          ---           ---          ---
  48          ---          ---           ---          ---           ---          ---           ---          ---
  49          ---          ---           ---          ---           ---          ---           ---          ---
  50          ---          ---           ---          ---           ---          ---           ---          ---
 Total    2.22035E-01  2.80531E-03   4.98687E+00  3.75913E-02   1.12959E+01  7.15441E-02   1.65048E+01  1.11787E-01
-------------------------------------------------------------------------------------------------------------------
