# Supplementary material for: A computational method to estimate the relative biological effectiveness and tumor control probability for low-LET proton irradiations
Source: PLoS One. 2026 Mar 20;21(3):e0341352. doi: 10.1371/journal.pone.0341352 (PMC13004361; doi:10.1371/journal.pone.0341352)
Supplement: S1 File — These files include the DSB yields simulated by MCDS and the proton spectra used at different LET positions. Available at: https://nfuedu-my.sharepoint.com/personal/ccchan_nfu_edu_tw/_layouts/15/onedrive.aspx?id=%2Fpersonal%2Fccchan%5Fnfu%5Fedu%5Ftw%2FDocuments%2Fplos%20one&ga=1. (ZIP) [file pone.0341352.s001.zip › MCDS/proton/P5/0.005.out]

===============================
MCDS Version 3.00B  15-JUL-2011
===============================
      1.097     running time (min)
 1.0000E+00     DNA content (Gbp)
 8.0000E+00     Dia. of cell nucleus (um)
      10000     number of cells (nocs)
  987654321     random number seed


MXRF TABLE: Particle types and properties of the (input) mixed radiation field. The hypoxia reduction factor (HRF)
for DSB induction is estimated as [1/(1-pcr)]^2, where pcr = the probability a lesion undergoes chemical repair
for the specified (input) oxygen concentration compared to fully aerobic (100% O2) conditions.  The frequency-mean
specific energy (zf) is for a spherical target representative of the cell nucleus. Radiative losses by the primary
charged particle are assumed non-local and do not not contribute to specific energy or the dose per unit fluence
(DPUF).  The reported stopping power is at the point of entry into the cell nucleus (pO2 = 0.005%).
===================================================================================================================
        Normed   -- Kinetic Energy --               Stopping Power (keV/um)      CSDA       Dosimetry (Gy)    HRF
  Ion     wt       (MeV)     (MeV/A)      zeb     Coll+Nuc  Radiat    Total    Range (cm)   DPUF       zf     DSB
===================================================================================================================
    p  9.16E-02  8.300E-01  8.300E-01  5.601E+02  3.06E+01 0.00E+00 3.064E+01  1.814E-03  7.142E+01 1.42E-01 2.405
    p  1.63E-01  2.140E+00  2.140E+00  2.199E+02  1.54E+01 0.00E+00 1.535E+01  8.265E-03  2.838E+01 5.65E-02 2.886
    p  2.43E-01  3.210E+00  3.210E+00  1.469E+02  1.12E+01 0.00E+00 1.120E+01  1.654E-02  1.973E+01 3.93E-02 2.945
    p  2.40E-01  4.880E+00  4.880E+00  9.688E+01  8.03E+00 0.00E+00 8.031E+00  3.442E-02  1.369E+01 2.72E-02 2.971
    p  1.88E-01  5.830E+00  5.830E+00  8.122E+01  6.96E+00 0.00E+00 6.961E+00  4.717E-02  1.175E+01 2.34E-02 2.977
    p  7.43E-02  7.380E+00  7.380E+00  6.432E+01  5.75E+00 0.00E+00 5.753E+00  7.179E-02  9.601E+00 1.91E-02 2.982
    p  0.00E+00  9.640E+00  9.640E+00  4.942E+01  4.63E+00 0.00E+00 4.629E+00  1.159E-01  7.652E+00 1.52E-02 2.986
  Avg  1.43E-01  4.021E+00  4.021E+00  1.662E+02  1.17E+01 0.00E+00 1.170E+01  2.800E-02  2.217E+01 4.41E-02 2.901
===================================================================================================================
ZEB = (zeff/beta)^2 (Barkas 1963); DPUF = absorbed dose per unit fluence (nGy-cm^2/particle); zf in units of Gy

TABLE 1. Percent (%) cluster yields by complexity, as classified using the scheme of Nikjoo et al. (IJRB 71, 
467-483 1997 and and Radiat. Res. 156, 577-583 2001).
===================================================================================================================
    68.136     BD    - one or more Bd (no Sb)
    28.889     SSB   - Sb (no auxilary damage)
     1.373     SSB+  - two Sb on the same strand
     0.191     2SSB  - two or more Sb on opposite strands separated by at least 10 bp
     1.197     DSB   - two Sb on opposite strands with a separation <= 10 bp
     0.186     DSB+  - DSB accompanied by one (or more) additional Sb within 10 bp separation
     0.029     DSB++ - more than one DSB whether within the 10 bp separation or further apart
     5.099     SSBc  - fraction of complex damage (SSB+ and 2SSB) among SSBs
    40.947     SSBcb - fraction of complex damage (SSB+ and 2SSB) among SSBs; base damage included
    14.629     DSBc  - fraction of complex damage (DSB+ and DSB++) among DSBs
    53.585     DSBcb - fraction of complex damage (DSB+ and DSB++) among DSBs; base damage included
===================================================================================================================

TABLE 2. Number of clusters per cell per Gy.  Cluster yields are for a representative cell containing an average
of 1.000 Gbp (giga basepair) of DNA.  Cluster induction is proportional to absorbed dose up to at least a
hundred or thousand Gy. The category "OTHER" includes all classes of individual and clustered DNA lesion, except
for SSB and DSB.  SEM = standard error of the mean.
===================================================================================================================
Number of --------- DSB ----------   --------- SSB ----------   -------- OTHER ---------   ----- ALL CLUSTERS -----
 lesions    Average        SEM         Average        SEM         Average        SEM         Average        SEM    
===================================================================================================================
   1          ---          ---       7.35587E+01  7.55684E-02   2.20622E+02  2.20648E-01   2.94180E+02  2.92857E-01
   2      2.22190E+00  6.01458E-03   2.81072E+01  2.67307E-02   3.90012E+01  3.42100E-02   6.93303E+01  5.47412E-02
   3      1.22343E+00  5.75808E-03   8.51982E+00  2.71768E-02   7.11220E+00  2.32026E-02   1.68554E+01  5.15222E-02
   4      4.86117E-01  4.04549E-03   2.45198E+00  1.55473E-02   1.36360E+00  9.22474E-03   4.30170E+00  2.63949E-02
   5      1.73483E-01  2.33204E-03   7.08300E-01  7.43015E-03   2.72950E-01  3.37764E-03   1.15473E+00  1.16643E-02
   6      6.28167E-02  1.34196E-03   2.08700E-01  3.36576E-03   5.79500E-02  1.21708E-03   3.29467E-01  4.99993E-03
   7      2.20833E-02  7.26794E-04   6.46500E-02  1.53108E-03   1.38167E-02  5.34472E-04   1.00550E-01  2.18626E-03
   8      7.86667E-03  3.95031E-04   2.05167E-02  7.42680E-04   3.13333E-03  2.34808E-04   3.15167E-02  1.00080E-03
   9      3.01667E-03  2.44805E-04   6.75000E-03  3.72174E-04   9.00000E-04  1.26616E-04   1.06667E-02  5.06933E-04
  10      1.13333E-03  1.38989E-04   2.46667E-03  2.12018E-04   2.16667E-04  6.00565E-05   3.81667E-03  2.69661E-04
  11      5.83333E-04  9.84335E-05   8.83333E-04  1.25526E-04   6.66667E-05  3.33283E-05   1.53333E-03  1.65968E-04
  12      2.00000E-04  5.77033E-05   2.33333E-04  6.66292E-05   1.66667E-05  1.66667E-05   4.50000E-04  8.96443E-05
  13      3.33333E-05  2.35690E-05   1.50000E-04  4.99800E-05       ---          ---       1.83333E-04  5.52494E-05
  14          ---          ---       1.66667E-05  1.66667E-05       ---          ---       1.66667E-05  1.66667E-05
  15          ---          ---       5.00000E-05  2.88646E-05       ---          ---       5.00000E-05  2.88646E-05
  16      1.66667E-05  1.66667E-05   3.33333E-05  2.35690E-05       ---          ---       5.00000E-05  2.88646E-05
  17          ---          ---           ---          ---           ---          ---           ---          ---
  18          ---          ---           ---          ---           ---          ---           ---          ---
  19          ---          ---           ---          ---           ---          ---           ---          ---
  20          ---          ---           ---          ---           ---          ---           ---          ---
  21          ---          ---           ---          ---           ---          ---           ---          ---
  22          ---          ---           ---          ---           ---          ---           ---          ---
  23          ---          ---           ---          ---           ---          ---           ---          ---
  24          ---          ---           ---          ---           ---          ---           ---          ---
  25          ---          ---           ---          ---           ---          ---           ---          ---
  26          ---          ---           ---          ---           ---          ---           ---          ---
  27          ---          ---           ---          ---           ---          ---           ---          ---
  28          ---          ---           ---          ---           ---          ---           ---          ---
  29          ---          ---           ---          ---           ---          ---           ---          ---
  30          ---          ---           ---          ---           ---          ---           ---          ---
  31          ---          ---           ---          ---           ---          ---           ---          ---
  32          ---          ---           ---          ---           ---          ---           ---          ---
  33          ---          ---           ---          ---           ---          ---           ---          ---
  34          ---          ---           ---          ---           ---          ---           ---          ---
  35          ---          ---           ---          ---           ---          ---           ---          ---
  36          ---          ---           ---          ---           ---          ---           ---          ---
  37          ---          ---           ---          ---           ---          ---           ---          ---
  38          ---          ---           ---          ---           ---          ---           ---          ---
  39          ---          ---           ---          ---           ---          ---           ---          ---
  40          ---          ---           ---          ---           ---          ---           ---          ---
  41          ---          ---           ---          ---           ---          ---           ---          ---
  42          ---          ---           ---          ---           ---          ---           ---          ---
  43          ---          ---           ---          ---           ---          ---           ---          ---
  44          ---          ---           ---          ---           ---          ---           ---          ---
  45          ---          ---           ---          ---           ---          ---           ---          ---
  46          ---          ---           ---          ---           ---          ---           ---          ---
  47          ---          ---           ---          ---           ---          ---           ---          ---
  48          ---          ---           ---          ---           ---          ---           ---          ---
  49          ---          ---           ---          ---           ---          ---           ---          ---
  50          ---          ---           ---          ---           ---          ---           ---          ---
 Total    4.20268E+00  1.36195E-02   1.13650E+02  1.89367E-02   2.68448E+02  1.60568E-01   3.86301E+02  1.53669E-01
-------------------------------------------------------------------------------------------------------------------

TABLE 3. Cluster composition (% Sb per cluster)
===================================================================================================================
Number of --------- DSB ----------   --------- SSB ----------   -------- OTHER ---------   ----- ALL CLUSTERS -----
 lesions    Average        SEM         Average        SEM         Average        SEM         Average        SEM    
===================================================================================================================
   1          ---          ---       1.66667E+01  0.00000E+00   0.00000E+00  0.00000E+00   4.16755E+00  1.12231E-03
   2      1.66667E+01  0.00000E+00   8.95565E+00  1.68482E-03   0.00000E+00  0.00000E+00   4.16469E+00  2.10654E-03
   3      1.20381E+01  8.66372E-03   6.51812E+00  3.20475E-03   0.00000E+00  0.00000E+00   4.16905E+00  4.11365E-03
   4      9.82764E+00  1.63588E-02   5.35928E+00  6.35683E-03   0.00000E+00  0.00000E+00   4.16209E+00  7.88031E-03
   5      8.51355E+00  2.59058E-02   4.70636E+00  1.32941E-02   0.00000E+00  0.00000E+00   4.16698E+00  1.65801E-02
   6      7.68531E+00  3.93507E-02   4.26355E+00  2.18543E-02   0.00000E+00  0.00000E+00   4.12544E+00  2.86912E-02
   7      7.12668E+00  6.16478E-02   4.04912E+00  3.41819E-02   0.00000E+00  0.00000E+00   4.14923E+00  4.25309E-02
   8      6.62623E+00  9.20615E-02   3.75644E+00  5.28881E-02   0.00000E+00  0.00000E+00   4.09862E+00  6.51299E-02
   9      6.34786E+00  1.46955E-01   3.66534E+00  8.92641E-02   0.00000E+00  0.00000E+00   4.06821E+00  1.00892E-01
  10      6.26866E+00  2.48341E-01   3.39286E+00  1.40261E-01   0.00000E+00  0.00000E+00   4.06746E+00  1.60299E-01
  11      6.14719E+00  3.22418E-01   3.55021E+00  1.90345E-01   0.00000E+00  0.00000E+00   4.41632E+00  2.35598E-01
  12      5.67130E+00  3.99416E-01   3.47222E+00  4.71782E-01   0.00000E+00  0.00000E+00   4.35363E+00  4.03197E-01
  13      5.12820E+00  0.00000E+00   3.13390E+00  5.28219E-01       ---          ---       3.49650E+00  4.91725E-01
  14          ---          ---       3.57143E+00  0.00000E+00       ---          ---       3.57143E+00  0.00000E+00
  15          ---          ---       4.44444E+00  6.41500E-01       ---          ---       4.44444E+00  6.41500E-01
  16      4.16667E+00  0.00000E+00   3.64583E+00  5.20833E-01       ---          ---       3.81944E+00  3.47222E-01
  17          ---          ---           ---          ---           ---          ---           ---          ---
  18          ---          ---           ---          ---           ---          ---           ---          ---
  19          ---          ---           ---          ---           ---          ---           ---          ---
  20          ---          ---           ---          ---           ---          ---           ---          ---
  21          ---          ---           ---          ---           ---          ---           ---          ---
  22          ---          ---           ---          ---           ---          ---           ---          ---
  23          ---          ---           ---          ---           ---          ---           ---          ---
  24          ---          ---           ---          ---           ---          ---           ---          ---
  25          ---          ---           ---          ---           ---          ---           ---          ---
  26          ---          ---           ---          ---           ---          ---           ---          ---
  27          ---          ---           ---          ---           ---          ---           ---          ---
  28          ---          ---           ---          ---           ---          ---           ---          ---
  29          ---          ---           ---          ---           ---          ---           ---          ---
  30          ---          ---           ---          ---           ---          ---           ---          ---
  31          ---          ---           ---          ---           ---          ---           ---          ---
  32          ---          ---           ---          ---           ---          ---           ---          ---
  33          ---          ---           ---          ---           ---          ---           ---          ---
  34          ---          ---           ---          ---           ---          ---           ---          ---
  35          ---          ---           ---          ---           ---          ---           ---          ---
  36          ---          ---           ---          ---           ---          ---           ---          ---
  37          ---          ---           ---          ---           ---          ---           ---          ---
  38          ---          ---           ---          ---           ---          ---           ---          ---
  39          ---          ---           ---          ---           ---          ---           ---          ---
  40          ---          ---           ---          ---           ---          ---           ---          ---
  41          ---          ---           ---          ---           ---          ---           ---          ---
  42          ---          ---           ---          ---           ---          ---           ---          ---
  43          ---          ---           ---          ---           ---          ---           ---          ---
  44          ---          ---           ---          ---           ---          ---           ---          ---
  45          ---          ---           ---          ---           ---          ---           ---          ---
  46          ---          ---           ---          ---           ---          ---           ---          ---
  47          ---          ---           ---          ---           ---          ---           ---          ---
  48          ---          ---           ---          ---           ---          ---           ---          ---
  49          ---          ---           ---          ---           ---          ---           ---          ---
  50          ---          ---           ---          ---           ---          ---           ---          ---
Average   1.41214E+01  8.65923E-03   1.36449E+01  6.33654E-03   0.00000E+00  0.00000E+00   4.16687E+00  4.94764E-04
-------------------------------------------------------------------------------------------------------------------
NOTES: (% Sb) is the percentage of lesions that are strand breaks.
The number of Sb is ((% Sb)/100)*(# lesions). The number of Bd is (1-(% Sb)/100)*(# lesions).

TABLE 4. Cluster Length (in base pair)
===================================================================================================================
Number of --------- DSB ----------   --------- SSB ----------   -------- OTHER ---------   ----- ALL CLUSTERS -----
 lesions    Average        SEM         Average        SEM         Average        SEM         Average        SEM    
===================================================================================================================
   1          ---          ---       1.66667E-01  0.00000E+00   1.66667E-01  0.00000E+00   1.66667E-01  0.00000E+00
   2      9.16783E-01  1.31185E-03   9.43039E-01  3.54927E-04   9.41793E-01  3.03476E-04   9.41499E-01  2.34645E-04
   3      1.61786E+00  2.61272E-03   1.73235E+00  9.17246E-04   1.71814E+00  1.01469E-03   1.71786E+00  6.66716E-04
   4      2.35226E+00  5.56851E-03   2.52125E+00  2.29245E-03   2.49472E+00  3.29264E-03   2.49350E+00  1.72290E-03
   5      3.09367E+00  1.02430E-02   3.30409E+00  5.78042E-03   3.26760E+00  8.63368E-03   3.26554E+00  4.56199E-03
   6      3.87132E+00  1.81062E-02   4.08003E+00  1.12030E-02   4.01401E+00  1.84386E-02   4.03916E+00  9.68035E-03
   7      4.59935E+00  3.29860E-02   4.80341E+00  1.98565E-02   4.73281E+00  3.99310E-02   4.76452E+00  1.71490E-02
   8      5.29932E+00  5.82993E-02   5.59328E+00  3.63670E-02   5.38214E+00  8.92755E-02   5.50517E+00  3.07869E-02
   9      5.90888E+00  9.44847E-02   6.22057E+00  5.99966E-02   6.15865E+00  1.78270E-01   6.14147E+00  5.08641E-02
  10      6.99129E+00  1.66781E-01   7.01726E+00  1.04339E-01   6.93590E+00  3.54327E-01   7.00476E+00  8.75204E-02
  11      7.54286E+00  2.47050E-01   8.11111E+00  2.00567E-01   8.12500E+00  5.90727E-01   7.90530E+00  1.53529E-01
  12      8.20833E+00  4.42923E-01   8.55128E+00  5.00493E-01   9.16667E+00  0.00000E+00   8.41667E+00  3.19354E-01
  13      9.25000E+00  2.50000E-01   9.64815E+00  3.03585E-01       ---          ---       9.57576E+00  2.52626E-01
  14          ---          ---       9.16667E+00  0.00000E+00       ---          ---       9.16667E+00  0.00000E+00
  15          ---          ---       1.13889E+01  1.28140E+00       ---          ---       1.13889E+01  1.28140E+00
  16      1.16667E+01  0.00000E+00   1.29167E+01  5.83333E-01       ---          ---       1.25000E+01  5.35758E-01
  17          ---          ---           ---          ---           ---          ---           ---          ---
  18          ---          ---           ---          ---           ---          ---           ---          ---
  19          ---          ---           ---          ---           ---          ---           ---          ---
  20          ---          ---           ---          ---           ---          ---           ---          ---
  21          ---          ---           ---          ---           ---          ---           ---          ---
  22          ---          ---           ---          ---           ---          ---           ---          ---
  23          ---          ---           ---          ---           ---          ---           ---          ---
  24          ---          ---           ---          ---           ---          ---           ---          ---
  25          ---          ---           ---          ---           ---          ---           ---          ---
  26          ---          ---           ---          ---           ---          ---           ---          ---
  27          ---          ---           ---          ---           ---          ---           ---          ---
  28          ---          ---           ---          ---           ---          ---           ---          ---
  29          ---          ---           ---          ---           ---          ---           ---          ---
  30          ---          ---           ---          ---           ---          ---           ---          ---
  31          ---          ---           ---          ---           ---          ---           ---          ---
  32          ---          ---           ---          ---           ---          ---           ---          ---
  33          ---          ---           ---          ---           ---          ---           ---          ---
  34          ---          ---           ---          ---           ---          ---           ---          ---
  35          ---          ---           ---          ---           ---          ---           ---          ---
  36          ---          ---           ---          ---           ---          ---           ---          ---
  37          ---          ---           ---          ---           ---          ---           ---          ---
  38          ---          ---           ---          ---           ---          ---           ---          ---
  39          ---          ---           ---          ---           ---          ---           ---          ---
  40          ---          ---           ---          ---           ---          ---           ---          ---
  41          ---          ---           ---          ---           ---          ---           ---          ---
  42          ---          ---           ---          ---           ---          ---           ---          ---
  43          ---          ---           ---          ---           ---          ---           ---          ---
  44          ---          ---           ---          ---           ---          ---           ---          ---
  45          ---          ---           ---          ---           ---          ---           ---          ---
  46          ---          ---           ---          ---           ---          ---           ---          ---
  47          ---          ---           ---          ---           ---          ---           ---          ---
  48          ---          ---           ---          ---           ---          ---           ---          ---
  49          ---          ---           ---          ---           ---          ---           ---          ---
  50          ---          ---           ---          ---           ---          ---           ---          ---
Average   1.41411E+00  2.26162E-03   5.56982E-01  1.08728E-03   3.38792E-01  4.49863E-04   4.15969E-01  7.24089E-04
-------------------------------------------------------------------------------------------------------------------

TABLE 5. NUMBER OF LESIONS DIVIDED BY TWICE THE CLUSTER LENGTH (lesions per nucleotide)
===================================================================================================================
Number of --------- DSB ----------   --------- SSB ----------   -------- OTHER ---------   ----- ALL CLUSTERS -----
 lesions    Average        SEM         Average        SEM         Average        SEM         Average        SEM    
===================================================================================================================
   1          ---          ---       8.33333E-02  0.00000E+00   8.33333E-02  0.00000E+00   8.33333E-02  0.00000E+00
   2      4.51168E-02  1.06752E-04   4.09547E-02  2.37563E-05   4.12083E-02  2.05729E-05   4.12307E-02  1.56879E-05
   3      3.14134E-02  7.27480E-05   2.89002E-02  2.33117E-05   2.92159E-02  2.60125E-05   2.92204E-02  1.69742E-05
   4      2.69169E-02  8.51396E-05   2.48320E-02  3.17899E-05   2.51742E-02  4.56749E-05   2.51710E-02  2.41486E-05
   5      2.47587E-02  1.01988E-04   2.29123E-02  5.17051E-05   2.32623E-02  7.98959E-05   2.32494E-02  4.13027E-05
   6      2.32099E-02  1.27539E-04   2.18440E-02  7.29732E-05   2.22497E-02  1.20349E-04   2.21207E-02  6.34463E-05
   7      2.26399E-02  1.94109E-04   2.13719E-02  9.86991E-05   2.18566E-02  2.19458E-04   2.16291E-02  8.91747E-05
   8      2.22176E-02  2.78769E-04   2.08970E-02  1.61542E-04   2.19184E-02  4.46314E-04   2.12945E-02  1.41122E-04
   9      2.22029E-02  4.03827E-04   2.08866E-02  2.26854E-04   2.12593E-02  6.78237E-04   2.12344E-02  1.97063E-04
  10      2.07173E-02  5.56227E-04   2.04670E-02  3.23336E-04   2.06243E-02  9.93012E-04   2.05602E-02  2.78203E-04
  11      2.09958E-02  6.76392E-04   1.94467E-02  5.07498E-04   1.91380E-02  1.53895E-03   1.99990E-02  4.00561E-04
  12      2.09758E-02  1.16943E-03   2.04156E-02  1.34976E-03   1.81818E-02  0.00000E+00   2.05882E-02  8.52786E-04
  13      1.95338E-02  5.27941E-04   1.88650E-02  6.02031E-04       ---          ---       1.89866E-02  4.98954E-04
  14          ---          ---       2.12121E-02  0.00000E+00       ---          ---       2.12121E-02  0.00000E+00
  15          ---          ---       1.87403E-02  1.99819E-03       ---          ---       1.87403E-02  1.99819E-03
  16      1.90476E-02  0.00000E+00   1.72395E-02  7.78556E-04       ---          ---       1.78422E-02  7.51878E-04
  17          ---          ---           ---          ---           ---          ---           ---          ---
  18          ---          ---           ---          ---           ---          ---           ---          ---
  19          ---          ---           ---          ---           ---          ---           ---          ---
  20          ---          ---           ---          ---           ---          ---           ---          ---
  21          ---          ---           ---          ---           ---          ---           ---          ---
  22          ---          ---           ---          ---           ---          ---           ---          ---
  23          ---          ---           ---          ---           ---          ---           ---          ---
  24          ---          ---           ---          ---           ---          ---           ---          ---
  25          ---          ---           ---          ---           ---          ---           ---          ---
  26          ---          ---           ---          ---           ---          ---           ---          ---
  27          ---          ---           ---          ---           ---          ---           ---          ---
  28          ---          ---           ---          ---           ---          ---           ---          ---
  29          ---          ---           ---          ---           ---          ---           ---          ---
  30          ---          ---           ---          ---           ---          ---           ---          ---
  31          ---          ---           ---          ---           ---          ---           ---          ---
  32          ---          ---           ---          ---           ---          ---           ---          ---
  33          ---          ---           ---          ---           ---          ---           ---          ---
  34          ---          ---           ---          ---           ---          ---           ---          ---
  35          ---          ---           ---          ---           ---          ---           ---          ---
  36          ---          ---           ---          ---           ---          ---           ---          ---
  37          ---          ---           ---          ---           ---          ---           ---          ---
  38          ---          ---           ---          ---           ---          ---           ---          ---
  39          ---          ---           ---          ---           ---          ---           ---          ---
  40          ---          ---           ---          ---           ---          ---           ---          ---
  41          ---          ---           ---          ---           ---          ---           ---          ---
  42          ---          ---           ---          ---           ---          ---           ---          ---
  43          ---          ---           ---          ---           ---          ---           ---          ---
  44          ---          ---           ---          ---           ---          ---           ---          ---
  45          ---          ---           ---          ---           ---          ---           ---          ---
  46          ---          ---           ---          ---           ---          ---           ---          ---
  47          ---          ---           ---          ---           ---          ---           ---          ---
  48          ---          ---           ---          ---           ---          ---           ---          ---
  49          ---          ---           ---          ---           ---          ---           ---          ---
  50          ---          ---           ---          ---           ---          ---           ---          ---
Average   3.80356E-02  6.54021E-05   6.69801E-02  3.19806E-05   7.53163E-02  1.71406E-05   7.24355E-02  2.34623E-05
-------------------------------------------------------------------------------------------------------------------

TABLE 6. Number of clusters per cell per Gy per track.  Cluster yields are for a representative cell containing
an average of 1.000 Gbp (giga basepair) of DNA.  Cluster induction is proportional to absorbed dose up to at least
a hundred or thousand Gy. The category "OTHER" includes all classes of individual and clustered DNA lesion, except
for SSB and DSB.  SEM = standard error of the mean.
===================================================================================================================
Number of --------- DSB ----------   --------- SSB ----------   -------- OTHER ---------   ----- ALL CLUSTERS -----
 lesions    Average        SEM         Average        SEM         Average        SEM         Average        SEM    
===================================================================================================================
   1          ---          ---       3.00770E+00  1.64880E-02   9.01813E+00  4.92435E-02   1.20258E+01  6.56825E-02
   2      1.02824E-01  9.62483E-04   1.30047E+00  1.14242E-02   1.80635E+00  1.58927E-02   3.20964E+00  2.81637E-02
   3      6.60312E-02  8.90846E-04   4.57950E-01  5.82159E-03   3.82932E-01  4.88740E-03   9.06913E-01  1.14963E-02
   4      3.11082E-02  5.66491E-04   1.55495E-01  2.61405E-03   8.66252E-02  1.48096E-03   2.73229E-01  4.56968E-03
   5      1.30696E-02  3.02025E-04   5.29862E-02  1.11101E-03   2.06407E-02  4.66561E-04   8.66965E-02  1.79539E-03
   6      5.60950E-03  1.69279E-04   1.83827E-02  4.67690E-04   5.04182E-03  1.50472E-04   2.90340E-02  7.16704E-04
   7      2.27520E-03  9.10023E-05   6.54624E-03  2.05200E-04   1.43172E-03  6.49324E-05   1.02532E-02  3.00763E-04
   8      8.93910E-04  5.01582E-05   2.36579E-03  9.83138E-05   3.59947E-04  2.93905E-05   3.61965E-03  1.34578E-04
   9      3.77366E-04  3.23521E-05   8.15020E-04  4.87250E-05   1.13638E-04  1.67194E-05   1.30602E-03  6.77309E-05
  10      1.45994E-04  1.85654E-05   3.14560E-04  2.82721E-05   2.45888E-05  7.29886E-06   4.85143E-04  3.58960E-05
  11      7.94738E-05  1.36186E-05   1.18957E-04  1.72671E-05   9.47191E-06  4.73524E-06   2.07902E-04  2.29392E-05
  12      2.49391E-05  7.55007E-06   2.95239E-05  8.89141E-06   2.36798E-06  0.00000E+00   5.68310E-05  1.18952E-05
  13      4.73595E-06  3.34866E-06   1.98849E-05  6.76085E-06       ---          ---       2.46208E-05  7.54346E-06
  14          ---          ---       2.36798E-06  0.00000E+00       ---          ---       2.36798E-06  0.00000E+00
  15          ---          ---       7.10393E-06  4.10105E-06       ---          ---       7.10393E-06  4.10105E-06
  16      2.36798E-06  0.00000E+00   4.73595E-06  3.34866E-06       ---          ---       7.10393E-06  4.10105E-06
  17          ---          ---           ---          ---           ---          ---           ---          ---
  18          ---          ---           ---          ---           ---          ---           ---          ---
  19          ---          ---           ---          ---           ---          ---           ---          ---
  20          ---          ---           ---          ---           ---          ---           ---          ---
  21          ---          ---           ---          ---           ---          ---           ---          ---
  22          ---          ---           ---          ---           ---          ---           ---          ---
  23          ---          ---           ---          ---           ---          ---           ---          ---
  24          ---          ---           ---          ---           ---          ---           ---          ---
  25          ---          ---           ---          ---           ---          ---           ---          ---
  26          ---          ---           ---          ---           ---          ---           ---          ---
  27          ---          ---           ---          ---           ---          ---           ---          ---
  28          ---          ---           ---          ---           ---          ---           ---          ---
  29          ---          ---           ---          ---           ---          ---           ---          ---
  30          ---          ---           ---          ---           ---          ---           ---          ---
  31          ---          ---           ---          ---           ---          ---           ---          ---
  32          ---          ---           ---          ---           ---          ---           ---          ---
  33          ---          ---           ---          ---           ---          ---           ---          ---
  34          ---          ---           ---          ---           ---          ---           ---          ---
  35          ---          ---           ---          ---           ---          ---           ---          ---
  36          ---          ---           ---          ---           ---          ---           ---          ---
  37          ---          ---           ---          ---           ---          ---           ---          ---
  38          ---          ---           ---          ---           ---          ---           ---          ---
  39          ---          ---           ---          ---           ---          ---           ---          ---
  40          ---          ---           ---          ---           ---          ---           ---          ---
  41          ---          ---           ---          ---           ---          ---           ---          ---
  42          ---          ---           ---          ---           ---          ---           ---          ---
  43          ---          ---           ---          ---           ---          ---           ---          ---
  44          ---          ---           ---          ---           ---          ---           ---          ---
  45          ---          ---           ---          ---           ---          ---           ---          ---
  46          ---          ---           ---          ---           ---          ---           ---          ---
  47          ---          ---           ---          ---           ---          ---           ---          ---
  48          ---          ---           ---          ---           ---          ---           ---          ---
  49          ---          ---           ---          ---           ---          ---           ---          ---
  50          ---          ---           ---          ---           ---          ---           ---          ---
 Total    2.22446E-01  2.79590E-03   5.00321E+00  3.76854E-02   1.13217E+01  7.16405E-02   1.65473E+01  1.11968E-01
-------------------------------------------------------------------------------------------------------------------
