# Supplementary material for: A computational method to estimate the relative biological effectiveness and tumor control probability for low-LET proton irradiations
Source: PLoS One. 2026 Mar 20;21(3):e0341352. doi: 10.1371/journal.pone.0341352 (PMC13004361; doi:10.1371/journal.pone.0341352)
Supplement: S1 File — These files include the DSB yields simulated by MCDS and the proton spectra used at different LET positions. Available at: https://nfuedu-my.sharepoint.com/personal/ccchan_nfu_edu_tw/_layouts/15/onedrive.aspx?id=%2Fpersonal%2Fccchan%5Fnfu%5Fedu%5Ftw%2FDocuments%2Fplos%20one&ga=1. (ZIP) [file pone.0341352.s001.zip › MCDS/proton/P5/0.02.out]

===============================
MCDS Version 3.00B  15-JUL-2011
===============================
      1.102     running time (min)
 1.0000E+00     DNA content (Gbp)
 8.0000E+00     Dia. of cell nucleus (um)
      10000     number of cells (nocs)
  987654321     random number seed


MXRF TABLE: Particle types and properties of the (input) mixed radiation field. The hypoxia reduction factor (HRF)
for DSB induction is estimated as [1/(1-pcr)]^2, where pcr = the probability a lesion undergoes chemical repair
for the specified (input) oxygen concentration compared to fully aerobic (100% O2) conditions.  The frequency-mean
specific energy (zf) is for a spherical target representative of the cell nucleus. Radiative losses by the primary
charged particle are assumed non-local and do not not contribute to specific energy or the dose per unit fluence
(DPUF).  The reported stopping power is at the point of entry into the cell nucleus (pO2 = 0.020%).
===================================================================================================================
        Normed   -- Kinetic Energy --               Stopping Power (keV/um)      CSDA       Dosimetry (Gy)    HRF
  Ion     wt       (MeV)     (MeV/A)      zeb     Coll+Nuc  Radiat    Total    Range (cm)   DPUF       zf     DSB
===================================================================================================================
    p  9.16E-02  8.300E-01  8.300E-01  5.601E+02  3.06E+01 0.00E+00 3.064E+01  1.814E-03  7.142E+01 1.42E-01 2.334
    p  1.63E-01  2.140E+00  2.140E+00  2.199E+02  1.54E+01 0.00E+00 1.535E+01  8.265E-03  2.838E+01 5.65E-02 2.787
    p  2.43E-01  3.210E+00  3.210E+00  1.469E+02  1.12E+01 0.00E+00 1.120E+01  1.654E-02  1.973E+01 3.93E-02 2.843
    p  2.40E-01  4.880E+00  4.880E+00  9.688E+01  8.03E+00 0.00E+00 8.031E+00  3.442E-02  1.369E+01 2.72E-02 2.868
    p  1.88E-01  5.830E+00  5.830E+00  8.122E+01  6.96E+00 0.00E+00 6.961E+00  4.717E-02  1.175E+01 2.34E-02 2.873
    p  7.43E-02  7.380E+00  7.380E+00  6.432E+01  5.75E+00 0.00E+00 5.753E+00  7.179E-02  9.601E+00 1.91E-02 2.878
    p  0.00E+00  9.640E+00  9.640E+00  4.942E+01  4.63E+00 0.00E+00 4.629E+00  1.159E-01  7.652E+00 1.52E-02 2.881
  Avg  1.43E-01  4.021E+00  4.021E+00  1.662E+02  1.17E+01 0.00E+00 1.170E+01  2.800E-02  2.217E+01 4.41E-02 2.801
===================================================================================================================
ZEB = (zeff/beta)^2 (Barkas 1963); DPUF = absorbed dose per unit fluence (nGy-cm^2/particle); zf in units of Gy

TABLE 1. Percent (%) cluster yields by complexity, as classified using the scheme of Nikjoo et al. (IJRB 71, 
467-483 1997 and and Radiat. Res. 156, 577-583 2001).
===================================================================================================================
    68.010     BD    - one or more Bd (no Sb)
    28.948     SSB   - Sb (no auxilary damage)
     1.400     SSB+  - two Sb on the same strand
     0.197     2SSB  - two or more Sb on opposite strands separated by at least 10 bp
     1.223     DSB   - two Sb on opposite strands with a separation <= 10 bp
     0.193     DSB+  - DSB accompanied by one (or more) additional Sb within 10 bp separation
     0.030     DSB++ - more than one DSB whether within the 10 bp separation or further apart
     5.192     SSBc  - fraction of complex damage (SSB+ and 2SSB) among SSBs
    41.452     SSBcb - fraction of complex damage (SSB+ and 2SSB) among SSBs; base damage included
    14.823     DSBc  - fraction of complex damage (DSB+ and DSB++) among DSBs
    53.909     DSBcb - fraction of complex damage (DSB+ and DSB++) among DSBs; base damage included
===================================================================================================================

TABLE 2. Number of clusters per cell per Gy.  Cluster yields are for a representative cell containing an average
of 1.000 Gbp (giga basepair) of DNA.  Cluster induction is proportional to absorbed dose up to at least a
hundred or thousand Gy. The category "OTHER" includes all classes of individual and clustered DNA lesion, except
for SSB and DSB.  SEM = standard error of the mean.
===================================================================================================================
Number of --------- DSB ----------   --------- SSB ----------   -------- OTHER ---------   ----- ALL CLUSTERS -----
 lesions    Average        SEM         Average        SEM         Average        SEM         Average        SEM    
===================================================================================================================
   1          ---          ---       7.41319E+01  7.74646E-02   2.22362E+02  2.26318E-01   2.96494E+02  3.00449E-01
   2      2.28572E+00  6.24421E-03   2.87380E+01  2.67602E-02   3.98747E+01  3.34971E-02   7.08984E+01  5.35927E-02
   3      1.27517E+00  5.82662E-03   8.85753E+00  2.73324E-02   7.40708E+00  2.35448E-02   1.75398E+01  5.19872E-02
   4      5.06267E-01  4.16887E-03   2.57763E+00  1.59007E-02   1.43612E+00  9.61103E-03   4.52002E+00  2.72139E-02
   5      1.86883E-01  2.42796E-03   7.55500E-01  7.81798E-03   2.88633E-01  3.41991E-03   1.23102E+00  1.21681E-02
   6      6.50500E-02  1.34890E-03   2.24933E-01  3.46643E-03   6.19333E-02  1.29762E-03   3.51917E-01  5.15472E-03
   7      2.40000E-02  7.60637E-04   6.94500E-02  1.59840E-03   1.40167E-02  5.35510E-04   1.07467E-01  2.27878E-03
   8      8.86667E-03  4.27448E-04   2.24333E-02  7.69748E-04   3.55000E-03  2.51929E-04   3.48500E-02  1.06042E-03
   9      3.45000E-03  2.53168E-04   7.36667E-03  3.89629E-04   9.50000E-04  1.29830E-04   1.17667E-02  5.30790E-04
  10      1.46667E-03  1.60930E-04   2.70000E-03  2.19465E-04   2.50000E-04  6.86764E-05   4.41667E-03  2.97214E-04
  11      4.16667E-04  8.32333E-05   9.33333E-04  1.24378E-04   1.16667E-04  4.40826E-05   1.46667E-03  1.55666E-04
  12      2.66667E-04  6.66166E-05   3.16667E-04  7.25829E-05       ---          ---       5.83333E-04  9.84335E-05
  13      1.00000E-04  4.08146E-05   1.00000E-04  4.08146E-05   1.66667E-05  1.66667E-05   2.16667E-04  6.00565E-05
  14      8.33333E-05  3.72603E-05   3.33333E-05  2.35690E-05       ---          ---       1.16667E-04  4.40826E-05
  15      1.66667E-05  1.66667E-05       ---          ---           ---          ---       1.66667E-05  1.66667E-05
  16          ---          ---       1.66667E-05  1.66667E-05       ---          ---       1.66667E-05  1.66667E-05
  17          ---          ---           ---          ---           ---          ---           ---          ---
  18          ---          ---           ---          ---           ---          ---           ---          ---
  19          ---          ---           ---          ---           ---          ---           ---          ---
  20          ---          ---           ---          ---           ---          ---           ---          ---
  21          ---          ---           ---          ---           ---          ---           ---          ---
  22          ---          ---           ---          ---           ---          ---           ---          ---
  23          ---          ---           ---          ---           ---          ---           ---          ---
  24          ---          ---           ---          ---           ---          ---           ---          ---
  25          ---          ---           ---          ---           ---          ---           ---          ---
  26          ---          ---           ---          ---           ---          ---           ---          ---
  27          ---          ---           ---          ---           ---          ---           ---          ---
  28          ---          ---           ---          ---           ---          ---           ---          ---
  29          ---          ---           ---          ---           ---          ---           ---          ---
  30          ---          ---           ---          ---           ---          ---           ---          ---
  31          ---          ---           ---          ---           ---          ---           ---          ---
  32          ---          ---           ---          ---           ---          ---           ---          ---
  33          ---          ---           ---          ---           ---          ---           ---          ---
  34          ---          ---           ---          ---           ---          ---           ---          ---
  35          ---          ---           ---          ---           ---          ---           ---          ---
  36          ---          ---           ---          ---           ---          ---           ---          ---
  37          ---          ---           ---          ---           ---          ---           ---          ---
  38          ---          ---           ---          ---           ---          ---           ---          ---
  39          ---          ---           ---          ---           ---          ---           ---          ---
  40          ---          ---           ---          ---           ---          ---           ---          ---
  41          ---          ---           ---          ---           ---          ---           ---          ---
  42          ---          ---           ---          ---           ---          ---           ---          ---
  43          ---          ---           ---          ---           ---          ---           ---          ---
  44          ---          ---           ---          ---           ---          ---           ---          ---
  45          ---          ---           ---          ---           ---          ---           ---          ---
  46          ---          ---           ---          ---           ---          ---           ---          ---
  47          ---          ---           ---          ---           ---          ---           ---          ---
  48          ---          ---           ---          ---           ---          ---           ---          ---
  49          ---          ---           ---          ---           ---          ---           ---          ---
  50          ---          ---           ---          ---           ---          ---           ---          ---
 Total    4.35775E+00  1.39348E-02   1.15389E+02  1.93185E-02   2.71450E+02  1.66690E-01   3.91196E+02  1.60663E-01
-------------------------------------------------------------------------------------------------------------------

TABLE 3. Cluster composition (% Sb per cluster)
===================================================================================================================
Number of --------- DSB ----------   --------- SSB ----------   -------- OTHER ---------   ----- ALL CLUSTERS -----
 lesions    Average        SEM         Average        SEM         Average        SEM         Average        SEM    
===================================================================================================================
   1          ---          ---       1.66667E+01  0.00000E+00   0.00000E+00  0.00000E+00   4.16727E+00  1.12336E-03
   2      1.66667E+01  0.00000E+00   8.95688E+00  1.65661E-03   0.00000E+00  0.00000E+00   4.16744E+00  2.11362E-03
   3      1.20234E+01  8.43805E-03   6.51972E+00  3.13793E-03   0.00000E+00  0.00000E+00   4.16683E+00  3.96730E-03
   4      9.82823E+00  1.62720E-02   5.36976E+00  6.17095E-03   0.00000E+00  0.00000E+00   4.16271E+00  7.60795E-03
   5      8.52845E+00  2.49511E-02   4.71215E+00  1.28823E-02   0.00000E+00  0.00000E+00   4.17527E+00  1.58786E-02
   6      7.68839E+00  3.87168E-02   4.29838E+00  2.07947E-02   0.00000E+00  0.00000E+00   4.16199E+00  2.69430E-02
   7      7.11556E+00  5.85085E-02   4.00961E+00  3.27032E-02   0.00000E+00  0.00000E+00   4.19127E+00  4.11563E-02
   8      6.68666E+00  9.28276E-02   3.92761E+00  5.39292E-02   0.00000E+00  0.00000E+00   4.20032E+00  6.29264E-02
   9      6.40034E+00  1.35641E-01   3.63033E+00  8.17659E-02   0.00000E+00  0.00000E+00   4.15501E+00  9.56398E-02
  10      6.10784E+00  2.02780E-01   3.42473E+00  1.17818E-01   0.00000E+00  0.00000E+00   4.12447E+00  1.40300E-01
  11      6.06061E+00  3.15404E-01   3.32792E+00  2.16419E-01   0.00000E+00  0.00000E+00   3.83953E+00  2.41125E-01
  12      6.25000E+00  4.20507E-01   3.80117E+00  2.97431E-01       ---          ---       4.92063E+00  3.23816E-01
  13      5.34188E+00  3.93998E-01   3.41880E+00  8.54701E-01   0.00000E+00  0.00000E+00   4.04339E+00  5.95811E-01
  14      5.00000E+00  5.83212E-01   2.38095E+00  1.19048E+00       ---          ---       4.25170E+00  6.80272E-01
  15      7.77778E+00  0.00000E+00       ---          ---           ---          ---       7.77778E+00  0.00000E+00
  16          ---          ---       6.25000E+00  0.00000E+00       ---          ---       6.25000E+00  0.00000E+00
  17          ---          ---           ---          ---           ---          ---           ---          ---
  18          ---          ---           ---          ---           ---          ---           ---          ---
  19          ---          ---           ---          ---           ---          ---           ---          ---
  20          ---          ---           ---          ---           ---          ---           ---          ---
  21          ---          ---           ---          ---           ---          ---           ---          ---
  22          ---          ---           ---          ---           ---          ---           ---          ---
  23          ---          ---           ---          ---           ---          ---           ---          ---
  24          ---          ---           ---          ---           ---          ---           ---          ---
  25          ---          ---           ---          ---           ---          ---           ---          ---
  26          ---          ---           ---          ---           ---          ---           ---          ---
  27          ---          ---           ---          ---           ---          ---           ---          ---
  28          ---          ---           ---          ---           ---          ---           ---          ---
  29          ---          ---           ---          ---           ---          ---           ---          ---
  30          ---          ---           ---          ---           ---          ---           ---          ---
  31          ---          ---           ---          ---           ---          ---           ---          ---
  32          ---          ---           ---          ---           ---          ---           ---          ---
  33          ---          ---           ---          ---           ---          ---           ---          ---
  34          ---          ---           ---          ---           ---          ---           ---          ---
  35          ---          ---           ---          ---           ---          ---           ---          ---
  36          ---          ---           ---          ---           ---          ---           ---          ---
  37          ---          ---           ---          ---           ---          ---           ---          ---
  38          ---          ---           ---          ---           ---          ---           ---          ---
  39          ---          ---           ---          ---           ---          ---           ---          ---
  40          ---          ---           ---          ---           ---          ---           ---          ---
  41          ---          ---           ---          ---           ---          ---           ---          ---
  42          ---          ---           ---          ---           ---          ---           ---          ---
  43          ---          ---           ---          ---           ---          ---           ---          ---
  44          ---          ---           ---          ---           ---          ---           ---          ---
  45          ---          ---           ---          ---           ---          ---           ---          ---
  46          ---          ---           ---          ---           ---          ---           ---          ---
  47          ---          ---           ---          ---           ---          ---           ---          ---
  48          ---          ---           ---          ---           ---          ---           ---          ---
  49          ---          ---           ---          ---           ---          ---           ---          ---
  50          ---          ---           ---          ---           ---          ---           ---          ---
Average   1.40829E+01  8.47687E-03   1.35988E+01  6.38167E-03   0.00000E+00  0.00000E+00   4.16715E+00  4.92068E-04
-------------------------------------------------------------------------------------------------------------------
NOTES: (% Sb) is the percentage of lesions that are strand breaks.
The number of Sb is ((% Sb)/100)*(# lesions). The number of Bd is (1-(% Sb)/100)*(# lesions).

TABLE 4. Cluster Length (in base pair)
===================================================================================================================
Number of --------- DSB ----------   --------- SSB ----------   -------- OTHER ---------   ----- ALL CLUSTERS -----
 lesions    Average        SEM         Average        SEM         Average        SEM         Average        SEM    
===================================================================================================================
   1          ---          ---       1.66667E-01  0.00000E+00   1.66667E-01  0.00000E+00   1.66667E-01  0.00000E+00
   2      9.13849E-01  1.28344E-03   9.42613E-01  3.48788E-04   9.40849E-01  2.99004E-04   9.40721E-01  2.32663E-04
   3      1.61250E+00  2.54939E-03   1.72951E+00  9.14953E-04   1.71894E+00  9.96288E-04   1.71659E+00  6.53373E-04
   4      2.35607E+00  5.56668E-03   2.52014E+00  2.24011E-03   2.49340E+00  3.16212E-03   2.49265E+00  1.68399E-03
   5      3.10538E+00  9.79895E-03   3.31210E+00  5.71292E-03   3.24900E+00  8.35841E-03   3.26767E+00  4.41655E-03
   6      3.84382E+00  1.77975E-02   4.09011E+00  1.08812E-02   4.02676E+00  1.81703E-02   4.04115E+00  9.31786E-03
   7      4.58147E+00  3.09957E-02   4.84166E+00  1.93001E-02   4.76741E+00  3.99381E-02   4.79880E+00  1.67624E-02
   8      5.27597E+00  5.31141E-02   5.57497E+00  3.37397E-02   5.49384E+00  7.91110E-02   5.50311E+00  2.84462E-02
   9      6.09937E+00  8.71958E-02   6.33750E+00  6.58072E-02   6.20000E+00  1.74636E-01   6.26159E+00  5.23237E-02
  10      6.69608E+00  1.39998E-01   7.05323E+00  1.10954E-01   6.86905E+00  3.37962E-01   6.91256E+00  8.58111E-02
  11      7.85333E+00  4.35393E-01   8.21131E+00  1.94694E-01   7.16667E+00  4.74202E-01   8.02652E+00  1.79897E-01
  12      8.14583E+00  4.25972E-01   8.78947E+00  3.52942E-01       ---          ---       8.49524E+00  2.74626E-01
  13      7.50000E+00  4.12759E-01   9.30556E+00  5.76414E-01   1.25000E+01  0.00000E+00   8.71795E+00  5.08610E-01
  14      9.56667E+00  8.05536E-01   8.66667E+00  3.16667E+00       ---          ---       9.30952E+00  9.02252E-01
  15      8.50000E+00  0.00000E+00       ---          ---           ---          ---       8.50000E+00  0.00000E+00
  16          ---          ---       1.08333E+01  0.00000E+00       ---          ---       1.08333E+01  0.00000E+00
  17          ---          ---           ---          ---           ---          ---           ---          ---
  18          ---          ---           ---          ---           ---          ---           ---          ---
  19          ---          ---           ---          ---           ---          ---           ---          ---
  20          ---          ---           ---          ---           ---          ---           ---          ---
  21          ---          ---           ---          ---           ---          ---           ---          ---
  22          ---          ---           ---          ---           ---          ---           ---          ---
  23          ---          ---           ---          ---           ---          ---           ---          ---
  24          ---          ---           ---          ---           ---          ---           ---          ---
  25          ---          ---           ---          ---           ---          ---           ---          ---
  26          ---          ---           ---          ---           ---          ---           ---          ---
  27          ---          ---           ---          ---           ---          ---           ---          ---
  28          ---          ---           ---          ---           ---          ---           ---          ---
  29          ---          ---           ---          ---           ---          ---           ---          ---
  30          ---          ---           ---          ---           ---          ---           ---          ---
  31          ---          ---           ---          ---           ---          ---           ---          ---
  32          ---          ---           ---          ---           ---          ---           ---          ---
  33          ---          ---           ---          ---           ---          ---           ---          ---
  34          ---          ---           ---          ---           ---          ---           ---          ---
  35          ---          ---           ---          ---           ---          ---           ---          ---
  36          ---          ---           ---          ---           ---          ---           ---          ---
  37          ---          ---           ---          ---           ---          ---           ---          ---
  38          ---          ---           ---          ---           ---          ---           ---          ---
  39          ---          ---           ---          ---           ---          ---           ---          ---
  40          ---          ---           ---          ---           ---          ---           ---          ---
  41          ---          ---           ---          ---           ---          ---           ---          ---
  42          ---          ---           ---          ---           ---          ---           ---          ---
  43          ---          ---           ---          ---           ---          ---           ---          ---
  44          ---          ---           ---          ---           ---          ---           ---          ---
  45          ---          ---           ---          ---           ---          ---           ---          ---
  46          ---          ---           ---          ---           ---          ---           ---          ---
  47          ---          ---           ---          ---           ---          ---           ---          ---
  48          ---          ---           ---          ---           ---          ---           ---          ---
  49          ---          ---           ---          ---           ---          ---           ---          ---
  50          ---          ---           ---          ---           ---          ---           ---          ---
Average   1.42107E+00  2.25257E-03   5.64475E-01  1.10027E-03   3.41939E-01  4.56105E-04   4.20922E-01  7.35319E-04
-------------------------------------------------------------------------------------------------------------------

TABLE 5. NUMBER OF LESIONS DIVIDED BY TWICE THE CLUSTER LENGTH (lesions per nucleotide)
===================================================================================================================
Number of --------- DSB ----------   --------- SSB ----------   -------- OTHER ---------   ----- ALL CLUSTERS -----
 lesions    Average        SEM         Average        SEM         Average        SEM         Average        SEM    
===================================================================================================================
   1          ---          ---       8.33333E-02  0.00000E+00   8.33333E-02  0.00000E+00   8.33333E-02  0.00000E+00
   2      4.52447E-02  1.04778E-04   4.09586E-02  2.33235E-05   4.12572E-02  2.02583E-05   4.12637E-02  1.56245E-05
   3      3.15659E-02  7.17903E-05   2.89512E-02  2.31749E-05   2.91946E-02  2.56449E-05   2.92430E-02  1.66567E-05
   4      2.69941E-02  8.62716E-05   2.48136E-02  3.05560E-05   2.52075E-02  4.39177E-05   2.51912E-02  2.34382E-05
   5      2.46264E-02  9.82570E-05   2.28654E-02  5.19369E-05   2.33409E-02  7.44990E-05   2.32106E-02  4.00079E-05
   6      2.34693E-02  1.30342E-04   2.18017E-02  7.18914E-05   2.22790E-02  1.31409E-04   2.21460E-02  6.33878E-05
   7      2.26558E-02  1.77090E-04   2.12713E-02  1.02419E-04   2.17035E-02  2.12852E-04   2.15038E-02  8.76332E-05
   8      2.22316E-02  2.49056E-04   2.08869E-02  1.43744E-04   2.11711E-02  3.35325E-04   2.12148E-02  1.24934E-04
   9      2.14239E-02  3.35760E-04   2.07090E-02  2.50174E-04   2.11513E-02  6.53810E-04   2.09427E-02  1.98960E-04
  10      2.17055E-02  5.40646E-04   2.05733E-02  3.65940E-04   2.10249E-02  1.14615E-03   2.09913E-02  2.98979E-04
  11      2.12055E-02  1.36467E-03   1.92275E-02  4.94567E-04   2.18541E-02  1.35816E-03   1.99984E-02  5.16454E-04
  12      2.12986E-02  1.08641E-03   1.95865E-02  8.89677E-04       ---          ---       2.03692E-02  6.97795E-04
  13      2.44237E-02  1.27936E-03   1.98066E-02  1.30803E-03   1.44444E-02  0.00000E+00   2.15251E-02  1.18402E-03
  14      2.09242E-02  1.79344E-03   2.58927E-02  9.46081E-03       ---          ---       2.23438E-02  2.57556E-03
  15      2.45098E-02  0.00000E+00       ---          ---           ---          ---       2.45098E-02  0.00000E+00
  16          ---          ---       2.05128E-02  0.00000E+00       ---          ---       2.05128E-02  0.00000E+00
  17          ---          ---           ---          ---           ---          ---           ---          ---
  18          ---          ---           ---          ---           ---          ---           ---          ---
  19          ---          ---           ---          ---           ---          ---           ---          ---
  20          ---          ---           ---          ---           ---          ---           ---          ---
  21          ---          ---           ---          ---           ---          ---           ---          ---
  22          ---          ---           ---          ---           ---          ---           ---          ---
  23          ---          ---           ---          ---           ---          ---           ---          ---
  24          ---          ---           ---          ---           ---          ---           ---          ---
  25          ---          ---           ---          ---           ---          ---           ---          ---
  26          ---          ---           ---          ---           ---          ---           ---          ---
  27          ---          ---           ---          ---           ---          ---           ---          ---
  28          ---          ---           ---          ---           ---          ---           ---          ---
  29          ---          ---           ---          ---           ---          ---           ---          ---
  30          ---          ---           ---          ---           ---          ---           ---          ---
  31          ---          ---           ---          ---           ---          ---           ---          ---
  32          ---          ---           ---          ---           ---          ---           ---          ---
  33          ---          ---           ---          ---           ---          ---           ---          ---
  34          ---          ---           ---          ---           ---          ---           ---          ---
  35          ---          ---           ---          ---           ---          ---           ---          ---
  36          ---          ---           ---          ---           ---          ---           ---          ---
  37          ---          ---           ---          ---           ---          ---           ---          ---
  38          ---          ---           ---          ---           ---          ---           ---          ---
  39          ---          ---           ---          ---           ---          ---           ---          ---
  40          ---          ---           ---          ---           ---          ---           ---          ---
  41          ---          ---           ---          ---           ---          ---           ---          ---
  42          ---          ---           ---          ---           ---          ---           ---          ---
  43          ---          ---           ---          ---           ---          ---           ---          ---
  44          ---          ---           ---          ---           ---          ---           ---          ---
  45          ---          ---           ---          ---           ---          ---           ---          ---
  46          ---          ---           ---          ---           ---          ---           ---          ---
  47          ---          ---           ---          ---           ---          ---           ---          ---
  48          ---          ---           ---          ---           ---          ---           ---          ---
  49          ---          ---           ---          ---           ---          ---           ---          ---
  50          ---          ---           ---          ---           ---          ---           ---          ---
Average   3.80201E-02  6.30150E-05   6.67360E-02  3.20370E-05   7.51925E-02  1.72795E-05   7.22609E-02  2.36402E-05
-------------------------------------------------------------------------------------------------------------------

TABLE 6. Number of clusters per cell per Gy per track.  Cluster yields are for a representative cell containing
an average of 1.000 Gbp (giga basepair) of DNA.  Cluster induction is proportional to absorbed dose up to at least
a hundred or thousand Gy. The category "OTHER" includes all classes of individual and clustered DNA lesion, except
for SSB and DSB.  SEM = standard error of the mean.
===================================================================================================================
Number of --------- DSB ----------   --------- SSB ----------   -------- OTHER ---------   ----- ALL CLUSTERS -----
 lesions    Average        SEM         Average        SEM         Average        SEM         Average        SEM    
===================================================================================================================
   1          ---          ---       3.02649E+00  1.64586E-02   9.07559E+00  4.91562E-02   1.21021E+01  6.55658E-02
   2      1.05723E-01  9.86777E-04   1.32734E+00  1.16101E-02   1.84070E+00  1.60380E-02   3.27377E+00  2.85130E-02
   3      6.84716E-02  9.10267E-04   4.72957E-01  5.92588E-03   3.96921E-01  5.02196E-03   9.38349E-01  1.17562E-02
   4      3.22811E-02  5.83992E-04   1.62145E-01  2.69345E-03   9.10327E-02  1.55207E-03   2.85459E-01  4.73707E-03
   5      1.38609E-02  3.16072E-04   5.64941E-02  1.17648E-03   2.13989E-02  4.71360E-04   9.17539E-02  1.88292E-03
   6      5.74586E-03  1.69059E-04   1.94633E-02  4.84892E-04   5.38094E-03  1.61368E-04   3.05901E-02  7.42109E-04
   7      2.40868E-03  9.49347E-05   6.93840E-03  2.13858E-04   1.43123E-03  6.47623E-05   1.07783E-02  3.13536E-04
   8      1.02776E-03  5.51054E-05   2.50189E-03  1.00859E-04   3.86034E-04  3.04886E-05   3.91569E-03  1.41971E-04
   9      4.25139E-04  3.31547E-05   8.92581E-04  5.12560E-05   1.18319E-04  1.70292E-05   1.43604E-03  7.10078E-05
  10      1.91073E-04  2.16614E-05   3.39696E-04  2.89866E-05   3.55197E-05  9.75745E-06   5.66289E-04  4.00124E-05
  11      5.60587E-05  1.14009E-05   1.29266E-04  1.73852E-05   1.37220E-05  5.45819E-06   1.99046E-04  2.14490E-05
  12      3.27684E-05  8.61745E-06   4.32778E-05  1.00590E-05       ---          ---       7.60462E-05  1.32348E-05
  13      1.42079E-05  5.79889E-06   1.27809E-05  5.37668E-06   2.36798E-06  0.00000E+00   2.93568E-05  8.25191E-06
  14      1.18399E-05  5.29390E-06   4.73595E-06  3.34866E-06       ---          ---       1.65758E-05  6.26320E-06
  15      2.36798E-06  0.00000E+00       ---          ---           ---          ---       2.36798E-06  0.00000E+00
  16          ---          ---       2.36798E-06  0.00000E+00       ---          ---       2.36798E-06  0.00000E+00
  17          ---          ---           ---          ---           ---          ---           ---          ---
  18          ---          ---           ---          ---           ---          ---           ---          ---
  19          ---          ---           ---          ---           ---          ---           ---          ---
  20          ---          ---           ---          ---           ---          ---           ---          ---
  21          ---          ---           ---          ---           ---          ---           ---          ---
  22          ---          ---           ---          ---           ---          ---           ---          ---
  23          ---          ---           ---          ---           ---          ---           ---          ---
  24          ---          ---           ---          ---           ---          ---           ---          ---
  25          ---          ---           ---          ---           ---          ---           ---          ---
  26          ---          ---           ---          ---           ---          ---           ---          ---
  27          ---          ---           ---          ---           ---          ---           ---          ---
  28          ---          ---           ---          ---           ---          ---           ---          ---
  29          ---          ---           ---          ---           ---          ---           ---          ---
  30          ---          ---           ---          ---           ---          ---           ---          ---
  31          ---          ---           ---          ---           ---          ---           ---          ---
  32          ---          ---           ---          ---           ---          ---           ---          ---
  33          ---          ---           ---          ---           ---          ---           ---          ---
  34          ---          ---           ---          ---           ---          ---           ---          ---
  35          ---          ---           ---          ---           ---          ---           ---          ---
  36          ---          ---           ---          ---           ---          ---           ---          ---
  37          ---          ---           ---          ---           ---          ---           ---          ---
  38          ---          ---           ---          ---           ---          ---           ---          ---
  39          ---          ---           ---          ---           ---          ---           ---          ---
  40          ---          ---           ---          ---           ---          ---           ---          ---
  41          ---          ---           ---          ---           ---          ---           ---          ---
  42          ---          ---           ---          ---           ---          ---           ---          ---
  43          ---          ---           ---          ---           ---          ---           ---          ---
  44          ---          ---           ---          ---           ---          ---           ---          ---
  45          ---          ---           ---          ---           ---          ---           ---          ---
  46          ---          ---           ---          ---           ---          ---           ---          ---
  47          ---          ---           ---          ---           ---          ---           ---          ---
  48          ---          ---           ---          ---           ---          ---           ---          ---
  49          ---          ---           ---          ---           ---          ---           ---          ---
  50          ---          ---           ---          ---           ---          ---           ---          ---
 Total    2.30252E-01  2.87779E-03   5.07576E+00  3.81235E-02   1.14330E+01  7.19030E-02   1.67390E+01  1.12747E-01
-------------------------------------------------------------------------------------------------------------------
