# Supplementary material for: A computational method to estimate the relative biological effectiveness and tumor control probability for low-LET proton irradiations
Source: PLoS One. 2026 Mar 20;21(3):e0341352. doi: 10.1371/journal.pone.0341352 (PMC13004361; doi:10.1371/journal.pone.0341352)
Supplement: S1 File — These files include the DSB yields simulated by MCDS and the proton spectra used at different LET positions. Available at: https://nfuedu-my.sharepoint.com/personal/ccchan_nfu_edu_tw/_layouts/15/onedrive.aspx?id=%2Fpersonal%2Fccchan%5Fnfu%5Fedu%5Ftw%2FDocuments%2Fplos%20one&ga=1. (ZIP) [file pone.0341352.s001.zip › MCDS/proton/P5/0.1.out]

===============================
MCDS Version 3.00B  15-JUL-2011
===============================
      1.096     running time (min)
 1.0000E+00     DNA content (Gbp)
 8.0000E+00     Dia. of cell nucleus (um)
      10000     number of cells (nocs)
  987654321     random number seed


MXRF TABLE: Particle types and properties of the (input) mixed radiation field. The hypoxia reduction factor (HRF)
for DSB induction is estimated as [1/(1-pcr)]^2, where pcr = the probability a lesion undergoes chemical repair
for the specified (input) oxygen concentration compared to fully aerobic (100% O2) conditions.  The frequency-mean
specific energy (zf) is for a spherical target representative of the cell nucleus. Radiative losses by the primary
charged particle are assumed non-local and do not not contribute to specific energy or the dose per unit fluence
(DPUF).  The reported stopping power is at the point of entry into the cell nucleus (pO2 = 0.100%).
===================================================================================================================
        Normed   -- Kinetic Energy --               Stopping Power (keV/um)      CSDA       Dosimetry (Gy)    HRF
  Ion     wt       (MeV)     (MeV/A)      zeb     Coll+Nuc  Radiat    Total    Range (cm)   DPUF       zf     DSB
===================================================================================================================
    p  9.16E-02  8.300E-01  8.300E-01  5.601E+02  3.06E+01 0.00E+00 3.064E+01  1.814E-03  7.142E+01 1.42E-01 2.048
    p  1.63E-01  2.140E+00  2.140E+00  2.199E+02  1.54E+01 0.00E+00 1.535E+01  8.265E-03  2.838E+01 5.65E-02 2.393
    p  2.43E-01  3.210E+00  3.210E+00  1.469E+02  1.12E+01 0.00E+00 1.120E+01  1.654E-02  1.973E+01 3.93E-02 2.435
    p  2.40E-01  4.880E+00  4.880E+00  9.688E+01  8.03E+00 0.00E+00 8.031E+00  3.442E-02  1.369E+01 2.72E-02 2.454
    p  1.88E-01  5.830E+00  5.830E+00  8.122E+01  6.96E+00 0.00E+00 6.961E+00  4.717E-02  1.175E+01 2.34E-02 2.458
    p  7.43E-02  7.380E+00  7.380E+00  6.432E+01  5.75E+00 0.00E+00 5.753E+00  7.179E-02  9.601E+00 1.91E-02 2.462
    p  0.00E+00  9.640E+00  9.640E+00  4.942E+01  4.63E+00 0.00E+00 4.629E+00  1.159E-01  7.652E+00 1.52E-02 2.464
  Avg  1.43E-01  4.021E+00  4.021E+00  1.662E+02  1.17E+01 0.00E+00 1.170E+01  2.800E-02  2.217E+01 4.41E-02 2.404
===================================================================================================================
ZEB = (zeff/beta)^2 (Barkas 1963); DPUF = absorbed dose per unit fluence (nGy-cm^2/particle); zf in units of Gy

TABLE 1. Percent (%) cluster yields by complexity, as classified using the scheme of Nikjoo et al. (IJRB 71, 
467-483 1997 and and Radiat. Res. 156, 577-583 2001).
===================================================================================================================
    67.460     BD    - one or more Bd (no Sb)
    29.201     SSB   - Sb (no auxilary damage)
     1.532     SSB+  - two Sb on the same strand
     0.230     2SSB  - two or more Sb on opposite strands separated by at least 10 bp
     1.314     DSB   - two Sb on opposite strands with a separation <= 10 bp
     0.225     DSB+  - DSB accompanied by one (or more) additional Sb within 10 bp separation
     0.038     DSB++ - more than one DSB whether within the 10 bp separation or further apart
     5.648     SSBc  - fraction of complex damage (SSB+ and 2SSB) among SSBs
    43.688     SSBcb - fraction of complex damage (SSB+ and 2SSB) among SSBs; base damage included
    16.041     DSBc  - fraction of complex damage (DSB+ and DSB++) among DSBs
    56.469     DSBcb - fraction of complex damage (DSB+ and DSB++) among DSBs; base damage included
===================================================================================================================

TABLE 2. Number of clusters per cell per Gy.  Cluster yields are for a representative cell containing an average
of 1.000 Gbp (giga basepair) of DNA.  Cluster induction is proportional to absorbed dose up to at least a
hundred or thousand Gy. The category "OTHER" includes all classes of individual and clustered DNA lesion, except
for SSB and DSB.  SEM = standard error of the mean.
===================================================================================================================
Number of --------- DSB ----------   --------- SSB ----------   -------- OTHER ---------   ----- ALL CLUSTERS -----
 lesions    Average        SEM         Average        SEM         Average        SEM         Average        SEM    
===================================================================================================================
   1          ---          ---       7.65876E+01  8.72535E-02   2.29804E+02  2.54942E-01   3.06392E+02  3.38911E-01
   2      2.51287E+00  6.44208E-03   3.17071E+01  2.52211E-02   4.39719E+01  3.08523E-02   7.81920E+01  4.75371E-02
   3      1.49233E+00  6.22671E-03   1.03694E+01  2.88474E-02   8.66470E+00  2.46675E-02   2.05264E+01  5.45289E-02
   4      6.32867E-01  4.65721E-03   3.19212E+00  1.78082E-02   1.77422E+00  1.07597E-02   5.59920E+00  3.04845E-02
   5      2.42517E-01  2.86651E-03   9.82267E-01  9.20877E-03   3.79567E-01  4.10368E-03   1.60435E+00  1.44979E-02
   6      9.13667E-02  1.68340E-03   3.11583E-01  4.39399E-03   8.59000E-02  1.57573E-03   4.88850E-01  6.57444E-03
   7      3.56833E-02  9.66803E-04   1.00650E-01  2.04107E-03   2.01500E-02  6.57645E-04   1.56483E-01  2.97297E-03
   8      1.28667E-02  5.30331E-04   3.39167E-02  1.00100E-03   5.10000E-03  3.14763E-04   5.18833E-02  1.38209E-03
   9      6.06667E-03  3.49918E-04   1.22000E-02  5.31904E-04   1.31667E-03  1.54905E-04   1.95833E-02  7.42955E-04
  10      2.31667E-03  2.08888E-04   4.65000E-03  2.99652E-04   4.16667E-04  8.32333E-05   7.38333E-03  3.99107E-04
  11      8.00000E-04  1.15198E-04   1.88333E-03  1.80843E-04   1.16667E-04  4.40826E-05   2.80000E-03  2.25583E-04
  12      4.33333E-04  8.80896E-05   6.16667E-04  1.03906E-04   5.00000E-05  2.88646E-05   1.10000E-03  1.42957E-04
  13      1.33333E-04  4.71239E-05   3.00000E-04  7.06505E-05       ---          ---       4.33333E-04  8.80896E-05
  14      8.33333E-05  3.72603E-05   8.33333E-05  3.72603E-05       ---          ---       1.66667E-04  5.26809E-05
  15      5.00000E-05  2.88646E-05       ---          ---           ---          ---       5.00000E-05  2.88646E-05
  16      1.66667E-05  1.66667E-05       ---          ---           ---          ---       1.66667E-05  1.66667E-05
  17          ---          ---           ---          ---           ---          ---           ---          ---
  18          ---          ---           ---          ---           ---          ---           ---          ---
  19          ---          ---           ---          ---           ---          ---           ---          ---
  20          ---          ---           ---          ---           ---          ---           ---          ---
  21          ---          ---           ---          ---           ---          ---           ---          ---
  22          ---          ---           ---          ---           ---          ---           ---          ---
  23          ---          ---           ---          ---           ---          ---           ---          ---
  24          ---          ---           ---          ---           ---          ---           ---          ---
  25          ---          ---           ---          ---           ---          ---           ---          ---
  26          ---          ---           ---          ---           ---          ---           ---          ---
  27          ---          ---           ---          ---           ---          ---           ---          ---
  28          ---          ---           ---          ---           ---          ---           ---          ---
  29          ---          ---           ---          ---           ---          ---           ---          ---
  30          ---          ---           ---          ---           ---          ---           ---          ---
  31          ---          ---           ---          ---           ---          ---           ---          ---
  32          ---          ---           ---          ---           ---          ---           ---          ---
  33          ---          ---           ---          ---           ---          ---           ---          ---
  34          ---          ---           ---          ---           ---          ---           ---          ---
  35          ---          ---           ---          ---           ---          ---           ---          ---
  36          ---          ---           ---          ---           ---          ---           ---          ---
  37          ---          ---           ---          ---           ---          ---           ---          ---
  38          ---          ---           ---          ---           ---          ---           ---          ---
  39          ---          ---           ---          ---           ---          ---           ---          ---
  40          ---          ---           ---          ---           ---          ---           ---          ---
  41          ---          ---           ---          ---           ---          ---           ---          ---
  42          ---          ---           ---          ---           ---          ---           ---          ---
  43          ---          ---           ---          ---           ---          ---           ---          ---
  44          ---          ---           ---          ---           ---          ---           ---          ---
  45          ---          ---           ---          ---           ---          ---           ---          ---
  46          ---          ---           ---          ---           ---          ---           ---          ---
  47          ---          ---           ---          ---           ---          ---           ---          ---
  48          ---          ---           ---          ---           ---          ---           ---          ---
  49          ---          ---           ---          ---           ---          ---           ---          ---
  50          ---          ---           ---          ---           ---          ---           ---          ---
 Total    5.03040E+00  1.52359E-02   1.23304E+02  2.35051E-02   2.84708E+02  1.97540E-01   4.13043E+02  1.97886E-01
-------------------------------------------------------------------------------------------------------------------

TABLE 3. Cluster composition (% Sb per cluster)
===================================================================================================================
Number of --------- DSB ----------   --------- SSB ----------   -------- OTHER ---------   ----- ALL CLUSTERS -----
 lesions    Average        SEM         Average        SEM         Average        SEM         Average        SEM    
===================================================================================================================
   1          ---          ---       1.66667E+01  0.00000E+00   0.00000E+00  0.00000E+00   4.16605E+00  1.14813E-03
   2      1.66667E+01  0.00000E+00   8.95678E+00  1.58031E-03   0.00000E+00  0.00000E+00   4.16738E+00  1.99826E-03
   3      1.20287E+01  7.62787E-03   6.51410E+00  2.86700E-03   0.00000E+00  0.00000E+00   4.16485E+00  3.64494E-03
   4      9.80826E+00  1.42788E-02   5.36366E+00  5.37124E-03   0.00000E+00  0.00000E+00   4.16711E+00  6.74535E-03
   5      8.54794E+00  2.23355E-02   4.70414E+00  1.12073E-02   0.00000E+00  0.00000E+00   4.17816E+00  1.32516E-02
   6      7.69643E+00  3.32508E-02   4.29278E+00  1.84424E-02   0.00000E+00  0.00000E+00   4.16675E+00  2.40230E-02
   7      7.13046E+00  4.92584E-02   3.98137E+00  2.79118E-02   0.00000E+00  0.00000E+00   4.15699E+00  3.51896E-02
   8      6.68739E+00  7.49725E-02   3.84153E+00  4.24927E-02   0.00000E+00  0.00000E+00   4.16930E+00  5.23089E-02
   9      6.31287E+00  1.04750E-01   3.73374E+00  7.07687E-02   0.00000E+00  0.00000E+00   4.27607E+00  7.59277E-02
  10      6.27261E+00  1.53761E-01   3.48535E+00  9.19857E-02   0.00000E+00  0.00000E+00   4.14889E+00  1.10840E-01
  11      6.15530E+00  2.36171E-01   3.62948E+00  1.48740E-01   0.00000E+00  0.00000E+00   4.19764E+00  1.64012E-01
  12      5.66667E+00  2.76850E-01   3.14429E+00  2.16948E-01   0.00000E+00  0.00000E+00   3.95385E+00  2.45114E-01
  13      6.25000E+00  5.64971E-01   3.49003E+00  3.56125E-01       ---          ---       4.33333E+00  3.61257E-01
  14      5.23810E+00  6.07026E-01   4.52381E+00  2.38095E-01       ---          ---       4.88095E+00  3.29628E-01
  15      5.55556E+00  1.69725E+00       ---          ---           ---          ---       5.55556E+00  1.69725E+00
  16      4.16667E+00  0.00000E+00       ---          ---           ---          ---       4.16667E+00  0.00000E+00
  17          ---          ---           ---          ---           ---          ---           ---          ---
  18          ---          ---           ---          ---           ---          ---           ---          ---
  19          ---          ---           ---          ---           ---          ---           ---          ---
  20          ---          ---           ---          ---           ---          ---           ---          ---
  21          ---          ---           ---          ---           ---          ---           ---          ---
  22          ---          ---           ---          ---           ---          ---           ---          ---
  23          ---          ---           ---          ---           ---          ---           ---          ---
  24          ---          ---           ---          ---           ---          ---           ---          ---
  25          ---          ---           ---          ---           ---          ---           ---          ---
  26          ---          ---           ---          ---           ---          ---           ---          ---
  27          ---          ---           ---          ---           ---          ---           ---          ---
  28          ---          ---           ---          ---           ---          ---           ---          ---
  29          ---          ---           ---          ---           ---          ---           ---          ---
  30          ---          ---           ---          ---           ---          ---           ---          ---
  31          ---          ---           ---          ---           ---          ---           ---          ---
  32          ---          ---           ---          ---           ---          ---           ---          ---
  33          ---          ---           ---          ---           ---          ---           ---          ---
  34          ---          ---           ---          ---           ---          ---           ---          ---
  35          ---          ---           ---          ---           ---          ---           ---          ---
  36          ---          ---           ---          ---           ---          ---           ---          ---
  37          ---          ---           ---          ---           ---          ---           ---          ---
  38          ---          ---           ---          ---           ---          ---           ---          ---
  39          ---          ---           ---          ---           ---          ---           ---          ---
  40          ---          ---           ---          ---           ---          ---           ---          ---
  41          ---          ---           ---          ---           ---          ---           ---          ---
  42          ---          ---           ---          ---           ---          ---           ---          ---
  43          ---          ---           ---          ---           ---          ---           ---          ---
  44          ---          ---           ---          ---           ---          ---           ---          ---
  45          ---          ---           ---          ---           ---          ---           ---          ---
  46          ---          ---           ---          ---           ---          ---           ---          ---
  47          ---          ---           ---          ---           ---          ---           ---          ---
  48          ---          ---           ---          ---           ---          ---           ---          ---
  49          ---          ---           ---          ---           ---          ---           ---          ---
  50          ---          ---           ---          ---           ---          ---           ---          ---
Average   1.38971E+01  8.34585E-03   1.33885E+01  6.57815E-03   0.00000E+00  0.00000E+00   4.16627E+00  4.96805E-04
-------------------------------------------------------------------------------------------------------------------
NOTES: (% Sb) is the percentage of lesions that are strand breaks.
The number of Sb is ((% Sb)/100)*(# lesions). The number of Bd is (1-(% Sb)/100)*(# lesions).

TABLE 4. Cluster Length (in base pair)
===================================================================================================================
Number of --------- DSB ----------   --------- SSB ----------   -------- OTHER ---------   ----- ALL CLUSTERS -----
 lesions    Average        SEM         Average        SEM         Average        SEM         Average        SEM    
===================================================================================================================
   1          ---          ---       1.66667E-01  0.00000E+00   1.66667E-01  0.00000E+00   1.66667E-01  0.00000E+00
   2      9.14406E-01  1.23321E-03   9.40142E-01  3.40007E-04   9.38262E-01  2.89071E-04   9.38251E-01  2.26129E-04
   3      1.61044E+00  2.31316E-03   1.72455E+00  8.35016E-04   1.71265E+00  9.25865E-04   1.71124E+00  6.13841E-04
   4      2.34396E+00  4.90302E-03   2.50862E+00  1.98555E-03   2.48702E+00  2.70616E-03   2.48318E+00  1.48844E-03
   5      3.08956E+00  9.03184E-03   3.29207E+00  4.82500E-03   3.25076E+00  7.45171E-03   3.25513E+00  3.68914E-03
   6      3.83905E+00  1.54659E-02   4.05895E+00  9.48218E-03   3.97650E+00  1.57827E-02   4.01660E+00  8.13735E-03
   7      4.57050E+00  2.55244E-02   4.84436E+00  1.70996E-02   4.71949E+00  3.38106E-02   4.78581E+00  1.48379E-02
   8      5.35383E+00  4.55676E-02   5.55181E+00  2.71759E-02   5.47391E+00  7.14210E-02   5.51221E+00  2.37657E-02
   9      6.11900E+00  6.50064E-02   6.31987E+00  4.79161E-02   6.05333E+00  1.32634E-01   6.26402E+00  3.84206E-02
  10      6.68088E+00  1.14098E-01   7.00066E+00  8.17650E-02   7.46000E+00  2.51345E-01   6.91044E+00  6.74998E-02
  11      7.67014E+00  2.12488E-01   7.86818E+00  1.26934E-01   7.61905E+00  6.02809E-01   7.79088E+00  1.09475E-01
  12      7.64333E+00  2.29206E-01   8.74537E+00  2.08557E-01   8.50000E+00  8.55267E-01   8.33333E+00  1.66170E-01
  13      9.02083E+00  5.71684E-01   9.03704E+00  3.40488E-01       ---          ---       9.09333E+00  2.89968E-01
  14      9.96667E+00  6.39878E-01   1.09667E+01  1.15277E+00       ---          ---       1.04667E+01  6.43486E-01
  15      9.44444E+00  6.75863E-01       ---          ---           ---          ---       9.44444E+00  6.75863E-01
  16      9.00000E+00  0.00000E+00       ---          ---           ---          ---       9.00000E+00  0.00000E+00
  17          ---          ---           ---          ---           ---          ---           ---          ---
  18          ---          ---           ---          ---           ---          ---           ---          ---
  19          ---          ---           ---          ---           ---          ---           ---          ---
  20          ---          ---           ---          ---           ---          ---           ---          ---
  21          ---          ---           ---          ---           ---          ---           ---          ---
  22          ---          ---           ---          ---           ---          ---           ---          ---
  23          ---          ---           ---          ---           ---          ---           ---          ---
  24          ---          ---           ---          ---           ---          ---           ---          ---
  25          ---          ---           ---          ---           ---          ---           ---          ---
  26          ---          ---           ---          ---           ---          ---           ---          ---
  27          ---          ---           ---          ---           ---          ---           ---          ---
  28          ---          ---           ---          ---           ---          ---           ---          ---
  29          ---          ---           ---          ---           ---          ---           ---          ---
  30          ---          ---           ---          ---           ---          ---           ---          ---
  31          ---          ---           ---          ---           ---          ---           ---          ---
  32          ---          ---           ---          ---           ---          ---           ---          ---
  33          ---          ---           ---          ---           ---          ---           ---          ---
  34          ---          ---           ---          ---           ---          ---           ---          ---
  35          ---          ---           ---          ---           ---          ---           ---          ---
  36          ---          ---           ---          ---           ---          ---           ---          ---
  37          ---          ---           ---          ---           ---          ---           ---          ---
  38          ---          ---           ---          ---           ---          ---           ---          ---
  39          ---          ---           ---          ---           ---          ---           ---          ---
  40          ---          ---           ---          ---           ---          ---           ---          ---
  41          ---          ---           ---          ---           ---          ---           ---          ---
  42          ---          ---           ---          ---           ---          ---           ---          ---
  43          ---          ---           ---          ---           ---          ---           ---          ---
  44          ---          ---           ---          ---           ---          ---           ---          ---
  45          ---          ---           ---          ---           ---          ---           ---          ---
  46          ---          ---           ---          ---           ---          ---           ---          ---
  47          ---          ---           ---          ---           ---          ---           ---          ---
  48          ---          ---           ---          ---           ---          ---           ---          ---
  49          ---          ---           ---          ---           ---          ---           ---          ---
  50          ---          ---           ---          ---           ---          ---           ---          ---
Average   1.46585E+00  2.25754E-03   5.98249E-01  1.17569E-03   3.55965E-01  4.80938E-04   4.43380E-01  7.91792E-04
-------------------------------------------------------------------------------------------------------------------

TABLE 5. NUMBER OF LESIONS DIVIDED BY TWICE THE CLUSTER LENGTH (lesions per nucleotide)
===================================================================================================================
Number of --------- DSB ----------   --------- SSB ----------   -------- OTHER ---------   ----- ALL CLUSTERS -----
 lesions    Average        SEM         Average        SEM         Average        SEM         Average        SEM    
===================================================================================================================
   1          ---          ---       8.33333E-02  0.00000E+00   8.33333E-02  0.00000E+00   8.33333E-02  0.00000E+00
   2      4.52664E-02  9.96253E-05   4.11028E-02  2.26304E-05   4.14107E-02  1.95373E-05   4.14106E-02  1.51011E-05
   3      3.16548E-02  6.61701E-05   2.90581E-02  2.15695E-05   2.93473E-02  2.36888E-05   2.93686E-02  1.57567E-05
   4      2.70994E-02  7.47015E-05   2.49618E-02  2.71852E-05   2.52759E-02  3.84849E-05   2.53043E-02  2.09308E-05
   5      2.48809E-02  9.23855E-05   2.29888E-02  4.22276E-05   2.33502E-02  6.70904E-05   2.33334E-02  3.33416E-05
   6      2.34840E-02  1.13657E-04   2.19668E-02  6.16247E-05   2.25448E-02  1.07784E-04   2.22552E-02  5.36675E-05
   7      2.27093E-02  1.51867E-04   2.12995E-02  8.87136E-05   2.20041E-02  1.90580E-04   2.16096E-02  7.86374E-05
   8      2.19820E-02  2.16035E-04   2.09350E-02  1.16006E-04   2.14043E-02  3.03586E-04   2.11769E-02  1.04230E-04
   9      2.12999E-02  2.47955E-04   2.06227E-02  1.75685E-04   2.15910E-02  6.09988E-04   2.07977E-02  1.40202E-04
  10      2.17010E-02  4.32967E-04   2.06525E-02  2.63540E-04   1.92372E-02  7.96181E-04   2.09770E-02  2.31841E-04
  11      2.07556E-02  6.61370E-04   2.00344E-02  3.59329E-04   2.09356E-02  1.89023E-03   2.03158E-02  3.24182E-04
  12      2.23218E-02  7.25479E-04   1.94553E-02  4.82330E-04   1.99847E-02  1.87701E-03   2.05179E-02  4.34486E-04
  13      2.05596E-02  1.24693E-03   2.04469E-02  7.43589E-04       ---          ---       2.03302E-02  6.22009E-04
  14      1.98402E-02  1.29600E-03   1.84684E-02  1.78679E-03       ---          ---       1.91543E-02  1.06536E-03
  15      2.22842E-02  1.57880E-03       ---          ---           ---          ---       2.22842E-02  1.57880E-03
  16      2.46914E-02  0.00000E+00       ---          ---           ---          ---       2.46914E-02  0.00000E+00
  17          ---          ---           ---          ---           ---          ---           ---          ---
  18          ---          ---           ---          ---           ---          ---           ---          ---
  19          ---          ---           ---          ---           ---          ---           ---          ---
  20          ---          ---           ---          ---           ---          ---           ---          ---
  21          ---          ---           ---          ---           ---          ---           ---          ---
  22          ---          ---           ---          ---           ---          ---           ---          ---
  23          ---          ---           ---          ---           ---          ---           ---          ---
  24          ---          ---           ---          ---           ---          ---           ---          ---
  25          ---          ---           ---          ---           ---          ---           ---          ---
  26          ---          ---           ---          ---           ---          ---           ---          ---
  27          ---          ---           ---          ---           ---          ---           ---          ---
  28          ---          ---           ---          ---           ---          ---           ---          ---
  29          ---          ---           ---          ---           ---          ---           ---          ---
  30          ---          ---           ---          ---           ---          ---           ---          ---
  31          ---          ---           ---          ---           ---          ---           ---          ---
  32          ---          ---           ---          ---           ---          ---           ---          ---
  33          ---          ---           ---          ---           ---          ---           ---          ---
  34          ---          ---           ---          ---           ---          ---           ---          ---
  35          ---          ---           ---          ---           ---          ---           ---          ---
  36          ---          ---           ---          ---           ---          ---           ---          ---
  37          ---          ---           ---          ---           ---          ---           ---          ---
  38          ---          ---           ---          ---           ---          ---           ---          ---
  39          ---          ---           ---          ---           ---          ---           ---          ---
  40          ---          ---           ---          ---           ---          ---           ---          ---
  41          ---          ---           ---          ---           ---          ---           ---          ---
  42          ---          ---           ---          ---           ---          ---           ---          ---
  43          ---          ---           ---          ---           ---          ---           ---          ---
  44          ---          ---           ---          ---           ---          ---           ---          ---
  45          ---          ---           ---          ---           ---          ---           ---          ---
  46          ---          ---           ---          ---           ---          ---           ---          ---
  47          ---          ---           ---          ---           ---          ---           ---          ---
  48          ---          ---           ---          ---           ---          ---           ---          ---
  49          ---          ---           ---          ---           ---          ---           ---          ---
  50          ---          ---           ---          ---           ---          ---           ---          ---
Average   3.76302E-02  5.77915E-05   6.56749E-02  3.26891E-05   7.46395E-02  1.77284E-05   7.14859E-02  2.44554E-05
-------------------------------------------------------------------------------------------------------------------

TABLE 6. Number of clusters per cell per Gy per track.  Cluster yields are for a representative cell containing
an average of 1.000 Gbp (giga basepair) of DNA.  Cluster induction is proportional to absorbed dose up to at least
a hundred or thousand Gy. The category "OTHER" includes all classes of individual and clustered DNA lesion, except
for SSB and DSB.  SEM = standard error of the mean.
===================================================================================================================
Number of --------- DSB ----------   --------- SSB ----------   -------- OTHER ---------   ----- ALL CLUSTERS -----
 lesions    Average        SEM         Average        SEM         Average        SEM         Average        SEM    
===================================================================================================================
   1          ---          ---       3.10256E+00  1.62205E-02   9.31015E+00  4.85580E-02   1.24127E+01  6.47249E-02
   2      1.14591E-01  1.02289E-03   1.44498E+00  1.20781E-02   2.00343E+00  1.67241E-02   3.56300E+00  2.97035E-02
   3      7.86191E-02  1.00522E-03   5.43627E-01  6.54108E-03   4.55079E-01  5.50031E-03   1.07733E+00  1.29379E-02
   4      3.91122E-02  6.68371E-04   1.95154E-01  3.09834E-03   1.09403E-01  1.78525E-03   3.43669E-01  5.45565E-03
   5      1.75343E-02  3.82331E-04   7.06510E-02  1.41151E-03   2.74567E-02  5.78379E-04   1.15642E-01  2.28353E-03
   6      7.74976E-03  2.14834E-04   2.61070E-02  6.25727E-04   7.24076E-03  1.98420E-04   4.10976E-02  9.60702E-04
   7      3.47249E-03  1.21976E-04   9.64031E-03  2.76312E-04   1.96566E-03  7.94224E-05   1.50785E-02  4.13943E-04
   8      1.38985E-03  6.61079E-05   3.66258E-03  1.31550E-04   5.50942E-04  3.84630E-05   5.60337E-03  1.85798E-04
   9      7.41182E-04  4.60716E-05   1.44631E-03  7.01051E-05   1.67003E-04  2.05985E-05   2.35450E-03  1.00124E-04
  10      2.88307E-04  2.75223E-05   5.85624E-04  3.98567E-05   5.57940E-05  1.13889E-05   9.29726E-04  5.35689E-05
  11      1.07468E-04  1.57624E-05   2.44343E-04  2.42446E-05   1.65758E-05  6.26320E-06   3.68386E-04  3.06000E-05
  12      6.15674E-05  1.25156E-05   7.96200E-05  1.38957E-05   7.10393E-06  4.10105E-06   1.48291E-04  1.96926E-05
  13      1.89438E-05  6.69531E-06   3.83428E-05  9.30742E-06       ---          ---       5.72866E-05  1.19384E-05
  14      1.18399E-05  5.29390E-06   1.18399E-05  5.29390E-06       ---          ---       2.36798E-05  7.48483E-06
  15      7.10393E-06  4.10105E-06       ---          ---           ---          ---       7.10393E-06  4.10105E-06
  16      2.36798E-06  0.00000E+00       ---          ---           ---          ---       2.36798E-06  0.00000E+00
  17          ---          ---           ---          ---           ---          ---           ---          ---
  18          ---          ---           ---          ---           ---          ---           ---          ---
  19          ---          ---           ---          ---           ---          ---           ---          ---
  20          ---          ---           ---          ---           ---          ---           ---          ---
  21          ---          ---           ---          ---           ---          ---           ---          ---
  22          ---          ---           ---          ---           ---          ---           ---          ---
  23          ---          ---           ---          ---           ---          ---           ---          ---
  24          ---          ---           ---          ---           ---          ---           ---          ---
  25          ---          ---           ---          ---           ---          ---           ---          ---
  26          ---          ---           ---          ---           ---          ---           ---          ---
  27          ---          ---           ---          ---           ---          ---           ---          ---
  28          ---          ---           ---          ---           ---          ---           ---          ---
  29          ---          ---           ---          ---           ---          ---           ---          ---
  30          ---          ---           ---          ---           ---          ---           ---          ---
  31          ---          ---           ---          ---           ---          ---           ---          ---
  32          ---          ---           ---          ---           ---          ---           ---          ---
  33          ---          ---           ---          ---           ---          ---           ---          ---
  34          ---          ---           ---          ---           ---          ---           ---          ---
  35          ---          ---           ---          ---           ---          ---           ---          ---
  36          ---          ---           ---          ---           ---          ---           ---          ---
  37          ---          ---           ---          ---           ---          ---           ---          ---
  38          ---          ---           ---          ---           ---          ---           ---          ---
  39          ---          ---           ---          ---           ---          ---           ---          ---
  40          ---          ---           ---          ---           ---          ---           ---          ---
  41          ---          ---           ---          ---           ---          ---           ---          ---
  42          ---          ---           ---          ---           ---          ---           ---          ---
  43          ---          ---           ---          ---           ---          ---           ---          ---
  44          ---          ---           ---          ---           ---          ---           ---          ---
  45          ---          ---           ---          ---           ---          ---           ---          ---
  46          ---          ---           ---          ---           ---          ---           ---          ---
  47          ---          ---           ---          ---           ---          ---           ---          ---
  48          ---          ---           ---          ---           ---          ---           ---          ---
  49          ---          ---           ---          ---           ---          ---           ---          ---
  50          ---          ---           ---          ---           ---          ---           ---          ---
 Total    2.63707E-01  3.24065E-03   5.39879E+00  3.98165E-02   1.19155E+01  7.28352E-02   1.75780E+01  1.15716E-01
-------------------------------------------------------------------------------------------------------------------
