# Supplementary material for: A computational method to estimate the relative biological effectiveness and tumor control probability for low-LET proton irradiations
Source: PLoS One. 2026 Mar 20;21(3):e0341352. doi: 10.1371/journal.pone.0341352 (PMC13004361; doi:10.1371/journal.pone.0341352)
Supplement: S1 File — These files include the DSB yields simulated by MCDS and the proton spectra used at different LET positions. Available at: https://nfuedu-my.sharepoint.com/personal/ccchan_nfu_edu_tw/_layouts/15/onedrive.aspx?id=%2Fpersonal%2Fccchan%5Fnfu%5Fedu%5Ftw%2FDocuments%2Fplos%20one&ga=1. (ZIP) [file pone.0341352.s001.zip › MCDS/proton/P5/0.2.out]

===============================
MCDS Version 3.00B  15-JUL-2011
===============================
      1.090     running time (min)
 1.0000E+00     DNA content (Gbp)
 8.0000E+00     Dia. of cell nucleus (um)
      10000     number of cells (nocs)
  987654321     random number seed


MXRF TABLE: Particle types and properties of the (input) mixed radiation field. The hypoxia reduction factor (HRF)
for DSB induction is estimated as [1/(1-pcr)]^2, where pcr = the probability a lesion undergoes chemical repair
for the specified (input) oxygen concentration compared to fully aerobic (100% O2) conditions.  The frequency-mean
specific energy (zf) is for a spherical target representative of the cell nucleus. Radiative losses by the primary
charged particle are assumed non-local and do not not contribute to specific energy or the dose per unit fluence
(DPUF).  The reported stopping power is at the point of entry into the cell nucleus (pO2 = 0.200%).
===================================================================================================================
        Normed   -- Kinetic Energy --               Stopping Power (keV/um)      CSDA       Dosimetry (Gy)    HRF
  Ion     wt       (MeV)     (MeV/A)      zeb     Coll+Nuc  Radiat    Total    Range (cm)   DPUF       zf     DSB
===================================================================================================================
    p  9.16E-02  8.300E-01  8.300E-01  5.601E+02  3.06E+01 0.00E+00 3.064E+01  1.814E-03  7.142E+01 1.42E-01 1.825
    p  1.63E-01  2.140E+00  2.140E+00  2.199E+02  1.54E+01 0.00E+00 1.535E+01  8.265E-03  2.838E+01 5.65E-02 2.089
    p  2.43E-01  3.210E+00  3.210E+00  1.469E+02  1.12E+01 0.00E+00 1.120E+01  1.654E-02  1.973E+01 3.93E-02 2.120
    p  2.40E-01  4.880E+00  4.880E+00  9.688E+01  8.03E+00 0.00E+00 8.031E+00  3.442E-02  1.369E+01 2.72E-02 2.135
    p  1.88E-01  5.830E+00  5.830E+00  8.122E+01  6.96E+00 0.00E+00 6.961E+00  4.717E-02  1.175E+01 2.34E-02 2.138
    p  7.43E-02  7.380E+00  7.380E+00  6.432E+01  5.75E+00 0.00E+00 5.753E+00  7.179E-02  9.601E+00 1.91E-02 2.141
    p  0.00E+00  9.640E+00  9.640E+00  4.942E+01  4.63E+00 0.00E+00 4.629E+00  1.159E-01  7.652E+00 1.52E-02 2.142
  Avg  1.43E-01  4.021E+00  4.021E+00  1.662E+02  1.17E+01 0.00E+00 1.170E+01  2.800E-02  2.217E+01 4.41E-02 2.096
===================================================================================================================
ZEB = (zeff/beta)^2 (Barkas 1963); DPUF = absorbed dose per unit fluence (nGy-cm^2/particle); zf in units of Gy

TABLE 1. Percent (%) cluster yields by complexity, as classified using the scheme of Nikjoo et al. (IJRB 71, 
467-483 1997 and and Radiat. Res. 156, 577-583 2001).
===================================================================================================================
    66.919     BD    - one or more Bd (no Sb)
    29.439     SSB   - Sb (no auxilary damage)
     1.662     SSB+  - two Sb on the same strand
     0.265     2SSB  - two or more Sb on opposite strands separated by at least 10 bp
     1.412     DSB   - two Sb on opposite strands with a separation <= 10 bp
     0.257     DSB+  - DSB accompanied by one (or more) additional Sb within 10 bp separation
     0.045     DSB++ - more than one DSB whether within the 10 bp separation or further apart
     6.099     SSBc  - fraction of complex damage (SSB+ and 2SSB) among SSBs
    45.702     SSBcb - fraction of complex damage (SSB+ and 2SSB) among SSBs; base damage included
    17.025     DSBc  - fraction of complex damage (DSB+ and DSB++) among DSBs
    58.696     DSBcb - fraction of complex damage (DSB+ and DSB++) among DSBs; base damage included
===================================================================================================================

TABLE 2. Number of clusters per cell per Gy.  Cluster yields are for a representative cell containing an average
of 1.000 Gbp (giga basepair) of DNA.  Cluster induction is proportional to absorbed dose up to at least a
hundred or thousand Gy. The category "OTHER" includes all classes of individual and clustered DNA lesion, except
for SSB and DSB.  SEM = standard error of the mean.
===================================================================================================================
Number of --------- DSB ----------   --------- SSB ----------   -------- OTHER ---------   ----- ALL CLUSTERS -----
 lesions    Average        SEM         Average        SEM         Average        SEM         Average        SEM    
===================================================================================================================
   1          ---          ---       7.86226E+01  9.56602E-02   2.35984E+02  2.80281E-01   3.14607E+02  3.72764E-01
   2      2.73670E+00  6.64267E-03   3.44766E+01  2.37992E-02   4.77936E+01  2.84199E-02   8.50069E+01  4.16086E-02
   3      1.72417E+00  6.55835E-03   1.19206E+01  2.92740E-02   9.93373E+00  2.55259E-02   2.35785E+01  5.55860E-02
   4      7.68017E-01  5.15042E-03   3.86675E+00  1.99024E-02   2.13127E+00  1.16066E-02   6.76603E+00  3.36526E-02
   5      3.04883E-01  3.22978E-03   1.24892E+00  1.06833E-02   4.80800E-01  4.66741E-03   2.03460E+00  1.67740E-02
   6      1.21633E-01  2.01145E-03   4.08433E-01  5.25155E-03   1.15450E-01  1.93319E-03   6.45517E-01  8.03878E-03
   7      4.89000E-02  1.18763E-03   1.38567E-01  2.61195E-03   2.88000E-02  8.07540E-04   2.16267E-01  3.82919E-03
   8      1.97167E-02  6.85407E-04   4.84000E-02  1.28531E-03   7.06667E-03  3.62886E-04   7.51833E-02  1.80303E-03
   9      8.38333E-03  4.16920E-04   1.84000E-02  6.92076E-04   1.95000E-03  1.82302E-04   2.87333E-02  9.45619E-04
  10      2.96667E-03  2.29038E-04   6.16667E-03  3.56041E-04   6.00000E-04  1.02570E-04   9.73333E-03  4.66063E-04
  11      1.33333E-03  1.55785E-04   2.66667E-03  2.22022E-04   2.83333E-04  6.86634E-05   4.28333E-03  2.85007E-04
  12      7.16667E-04  1.11579E-04   9.00000E-04  1.22149E-04   1.00000E-04  4.08146E-05   1.71667E-03  1.74762E-04
  13      3.50000E-04  7.62998E-05   3.50000E-04  7.62998E-05   5.00000E-05  2.88646E-05   7.50000E-04  1.14020E-04
  14      6.66667E-05  3.33283E-05   8.33333E-05  3.72603E-05   1.66667E-05  1.66667E-05   1.66667E-04  5.26809E-05
  15      3.33333E-05  2.35690E-05       ---          ---           ---          ---       3.33333E-05  2.35690E-05
  16      1.66667E-05  1.66667E-05   3.33333E-05  2.35690E-05       ---          ---       5.00000E-05  2.88646E-05
  17      1.66667E-05  1.66667E-05   1.66667E-05  1.66667E-05       ---          ---       3.33333E-05  2.35690E-05
  18          ---          ---           ---          ---           ---          ---           ---          ---
  19          ---          ---           ---          ---           ---          ---           ---          ---
  20          ---          ---           ---          ---           ---          ---           ---          ---
  21          ---          ---           ---          ---           ---          ---           ---          ---
  22          ---          ---           ---          ---           ---          ---           ---          ---
  23          ---          ---           ---          ---           ---          ---           ---          ---
  24          ---          ---           ---          ---           ---          ---           ---          ---
  25          ---          ---           ---          ---           ---          ---           ---          ---
  26          ---          ---           ---          ---           ---          ---           ---          ---
  27          ---          ---           ---          ---           ---          ---           ---          ---
  28          ---          ---           ---          ---           ---          ---           ---          ---
  29          ---          ---           ---          ---           ---          ---           ---          ---
  30          ---          ---           ---          ---           ---          ---           ---          ---
  31          ---          ---           ---          ---           ---          ---           ---          ---
  32          ---          ---           ---          ---           ---          ---           ---          ---
  33          ---          ---           ---          ---           ---          ---           ---          ---
  34          ---          ---           ---          ---           ---          ---           ---          ---
  35          ---          ---           ---          ---           ---          ---           ---          ---
  36          ---          ---           ---          ---           ---          ---           ---          ---
  37          ---          ---           ---          ---           ---          ---           ---          ---
  38          ---          ---           ---          ---           ---          ---           ---          ---
  39          ---          ---           ---          ---           ---          ---           ---          ---
  40          ---          ---           ---          ---           ---          ---           ---          ---
  41          ---          ---           ---          ---           ---          ---           ---          ---
  42          ---          ---           ---          ---           ---          ---           ---          ---
  43          ---          ---           ---          ---           ---          ---           ---          ---
  44          ---          ---           ---          ---           ---          ---           ---          ---
  45          ---          ---           ---          ---           ---          ---           ---          ---
  46          ---          ---           ---          ---           ---          ---           ---          ---
  47          ---          ---           ---          ---           ---          ---           ---          ---
  48          ---          ---           ---          ---           ---          ---           ---          ---
  49          ---          ---           ---          ---           ---          ---           ---          ---
  50          ---          ---           ---          ---           ---          ---           ---          ---
 Total    5.73790E+00  1.64061E-02   1.30760E+02  2.88488E-02   2.96478E+02  2.26666E-01   4.32975E+02  2.33405E-01
-------------------------------------------------------------------------------------------------------------------

TABLE 3. Cluster composition (% Sb per cluster)
===================================================================================================================
Number of --------- DSB ----------   --------- SSB ----------   -------- OTHER ---------   ----- ALL CLUSTERS -----
 lesions    Average        SEM         Average        SEM         Average        SEM         Average        SEM    
===================================================================================================================
   1          ---          ---       1.66667E+01  0.00000E+00   0.00000E+00  0.00000E+00   4.16505E+00  1.15377E-03
   2      1.66667E+01  0.00000E+00   8.95471E+00  1.52281E-03   0.00000E+00  0.00000E+00   4.16814E+00  1.90398E-03
   3      1.20302E+01  7.00863E-03   6.51358E+00  2.65051E-03   0.00000E+00  0.00000E+00   4.17360E+00  3.35573E-03
   4      9.81201E+00  1.27663E-02   5.36566E+00  4.75146E-03   0.00000E+00  0.00000E+00   4.17812E+00  6.05963E-03
   5      8.53379E+00  2.01543E-02   4.68996E+00  9.47047E-03   0.00000E+00  0.00000E+00   4.16438E+00  1.14270E-02
   6      7.66286E+00  2.91072E-02   4.27862E+00  1.63327E-02   0.00000E+00  0.00000E+00   4.14652E+00  2.09146E-02
   7      7.09383E+00  4.21969E-02   4.06896E+00  2.54705E-02   0.00000E+00  0.00000E+00   4.20388E+00  3.20442E-02
   8      6.56691E+00  5.98742E-02   3.82254E+00  3.65190E-02   0.00000E+00  0.00000E+00   4.19648E+00  4.47120E-02
   9      6.39606E+00  9.12865E-02   3.72135E+00  5.49394E-02   0.00000E+00  0.00000E+00   4.27810E+00  6.35618E-02
  10      6.30117E+00  1.48418E-01   3.53102E+00  8.77909E-02   0.00000E+00  0.00000E+00   4.15060E+00  1.01902E-01
  11      5.99083E+00  1.99770E-01   3.53030E+00  1.42579E-01   0.00000E+00  0.00000E+00   4.05752E+00  1.49234E-01
  12      5.34061E+00  2.17537E-01   3.26646E+00  1.72825E-01   0.00000E+00  0.00000E+00   3.93519E+00  1.91789E-01
  13      5.37241E+00  2.88296E-01   4.02930E+00  3.67823E-01   0.00000E+00  0.00000E+00   4.32692E+00  2.94836E-01
  14      5.35714E+00  1.03098E+00   3.09524E+00  7.14286E-01   0.00000E+00  0.00000E+00   3.69048E+00  7.41331E-01
  15      6.11111E+00  1.66667E+00       ---          ---           ---          ---       6.11111E+00  1.66667E+00
  16      5.20833E+00  0.00000E+00   3.12500E+00  0.00000E+00       ---          ---       3.81944E+00  6.94444E-01
  17      1.96078E+00  0.00000E+00   4.90196E+00  0.00000E+00       ---          ---       3.43137E+00  1.47059E+00
  18          ---          ---           ---          ---           ---          ---           ---          ---
  19          ---          ---           ---          ---           ---          ---           ---          ---
  20          ---          ---           ---          ---           ---          ---           ---          ---
  21          ---          ---           ---          ---           ---          ---           ---          ---
  22          ---          ---           ---          ---           ---          ---           ---          ---
  23          ---          ---           ---          ---           ---          ---           ---          ---
  24          ---          ---           ---          ---           ---          ---           ---          ---
  25          ---          ---           ---          ---           ---          ---           ---          ---
  26          ---          ---           ---          ---           ---          ---           ---          ---
  27          ---          ---           ---          ---           ---          ---           ---          ---
  28          ---          ---           ---          ---           ---          ---           ---          ---
  29          ---          ---           ---          ---           ---          ---           ---          ---
  30          ---          ---           ---          ---           ---          ---           ---          ---
  31          ---          ---           ---          ---           ---          ---           ---          ---
  32          ---          ---           ---          ---           ---          ---           ---          ---
  33          ---          ---           ---          ---           ---          ---           ---          ---
  34          ---          ---           ---          ---           ---          ---           ---          ---
  35          ---          ---           ---          ---           ---          ---           ---          ---
  36          ---          ---           ---          ---           ---          ---           ---          ---
  37          ---          ---           ---          ---           ---          ---           ---          ---
  38          ---          ---           ---          ---           ---          ---           ---          ---
  39          ---          ---           ---          ---           ---          ---           ---          ---
  40          ---          ---           ---          ---           ---          ---           ---          ---
  41          ---          ---           ---          ---           ---          ---           ---          ---
  42          ---          ---           ---          ---           ---          ---           ---          ---
  43          ---          ---           ---          ---           ---          ---           ---          ---
  44          ---          ---           ---          ---           ---          ---           ---          ---
  45          ---          ---           ---          ---           ---          ---           ---          ---
  46          ---          ---           ---          ---           ---          ---           ---          ---
  47          ---          ---           ---          ---           ---          ---           ---          ---
  48          ---          ---           ---          ---           ---          ---           ---          ---
  49          ---          ---           ---          ---           ---          ---           ---          ---
  50          ---          ---           ---          ---           ---          ---           ---          ---
Average   1.37265E+01  8.27353E-03   1.31892E+01  6.72308E-03   0.00000E+00  0.00000E+00   4.16627E+00  4.94888E-04
-------------------------------------------------------------------------------------------------------------------
NOTES: (% Sb) is the percentage of lesions that are strand breaks.
The number of Sb is ((% Sb)/100)*(# lesions). The number of Bd is (1-(% Sb)/100)*(# lesions).

TABLE 4. Cluster Length (in base pair)
===================================================================================================================
Number of --------- DSB ----------   --------- SSB ----------   -------- OTHER ---------   ----- ALL CLUSTERS -----
 lesions    Average        SEM         Average        SEM         Average        SEM         Average        SEM    
===================================================================================================================
   1          ---          ---       1.66667E-01  0.00000E+00   1.66667E-01  0.00000E+00   1.66667E-01  0.00000E+00
   2      9.12465E-01  1.17204E-03   9.37441E-01  3.26472E-04   9.35357E-01  2.80596E-04   9.35467E-01  2.21168E-04
   3      1.60202E+00  2.11025E-03   1.71993E+00  7.80055E-04   1.70532E+00  8.54878E-04   1.70518E+00  5.77516E-04
   4      2.33335E+00  4.41851E-03   2.50366E+00  1.76426E-03   2.47697E+00  2.44513E-03   2.47577E+00  1.33479E-03
   5      3.09719E+00  8.16986E-03   3.28529E+00  4.15046E-03   3.23794E+00  6.69140E-03   3.24702E+00  3.14204E-03
   6      3.82784E+00  1.33062E-02   4.04210E+00  8.46405E-03   3.97821E+00  1.39436E-02   3.99965E+00  7.12212E-03
   7      4.55549E+00  2.16607E-02   4.80832E+00  1.49587E-02   4.74258E+00  2.80724E-02   4.77068E+00  1.27597E-02
   8      5.28529E+00  3.75932E-02   5.51569E+00  2.46870E-02   5.34506E+00  5.70423E-02   5.45413E+00  2.13720E-02
   9      5.92723E+00  5.58490E-02   6.25991E+00  4.28041E-02   6.31304E+00  1.17651E-01   6.16630E+00  3.41609E-02
  10      6.76706E+00  1.04031E-01   6.97657E+00  7.13413E-02   7.09286E+00  2.28429E-01   6.93147E+00  5.83450E-02
  11      7.40351E+00  1.59266E-01   7.77222E+00  1.14570E-01   7.02941E+00  2.20125E-01   7.60487E+00  8.97204E-02
  12      8.28175E+00  2.79446E-01   8.52469E+00  1.73257E-01   8.00000E+00  2.82187E-01   8.40488E+00  1.48179E-01
  13      8.76190E+00  3.99830E-01   9.32540E+00  4.39678E-01   8.72222E+00  7.28604E-01   9.03220E+00  2.83274E-01
  14      9.58333E+00  6.32821E-01   8.40000E+00  3.51979E-01   1.06667E+01  0.00000E+00   9.10000E+00  3.81841E-01
  15      1.12500E+01  5.83333E-01       ---          ---           ---          ---       1.12500E+01  5.83333E-01
  16      1.40000E+01  0.00000E+00   1.25833E+01  5.83333E-01       ---          ---       1.30556E+01  5.80017E-01
  17      1.15000E+01  0.00000E+00   1.50000E+01  0.00000E+00       ---          ---       1.32500E+01  1.75000E+00
  18          ---          ---           ---          ---           ---          ---           ---          ---
  19          ---          ---           ---          ---           ---          ---           ---          ---
  20          ---          ---           ---          ---           ---          ---           ---          ---
  21          ---          ---           ---          ---           ---          ---           ---          ---
  22          ---          ---           ---          ---           ---          ---           ---          ---
  23          ---          ---           ---          ---           ---          ---           ---          ---
  24          ---          ---           ---          ---           ---          ---           ---          ---
  25          ---          ---           ---          ---           ---          ---           ---          ---
  26          ---          ---           ---          ---           ---          ---           ---          ---
  27          ---          ---           ---          ---           ---          ---           ---          ---
  28          ---          ---           ---          ---           ---          ---           ---          ---
  29          ---          ---           ---          ---           ---          ---           ---          ---
  30          ---          ---           ---          ---           ---          ---           ---          ---
  31          ---          ---           ---          ---           ---          ---           ---          ---
  32          ---          ---           ---          ---           ---          ---           ---          ---
  33          ---          ---           ---          ---           ---          ---           ---          ---
  34          ---          ---           ---          ---           ---          ---           ---          ---
  35          ---          ---           ---          ---           ---          ---           ---          ---
  36          ---          ---           ---          ---           ---          ---           ---          ---
  37          ---          ---           ---          ---           ---          ---           ---          ---
  38          ---          ---           ---          ---           ---          ---           ---          ---
  39          ---          ---           ---          ---           ---          ---           ---          ---
  40          ---          ---           ---          ---           ---          ---           ---          ---
  41          ---          ---           ---          ---           ---          ---           ---          ---
  42          ---          ---           ---          ---           ---          ---           ---          ---
  43          ---          ---           ---          ---           ---          ---           ---          ---
  44          ---          ---           ---          ---           ---          ---           ---          ---
  45          ---          ---           ---          ---           ---          ---           ---          ---
  46          ---          ---           ---          ---           ---          ---           ---          ---
  47          ---          ---           ---          ---           ---          ---           ---          ---
  48          ---          ---           ---          ---           ---          ---           ---          ---
  49          ---          ---           ---          ---           ---          ---           ---          ---
  50          ---          ---           ---          ---           ---          ---           ---          ---
Average   1.50569E+00  2.25600E-03   6.31383E-01  1.24359E-03   3.69237E-01  5.01693E-04   4.65295E-01  8.43874E-04
-------------------------------------------------------------------------------------------------------------------

TABLE 5. NUMBER OF LESIONS DIVIDED BY TWICE THE CLUSTER LENGTH (lesions per nucleotide)
===================================================================================================================
Number of --------- DSB ----------   --------- SSB ----------   -------- OTHER ---------   ----- ALL CLUSTERS -----
 lesions    Average        SEM         Average        SEM         Average        SEM         Average        SEM    
===================================================================================================================
   1          ---          ---       8.33333E-02  0.00000E+00   8.33333E-02  0.00000E+00   8.33333E-02  0.00000E+00
   2      4.53396E-02  9.38412E-05   4.12517E-02  2.19307E-05   4.15907E-02  1.91492E-05   4.15745E-02  1.48794E-05
   3      3.17864E-02  6.02696E-05   2.91560E-02  1.98212E-05   2.95095E-02  2.22813E-05   2.94983E-02  1.47777E-05
   4      2.72638E-02  6.99907E-05   2.50116E-02  2.42696E-05   2.53915E-02  3.45937E-05   2.53900E-02  1.88123E-05
   5      2.48037E-02  8.22621E-05   2.30778E-02  3.88578E-05   2.34740E-02  6.14401E-05   2.34218E-02  2.99953E-05
   6      2.34339E-02  9.50428E-05   2.20804E-02  5.52966E-05   2.25518E-02  9.68068E-05   2.23567E-02  4.77187E-05
   7      2.26911E-02  1.22811E-04   2.14704E-02  8.20977E-05   2.17780E-02  1.50185E-04   2.16464E-02  7.00195E-05
   8      2.23015E-02  1.85405E-04   2.12185E-02  1.12288E-04   2.18758E-02  2.70010E-04   2.15188E-02  9.93906E-05
   9      2.21014E-02  2.27753E-04   2.09768E-02  1.65667E-04   2.06774E-02  4.25471E-04   2.12649E-02  1.32055E-04
  10      2.14443E-02  3.56558E-04   2.07172E-02  2.36387E-04   2.02959E-02  6.74870E-04   2.08719E-02  1.91324E-04
  11      2.14033E-02  4.75015E-04   2.03748E-02  3.26390E-04   2.21203E-02  7.82205E-04   2.08219E-02  2.61651E-04
  12      2.13888E-02  9.70874E-04   2.00835E-02  5.05558E-04   2.09653E-02  7.50907E-04   2.06451E-02  4.87314E-04
  13      2.15592E-02  1.06175E-03   2.02124E-02  9.20312E-04   2.09727E-02  1.62935E-03   2.08780E-02  6.67992E-04
  14      2.05425E-02  1.28145E-03   2.33072E-02  9.49377E-04   1.82292E-02  0.00000E+00   2.16935E-02  8.69561E-04
  15      1.85684E-02  9.62808E-04       ---          ---           ---          ---       1.85684E-02  9.62808E-04
  16      1.58730E-02  0.00000E+00   1.76981E-02  8.20441E-04       ---          ---       1.70897E-02  7.71018E-04
  17      2.05314E-02  0.00000E+00   1.57407E-02  0.00000E+00       ---          ---       1.81361E-02  2.39533E-03
  18          ---          ---           ---          ---           ---          ---           ---          ---
  19          ---          ---           ---          ---           ---          ---           ---          ---
  20          ---          ---           ---          ---           ---          ---           ---          ---
  21          ---          ---           ---          ---           ---          ---           ---          ---
  22          ---          ---           ---          ---           ---          ---           ---          ---
  23          ---          ---           ---          ---           ---          ---           ---          ---
  24          ---          ---           ---          ---           ---          ---           ---          ---
  25          ---          ---           ---          ---           ---          ---           ---          ---
  26          ---          ---           ---          ---           ---          ---           ---          ---
  27          ---          ---           ---          ---           ---          ---           ---          ---
  28          ---          ---           ---          ---           ---          ---           ---          ---
  29          ---          ---           ---          ---           ---          ---           ---          ---
  30          ---          ---           ---          ---           ---          ---           ---          ---
  31          ---          ---           ---          ---           ---          ---           ---          ---
  32          ---          ---           ---          ---           ---          ---           ---          ---
  33          ---          ---           ---          ---           ---          ---           ---          ---
  34          ---          ---           ---          ---           ---          ---           ---          ---
  35          ---          ---           ---          ---           ---          ---           ---          ---
  36          ---          ---           ---          ---           ---          ---           ---          ---
  37          ---          ---           ---          ---           ---          ---           ---          ---
  38          ---          ---           ---          ---           ---          ---           ---          ---
  39          ---          ---           ---          ---           ---          ---           ---          ---
  40          ---          ---           ---          ---           ---          ---           ---          ---
  41          ---          ---           ---          ---           ---          ---           ---          ---
  42          ---          ---           ---          ---           ---          ---           ---          ---
  43          ---          ---           ---          ---           ---          ---           ---          ---
  44          ---          ---           ---          ---           ---          ---           ---          ---
  45          ---          ---           ---          ---           ---          ---           ---          ---
  46          ---          ---           ---          ---           ---          ---           ---          ---
  47          ---          ---           ---          ---           ---          ---           ---          ---
  48          ---          ---           ---          ---           ---          ---           ---          ---
  49          ---          ---           ---          ---           ---          ---           ---          ---
  50          ---          ---           ---          ---           ---          ---           ---          ---
Average   3.72848E-02  5.24661E-05   6.46759E-02  3.30793E-05   7.41294E-02  1.80945E-05   7.07564E-02  2.50959E-05
-------------------------------------------------------------------------------------------------------------------

TABLE 6. Number of clusters per cell per Gy per track.  Cluster yields are for a representative cell containing
an average of 1.000 Gbp (giga basepair) of DNA.  Cluster induction is proportional to absorbed dose up to at least
a hundred or thousand Gy. The category "OTHER" includes all classes of individual and clustered DNA lesion, except
for SSB and DSB.  SEM = standard error of the mean.
===================================================================================================================
Number of --------- DSB ----------   --------- SSB ----------   -------- OTHER ---------   ----- ALL CLUSTERS -----
 lesions    Average        SEM         Average        SEM         Average        SEM         Average        SEM    
===================================================================================================================
   1          ---          ---       3.16432E+00  1.59730E-02   9.49891E+00  4.78522E-02   1.26632E+01  6.37697E-02
   2      1.23389E-01  1.06424E-03   1.55182E+00  1.24420E-02   2.15196E+00  1.72717E-02   3.82716E+00  3.06482E-02
   3      8.91642E-02  1.08493E-03   6.12059E-01  7.01467E-03   5.12417E-01  5.94347E-03   1.21364E+00  1.39335E-02
   4      4.63270E-02  7.56404E-04   2.31455E-01  3.54586E-03   1.27364E-01  1.97081E-03   4.05146E-01  6.17527E-03
   5      2.12349E-02  4.34621E-04   8.72392E-02  1.66738E-03   3.36165E-02  6.68333E-04   1.42091E-01  2.68586E-03
   6      1.00135E-02  2.61871E-04   3.32286E-02  7.57736E-04   9.51184E-03  2.49606E-04   5.27539E-02  1.19159E-03
   7      4.64724E-03  1.51232E-04   1.30130E-02  3.57958E-04   2.71045E-03  9.81686E-05   2.03707E-02  5.40346E-04
   8      2.09203E-03  8.67051E-05   5.03548E-03  1.70315E-04   7.35298E-04  4.33784E-05   7.86281E-03  2.45205E-04
   9      9.54471E-04  5.29494E-05   2.11124E-03  9.10465E-05   2.37861E-04  2.34980E-05   3.30357E-03  1.26432E-04
  10      3.59310E-04  2.95910E-05   7.83668E-04  4.78460E-05   7.57113E-05  1.35216E-05   1.21869E-03  6.26465E-05
  11      1.74021E-04  2.10098E-05   3.50820E-04  3.01871E-05   3.88287E-05  9.51109E-06   5.63670E-04  3.87989E-05
  12      9.98445E-05  1.56812E-05   1.21589E-04  1.67792E-05   1.22938E-05  5.31322E-06   2.33728E-04  2.42146E-05
  13      4.68736E-05  1.03972E-05   4.97275E-05  1.08406E-05   7.10393E-06  4.10105E-06   1.03705E-04  1.59076E-05
  14      7.75814E-06  4.15279E-06   1.18399E-05  5.29390E-06   2.36798E-06  0.00000E+00   2.19660E-05  7.13097E-06
  15      4.73595E-06  3.34866E-06       ---          ---           ---          ---       4.73595E-06  3.34866E-06
  16      9.41033E-07  0.00000E+00   3.30901E-06  2.54802E-06       ---          ---       4.25004E-06  2.71613E-06
  17      2.36798E-06  0.00000E+00   2.36798E-06  0.00000E+00       ---          ---       4.73595E-06  3.34866E-06
  18          ---          ---           ---          ---           ---          ---           ---          ---
  19          ---          ---           ---          ---           ---          ---           ---          ---
  20          ---          ---           ---          ---           ---          ---           ---          ---
  21          ---          ---           ---          ---           ---          ---           ---          ---
  22          ---          ---           ---          ---           ---          ---           ---          ---
  23          ---          ---           ---          ---           ---          ---           ---          ---
  24          ---          ---           ---          ---           ---          ---           ---          ---
  25          ---          ---           ---          ---           ---          ---           ---          ---
  26          ---          ---           ---          ---           ---          ---           ---          ---
  27          ---          ---           ---          ---           ---          ---           ---          ---
  28          ---          ---           ---          ---           ---          ---           ---          ---
  29          ---          ---           ---          ---           ---          ---           ---          ---
  30          ---          ---           ---          ---           ---          ---           ---          ---
  31          ---          ---           ---          ---           ---          ---           ---          ---
  32          ---          ---           ---          ---           ---          ---           ---          ---
  33          ---          ---           ---          ---           ---          ---           ---          ---
  34          ---          ---           ---          ---           ---          ---           ---          ---
  35          ---          ---           ---          ---           ---          ---           ---          ---
  36          ---          ---           ---          ---           ---          ---           ---          ---
  37          ---          ---           ---          ---           ---          ---           ---          ---
  38          ---          ---           ---          ---           ---          ---           ---          ---
  39          ---          ---           ---          ---           ---          ---           ---          ---
  40          ---          ---           ---          ---           ---          ---           ---          ---
  41          ---          ---           ---          ---           ---          ---           ---          ---
  42          ---          ---           ---          ---           ---          ---           ---          ---
  43          ---          ---           ---          ---           ---          ---           ---          ---
  44          ---          ---           ---          ---           ---          ---           ---          ---
  45          ---          ---           ---          ---           ---          ---           ---          ---
  46          ---          ---           ---          ---           ---          ---           ---          ---
  47          ---          ---           ---          ---           ---          ---           ---          ---
  48          ---          ---           ---          ---           ---          ---           ---          ---
  49          ---          ---           ---          ---           ---          ---           ---          ---
  50          ---          ---           ---          ---           ---          ---           ---          ---
 Total    2.98518E-01  3.59816E-03   5.70160E+00  4.13596E-02   1.23376E+01  7.34371E-02   1.83377E+01  1.18203E-01
-------------------------------------------------------------------------------------------------------------------
