# Supplementary material for: A computational method to estimate the relative biological effectiveness and tumor control probability for low-LET proton irradiations
Source: PLoS One. 2026 Mar 20;21(3):e0341352. doi: 10.1371/journal.pone.0341352 (PMC13004361; doi:10.1371/journal.pone.0341352)
Supplement: S1 File — These files include the DSB yields simulated by MCDS and the proton spectra used at different LET positions. Available at: https://nfuedu-my.sharepoint.com/personal/ccchan_nfu_edu_tw/_layouts/15/onedrive.aspx?id=%2Fpersonal%2Fccchan%5Fnfu%5Fedu%5Ftw%2FDocuments%2Fplos%20one&ga=1. (ZIP) [file pone.0341352.s001.zip › MCDS/proton/P5/0.4.out]

===============================
MCDS Version 3.00B  15-JUL-2011
===============================
      1.087     running time (min)
 1.0000E+00     DNA content (Gbp)
 8.0000E+00     Dia. of cell nucleus (um)
      10000     number of cells (nocs)
  987654321     random number seed


MXRF TABLE: Particle types and properties of the (input) mixed radiation field. The hypoxia reduction factor (HRF)
for DSB induction is estimated as [1/(1-pcr)]^2, where pcr = the probability a lesion undergoes chemical repair
for the specified (input) oxygen concentration compared to fully aerobic (100% O2) conditions.  The frequency-mean
specific energy (zf) is for a spherical target representative of the cell nucleus. Radiative losses by the primary
charged particle are assumed non-local and do not not contribute to specific energy or the dose per unit fluence
(DPUF).  The reported stopping power is at the point of entry into the cell nucleus (pO2 = 0.400%).
===================================================================================================================
        Normed   -- Kinetic Energy --               Stopping Power (keV/um)      CSDA       Dosimetry (Gy)    HRF
  Ion     wt       (MeV)     (MeV/A)      zeb     Coll+Nuc  Radiat    Total    Range (cm)   DPUF       zf     DSB
===================================================================================================================
    p  9.16E-02  8.300E-01  8.300E-01  5.601E+02  3.06E+01 0.00E+00 3.064E+01  1.814E-03  7.142E+01 1.42E-01 1.577
    p  1.63E-01  2.140E+00  2.140E+00  2.199E+02  1.54E+01 0.00E+00 1.535E+01  8.265E-03  2.838E+01 5.65E-02 1.754
    p  2.43E-01  3.210E+00  3.210E+00  1.469E+02  1.12E+01 0.00E+00 1.120E+01  1.654E-02  1.973E+01 3.93E-02 1.775
    p  2.40E-01  4.880E+00  4.880E+00  9.688E+01  8.03E+00 0.00E+00 8.031E+00  3.442E-02  1.369E+01 2.72E-02 1.785
    p  1.88E-01  5.830E+00  5.830E+00  8.122E+01  6.96E+00 0.00E+00 6.961E+00  4.717E-02  1.175E+01 2.34E-02 1.787
    p  7.43E-02  7.380E+00  7.380E+00  6.432E+01  5.75E+00 0.00E+00 5.753E+00  7.179E-02  9.601E+00 1.91E-02 1.789
    p  0.00E+00  9.640E+00  9.640E+00  4.942E+01  4.63E+00 0.00E+00 4.629E+00  1.159E-01  7.652E+00 1.52E-02 1.790
  Avg  1.43E-01  4.021E+00  4.021E+00  1.662E+02  1.17E+01 0.00E+00 1.170E+01  2.800E-02  2.217E+01 4.41E-02 1.759
===================================================================================================================
ZEB = (zeff/beta)^2 (Barkas 1963); DPUF = absorbed dose per unit fluence (nGy-cm^2/particle); zf in units of Gy

TABLE 1. Percent (%) cluster yields by complexity, as classified using the scheme of Nikjoo et al. (IJRB 71, 
467-483 1997 and and Radiat. Res. 156, 577-583 2001).
===================================================================================================================
    66.181     BD    - one or more Bd (no Sb)
    29.759     SSB   - Sb (no auxilary damage)
     1.840     SSB+  - two Sb on the same strand
     0.315     2SSB  - two or more Sb on opposite strands separated by at least 10 bp
     1.535     DSB   - two Sb on opposite strands with a separation <= 10 bp
     0.308     DSB+  - DSB accompanied by one (or more) additional Sb within 10 bp separation
     0.061     DSB++ - more than one DSB whether within the 10 bp separation or further apart
     6.701     SSBc  - fraction of complex damage (SSB+ and 2SSB) among SSBs
    48.286     SSBcb - fraction of complex damage (SSB+ and 2SSB) among SSBs; base damage included
    18.649     DSBc  - fraction of complex damage (DSB+ and DSB++) among DSBs
    61.604     DSBcb - fraction of complex damage (DSB+ and DSB++) among DSBs; base damage included
===================================================================================================================

TABLE 2. Number of clusters per cell per Gy.  Cluster yields are for a representative cell containing an average
of 1.000 Gbp (giga basepair) of DNA.  Cluster induction is proportional to absorbed dose up to at least a
hundred or thousand Gy. The category "OTHER" includes all classes of individual and clustered DNA lesion, except
for SSB and DSB.  SEM = standard error of the mean.
===================================================================================================================
Number of --------- DSB ----------   --------- SSB ----------   -------- OTHER ---------   ----- ALL CLUSTERS -----
 lesions    Average        SEM         Average        SEM         Average        SEM         Average        SEM    
===================================================================================================================
   1          ---          ---       8.10470E+01  1.06739E-01   2.43137E+02  3.14078E-01   3.24184E+02  4.17705E-01
   2      3.02278E+00  6.85940E-03   3.81562E+01  2.30420E-02   5.29434E+01  2.68945E-02   9.41223E+01  3.67186E-02
   3      2.04653E+00  7.03038E-03   1.41294E+01  3.01081E-02   1.17869E+01  2.57126E-02   2.79628E+01  5.61328E-02
   4      9.71633E-01  5.75143E-03   4.90050E+00  2.19902E-02   2.71762E+00  1.29885E-02   8.58975E+00  3.73085E-02
   5      4.13300E-01  3.92030E-03   1.67168E+00  1.26189E-02   6.47883E-01  5.55830E-03   2.73287E+00  2.00624E-02
   6      1.72050E-01  2.42949E-03   5.75767E-01  6.57328E-03   1.60200E-01  2.29715E-03   9.08017E-01  9.98954E-03
   7      7.29000E-02  1.49086E-03   2.05417E-01  3.37559E-03   4.34333E-02  1.04340E-03   3.21750E-01  5.01508E-03
   8      3.04667E-02  8.82251E-04   7.41167E-02  1.70510E-03   1.25333E-02  5.10322E-04   1.17117E-01  2.48492E-03
   9      1.35500E-02  5.55031E-04   2.86167E-02  9.07758E-04   3.63333E-03  2.54553E-04   4.58000E-02  1.30122E-03
  10      5.60000E-03  3.27766E-04   1.07333E-02  4.92898E-04   1.20000E-03  1.44807E-04   1.75333E-02  6.71129E-04
  11      2.61667E-03  2.18932E-04   4.45000E-03  2.97164E-04   2.66667E-04  6.66166E-05   7.33333E-03  3.89692E-04
  12      1.48333E-03  1.63484E-04   1.78333E-03  1.76278E-04   3.33333E-05  2.35690E-05   3.30000E-03  2.48385E-04
  13      5.33333E-04  1.02607E-04   7.33333E-04  1.10316E-04   5.00000E-05  2.88646E-05   1.31667E-03  1.58452E-04
  14      1.83333E-04  5.52494E-05   2.83333E-04  6.86634E-05       ---          ---       4.66667E-04  8.80726E-05
  15      1.33333E-04  4.71239E-05   1.66667E-04  5.26809E-05   1.66667E-05  1.66667E-05   3.16667E-04  7.25829E-05
  16      8.33333E-05  3.72603E-05   3.33333E-05  2.35690E-05       ---          ---       1.16667E-04  4.40826E-05
  17      3.33333E-05  2.35690E-05       ---          ---           ---          ---       3.33333E-05  2.35690E-05
  18      3.33333E-05  2.35690E-05   1.66667E-05  1.66667E-05       ---          ---       5.00000E-05  2.88646E-05
  19          ---          ---           ---          ---           ---          ---           ---          ---
  20          ---          ---           ---          ---           ---          ---           ---          ---
  21          ---          ---           ---          ---           ---          ---           ---          ---
  22          ---          ---           ---          ---           ---          ---           ---          ---
  23          ---          ---           ---          ---           ---          ---           ---          ---
  24          ---          ---           ---          ---           ---          ---           ---          ---
  25          ---          ---           ---          ---           ---          ---           ---          ---
  26          ---          ---           ---          ---           ---          ---           ---          ---
  27          ---          ---           ---          ---           ---          ---           ---          ---
  28          ---          ---           ---          ---           ---          ---           ---          ---
  29          ---          ---           ---          ---           ---          ---           ---          ---
  30          ---          ---           ---          ---           ---          ---           ---          ---
  31          ---          ---           ---          ---           ---          ---           ---          ---
  32          ---          ---           ---          ---           ---          ---           ---          ---
  33          ---          ---           ---          ---           ---          ---           ---          ---
  34          ---          ---           ---          ---           ---          ---           ---          ---
  35          ---          ---           ---          ---           ---          ---           ---          ---
  36          ---          ---           ---          ---           ---          ---           ---          ---
  37          ---          ---           ---          ---           ---          ---           ---          ---
  38          ---          ---           ---          ---           ---          ---           ---          ---
  39          ---          ---           ---          ---           ---          ---           ---          ---
  40          ---          ---           ---          ---           ---          ---           ---          ---
  41          ---          ---           ---          ---           ---          ---           ---          ---
  42          ---          ---           ---          ---           ---          ---           ---          ---
  43          ---          ---           ---          ---           ---          ---           ---          ---
  44          ---          ---           ---          ---           ---          ---           ---          ---
  45          ---          ---           ---          ---           ---          ---           ---          ---
  46          ---          ---           ---          ---           ---          ---           ---          ---
  47          ---          ---           ---          ---           ---          ---           ---          ---
  48          ---          ---           ---          ---           ---          ---           ---          ---
  49          ---          ---           ---          ---           ---          ---           ---          ---
  50          ---          ---           ---          ---           ---          ---           ---          ---
 Total    6.75392E+00  1.79661E-02   1.40807E+02  3.84480E-02   3.11454E+02  2.67301E-01   4.59015E+02  2.83920E-01
-------------------------------------------------------------------------------------------------------------------

TABLE 3. Cluster composition (% Sb per cluster)
===================================================================================================================
Number of --------- DSB ----------   --------- SSB ----------   -------- OTHER ---------   ----- ALL CLUSTERS -----
 lesions    Average        SEM         Average        SEM         Average        SEM         Average        SEM    
===================================================================================================================
   1          ---          ---       1.66667E+01  0.00000E+00   0.00000E+00  0.00000E+00   4.16677E+00  1.17577E-03
   2      1.66667E+01  0.00000E+00   8.95532E+00  1.42262E-03   0.00000E+00  0.00000E+00   4.16550E+00  1.79951E-03
   3      1.20351E+01  6.28573E-03   6.51121E+00  2.41459E-03   0.00000E+00  0.00000E+00   4.16943E+00  3.06810E-03
   4      9.80675E+00  1.10870E-02   5.36255E+00  4.16311E-03   0.00000E+00  0.00000E+00   4.16619E+00  5.23974E-03
   5      8.54462E+00  1.78390E-02   4.70867E+00  7.97248E-03   0.00000E+00  0.00000E+00   4.16554E+00  9.49703E-03
   6      7.69059E+00  2.54071E-02   4.28695E+00  1.41896E-02   0.00000E+00  0.00000E+00   4.17644E+00  1.75643E-02
   7      6.98401E+00  3.47483E-02   4.01276E+00  2.11815E-02   0.00000E+00  0.00000E+00   4.14190E+00  2.62367E-02
   8      6.64078E+00  4.96471E-02   3.79015E+00  3.04303E-02   0.00000E+00  0.00000E+00   4.16147E+00  3.82571E-02
   9      6.48919E+00  7.59218E-02   3.76095E+00  4.60098E-02   0.00000E+00  0.00000E+00   4.26763E+00  5.51363E-02
  10      6.03667E+00  9.99357E-02   3.50767E+00  6.92335E-02   0.00000E+00  0.00000E+00   4.09127E+00  7.65841E-02
  11      5.84562E+00  1.39348E-01   3.42652E+00  9.92156E-02   0.00000E+00  0.00000E+00   4.15603E+00  1.07991E-01
  12      5.71895E+00  1.97464E-01   3.41880E+00  1.28956E-01   0.00000E+00  0.00000E+00   4.37062E+00  1.41744E-01
  13      5.30504E+00  2.62142E-01   3.17599E+00  2.06273E-01   0.00000E+00  0.00000E+00   3.84904E+00  2.14721E-01
  14      5.19481E+00  5.14496E-01   3.78151E+00  3.98453E-01       ---          ---       4.33673E+00  3.36574E-01
  15      5.69444E+00  4.42331E-01   3.44444E+00  4.52095E-01   0.00000E+00  0.00000E+00   4.21053E+00  4.54237E-01
  16      4.37500E+00  6.07391E-01   3.64583E+00  5.20833E-01       ---          ---       4.16667E+00  4.54621E-01
  17      4.90196E+00  0.00000E+00       ---          ---           ---          ---       4.90196E+00  0.00000E+00
  18      5.55556E+00  1.85185E+00   2.77778E+00  0.00000E+00       ---          ---       4.62963E+00  1.41438E+00
  19          ---          ---           ---          ---           ---          ---           ---          ---
  20          ---          ---           ---          ---           ---          ---           ---          ---
  21          ---          ---           ---          ---           ---          ---           ---          ---
  22          ---          ---           ---          ---           ---          ---           ---          ---
  23          ---          ---           ---          ---           ---          ---           ---          ---
  24          ---          ---           ---          ---           ---          ---           ---          ---
  25          ---          ---           ---          ---           ---          ---           ---          ---
  26          ---          ---           ---          ---           ---          ---           ---          ---
  27          ---          ---           ---          ---           ---          ---           ---          ---
  28          ---          ---           ---          ---           ---          ---           ---          ---
  29          ---          ---           ---          ---           ---          ---           ---          ---
  30          ---          ---           ---          ---           ---          ---           ---          ---
  31          ---          ---           ---          ---           ---          ---           ---          ---
  32          ---          ---           ---          ---           ---          ---           ---          ---
  33          ---          ---           ---          ---           ---          ---           ---          ---
  34          ---          ---           ---          ---           ---          ---           ---          ---
  35          ---          ---           ---          ---           ---          ---           ---          ---
  36          ---          ---           ---          ---           ---          ---           ---          ---
  37          ---          ---           ---          ---           ---          ---           ---          ---
  38          ---          ---           ---          ---           ---          ---           ---          ---
  39          ---          ---           ---          ---           ---          ---           ---          ---
  40          ---          ---           ---          ---           ---          ---           ---          ---
  41          ---          ---           ---          ---           ---          ---           ---          ---
  42          ---          ---           ---          ---           ---          ---           ---          ---
  43          ---          ---           ---          ---           ---          ---           ---          ---
  44          ---          ---           ---          ---           ---          ---           ---          ---
  45          ---          ---           ---          ---           ---          ---           ---          ---
  46          ---          ---           ---          ---           ---          ---           ---          ---
  47          ---          ---           ---          ---           ---          ---           ---          ---
  48          ---          ---           ---          ---           ---          ---           ---          ---
  49          ---          ---           ---          ---           ---          ---           ---          ---
  50          ---          ---           ---          ---           ---          ---           ---          ---
Average   1.34964E+01  8.19444E-03   1.29269E+01  6.89189E-03   0.00000E+00  0.00000E+00   4.16665E+00  4.97946E-04
-------------------------------------------------------------------------------------------------------------------
NOTES: (% Sb) is the percentage of lesions that are strand breaks.
The number of Sb is ((% Sb)/100)*(# lesions). The number of Bd is (1-(% Sb)/100)*(# lesions).

TABLE 4. Cluster Length (in base pair)
===================================================================================================================
Number of --------- DSB ----------   --------- SSB ----------   -------- OTHER ---------   ----- ALL CLUSTERS -----
 lesions    Average        SEM         Average        SEM         Average        SEM         Average        SEM    
===================================================================================================================
   1          ---          ---       1.66667E-01  0.00000E+00   1.66667E-01  0.00000E+00   1.66667E-01  0.00000E+00
   2      9.06242E-01  1.12226E-03   9.33487E-01  3.09983E-04   9.31619E-01  2.70766E-04   9.31578E-01  2.13475E-04
   3      1.59568E+00  1.87824E-03   1.71148E+00  7.25682E-04   1.69846E+00  7.88557E-04   1.69746E+00  5.35848E-04
   4      2.32617E+00  3.83040E-03   2.49023E+00  1.55436E-03   2.46233E+00  2.09503E-03   2.46275E+00  1.17802E-03
   5      3.07265E+00  7.12145E-03   3.27154E+00  3.45380E-03   3.23192E+00  5.87261E-03   3.23283E+00  2.63969E-03
   6      3.81351E+00  1.15585E-02   4.05570E+00  7.15074E-03   3.96838E+00  1.20109E-02   3.99975E+00  5.92193E-03
   7      4.52738E+00  1.82705E-02   4.79750E+00  1.26654E-02   4.71674E+00  2.30924E-02   4.74324E+00  1.08051E-02
   8      5.20706E+00  2.94865E-02   5.50737E+00  2.06269E-02   5.47848E+00  4.63890E-02   5.45209E+00  1.75960E-02
   9      5.95045E+00  4.59305E-02   6.22796E+00  3.36485E-02   6.16386E+00  8.27534E-02   6.16316E+00  2.80275E-02
  10      6.74401E+00  6.76941E-02   7.00995E+00  5.54768E-02   6.93095E+00  1.49389E-01   6.92807E+00  4.32555E-02
  11      7.24775E+00  1.03284E-01   7.66957E+00  9.06726E-02   7.71875E+00  3.49841E-01   7.53012E+00  6.94814E-02
  12      8.30098E+00  1.51377E-01   8.55449E+00  1.46578E-01   7.91667E+00  8.33333E-02   8.43679E+00  1.04900E-01
  13      8.66954E+00  2.52061E-01   8.70833E+00  2.45354E-01   8.05556E+00  1.16402E+00   8.66517E+00  1.79524E-01
  14      9.78788E+00  6.63283E-01   9.98039E+00  3.93182E-01       ---          ---       9.90476E+00  3.46354E-01
  15      1.02083E+01  4.96765E-01   1.09833E+01  2.91283E-01   1.11667E+01  0.00000E+00   1.06667E+01  2.67044E-01
  16      1.15667E+01  5.61743E-01   1.07500E+01  1.58333E+00       ---          ---       1.13333E+01  5.40674E-01
  17      1.23333E+01  5.00000E-01       ---          ---           ---          ---       1.23333E+01  5.00000E-01
  18      1.27500E+01  8.33333E-02   1.41667E+01  0.00000E+00       ---          ---       1.32222E+01  4.74667E-01
  19          ---          ---           ---          ---           ---          ---           ---          ---
  20          ---          ---           ---          ---           ---          ---           ---          ---
  21          ---          ---           ---          ---           ---          ---           ---          ---
  22          ---          ---           ---          ---           ---          ---           ---          ---
  23          ---          ---           ---          ---           ---          ---           ---          ---
  24          ---          ---           ---          ---           ---          ---           ---          ---
  25          ---          ---           ---          ---           ---          ---           ---          ---
  26          ---          ---           ---          ---           ---          ---           ---          ---
  27          ---          ---           ---          ---           ---          ---           ---          ---
  28          ---          ---           ---          ---           ---          ---           ---          ---
  29          ---          ---           ---          ---           ---          ---           ---          ---
  30          ---          ---           ---          ---           ---          ---           ---          ---
  31          ---          ---           ---          ---           ---          ---           ---          ---
  32          ---          ---           ---          ---           ---          ---           ---          ---
  33          ---          ---           ---          ---           ---          ---           ---          ---
  34          ---          ---           ---          ---           ---          ---           ---          ---
  35          ---          ---           ---          ---           ---          ---           ---          ---
  36          ---          ---           ---          ---           ---          ---           ---          ---
  37          ---          ---           ---          ---           ---          ---           ---          ---
  38          ---          ---           ---          ---           ---          ---           ---          ---
  39          ---          ---           ---          ---           ---          ---           ---          ---
  40          ---          ---           ---          ---           ---          ---           ---          ---
  41          ---          ---           ---          ---           ---          ---           ---          ---
  42          ---          ---           ---          ---           ---          ---           ---          ---
  43          ---          ---           ---          ---           ---          ---           ---          ---
  44          ---          ---           ---          ---           ---          ---           ---          ---
  45          ---          ---           ---          ---           ---          ---           ---          ---
  46          ---          ---           ---          ---           ---          ---           ---          ---
  47          ---          ---           ---          ---           ---          ---           ---          ---
  48          ---          ---           ---          ---           ---          ---           ---          ---
  49          ---          ---           ---          ---           ---          ---           ---          ---
  50          ---          ---           ---          ---           ---          ---           ---          ---
Average   1.56137E+00  2.32825E-03   6.76332E-01  1.33182E-03   3.88124E-01  5.33089E-04   4.96007E-01  9.17041E-04
-------------------------------------------------------------------------------------------------------------------

TABLE 5. NUMBER OF LESIONS DIVIDED BY TWICE THE CLUSTER LENGTH (lesions per nucleotide)
===================================================================================================================
Number of --------- DSB ----------   --------- SSB ----------   -------- OTHER ---------   ----- ALL CLUSTERS -----
 lesions    Average        SEM         Average        SEM         Average        SEM         Average        SEM    
===================================================================================================================
   1          ---          ---       8.33333E-02  0.00000E+00   8.33333E-02  0.00000E+00   8.33333E-02  0.00000E+00
   2      4.57787E-02  9.08466E-05   4.14872E-02  2.09569E-05   4.17832E-02  1.85956E-05   4.17906E-02  1.44374E-05
   3      3.19183E-02  5.40868E-05   2.93387E-02  1.84965E-05   2.96498E-02  2.05253E-05   2.96609E-02  1.36492E-05
   4      2.73399E-02  6.07270E-05   2.51886E-02  2.17224E-05   2.55744E-02  3.03694E-05   2.55580E-02  1.67995E-05
   5      2.50379E-02  7.39388E-05   2.31606E-02  3.07211E-05   2.35485E-02  5.42764E-05   2.35282E-02  2.45845E-05
   6      2.36482E-02  8.83421E-05   2.20107E-02  4.76413E-05   2.25979E-02  8.15040E-05   2.23850E-02  4.04925E-05
   7      2.28884E-02  1.08283E-04   2.15129E-02  6.76208E-05   2.19258E-02  1.29689E-04   2.17911E-02  5.93371E-05
   8      2.25491E-02  1.43733E-04   2.12067E-02  9.02347E-05   2.14515E-02  2.17453E-04   2.14506E-02  7.72498E-05
   9      2.20329E-02  1.94812E-04   2.10045E-02  1.26896E-04   2.12124E-02  3.45033E-04   2.12568E-02  1.08944E-04
  10      2.13652E-02  2.37990E-04   2.06100E-02  1.78517E-04   2.07183E-02  4.53239E-04   2.08376E-02  1.41893E-04
  11      2.18558E-02  3.57833E-04   2.06803E-02  2.64223E-04   2.05007E-02  1.05684E-03   2.10729E-02  2.14898E-04
  12      2.06862E-02  3.84649E-04   2.01160E-02  3.65358E-04   2.10550E-02  2.21631E-04   2.03715E-02  2.64725E-04
  13      2.14259E-02  7.39438E-04   2.15522E-02  6.94790E-04   2.32907E-02  3.04818E-03   2.15958E-02  5.12153E-04
  14      2.08912E-02  1.56601E-03   1.99806E-02  7.98468E-04       ---          ---       2.03384E-02  7.70413E-04
  15      2.07623E-02  1.04821E-03   1.90897E-02  5.10789E-04   1.86567E-02  0.00000E+00   1.97712E-02  5.37362E-04
  16      1.94151E-02  1.04776E-03   2.11302E-02  3.11220E-03       ---          ---       1.99052E-02  1.04117E-03
  17      1.91757E-02  7.77392E-04       ---          ---           ---          ---       1.91757E-02  7.77392E-04
  18      1.96087E-02  1.28162E-04   1.76471E-02  0.00000E+00       ---          ---       1.89548E-02  6.58047E-04
  19          ---          ---           ---          ---           ---          ---           ---          ---
  20          ---          ---           ---          ---           ---          ---           ---          ---
  21          ---          ---           ---          ---           ---          ---           ---          ---
  22          ---          ---           ---          ---           ---          ---           ---          ---
  23          ---          ---           ---          ---           ---          ---           ---          ---
  24          ---          ---           ---          ---           ---          ---           ---          ---
  25          ---          ---           ---          ---           ---          ---           ---          ---
  26          ---          ---           ---          ---           ---          ---           ---          ---
  27          ---          ---           ---          ---           ---          ---           ---          ---
  28          ---          ---           ---          ---           ---          ---           ---          ---
  29          ---          ---           ---          ---           ---          ---           ---          ---
  30          ---          ---           ---          ---           ---          ---           ---          ---
  31          ---          ---           ---          ---           ---          ---           ---          ---
  32          ---          ---           ---          ---           ---          ---           ---          ---
  33          ---          ---           ---          ---           ---          ---           ---          ---
  34          ---          ---           ---          ---           ---          ---           ---          ---
  35          ---          ---           ---          ---           ---          ---           ---          ---
  36          ---          ---           ---          ---           ---          ---           ---          ---
  37          ---          ---           ---          ---           ---          ---           ---          ---
  38          ---          ---           ---          ---           ---          ---           ---          ---
  39          ---          ---           ---          ---           ---          ---           ---          ---
  40          ---          ---           ---          ---           ---          ---           ---          ---
  41          ---          ---           ---          ---           ---          ---           ---          ---
  42          ---          ---           ---          ---           ---          ---           ---          ---
  43          ---          ---           ---          ---           ---          ---           ---          ---
  44          ---          ---           ---          ---           ---          ---           ---          ---
  45          ---          ---           ---          ---           ---          ---           ---          ---
  46          ---          ---           ---          ---           ---          ---           ---          ---
  47          ---          ---           ---          ---           ---          ---           ---          ---
  48          ---          ---           ---          ---           ---          ---           ---          ---
  49          ---          ---           ---          ---           ---          ---           ---          ---
  50          ---          ---           ---          ---           ---          ---           ---          ---
Average   3.69541E-02  4.79197E-05   6.33899E-02  3.34335E-05   7.34187E-02  1.86091E-05   6.97712E-02  2.59354E-05
-------------------------------------------------------------------------------------------------------------------

TABLE 6. Number of clusters per cell per Gy per track.  Cluster yields are for a representative cell containing
an average of 1.000 Gbp (giga basepair) of DNA.  Cluster induction is proportional to absorbed dose up to at least
a hundred or thousand Gy. The category "OTHER" includes all classes of individual and clustered DNA lesion, except
for SSB and DSB.  SEM = standard error of the mean.
===================================================================================================================
Number of --------- DSB ----------   --------- SSB ----------   -------- OTHER ---------   ----- ALL CLUSTERS -----
 lesions    Average        SEM         Average        SEM         Average        SEM         Average        SEM    
===================================================================================================================
   1          ---          ---       3.23485E+00  1.56002E-02   9.70360E+00  4.66237E-02   1.29385E+01  6.21635E-02
   2      1.33995E-01  1.08363E-03   1.69032E+00  1.28015E-02   2.34828E+00  1.78664E-02   4.17260E+00  3.16206E-02
   3      1.03574E-01  1.19266E-03   7.09655E-01  7.70313E-03   5.92475E-01  6.46643E-03   1.40570E+00  1.52501E-02
   4      5.67640E-02  8.73790E-04   2.83102E-01  4.08236E-03   1.57224E-01  2.29281E-03   4.97090E-01  7.15124E-03
   5      2.80257E-02  5.45366E-04   1.12033E-01  2.02034E-03   4.35334E-02  8.16402E-04   1.83592E-01  3.29240E-03
   6      1.34156E-02  3.18858E-04   4.47036E-02  9.65764E-04   1.24991E-02  3.00482E-04   7.06183E-02  1.50754E-03
   7      6.60592E-03  1.91676E-04   1.83746E-02  4.71653E-04   3.88988E-03  1.26384E-04   2.88704E-02  7.19107E-04
   8      3.05672E-03  1.11290E-04   7.46035E-03  2.28707E-04   1.27401E-03  6.19998E-05   1.17911E-02  3.43148E-04
   9      1.52811E-03  7.13823E-05   3.17235E-03  1.19635E-04   4.17665E-04  3.18126E-05   5.11812E-03  1.76197E-04
  10      6.51628E-04  4.18341E-05   1.28164E-03  6.49250E-05   1.39958E-04  1.81559E-05   2.07323E-03  8.93964E-05
  11      3.37685E-04  2.93595E-05   5.66767E-04  3.98992E-05   3.44111E-05  8.90948E-06   9.38863E-04  5.26231E-05
  12      1.91678E-04  2.19310E-05   2.30788E-04  2.36315E-05   4.73595E-06  3.34866E-06   4.27202E-04  3.34647E-05
  13      7.09429E-05  1.40604E-05   9.96233E-05  1.52029E-05   7.10393E-06  4.10105E-06   1.77670E-04  2.18549E-05
  14      2.43340E-05  7.51316E-06   3.85418E-05  9.48712E-06       ---          ---       6.28758E-05  1.20940E-05
  15      1.89438E-05  6.69531E-06   2.36798E-05  7.48483E-06   2.36798E-06  0.00000E+00   4.49916E-05  1.03125E-05
  16      1.18399E-05  5.29390E-06   3.30901E-06  2.54802E-06       ---          ---       1.51489E-05  5.87452E-06
  17      4.73595E-06  3.34866E-06       ---          ---           ---          ---       4.73595E-06  3.34866E-06
  18      4.73595E-06  3.34866E-06   2.36798E-06  0.00000E+00       ---          ---       7.10393E-06  4.10105E-06
  19          ---          ---           ---          ---           ---          ---           ---          ---
  20          ---          ---           ---          ---           ---          ---           ---          ---
  21          ---          ---           ---          ---           ---          ---           ---          ---
  22          ---          ---           ---          ---           ---          ---           ---          ---
  23          ---          ---           ---          ---           ---          ---           ---          ---
  24          ---          ---           ---          ---           ---          ---           ---          ---
  25          ---          ---           ---          ---           ---          ---           ---          ---
  26          ---          ---           ---          ---           ---          ---           ---          ---
  27          ---          ---           ---          ---           ---          ---           ---          ---
  28          ---          ---           ---          ---           ---          ---           ---          ---
  29          ---          ---           ---          ---           ---          ---           ---          ---
  30          ---          ---           ---          ---           ---          ---           ---          ---
  31          ---          ---           ---          ---           ---          ---           ---          ---
  32          ---          ---           ---          ---           ---          ---           ---          ---
  33          ---          ---           ---          ---           ---          ---           ---          ---
  34          ---          ---           ---          ---           ---          ---           ---          ---
  35          ---          ---           ---          ---           ---          ---           ---          ---
  36          ---          ---           ---          ---           ---          ---           ---          ---
  37          ---          ---           ---          ---           ---          ---           ---          ---
  38          ---          ---           ---          ---           ---          ---           ---          ---
  39          ---          ---           ---          ---           ---          ---           ---          ---
  40          ---          ---           ---          ---           ---          ---           ---          ---
  41          ---          ---           ---          ---           ---          ---           ---          ---
  42          ---          ---           ---          ---           ---          ---           ---          ---
  43          ---          ---           ---          ---           ---          ---           ---          ---
  44          ---          ---           ---          ---           ---          ---           ---          ---
  45          ---          ---           ---          ---           ---          ---           ---          ---
  46          ---          ---           ---          ---           ---          ---           ---          ---
  47          ---          ---           ---          ---           ---          ---           ---          ---
  48          ---          ---           ---          ---           ---          ---           ---          ---
  49          ---          ---           ---          ---           ---          ---           ---          ---
  50          ---          ---           ---          ---           ---          ---           ---          ---
 Total    3.48282E-01  4.09747E-03   6.10592E+00  4.33077E-02   1.28634E+01  7.38510E-02   1.93176E+01  1.21047E-01
-------------------------------------------------------------------------------------------------------------------
