# Supplementary material for: A computational method to estimate the relative biological effectiveness and tumor control probability for low-LET proton irradiations
Source: PLoS One. 2026 Mar 20;21(3):e0341352. doi: 10.1371/journal.pone.0341352 (PMC13004361; doi:10.1371/journal.pone.0341352)
Supplement: S1 File — These files include the DSB yields simulated by MCDS and the proton spectra used at different LET positions. Available at: https://nfuedu-my.sharepoint.com/personal/ccchan_nfu_edu_tw/_layouts/15/onedrive.aspx?id=%2Fpersonal%2Fccchan%5Fnfu%5Fedu%5Ftw%2FDocuments%2Fplos%20one&ga=1. (ZIP) [file pone.0341352.s001.zip › MCDS/proton/P5/0.6.out]

===============================
MCDS Version 3.00B  15-JUL-2011
===============================
      1.093     running time (min)
 1.0000E+00     DNA content (Gbp)
 8.0000E+00     Dia. of cell nucleus (um)
      10000     number of cells (nocs)
  987654321     random number seed


MXRF TABLE: Particle types and properties of the (input) mixed radiation field. The hypoxia reduction factor (HRF)
for DSB induction is estimated as [1/(1-pcr)]^2, where pcr = the probability a lesion undergoes chemical repair
for the specified (input) oxygen concentration compared to fully aerobic (100% O2) conditions.  The frequency-mean
specific energy (zf) is for a spherical target representative of the cell nucleus. Radiative losses by the primary
charged particle are assumed non-local and do not not contribute to specific energy or the dose per unit fluence
(DPUF).  The reported stopping power is at the point of entry into the cell nucleus (pO2 = 0.600%).
===================================================================================================================
        Normed   -- Kinetic Energy --               Stopping Power (keV/um)      CSDA       Dosimetry (Gy)    HRF
  Ion     wt       (MeV)     (MeV/A)      zeb     Coll+Nuc  Radiat    Total    Range (cm)   DPUF       zf     DSB
===================================================================================================================
    p  9.16E-02  8.300E-01  8.300E-01  5.601E+02  3.06E+01 0.00E+00 3.064E+01  1.814E-03  7.142E+01 1.42E-01 1.443
    p  1.63E-01  2.140E+00  2.140E+00  2.199E+02  1.54E+01 0.00E+00 1.535E+01  8.265E-03  2.838E+01 5.65E-02 1.575
    p  2.43E-01  3.210E+00  3.210E+00  1.469E+02  1.12E+01 0.00E+00 1.120E+01  1.654E-02  1.973E+01 3.93E-02 1.591
    p  2.40E-01  4.880E+00  4.880E+00  9.688E+01  8.03E+00 0.00E+00 8.031E+00  3.442E-02  1.369E+01 2.72E-02 1.598
    p  1.88E-01  5.830E+00  5.830E+00  8.122E+01  6.96E+00 0.00E+00 6.961E+00  4.717E-02  1.175E+01 2.34E-02 1.600
    p  7.43E-02  7.380E+00  7.380E+00  6.432E+01  5.75E+00 0.00E+00 5.753E+00  7.179E-02  9.601E+00 1.91E-02 1.601
    p  0.00E+00  9.640E+00  9.640E+00  4.942E+01  4.63E+00 0.00E+00 4.629E+00  1.159E-01  7.652E+00 1.52E-02 1.602
  Avg  1.43E-01  4.021E+00  4.021E+00  1.662E+02  1.17E+01 0.00E+00 1.170E+01  2.800E-02  2.217E+01 4.41E-02 1.579
===================================================================================================================
ZEB = (zeff/beta)^2 (Barkas 1963); DPUF = absorbed dose per unit fluence (nGy-cm^2/particle); zf in units of Gy

TABLE 1. Percent (%) cluster yields by complexity, as classified using the scheme of Nikjoo et al. (IJRB 71, 
467-483 1997 and and Radiat. Res. 156, 577-583 2001).
===================================================================================================================
    65.695     BD    - one or more Bd (no Sb)
    29.956     SSB   - Sb (no auxilary damage)
     1.963     SSB+  - two Sb on the same strand
     0.352     2SSB  - two or more Sb on opposite strands separated by at least 10 bp
     1.620     DSB   - two Sb on opposite strands with a separation <= 10 bp
     0.342     DSB+  - DSB accompanied by one (or more) additional Sb within 10 bp separation
     0.072     DSB++ - more than one DSB whether within the 10 bp separation or further apart
     7.117     SSBc  - fraction of complex damage (SSB+ and 2SSB) among SSBs
    49.926     SSBcb - fraction of complex damage (SSB+ and 2SSB) among SSBs; base damage included
    19.617     DSBc  - fraction of complex damage (DSB+ and DSB++) among DSBs
    63.314     DSBcb - fraction of complex damage (DSB+ and DSB++) among DSBs; base damage included
===================================================================================================================

TABLE 2. Number of clusters per cell per Gy.  Cluster yields are for a representative cell containing an average
of 1.000 Gbp (giga basepair) of DNA.  Cluster induction is proportional to absorbed dose up to at least a
hundred or thousand Gy. The category "OTHER" includes all classes of individual and clustered DNA lesion, except
for SSB and DSB.  SEM = standard error of the mean.
===================================================================================================================
Number of --------- DSB ----------   --------- SSB ----------   -------- OTHER ---------   ----- ALL CLUSTERS -----
 lesions    Average        SEM         Average        SEM         Average        SEM         Average        SEM    
===================================================================================================================
   1          ---          ---       8.23379E+01  1.13612E-01   2.47021E+02  3.35495E-01   3.29359E+02  4.46084E-01
   2      3.22015E+00  7.13527E-03   4.04817E+01  2.37684E-02   5.61894E+01  2.72916E-02   9.98912E+01  3.77939E-02
   3      2.26528E+00  7.19611E-03   1.56603E+01  2.95777E-02   1.30803E+01  2.55775E-02   3.10058E+01  5.49647E-02
   4      1.12325E+00  6.11655E-03   5.64395E+00  2.32870E-02   3.12342E+00  1.39098E-02   9.89062E+00  3.96589E-02
   5      4.92383E-01  4.31318E-03   1.99787E+00  1.39670E-02   7.73700E-01  6.13640E-03   3.26395E+00  2.22017E-02
   6      2.14300E-01  2.80803E-03   7.18567E-01  7.54878E-03   2.01000E-01  2.65289E-03   1.13387E+00  1.15538E-02
   7      9.27833E-02  1.76391E-03   2.59100E-01  3.92031E-03   5.30667E-02  1.17789E-03   4.04950E-01  5.89216E-03
   8      3.85167E-02  1.03082E-03   9.90333E-02  2.05796E-03   1.51500E-02  5.59386E-04   1.52700E-01  2.97232E-03
   9      1.77667E-02  6.57546E-04   3.96167E-02  1.14824E-03   4.43333E-03  2.82328E-04   6.18167E-02  1.61213E-03
  10      7.38333E-03  3.97713E-04   1.42000E-02  5.83460E-04   1.38333E-03  1.61865E-04   2.29667E-02  8.14854E-04
  11      3.63333E-03  2.59953E-04   5.75000E-03  3.48465E-04   5.50000E-04  9.84527E-05   9.93333E-03  4.80324E-04
  12      1.58333E-03  1.68414E-04   2.50000E-03  2.09341E-04   1.33333E-04  4.71239E-05   4.21667E-03  2.86079E-04
  13      1.13333E-03  1.38989E-04   1.13333E-03  1.40974E-04   1.16667E-04  4.99889E-05   2.38333E-03  2.11457E-04
  14      4.50000E-04  8.64899E-05   5.83333E-04  1.01216E-04       ---          ---       1.03333E-03  1.37055E-04
  15      1.50000E-04  4.99800E-05   2.66667E-04  6.66166E-05       ---          ---       4.16667E-04  8.32333E-05
  16      1.00000E-04  4.08146E-05   3.33333E-05  2.35690E-05       ---          ---       1.33333E-04  4.71239E-05
  17      3.33333E-05  2.35690E-05   5.00000E-05  2.88646E-05       ---          ---       8.33333E-05  3.72603E-05
  18          ---          ---           ---          ---           ---          ---           ---          ---
  19      1.66667E-05  1.66667E-05       ---          ---           ---          ---       1.66667E-05  1.66667E-05
  20          ---          ---       1.66667E-05  1.66667E-05       ---          ---       1.66667E-05  1.66667E-05
  21          ---          ---           ---          ---           ---          ---           ---          ---
  22          ---          ---           ---          ---           ---          ---           ---          ---
  23          ---          ---           ---          ---           ---          ---           ---          ---
  24          ---          ---           ---          ---           ---          ---           ---          ---
  25          ---          ---           ---          ---           ---          ---           ---          ---
  26          ---          ---           ---          ---           ---          ---           ---          ---
  27          ---          ---           ---          ---           ---          ---           ---          ---
  28          ---          ---           ---          ---           ---          ---           ---          ---
  29          ---          ---           ---          ---           ---          ---           ---          ---
  30          ---          ---           ---          ---           ---          ---           ---          ---
  31          ---          ---           ---          ---           ---          ---           ---          ---
  32          ---          ---           ---          ---           ---          ---           ---          ---
  33          ---          ---           ---          ---           ---          ---           ---          ---
  34          ---          ---           ---          ---           ---          ---           ---          ---
  35          ---          ---           ---          ---           ---          ---           ---          ---
  36          ---          ---           ---          ---           ---          ---           ---          ---
  37          ---          ---           ---          ---           ---          ---           ---          ---
  38          ---          ---           ---          ---           ---          ---           ---          ---
  39          ---          ---           ---          ---           ---          ---           ---          ---
  40          ---          ---           ---          ---           ---          ---           ---          ---
  41          ---          ---           ---          ---           ---          ---           ---          ---
  42          ---          ---           ---          ---           ---          ---           ---          ---
  43          ---          ---           ---          ---           ---          ---           ---          ---
  44          ---          ---           ---          ---           ---          ---           ---          ---
  45          ---          ---           ---          ---           ---          ---           ---          ---
  46          ---          ---           ---          ---           ---          ---           ---          ---
  47          ---          ---           ---          ---           ---          ---           ---          ---
  48          ---          ---           ---          ---           ---          ---           ---          ---
  49          ---          ---           ---          ---           ---          ---           ---          ---
  50          ---          ---           ---          ---           ---          ---           ---          ---
 Total    7.47892E+00  1.88596E-02   1.47263E+02  4.58956E-02   3.20464E+02  2.94470E-01   4.75205E+02  3.18406E-01
-------------------------------------------------------------------------------------------------------------------

TABLE 3. Cluster composition (% Sb per cluster)
===================================================================================================================
Number of --------- DSB ----------   --------- SSB ----------   -------- OTHER ---------   ----- ALL CLUSTERS -----
 lesions    Average        SEM         Average        SEM         Average        SEM         Average        SEM    
===================================================================================================================
   1          ---          ---       1.66667E+01  0.00000E+00   0.00000E+00  0.00000E+00   4.16674E+00  1.17505E-03
   2      1.66667E+01  0.00000E+00   8.95552E+00  1.38425E-03   0.00000E+00  0.00000E+00   4.16626E+00  1.73739E-03
   3      1.20280E+01  5.91782E-03   6.51242E+00  2.29100E-03   0.00000E+00  0.00000E+00   4.16719E+00  2.90128E-03
   4      9.82469E+00  1.03787E-02   5.35613E+00  3.84766E-03   0.00000E+00  0.00000E+00   4.17158E+00  4.81411E-03
   5      8.52357E+00  1.64008E-02   4.70742E+00  6.90281E-03   0.00000E+00  0.00000E+00   4.16555E+00  8.38557E-03
   6      7.70271E+00  2.32115E-02   4.27779E+00  1.26569E-02   0.00000E+00  0.00000E+00   4.16684E+00  1.56377E-02
   7      7.06658E+00  3.22010E-02   4.03418E+00  1.96747E-02   0.00000E+00  0.00000E+00   4.19296E+00  2.41993E-02
   8      6.69378E+00  4.65861E-02   3.83831E+00  2.83976E-02   0.00000E+00  0.00000E+00   4.14245E+00  3.43763E-02
   9      6.23898E+00  6.03672E-02   3.65998E+00  3.90440E-02   0.00000E+00  0.00000E+00   4.14254E+00  4.60341E-02
  10      6.18953E+00  9.09872E-02   3.61338E+00  5.94002E-02   0.00000E+00  0.00000E+00   4.20343E+00  6.70672E-02
  11      6.01582E+00  1.26939E-01   3.54464E+00  9.29295E-02   0.00000E+00  0.00000E+00   4.26482E+00  9.71201E-02
  12      5.84554E+00  1.64244E-01   3.16571E+00  1.33682E-01   0.00000E+00  0.00000E+00   4.03139E+00  1.39517E-01
  13      5.34826E+00  2.13190E-01   3.43823E+00  1.89592E-01   0.00000E+00  0.00000E+00   4.21245E+00  1.79238E-01
  14      5.64374E+00  3.51460E-01   3.83403E+00  3.02816E-01       ---          ---       4.61057E+00  2.48243E-01
  15      5.43210E+00  5.38136E-01   2.63889E+00  1.99665E-01       ---          ---       3.64444E+00  3.54396E-01
  16      5.38194E+00  7.32466E-01   2.60417E+00  5.20833E-01       ---          ---       4.68750E+00  7.09776E-01
  17      3.92157E+00  9.80392E-01   4.90196E+00  5.66030E-01       ---          ---       4.50980E+00  4.99904E-01
  18          ---          ---           ---          ---           ---          ---           ---          ---
  19      5.26316E+00  0.00000E+00       ---          ---           ---          ---       5.26316E+00  0.00000E+00
  20          ---          ---       2.50000E+00  0.00000E+00       ---          ---       2.50000E+00  0.00000E+00
  21          ---          ---           ---          ---           ---          ---           ---          ---
  22          ---          ---           ---          ---           ---          ---           ---          ---
  23          ---          ---           ---          ---           ---          ---           ---          ---
  24          ---          ---           ---          ---           ---          ---           ---          ---
  25          ---          ---           ---          ---           ---          ---           ---          ---
  26          ---          ---           ---          ---           ---          ---           ---          ---
  27          ---          ---           ---          ---           ---          ---           ---          ---
  28          ---          ---           ---          ---           ---          ---           ---          ---
  29          ---          ---           ---          ---           ---          ---           ---          ---
  30          ---          ---           ---          ---           ---          ---           ---          ---
  31          ---          ---           ---          ---           ---          ---           ---          ---
  32          ---          ---           ---          ---           ---          ---           ---          ---
  33          ---          ---           ---          ---           ---          ---           ---          ---
  34          ---          ---           ---          ---           ---          ---           ---          ---
  35          ---          ---           ---          ---           ---          ---           ---          ---
  36          ---          ---           ---          ---           ---          ---           ---          ---
  37          ---          ---           ---          ---           ---          ---           ---          ---
  38          ---          ---           ---          ---           ---          ---           ---          ---
  39          ---          ---           ---          ---           ---          ---           ---          ---
  40          ---          ---           ---          ---           ---          ---           ---          ---
  41          ---          ---           ---          ---           ---          ---           ---          ---
  42          ---          ---           ---          ---           ---          ---           ---          ---
  43          ---          ---           ---          ---           ---          ---           ---          ---
  44          ---          ---           ---          ---           ---          ---           ---          ---
  45          ---          ---           ---          ---           ---          ---           ---          ---
  46          ---          ---           ---          ---           ---          ---           ---          ---
  47          ---          ---           ---          ---           ---          ---           ---          ---
  48          ---          ---           ---          ---           ---          ---           ---          ---
  49          ---          ---           ---          ---           ---          ---           ---          ---
  50          ---          ---           ---          ---           ---          ---           ---          ---
Average   1.33532E+01  8.19417E-03   1.27555E+01  6.97257E-03   0.00000E+00  0.00000E+00   4.16668E+00  4.93433E-04
-------------------------------------------------------------------------------------------------------------------
NOTES: (% Sb) is the percentage of lesions that are strand breaks.
The number of Sb is ((% Sb)/100)*(# lesions). The number of Bd is (1-(% Sb)/100)*(# lesions).

TABLE 4. Cluster Length (in base pair)
===================================================================================================================
Number of --------- DSB ----------   --------- SSB ----------   -------- OTHER ---------   ----- ALL CLUSTERS -----
 lesions    Average        SEM         Average        SEM         Average        SEM         Average        SEM    
===================================================================================================================
   1          ---          ---       1.66667E-01  0.00000E+00   1.66667E-01  0.00000E+00   1.66667E-01  0.00000E+00
   2      9.03538E-01  1.07055E-03   9.31227E-01  3.05645E-04   9.29085E-01  2.63229E-04   9.29128E-01  2.10894E-04
   3      1.59154E+00  1.79614E-03   1.70756E+00  6.86206E-04   1.69238E+00  7.52905E-04   1.69265E+00  5.13850E-04
   4      2.31808E+00  3.50015E-03   2.48409E+00  1.43419E-03   2.45815E+00  1.94445E-03   2.45711E+00  1.10666E-03
   5      3.07216E+00  6.64061E-03   3.26457E+00  3.07983E-03   3.22244E+00  5.26954E-03   3.22556E+00  2.37975E-03
   6      3.81700E+00  1.07295E-02   4.02896E+00  6.57132E-03   3.96418E+00  1.06446E-02   3.98147E+00  5.30024E-03
   7      4.52608E+00  1.67205E-02   4.76992E+00  1.13140E-02   4.68266E+00  2.10366E-02   4.71801E+00  9.68841E-03
   8      5.25020E+00  2.71294E-02   5.51737E+00  1.82094E-02   5.42267E+00  4.22313E-02   5.47889E+00  1.59016E-02
   9      5.94281E+00  4.13081E-02   6.20827E+00  2.80039E-02   6.12434E+00  7.66942E-02   6.16612E+00  2.42895E-02
  10      6.70390E+00  6.50063E-02   6.96605E+00  5.03127E-02   6.92023E+00  1.41796E-01   6.90728E+00  3.99887E-02
  11      7.33621E+00  9.60560E-02   7.71479E+00  7.70024E-02   6.96875E+00  2.34325E-01   7.54319E+00  6.15578E-02
  12      8.07051E+00  1.45070E-01   8.43851E+00  1.30116E-01   8.31250E+00  3.96459E-01   8.30544E+00  9.77371E-02
  13      8.63557E+00  2.01957E-01   9.15025E+00  2.07983E-01   9.44444E+00  4.82407E-01   8.92043E+00  1.42772E-01
  14      1.02284E+01  4.12793E-01   9.94363E+00  2.40864E-01       ---          ---       1.00523E+01  2.23086E-01
  15      1.01296E+01  4.34594E-01   1.07188E+01  5.27862E-01       ---          ---       1.05067E+01  3.70745E-01
  16      1.11667E+01  5.86894E-01   1.05833E+01  1.08333E+00       ---          ---       1.10208E+01  4.85338E-01
  17      1.25000E+01  3.33333E-01   1.32778E+01  1.55853E+00       ---          ---       1.29667E+01  8.80972E-01
  18          ---          ---           ---          ---           ---          ---           ---          ---
  19      1.56667E+01  0.00000E+00       ---          ---           ---          ---       1.56667E+01  0.00000E+00
  20          ---          ---       1.41667E+01  0.00000E+00       ---          ---       1.41667E+01  0.00000E+00
  21          ---          ---           ---          ---           ---          ---           ---          ---
  22          ---          ---           ---          ---           ---          ---           ---          ---
  23          ---          ---           ---          ---           ---          ---           ---          ---
  24          ---          ---           ---          ---           ---          ---           ---          ---
  25          ---          ---           ---          ---           ---          ---           ---          ---
  26          ---          ---           ---          ---           ---          ---           ---          ---
  27          ---          ---           ---          ---           ---          ---           ---          ---
  28          ---          ---           ---          ---           ---          ---           ---          ---
  29          ---          ---           ---          ---           ---          ---           ---          ---
  30          ---          ---           ---          ---           ---          ---           ---          ---
  31          ---          ---           ---          ---           ---          ---           ---          ---
  32          ---          ---           ---          ---           ---          ---           ---          ---
  33          ---          ---           ---          ---           ---          ---           ---          ---
  34          ---          ---           ---          ---           ---          ---           ---          ---
  35          ---          ---           ---          ---           ---          ---           ---          ---
  36          ---          ---           ---          ---           ---          ---           ---          ---
  37          ---          ---           ---          ---           ---          ---           ---          ---
  38          ---          ---           ---          ---           ---          ---           ---          ---
  39          ---          ---           ---          ---           ---          ---           ---          ---
  40          ---          ---           ---          ---           ---          ---           ---          ---
  41          ---          ---           ---          ---           ---          ---           ---          ---
  42          ---          ---           ---          ---           ---          ---           ---          ---
  43          ---          ---           ---          ---           ---          ---           ---          ---
  44          ---          ---           ---          ---           ---          ---           ---          ---
  45          ---          ---           ---          ---           ---          ---           ---          ---
  46          ---          ---           ---          ---           ---          ---           ---          ---
  47          ---          ---           ---          ---           ---          ---           ---          ---
  48          ---          ---           ---          ---           ---          ---           ---          ---
  49          ---          ---           ---          ---           ---          ---           ---          ---
  50          ---          ---           ---          ---           ---          ---           ---          ---
Average   1.59870E+00  2.38464E-03   7.07111E-01  1.38614E-03   4.00451E-01  5.51142E-04   5.16820E-01  9.63940E-04
-------------------------------------------------------------------------------------------------------------------

TABLE 5. NUMBER OF LESIONS DIVIDED BY TWICE THE CLUSTER LENGTH (lesions per nucleotide)
===================================================================================================================
Number of --------- DSB ----------   --------- SSB ----------   -------- OTHER ---------   ----- ALL CLUSTERS -----
 lesions    Average        SEM         Average        SEM         Average        SEM         Average        SEM    
===================================================================================================================
   1          ---          ---       8.33333E-02  0.00000E+00   8.33333E-02  0.00000E+00   8.33333E-02  0.00000E+00
   2      4.59809E-02  8.75329E-05   4.15989E-02  2.04606E-05   4.19210E-02  1.79615E-05   4.19215E-02  1.41352E-05
   3      3.20538E-02  5.21045E-05   2.94439E-02  1.76059E-05   2.97743E-02  1.96741E-05   2.97746E-02  1.31322E-05
   4      2.74749E-02  5.62228E-05   2.52865E-02  2.05487E-05   2.56271E-02  2.78742E-05   2.56410E-02  1.60026E-05
   5      2.50428E-02  6.72318E-05   2.32436E-02  2.80412E-05   2.36211E-02  4.88820E-05   2.36061E-02  2.22102E-05
   6      2.36331E-02  8.07312E-05   2.22083E-02  4.57913E-05   2.25686E-02  7.30004E-05   2.25229E-02  3.81051E-05
   7      2.28724E-02  9.59729E-05   2.16264E-02  6.20040E-05   2.20304E-02  1.13821E-04   2.18799E-02  5.33986E-05
   8      2.23935E-02  1.31711E-04   2.11597E-02  7.98024E-05   2.16967E-02  1.97380E-04   2.13475E-02  6.92019E-05
   9      2.21210E-02  1.76040E-04   2.10222E-02  1.08415E-04   2.13302E-02  3.02850E-04   2.12288E-02  9.71626E-05
  10      2.16197E-02  2.32764E-04   2.08325E-02  1.70092E-04   2.07770E-02  4.52904E-04   2.09819E-02  1.36071E-04
  11      2.16551E-02  3.23361E-04   2.05004E-02  2.31584E-04   2.29546E-02  1.08574E-03   2.10620E-02  2.02441E-04
  12      2.13159E-02  4.15285E-04   2.04960E-02  3.37920E-04   2.03823E-02  1.00692E-03   2.07899E-02  2.63936E-04
  13      2.17596E-02  5.91286E-04   2.04951E-02  5.34431E-04   1.94604E-02  1.03585E-03   2.10540E-02  3.93730E-04
  14      1.99236E-02  9.20168E-04   1.99318E-02  4.76062E-04       ---          ---       1.99608E-02  4.86595E-04
  15      2.08814E-02  9.25185E-04   2.02283E-02  1.11836E-03       ---          ---       2.04634E-02  7.79169E-04
  16      2.01864E-02  1.09918E-03   2.12197E-02  2.17210E-03       ---          ---       2.04448E-02  9.18886E-04
  17      1.89023E-02  5.04062E-04   1.83544E-02  2.43700E-03       ---          ---       1.85736E-02  1.35097E-03
  18          ---          ---           ---          ---           ---          ---           ---          ---
  19      1.68440E-02  0.00000E+00       ---          ---           ---          ---       1.68440E-02  0.00000E+00
  20          ---          ---       1.96078E-02  0.00000E+00       ---          ---       1.96078E-02  0.00000E+00
  21          ---          ---           ---          ---           ---          ---           ---          ---
  22          ---          ---           ---          ---           ---          ---           ---          ---
  23          ---          ---           ---          ---           ---          ---           ---          ---
  24          ---          ---           ---          ---           ---          ---           ---          ---
  25          ---          ---           ---          ---           ---          ---           ---          ---
  26          ---          ---           ---          ---           ---          ---           ---          ---
  27          ---          ---           ---          ---           ---          ---           ---          ---
  28          ---          ---           ---          ---           ---          ---           ---          ---
  29          ---          ---           ---          ---           ---          ---           ---          ---
  30          ---          ---           ---          ---           ---          ---           ---          ---
  31          ---          ---           ---          ---           ---          ---           ---          ---
  32          ---          ---           ---          ---           ---          ---           ---          ---
  33          ---          ---           ---          ---           ---          ---           ---          ---
  34          ---          ---           ---          ---           ---          ---           ---          ---
  35          ---          ---           ---          ---           ---          ---           ---          ---
  36          ---          ---           ---          ---           ---          ---           ---          ---
  37          ---          ---           ---          ---           ---          ---           ---          ---
  38          ---          ---           ---          ---           ---          ---           ---          ---
  39          ---          ---           ---          ---           ---          ---           ---          ---
  40          ---          ---           ---          ---           ---          ---           ---          ---
  41          ---          ---           ---          ---           ---          ---           ---          ---
  42          ---          ---           ---          ---           ---          ---           ---          ---
  43          ---          ---           ---          ---           ---          ---           ---          ---
  44          ---          ---           ---          ---           ---          ---           ---          ---
  45          ---          ---           ---          ---           ---          ---           ---          ---
  46          ---          ---           ---          ---           ---          ---           ---          ---
  47          ---          ---           ---          ---           ---          ---           ---          ---
  48          ---          ---           ---          ---           ---          ---           ---          ---
  49          ---          ---           ---          ---           ---          ---           ---          ---
  50          ---          ---           ---          ---           ---          ---           ---          ---
Average   3.67186E-02  4.52023E-05   6.25447E-02  3.34150E-05   7.29645E-02  1.88328E-05   6.91277E-02  2.63347E-05
-------------------------------------------------------------------------------------------------------------------

TABLE 6. Number of clusters per cell per Gy per track.  Cluster yields are for a representative cell containing
an average of 1.000 Gbp (giga basepair) of DNA.  Cluster induction is proportional to absorbed dose up to at least
a hundred or thousand Gy. The category "OTHER" includes all classes of individual and clustered DNA lesion, except
for SSB and DSB.  SEM = standard error of the mean.
===================================================================================================================
Number of --------- DSB ----------   --------- SSB ----------   -------- OTHER ---------   ----- ALL CLUSTERS -----
 lesions    Average        SEM         Average        SEM         Average        SEM         Average        SEM    
===================================================================================================================
   1          ---          ---       3.26916E+00  1.52989E-02   9.80543E+00  4.56946E-02   1.30746E+01  6.09332E-02
   2      1.41084E-01  1.09434E-03   1.77744E+00  1.30306E-02   2.46759E+00  1.80843E-02   4.38611E+00  3.20762E-02
   3      1.12873E-01  1.24715E-03   7.73152E-01  8.03875E-03   6.47392E-01  6.78195E-03   1.53342E+00  1.59563E-02
   4      6.41265E-02  9.44775E-04   3.19581E-01  4.43929E-03   1.77805E-01  2.51963E-03   5.61513E-01  7.80356E-03
   5      3.25495E-02  6.07051E-04   1.30554E-01  2.27253E-03   5.07148E-02  9.15756E-04   2.13818E-01  3.70246E-03
   6      1.63575E-02  3.72925E-04   5.40410E-02  1.12651E-03   1.51806E-02  3.52489E-04   8.55791E-02  1.76577E-03
   7      8.24396E-03  2.30238E-04   2.24061E-02  5.51734E-04   4.64843E-03  1.44571E-04   3.52985E-02  8.52228E-04
   8      3.86322E-03  1.31744E-04   9.65955E-03  2.78507E-04   1.45146E-03  6.57212E-05   1.49742E-02  4.13371E-04
   9      1.95145E-03  8.41100E-05   4.31569E-03  1.52629E-04   4.80586E-04  3.42165E-05   6.74772E-03  2.19175E-04
  10      8.55442E-04  5.12099E-05   1.67952E-03  7.68303E-05   1.62485E-04  2.06135E-05   2.69745E-03  1.08931E-04
  11      4.46117E-04  3.39468E-05   7.32001E-04  4.68365E-05   7.32888E-05  1.34409E-05   1.25141E-03  6.47732E-05
  12      2.01972E-04  2.24315E-05   3.22444E-04  2.79973E-05   1.72301E-05  6.29710E-06   5.41646E-04  3.83488E-05
  13      1.46746E-04  1.85906E-05   1.53314E-04  1.94137E-05   1.51489E-05  6.76208E-06   3.15209E-04  2.88116E-05
  14      5.96546E-05  1.17000E-05   8.14523E-05  1.42164E-05       ---          ---       1.41107E-04  1.89857E-05
  15      2.13118E-05  7.10109E-06   3.78876E-05  9.46480E-06       ---          ---       5.91994E-05  1.18257E-05
  16      1.42079E-05  5.79889E-06   4.73595E-06  3.34866E-06       ---          ---       1.89438E-05  6.69531E-06
  17      4.73595E-06  3.34866E-06   7.10393E-06  4.10105E-06       ---          ---       1.18399E-05  5.29390E-06
  18          ---          ---           ---          ---           ---          ---           ---          ---
  19      2.36798E-06  0.00000E+00       ---          ---           ---          ---       2.36798E-06  0.00000E+00
  20          ---          ---       2.36798E-06  0.00000E+00       ---          ---       2.36798E-06  0.00000E+00
  21          ---          ---           ---          ---           ---          ---           ---          ---
  22          ---          ---           ---          ---           ---          ---           ---          ---
  23          ---          ---           ---          ---           ---          ---           ---          ---
  24          ---          ---           ---          ---           ---          ---           ---          ---
  25          ---          ---           ---          ---           ---          ---           ---          ---
  26          ---          ---           ---          ---           ---          ---           ---          ---
  27          ---          ---           ---          ---           ---          ---           ---          ---
  28          ---          ---           ---          ---           ---          ---           ---          ---
  29          ---          ---           ---          ---           ---          ---           ---          ---
  30          ---          ---           ---          ---           ---          ---           ---          ---
  31          ---          ---           ---          ---           ---          ---           ---          ---
  32          ---          ---           ---          ---           ---          ---           ---          ---
  33          ---          ---           ---          ---           ---          ---           ---          ---
  34          ---          ---           ---          ---           ---          ---           ---          ---
  35          ---          ---           ---          ---           ---          ---           ---          ---
  36          ---          ---           ---          ---           ---          ---           ---          ---
  37          ---          ---           ---          ---           ---          ---           ---          ---
  38          ---          ---           ---          ---           ---          ---           ---          ---
  39          ---          ---           ---          ---           ---          ---           ---          ---
  40          ---          ---           ---          ---           ---          ---           ---          ---
  41          ---          ---           ---          ---           ---          ---           ---          ---
  42          ---          ---           ---          ---           ---          ---           ---          ---
  43          ---          ---           ---          ---           ---          ---           ---          ---
  44          ---          ---           ---          ---           ---          ---           ---          ---
  45          ---          ---           ---          ---           ---          ---           ---          ---
  46          ---          ---           ---          ---           ---          ---           ---          ---
  47          ---          ---           ---          ---           ---          ---           ---          ---
  48          ---          ---           ---          ---           ---          ---           ---          ---
  49          ---          ---           ---          ---           ---          ---           ---          ---
  50          ---          ---           ---          ---           ---          ---           ---          ---
 Total    3.82802E-01  4.41906E-03   6.36332E+00  4.44927E-02   1.31710E+01  7.38310E-02   1.99171E+01  1.22516E-01
-------------------------------------------------------------------------------------------------------------------
