# Supplementary material for: A computational method to estimate the relative biological effectiveness and tumor control probability for low-LET proton irradiations
Source: PLoS One. 2026 Mar 20;21(3):e0341352. doi: 10.1371/journal.pone.0341352 (PMC13004361; doi:10.1371/journal.pone.0341352)
Supplement: S1 File — These files include the DSB yields simulated by MCDS and the proton spectra used at different LET positions. Available at: https://nfuedu-my.sharepoint.com/personal/ccchan_nfu_edu_tw/_layouts/15/onedrive.aspx?id=%2Fpersonal%2Fccchan%5Fnfu%5Fedu%5Ftw%2FDocuments%2Fplos%20one&ga=1. (ZIP) [file pone.0341352.s001.zip › MCDS/proton/P5/1.out]

===============================
MCDS Version 3.00B  15-JUL-2011
===============================
      1.074     running time (min)
 1.0000E+00     DNA content (Gbp)
 8.0000E+00     Dia. of cell nucleus (um)
      10000     number of cells (nocs)
  987654321     random number seed


MXRF TABLE: Particle types and properties of the (input) mixed radiation field. The hypoxia reduction factor (HRF)
for DSB induction is estimated as [1/(1-pcr)]^2, where pcr = the probability a lesion undergoes chemical repair
for the specified (input) oxygen concentration compared to fully aerobic (100% O2) conditions.  The frequency-mean
specific energy (zf) is for a spherical target representative of the cell nucleus. Radiative losses by the primary
charged particle are assumed non-local and do not not contribute to specific energy or the dose per unit fluence
(DPUF).  The reported stopping power is at the point of entry into the cell nucleus (pO2 = 1.000%).
===================================================================================================================
        Normed   -- Kinetic Energy --               Stopping Power (keV/um)      CSDA       Dosimetry (Gy)    HRF
  Ion     wt       (MeV)     (MeV/A)      zeb     Coll+Nuc  Radiat    Total    Range (cm)   DPUF       zf     DSB
===================================================================================================================
    p  9.16E-02  8.300E-01  8.300E-01  5.601E+02  3.06E+01 0.00E+00 3.064E+01  1.814E-03  7.142E+01 1.42E-01 1.302
    p  1.63E-01  2.140E+00  2.140E+00  2.199E+02  1.54E+01 0.00E+00 1.535E+01  8.265E-03  2.838E+01 5.65E-02 1.390
    p  2.43E-01  3.210E+00  3.210E+00  1.469E+02  1.12E+01 0.00E+00 1.120E+01  1.654E-02  1.973E+01 3.93E-02 1.400
    p  2.40E-01  4.880E+00  4.880E+00  9.688E+01  8.03E+00 0.00E+00 8.031E+00  3.442E-02  1.369E+01 2.72E-02 1.405
    p  1.88E-01  5.830E+00  5.830E+00  8.122E+01  6.96E+00 0.00E+00 6.961E+00  4.717E-02  1.175E+01 2.34E-02 1.406
    p  7.43E-02  7.380E+00  7.380E+00  6.432E+01  5.75E+00 0.00E+00 5.753E+00  7.179E-02  9.601E+00 1.91E-02 1.407
    p  0.00E+00  9.640E+00  9.640E+00  4.942E+01  4.63E+00 0.00E+00 4.629E+00  1.159E-01  7.652E+00 1.52E-02 1.407
  Avg  1.43E-01  4.021E+00  4.021E+00  1.662E+02  1.17E+01 0.00E+00 1.170E+01  2.800E-02  2.217E+01 4.41E-02 1.392
===================================================================================================================
ZEB = (zeff/beta)^2 (Barkas 1963); DPUF = absorbed dose per unit fluence (nGy-cm^2/particle); zf in units of Gy

TABLE 1. Percent (%) cluster yields by complexity, as classified using the scheme of Nikjoo et al. (IJRB 71, 
467-483 1997 and and Radiat. Res. 156, 577-583 2001).
===================================================================================================================
    65.081     BD    - one or more Bd (no Sb)
    30.204     SSB   - Sb (no auxilary damage)
     2.115     SSB+  - two Sb on the same strand
     0.397     2SSB  - two or more Sb on opposite strands separated by at least 10 bp
     1.730     DSB   - two Sb on opposite strands with a separation <= 10 bp
     0.385     DSB+  - DSB accompanied by one (or more) additional Sb within 10 bp separation
     0.087     DSB++ - more than one DSB whether within the 10 bp separation or further apart
     7.618     SSBc  - fraction of complex damage (SSB+ and 2SSB) among SSBs
    51.878     SSBcb - fraction of complex damage (SSB+ and 2SSB) among SSBs; base damage included
    20.708     DSBc  - fraction of complex damage (DSB+ and DSB++) among DSBs
    65.251     DSBcb - fraction of complex damage (DSB+ and DSB++) among DSBs; base damage included
===================================================================================================================

TABLE 2. Number of clusters per cell per Gy.  Cluster yields are for a representative cell containing an average
of 1.000 Gbp (giga basepair) of DNA.  Cluster induction is proportional to absorbed dose up to at least a
hundred or thousand Gy. The category "OTHER" includes all classes of individual and clustered DNA lesion, except
for SSB and DSB.  SEM = standard error of the mean.
===================================================================================================================
Number of --------- DSB ----------   --------- SSB ----------   -------- OTHER ---------   ----- ALL CLUSTERS -----
 lesions    Average        SEM         Average        SEM         Average        SEM         Average        SEM    
===================================================================================================================
   1          ---          ---       8.36332E+01  1.21775E-01   2.50931E+02  3.60523E-01   3.34564E+02  4.79235E-01
   2      3.44348E+00  7.35143E-03   4.33126E+01  2.63662E-02   6.00513E+01  3.05435E-02   1.06807E+02  4.43889E-02
   3      2.55437E+00  7.42768E-03   1.75587E+01  2.91161E-02   1.46797E+01  2.53594E-02   3.47927E+01  5.36505E-02
   4      1.32207E+00  6.56506E-03   6.62705E+00  2.45636E-02   3.68773E+00  1.46822E-02   1.16368E+01  4.17330E-02
   5      6.09267E-01  4.79989E-03   2.44737E+00  1.53546E-02   9.52150E-01  6.83259E-03   4.00878E+00  2.45251E-02
   6      2.72033E-01  3.25265E-03   9.14833E-01  8.70115E-03   2.54617E-01  3.02038E-03   1.44148E+00  1.33894E-02
   7      1.22183E-01  2.05860E-03   3.43517E-01  4.73156E-03   7.20500E-02  1.39412E-03   5.37750E-01  7.10137E-03
   8      5.36333E-02  1.26612E-03   1.32450E-01  2.53497E-03   2.06167E-02  6.70022E-04   2.06700E-01  3.73616E-03
   9      2.43000E-02  7.78111E-04   5.31167E-02  1.32539E-03   6.40000E-03  3.44519E-04   8.38167E-02  1.93127E-03
  10      1.21833E-02  5.34287E-04   2.25667E-02  7.79046E-04   2.23333E-03  2.04273E-04   3.69833E-02  1.12757E-03
  11      5.46667E-03  3.33034E-04   9.60000E-03  4.65743E-04   7.83333E-04  1.16409E-04   1.58500E-02  6.42631E-04
  12      2.50000E-03  2.11979E-04   4.08333E-03  2.91084E-04   2.50000E-04  6.45045E-05   6.83333E-03  3.89175E-04
  13      1.25000E-03  1.47616E-04   1.90000E-03  1.81592E-04   3.33333E-05  2.35690E-05   3.18333E-03  2.46855E-04
  14      6.50000E-04  1.11620E-04   6.50000E-04  1.03885E-04   3.33333E-05  2.35690E-05   1.33333E-03  1.61046E-04
  15      2.00000E-04  5.77033E-05   4.33333E-04  8.80896E-05       ---          ---       6.33333E-04  1.05224E-04
  16      1.66667E-04  5.26809E-05   1.66667E-04  5.26809E-05       ---          ---       3.33333E-04  7.44647E-05
  17      1.50000E-04  4.99800E-05   6.66667E-05  3.33283E-05   1.66667E-05  1.66667E-05   2.33333E-04  6.23204E-05
  18      3.33333E-05  2.35690E-05       ---          ---           ---          ---       3.33333E-05  2.35690E-05
  19          ---          ---           ---          ---           ---          ---           ---          ---
  20      1.66667E-05  1.66667E-05   3.33333E-05  2.35690E-05       ---          ---       5.00000E-05  2.88646E-05
  21          ---          ---           ---          ---           ---          ---           ---          ---
  22          ---          ---           ---          ---           ---          ---           ---          ---
  23          ---          ---           ---          ---           ---          ---           ---          ---
  24          ---          ---           ---          ---           ---          ---           ---          ---
  25          ---          ---           ---          ---           ---          ---           ---          ---
  26          ---          ---           ---          ---           ---          ---           ---          ---
  27          ---          ---           ---          ---           ---          ---           ---          ---
  28          ---          ---           ---          ---           ---          ---           ---          ---
  29          ---          ---           ---          ---           ---          ---           ---          ---
  30          ---          ---           ---          ---           ---          ---           ---          ---
  31          ---          ---           ---          ---           ---          ---           ---          ---
  32          ---          ---           ---          ---           ---          ---           ---          ---
  33          ---          ---           ---          ---           ---          ---           ---          ---
  34          ---          ---           ---          ---           ---          ---           ---          ---
  35          ---          ---           ---          ---           ---          ---           ---          ---
  36          ---          ---           ---          ---           ---          ---           ---          ---
  37          ---          ---           ---          ---           ---          ---           ---          ---
  38          ---          ---           ---          ---           ---          ---           ---          ---
  39          ---          ---           ---          ---           ---          ---           ---          ---
  40          ---          ---           ---          ---           ---          ---           ---          ---
  41          ---          ---           ---          ---           ---          ---           ---          ---
  42          ---          ---           ---          ---           ---          ---           ---          ---
  43          ---          ---           ---          ---           ---          ---           ---          ---
  44          ---          ---           ---          ---           ---          ---           ---          ---
  45          ---          ---           ---          ---           ---          ---           ---          ---
  46          ---          ---           ---          ---           ---          ---           ---          ---
  47          ---          ---           ---          ---           ---          ---           ---          ---
  48          ---          ---           ---          ---           ---          ---           ---          ---
  49          ---          ---           ---          ---           ---          ---           ---          ---
  50          ---          ---           ---          ---           ---          ---           ---          ---
 Total    8.42395E+00  2.01565E-02   1.55062E+02  5.61704E-02   3.30659E+02  3.27577E-01   4.94145E+02  3.61138E-01
-------------------------------------------------------------------------------------------------------------------

TABLE 3. Cluster composition (% Sb per cluster)
===================================================================================================================
Number of --------- DSB ----------   --------- SSB ----------   -------- OTHER ---------   ----- ALL CLUSTERS -----
 lesions    Average        SEM         Average        SEM         Average        SEM         Average        SEM    
===================================================================================================================
   1          ---          ---       1.66667E+01  0.00000E+00   0.00000E+00  0.00000E+00   4.16662E+00  1.20782E-03
   2      1.66667E+01  0.00000E+00   8.95466E+00  1.33970E-03   0.00000E+00  0.00000E+00   4.16831E+00  1.68779E-03
   3      1.20280E+01  5.48134E-03   6.50805E+00  2.13560E-03   0.00000E+00  0.00000E+00   4.16721E+00  2.68965E-03
   4      9.80731E+00  9.12171E-03   5.36068E+00  3.55932E-03   0.00000E+00  0.00000E+00   4.16460E+00  4.41403E-03
   5      8.52816E+00  1.45620E-02   4.70178E+00  6.05137E-03   0.00000E+00  0.00000E+00   4.16463E+00  7.39682E-03
   6      7.70021E+00  2.07687E-02   4.29701E+00  1.11189E-02   0.00000E+00  0.00000E+00   4.16286E+00  1.31954E-02
   7      7.03587E+00  2.79362E-02   3.99095E+00  1.71533E-02   0.00000E+00  0.00000E+00   4.14059E+00  2.10472E-02
   8      6.59758E+00  3.96831E-02   3.81053E+00  2.47236E-02   0.00000E+00  0.00000E+00   4.13102E+00  2.99088E-02
   9      6.32592E+00  5.55249E-02   3.67265E+00  3.39782E-02   0.00000E+00  0.00000E+00   4.17112E+00  4.04704E-02
  10      6.13083E+00  7.26758E-02   3.50260E+00  4.92116E-02   0.00000E+00  0.00000E+00   4.18371E+00  5.61211E-02
  11      5.93957E+00  9.61031E-02   3.37237E+00  7.00763E-02   0.00000E+00  0.00000E+00   4.07130E+00  7.63567E-02
  12      5.64297E+00  1.30377E-01   3.61111E+00  1.06064E-01   0.00000E+00  0.00000E+00   4.22297E+00  1.05084E-01
  13      5.63751E+00  1.90444E-01   3.30908E+00  1.37659E-01   0.00000E+00  0.00000E+00   4.18681E+00  1.45073E-01
  14      5.17526E+00  2.19692E-01   3.29670E+00  2.49170E-01   0.00000E+00  0.00000E+00   4.09159E+00  2.02402E-01
  15      5.74074E+00  5.93539E-01   3.64444E+00  2.90593E-01       ---          ---       4.32432E+00  3.15752E-01
  16      5.31250E+00  3.94369E-01   2.91667E+00  3.02701E-01       ---          ---       4.11458E+00  3.66146E-01
  17      5.01089E+00  6.21011E-01   3.18627E+00  4.69327E-01   0.00000E+00  0.00000E+00   4.13165E+00  5.64584E-01
  18      5.09259E+00  4.62963E-01       ---          ---           ---          ---       5.09259E+00  4.62963E-01
  19          ---          ---           ---          ---           ---          ---           ---          ---
  20      4.16667E+00  0.00000E+00   4.16667E+00  8.33333E-01       ---          ---       4.16667E+00  4.81125E-01
  21          ---          ---           ---          ---           ---          ---           ---          ---
  22          ---          ---           ---          ---           ---          ---           ---          ---
  23          ---          ---           ---          ---           ---          ---           ---          ---
  24          ---          ---           ---          ---           ---          ---           ---          ---
  25          ---          ---           ---          ---           ---          ---           ---          ---
  26          ---          ---           ---          ---           ---          ---           ---          ---
  27          ---          ---           ---          ---           ---          ---           ---          ---
  28          ---          ---           ---          ---           ---          ---           ---          ---
  29          ---          ---           ---          ---           ---          ---           ---          ---
  30          ---          ---           ---          ---           ---          ---           ---          ---
  31          ---          ---           ---          ---           ---          ---           ---          ---
  32          ---          ---           ---          ---           ---          ---           ---          ---
  33          ---          ---           ---          ---           ---          ---           ---          ---
  34          ---          ---           ---          ---           ---          ---           ---          ---
  35          ---          ---           ---          ---           ---          ---           ---          ---
  36          ---          ---           ---          ---           ---          ---           ---          ---
  37          ---          ---           ---          ---           ---          ---           ---          ---
  38          ---          ---           ---          ---           ---          ---           ---          ---
  39          ---          ---           ---          ---           ---          ---           ---          ---
  40          ---          ---           ---          ---           ---          ---           ---          ---
  41          ---          ---           ---          ---           ---          ---           ---          ---
  42          ---          ---           ---          ---           ---          ---           ---          ---
  43          ---          ---           ---          ---           ---          ---           ---          ---
  44          ---          ---           ---          ---           ---          ---           ---          ---
  45          ---          ---           ---          ---           ---          ---           ---          ---
  46          ---          ---           ---          ---           ---          ---           ---          ---
  47          ---          ---           ---          ---           ---          ---           ---          ---
  48          ---          ---           ---          ---           ---          ---           ---          ---
  49          ---          ---           ---          ---           ---          ---           ---          ---
  50          ---          ---           ---          ---           ---          ---           ---          ---
Average   1.31677E+01  8.03639E-03   1.25472E+01  7.06553E-03   0.00000E+00  0.00000E+00   4.16678E+00  4.98813E-04
-------------------------------------------------------------------------------------------------------------------
NOTES: (% Sb) is the percentage of lesions that are strand breaks.
The number of Sb is ((% Sb)/100)*(# lesions). The number of Bd is (1-(% Sb)/100)*(# lesions).

TABLE 4. Cluster Length (in base pair)
===================================================================================================================
Number of --------- DSB ----------   --------- SSB ----------   -------- OTHER ---------   ----- ALL CLUSTERS -----
 lesions    Average        SEM         Average        SEM         Average        SEM         Average        SEM    
===================================================================================================================
   1          ---          ---       1.66667E-01  0.00000E+00   1.66667E-01  0.00000E+00   1.66667E-01  0.00000E+00
   2      9.00990E-01  1.03560E-03   9.28056E-01  2.97967E-04   9.25855E-01  2.59611E-04   9.25959E-01  2.09831E-04
   3      1.58660E+00  1.66296E-03   1.70154E+00  6.52052E-04   1.68738E+00  7.09429E-04   1.68716E+00  4.89021E-04
   4      2.30762E+00  3.11273E-03   2.47596E+00  1.32920E-03   2.44832E+00  1.77014E-03   2.44810E+00  1.01440E-03
   5      3.05972E+00  5.91803E-03   3.25529E+00  2.70038E-03   3.21156E+00  4.60802E-03   3.21522E+00  2.08614E-03
   6      3.79273E+00  9.60096E-03   4.02171E+00  5.67119E-03   3.95166E+00  9.81921E-03   3.97013E+00  4.49767E-03
   7      4.55693E+00  1.48419E-02   4.77414E+00  9.88322E-03   4.70410E+00  1.85931E-02   4.73409E+00  8.54686E-03
   8      5.21926E+00  2.32404E-02   5.55101E+00  1.63183E-02   5.40381E+00  3.54077E-02   5.48066E+00  1.41471E-02
   9      5.85089E+00  3.59635E-02   6.21028E+00  2.55267E-02   6.07127E+00  6.64772E-02   6.13878E+00  2.20450E-02
  10      6.63498E+00  5.05269E-02   6.98185E+00  3.93142E-02   6.70467E+00  1.18024E-01   6.89878E+00  3.20266E-02
  11      7.24483E+00  8.17619E-02   7.70031E+00  6.12907E-02   7.47464E+00  1.94597E-01   7.54233E+00  4.99093E-02
  12      8.12529E+00  1.14590E-01   8.33114E+00  1.03909E-01   8.47778E+00  2.68676E-01   8.22445E+00  7.74000E-02
  13      8.70320E+00  1.78857E-01   9.06907E+00  1.40220E-01   9.25000E+00  1.41667E+00   8.94810E+00  1.11939E-01
  14      9.34259E+00  3.23308E-01   9.91880E+00  3.14699E-01   9.08333E+00  1.25000E+00   9.57320E+00  2.23600E-01
  15      1.01528E+01  4.58027E-01   1.12067E+01  3.39837E-01       ---          ---       1.08649E+01  2.82087E-01
  16      1.12333E+01  5.93275E-01   1.14167E+01  3.90671E-01       ---          ---       1.13250E+01  3.46342E-01
  17      1.18333E+01  5.27778E-01   1.26250E+01  4.92419E-01   1.53333E+01  0.00000E+00   1.23095E+01  4.35686E-01
  18      1.15833E+01  1.25000E+00       ---          ---           ---          ---       1.15833E+01  1.25000E+00
  19          ---          ---           ---          ---           ---          ---           ---          ---
  20      1.53333E+01  0.00000E+00   1.34167E+01  5.83333E-01       ---          ---       1.40556E+01  7.22222E-01
  21          ---          ---           ---          ---           ---          ---           ---          ---
  22          ---          ---           ---          ---           ---          ---           ---          ---
  23          ---          ---           ---          ---           ---          ---           ---          ---
  24          ---          ---           ---          ---           ---          ---           ---          ---
  25          ---          ---           ---          ---           ---          ---           ---          ---
  26          ---          ---           ---          ---           ---          ---           ---          ---
  27          ---          ---           ---          ---           ---          ---           ---          ---
  28          ---          ---           ---          ---           ---          ---           ---          ---
  29          ---          ---           ---          ---           ---          ---           ---          ---
  30          ---          ---           ---          ---           ---          ---           ---          ---
  31          ---          ---           ---          ---           ---          ---           ---          ---
  32          ---          ---           ---          ---           ---          ---           ---          ---
  33          ---          ---           ---          ---           ---          ---           ---          ---
  34          ---          ---           ---          ---           ---          ---           ---          ---
  35          ---          ---           ---          ---           ---          ---           ---          ---
  36          ---          ---           ---          ---           ---          ---           ---          ---
  37          ---          ---           ---          ---           ---          ---           ---          ---
  38          ---          ---           ---          ---           ---          ---           ---          ---
  39          ---          ---           ---          ---           ---          ---           ---          ---
  40          ---          ---           ---          ---           ---          ---           ---          ---
  41          ---          ---           ---          ---           ---          ---           ---          ---
  42          ---          ---           ---          ---           ---          ---           ---          ---
  43          ---          ---           ---          ---           ---          ---           ---          ---
  44          ---          ---           ---          ---           ---          ---           ---          ---
  45          ---          ---           ---          ---           ---          ---           ---          ---
  46          ---          ---           ---          ---           ---          ---           ---          ---
  47          ---          ---           ---          ---           ---          ---           ---          ---
  48          ---          ---           ---          ---           ---          ---           ---          ---
  49          ---          ---           ---          ---           ---          ---           ---          ---
  50          ---          ---           ---          ---           ---          ---           ---          ---
Average   1.64685E+00  2.41455E-03   7.45111E-01  1.45635E-03   4.15910E-01  5.73533E-04   5.43039E-01  1.02335E-03
-------------------------------------------------------------------------------------------------------------------

TABLE 5. NUMBER OF LESIONS DIVIDED BY TWICE THE CLUSTER LENGTH (lesions per nucleotide)
===================================================================================================================
Number of --------- DSB ----------   --------- SSB ----------   -------- OTHER ---------   ----- ALL CLUSTERS -----
 lesions    Average        SEM         Average        SEM         Average        SEM         Average        SEM    
===================================================================================================================
   1          ---          ---       8.33333E-02  0.00000E+00   8.33333E-02  0.00000E+00   8.33333E-02  0.00000E+00
   2      4.62140E-02  8.47626E-05   4.17825E-02  2.02066E-05   4.21083E-02  1.77602E-05   4.21081E-02  1.40070E-05
   3      3.21864E-02  4.85073E-05   2.95717E-02  1.67293E-05   2.98989E-02  1.86861E-05   2.98995E-02  1.26472E-05
   4      2.76184E-02  4.96155E-05   2.53696E-02  1.87196E-05   2.57331E-02  2.55948E-05   2.57400E-02  1.45854E-05
   5      2.51570E-02  6.20902E-05   2.33144E-02  2.47546E-05   2.37029E-02  4.33046E-05   2.36849E-02  1.97098E-05
   6      2.37631E-02  7.05220E-05   2.22121E-02  3.81352E-05   2.27126E-02  6.91813E-05   2.25651E-02  3.07865E-05
   7      2.27907E-02  8.76801E-05   2.15628E-02  5.18943E-05   2.19749E-02  9.95314E-05   2.18066E-02  4.61039E-05
   8      2.25237E-02  1.15690E-04   2.10502E-02  7.02311E-05   2.17131E-02  1.70411E-04   2.13619E-02  6.32414E-05
   9      2.25094E-02  1.57644E-04   2.10657E-02  9.72357E-05   2.16988E-02  3.02535E-04   2.13830E-02  8.87494E-05
  10      2.18210E-02  1.80060E-04   2.07099E-02  1.28104E-04   2.17026E-02  4.73963E-04   2.09725E-02  1.05851E-04
  11      2.20197E-02  2.77438E-04   2.05765E-02  1.82224E-04   2.10860E-02  5.57348E-04   2.10777E-02  1.56141E-04
  12      2.11609E-02  3.18517E-04   2.08695E-02  3.04971E-04   1.99268E-02  6.06355E-04   2.10442E-02  2.25516E-04
  13      2.14173E-02  4.55337E-04   2.04801E-02  3.42415E-04   1.99884E-02  3.06128E-03   2.07909E-02  2.75407E-04
  14      2.20275E-02  1.03105E-03   2.04412E-02  7.17264E-04   2.18199E-02  3.00275E-03   2.13430E-02  6.22529E-04
  15      2.10649E-02  1.12425E-03   1.90408E-02  5.79404E-04       ---          ---       1.96972E-02  5.49014E-04
  16      2.02865E-02  1.06622E-03   1.96894E-02  7.33306E-04       ---          ---       1.99879E-02  6.33479E-04
  17      2.02972E-02  9.74098E-04   1.87841E-02  7.03406E-04   1.53986E-02  0.00000E+00   1.95150E-02  7.36957E-04
  18      2.18370E-02  2.35651E-03       ---          ---           ---          ---       2.18370E-02  2.35651E-03
  19          ---          ---           ---          ---           ---          ---           ---          ---
  20      1.81159E-02  0.00000E+00   2.07431E-02  9.01876E-04       ---          ---       1.98674E-02  1.01884E-03
  21          ---          ---           ---          ---           ---          ---           ---          ---
  22          ---          ---           ---          ---           ---          ---           ---          ---
  23          ---          ---           ---          ---           ---          ---           ---          ---
  24          ---          ---           ---          ---           ---          ---           ---          ---
  25          ---          ---           ---          ---           ---          ---           ---          ---
  26          ---          ---           ---          ---           ---          ---           ---          ---
  27          ---          ---           ---          ---           ---          ---           ---          ---
  28          ---          ---           ---          ---           ---          ---           ---          ---
  29          ---          ---           ---          ---           ---          ---           ---          ---
  30          ---          ---           ---          ---           ---          ---           ---          ---
  31          ---          ---           ---          ---           ---          ---           ---          ---
  32          ---          ---           ---          ---           ---          ---           ---          ---
  33          ---          ---           ---          ---           ---          ---           ---          ---
  34          ---          ---           ---          ---           ---          ---           ---          ---
  35          ---          ---           ---          ---           ---          ---           ---          ---
  36          ---          ---           ---          ---           ---          ---           ---          ---
  37          ---          ---           ---          ---           ---          ---           ---          ---
  38          ---          ---           ---          ---           ---          ---           ---          ---
  39          ---          ---           ---          ---           ---          ---           ---          ---
  40          ---          ---           ---          ---           ---          ---           ---          ---
  41          ---          ---           ---          ---           ---          ---           ---          ---
  42          ---          ---           ---          ---           ---          ---           ---          ---
  43          ---          ---           ---          ---           ---          ---           ---          ---
  44          ---          ---           ---          ---           ---          ---           ---          ---
  45          ---          ---           ---          ---           ---          ---           ---          ---
  46          ---          ---           ---          ---           ---          ---           ---          ---
  47          ---          ---           ---          ---           ---          ---           ---          ---
  48          ---          ---           ---          ---           ---          ---           ---          ---
  49          ---          ---           ---          ---           ---          ---           ---          ---
  50          ---          ---           ---          ---           ---          ---           ---          ---
Average   3.64250E-02  4.20712E-05   6.15376E-02  3.35275E-05   7.24143E-02  1.90835E-05   6.83461E-02  2.68411E-05
-------------------------------------------------------------------------------------------------------------------

TABLE 6. Number of clusters per cell per Gy per track.  Cluster yields are for a representative cell containing
an average of 1.000 Gbp (giga basepair) of DNA.  Cluster induction is proportional to absorbed dose up to at least
a hundred or thousand Gy. The category "OTHER" includes all classes of individual and clustered DNA lesion, except
for SSB and DSB.  SEM = standard error of the mean.
===================================================================================================================
Number of --------- DSB ----------   --------- SSB ----------   -------- OTHER ---------   ----- ALL CLUSTERS -----
 lesions    Average        SEM         Average        SEM         Average        SEM         Average        SEM    
===================================================================================================================
   1          ---          ---       3.29999E+00  1.48999E-02   9.89670E+00  4.44109E-02   1.31967E+01  5.92454E-02
   2      1.49547E-01  1.11621E-03   1.87942E+00  1.31659E-02   2.60794E+00  1.83163E-02   4.63691E+00  3.24639E-02
   3      1.24998E-01  1.31983E-03   8.53058E-01  8.49812E-03   7.14318E-01  7.14973E-03   1.69237E+00  1.68524E-02
   4      7.38020E-02  1.03664E-03   3.66301E-01  4.86187E-03   2.04453E-01  2.74847E-03   6.44557E-01  8.54378E-03
   5      3.88993E-02  6.87544E-04   1.54525E-01  2.55867E-03   6.05534E-02  1.04343E-03   2.53978E-01  4.19405E-03
   6      2.01725E-02  4.40614E-04   6.64450E-02  1.32012E-03   1.85458E-02  4.04681E-04   1.05163E-01  2.08027E-03
   7      1.02878E-02  2.69774E-04   2.85883E-02  6.74902E-04   6.02956E-03  1.71455E-04   4.49057E-02  1.03878E-03
   8      5.15260E-03  1.62425E-04   1.25486E-02  3.46726E-04   1.98079E-03  8.02815E-05   1.96820E-02  5.25429E-04
   9      2.54905E-03  9.81863E-05   5.45069E-03  1.74850E-04   6.84412E-04  4.17627E-05   8.68415E-03  2.62817E-04
  10      1.41031E-03  6.97964E-05   2.53371E-03  1.02357E-04   2.64621E-04  2.60494E-05   4.20864E-03  1.51708E-04
  11      6.63374E-04  4.36462E-05   1.16860E-03  6.17765E-05   9.57948E-05  1.50874E-05   1.92777E-03  8.62774E-05
  12      3.22123E-04  2.84346E-05   5.17462E-04  3.90615E-05   3.23789E-05  8.60879E-06   8.71964E-04  5.25736E-05
  13      1.69841E-04  2.03898E-05   2.51667E-04  2.47180E-05   4.73595E-06  3.34866E-06   4.26243E-04  3.39464E-05
  14      8.94972E-05  1.55598E-05   8.77835E-05  1.42588E-05   4.73595E-06  3.34866E-06   1.82017E-04  2.23553E-05
  15      2.67020E-05  7.87676E-06   5.53725E-05  1.17109E-05       ---          ---       8.20745E-05  1.41029E-05
  16      2.19660E-05  7.13097E-06   2.22528E-05  7.16289E-06       ---          ---       4.42188E-05  1.01025E-05
  17      2.13118E-05  7.10109E-06   9.47191E-06  4.73524E-06   2.36798E-06  0.00000E+00   3.31517E-05  8.85440E-06
  18      4.73595E-06  3.34866E-06       ---          ---           ---          ---       4.73595E-06  3.34866E-06
  19          ---          ---           ---          ---           ---          ---           ---          ---
  20      2.36798E-06  0.00000E+00   4.73595E-06  3.34866E-06       ---          ---       7.10393E-06  4.10105E-06
  21          ---          ---           ---          ---           ---          ---           ---          ---
  22          ---          ---           ---          ---           ---          ---           ---          ---
  23          ---          ---           ---          ---           ---          ---           ---          ---
  24          ---          ---           ---          ---           ---          ---           ---          ---
  25          ---          ---           ---          ---           ---          ---           ---          ---
  26          ---          ---           ---          ---           ---          ---           ---          ---
  27          ---          ---           ---          ---           ---          ---           ---          ---
  28          ---          ---           ---          ---           ---          ---           ---          ---
  29          ---          ---           ---          ---           ---          ---           ---          ---
  30          ---          ---           ---          ---           ---          ---           ---          ---
  31          ---          ---           ---          ---           ---          ---           ---          ---
  32          ---          ---           ---          ---           ---          ---           ---          ---
  33          ---          ---           ---          ---           ---          ---           ---          ---
  34          ---          ---           ---          ---           ---          ---           ---          ---
  35          ---          ---           ---          ---           ---          ---           ---          ---
  36          ---          ---           ---          ---           ---          ---           ---          ---
  37          ---          ---           ---          ---           ---          ---           ---          ---
  38          ---          ---           ---          ---           ---          ---           ---          ---
  39          ---          ---           ---          ---           ---          ---           ---          ---
  40          ---          ---           ---          ---           ---          ---           ---          ---
  41          ---          ---           ---          ---           ---          ---           ---          ---
  42          ---          ---           ---          ---           ---          ---           ---          ---
  43          ---          ---           ---          ---           ---          ---           ---          ---
  44          ---          ---           ---          ---           ---          ---           ---          ---
  45          ---          ---           ---          ---           ---          ---           ---          ---
  46          ---          ---           ---          ---           ---          ---           ---          ---
  47          ---          ---           ---          ---           ---          ---           ---          ---
  48          ---          ---           ---          ---           ---          ---           ---          ---
  49          ---          ---           ---          ---           ---          ---           ---          ---
  50          ---          ---           ---          ---           ---          ---           ---          ---
 Total    4.28141E-01  4.85137E-03   6.67098E+00  4.58039E-02   1.35116E+01  7.35815E-02   2.06107E+01  1.23987E-01
-------------------------------------------------------------------------------------------------------------------
