# Supplementary material for: A computational method to estimate the relative biological effectiveness and tumor control probability for low-LET proton irradiations
Source: PLoS One. 2026 Mar 20;21(3):e0341352. doi: 10.1371/journal.pone.0341352 (PMC13004361; doi:10.1371/journal.pone.0341352)
Supplement: S1 File — These files include the DSB yields simulated by MCDS and the proton spectra used at different LET positions. Available at: https://nfuedu-my.sharepoint.com/personal/ccchan_nfu_edu_tw/_layouts/15/onedrive.aspx?id=%2Fpersonal%2Fccchan%5Fnfu%5Fedu%5Ftw%2FDocuments%2Fplos%20one&ga=1. (ZIP) [file pone.0341352.s001.zip › MCDS/proton/P5/100.out]

===============================
MCDS Version 3.00B  15-JUL-2011
===============================
      1.060     running time (min)
 1.0000E+00     DNA content (Gbp)
 8.0000E+00     Dia. of cell nucleus (um)
      10000     number of cells (nocs)
  987654321     random number seed


MXRF TABLE: Particle types and properties of the (input) mixed radiation field. The hypoxia reduction factor (HRF)
for DSB induction is estimated as [1/(1-pcr)]^2, where pcr = the probability a lesion undergoes chemical repair
for the specified (input) oxygen concentration compared to fully aerobic (100% O2) conditions.  The frequency-mean
specific energy (zf) is for a spherical target representative of the cell nucleus. Radiative losses by the primary
charged particle are assumed non-local and do not not contribute to specific energy or the dose per unit fluence
(DPUF).  The reported stopping power is at the point of entry into the cell nucleus (pO2 = 100.000%).
===================================================================================================================
        Normed   -- Kinetic Energy --               Stopping Power (keV/um)      CSDA       Dosimetry (Gy)    HRF
  Ion     wt       (MeV)     (MeV/A)      zeb     Coll+Nuc  Radiat    Total    Range (cm)   DPUF       zf     DSB
===================================================================================================================
    p  9.16E-02  8.300E-01  8.300E-01  5.601E+02  3.06E+01 0.00E+00 3.064E+01  1.814E-03  7.142E+01 1.42E-01 1.004
    p  1.63E-01  2.140E+00  2.140E+00  2.199E+02  1.54E+01 0.00E+00 1.535E+01  8.265E-03  2.838E+01 5.65E-02 1.005
    p  2.43E-01  3.210E+00  3.210E+00  1.469E+02  1.12E+01 0.00E+00 1.120E+01  1.654E-02  1.973E+01 3.93E-02 1.005
    p  2.40E-01  4.880E+00  4.880E+00  9.688E+01  8.03E+00 0.00E+00 8.031E+00  3.442E-02  1.369E+01 2.72E-02 1.005
    p  1.88E-01  5.830E+00  5.830E+00  8.122E+01  6.96E+00 0.00E+00 6.961E+00  4.717E-02  1.175E+01 2.34E-02 1.005
    p  7.43E-02  7.380E+00  7.380E+00  6.432E+01  5.75E+00 0.00E+00 5.753E+00  7.179E-02  9.601E+00 1.91E-02 1.005
    p  0.00E+00  9.640E+00  9.640E+00  4.942E+01  4.63E+00 0.00E+00 4.629E+00  1.159E-01  7.652E+00 1.52E-02 1.005
  Avg  1.43E-01  4.021E+00  4.021E+00  1.662E+02  1.17E+01 0.00E+00 1.170E+01  2.800E-02  2.217E+01 4.41E-02 1.005
===================================================================================================================
ZEB = (zeff/beta)^2 (Barkas 1963); DPUF = absorbed dose per unit fluence (nGy-cm^2/particle); zf in units of Gy

TABLE 1. Percent (%) cluster yields by complexity, as classified using the scheme of Nikjoo et al. (IJRB 71, 
467-483 1997 and and Radiat. Res. 156, 577-583 2001).
===================================================================================================================
    63.319     BD    - one or more Bd (no Sb)
    30.849     SSB   - Sb (no auxilary damage)
     2.576     SSB+  - two Sb on the same strand
     0.552     2SSB  - two or more Sb on opposite strands separated by at least 10 bp
     2.027     DSB   - two Sb on opposite strands with a separation <= 10 bp
     0.531     DSB+  - DSB accompanied by one (or more) additional Sb within 10 bp separation
     0.146     DSB++ - more than one DSB whether within the 10 bp separation or further apart
     9.135     SSBc  - fraction of complex damage (SSB+ and 2SSB) among SSBs
    57.023     SSBcb - fraction of complex damage (SSB+ and 2SSB) among SSBs; base damage included
    24.212     DSBc  - fraction of complex damage (DSB+ and DSB++) among DSBs
    70.515     DSBcb - fraction of complex damage (DSB+ and DSB++) among DSBs; base damage included
===================================================================================================================

TABLE 2. Number of clusters per cell per Gy.  Cluster yields are for a representative cell containing an average
of 1.000 Gbp (giga basepair) of DNA.  Cluster induction is proportional to absorbed dose up to at least a
hundred or thousand Gy. The category "OTHER" includes all classes of individual and clustered DNA lesion, except
for SSB and DSB.  SEM = standard error of the mean.
===================================================================================================================
Number of --------- DSB ----------   --------- SSB ----------   -------- OTHER ---------   ----- ALL CLUSTERS -----
 lesions    Average        SEM         Average        SEM         Average        SEM         Average        SEM    
===================================================================================================================
   1          ---          ---       8.58447E+01  1.41962E-01   2.57538E+02  4.20508E-01   3.43383E+02  5.59545E-01
   2      4.02077E+00  8.22795E-03   5.05945E+01  3.92365E-02   7.01631E+01  5.03579E-02   1.24778E+02  8.27198E-02
   3      3.38773E+00  7.89235E-03   2.32424E+01  2.59490E-02   1.94236E+01  2.30211E-02   4.60537E+01  4.49268E-02
   4      1.98360E+00  7.55568E-03   9.86680E+00  2.63637E-02   5.47418E+00  1.61094E-02   1.73246E+01  4.45086E-02
   5      1.02055E+00  6.07843E-03   4.06233E+00  1.91291E-02   1.58103E+00  8.60179E-03   6.66392E+00  3.05136E-02
   6      5.07150E-01  4.52603E-03   1.67865E+00  1.21116E-02   4.67567E-01  4.15457E-03   2.65337E+00  1.86787E-02
   7      2.47383E-01  3.12690E-03   6.97300E-01  7.24881E-03   1.44767E-01  2.09052E-03   1.08945E+00  1.10178E-02
   8      1.20083E-01  2.07975E-03   2.92283E-01  4.16202E-03   4.64167E-02  1.05116E-03   4.58783E-01  6.29801E-03
   9      5.75833E-02  1.31169E-03   1.24883E-01  2.33503E-03   1.47500E-02  5.43850E-04   1.97217E-01  3.47024E-03
  10      2.88000E-02  8.72684E-04   5.60167E-02  1.40516E-03   5.21667E-03  3.15893E-04   9.00333E-02  2.05287E-03
  11      1.47000E-02  5.91686E-04   2.41500E-02  8.03685E-04   1.80000E-03  1.77047E-04   4.06500E-02  1.18259E-03
  12      7.41667E-03  4.05263E-04   1.24333E-02  5.35011E-04   8.83333E-04  1.23293E-04   2.07333E-02  7.71625E-04
  13      4.20000E-03  2.81700E-04   5.53333E-03  3.37893E-04   2.00000E-04  5.77033E-05   9.93333E-03  4.73920E-04
  14      2.30000E-03  2.02834E-04   2.73333E-03  2.16876E-04   1.50000E-04  4.99800E-05   5.18333E-03  3.23765E-04
  15      1.28333E-03  1.53130E-04   1.08333E-03  1.33940E-04   1.66667E-05  1.66667E-05   2.38333E-03  2.07479E-04
  16      5.16667E-04  9.26568E-05   6.66667E-04  1.10358E-04       ---          ---       1.18333E-03  1.43859E-04
  17      3.33333E-04  7.44647E-05   3.33333E-04  7.44647E-05       ---          ---       6.66667E-04  1.05203E-04
  18      2.33333E-04  6.23204E-05   8.33333E-05  3.72603E-05       ---          ---       3.16667E-04  7.25829E-05
  19      1.33333E-04  4.71239E-05   1.16667E-04  4.40826E-05       ---          ---       2.50000E-04  6.45045E-05
  20          ---          ---       5.00000E-05  2.88646E-05       ---          ---       5.00000E-05  2.88646E-05
  21      1.66667E-05  1.66667E-05   1.66667E-05  1.66667E-05       ---          ---       3.33333E-05  2.35690E-05
  22      1.66667E-05  1.66667E-05   1.66667E-05  1.66667E-05       ---          ---       3.33333E-05  2.35690E-05
  23      1.66667E-05  1.66667E-05   1.66667E-05  1.66667E-05       ---          ---       3.33333E-05  2.35690E-05
  24          ---          ---           ---          ---           ---          ---           ---          ---
  25          ---          ---           ---          ---           ---          ---           ---          ---
  26          ---          ---           ---          ---           ---          ---           ---          ---
  27          ---          ---           ---          ---           ---          ---           ---          ---
  28          ---          ---           ---          ---           ---          ---           ---          ---
  29          ---          ---           ---          ---           ---          ---           ---          ---
  30          ---          ---           ---          ---           ---          ---           ---          ---
  31          ---          ---           ---          ---           ---          ---           ---          ---
  32          ---          ---           ---          ---           ---          ---           ---          ---
  33          ---          ---           ---          ---           ---          ---           ---          ---
  34          ---          ---           ---          ---           ---          ---           ---          ---
  35          ---          ---           ---          ---           ---          ---           ---          ---
  36          ---          ---           ---          ---           ---          ---           ---          ---
  37          ---          ---           ---          ---           ---          ---           ---          ---
  38          ---          ---           ---          ---           ---          ---           ---          ---
  39          ---          ---           ---          ---           ---          ---           ---          ---
  40          ---          ---           ---          ---           ---          ---           ---          ---
  41          ---          ---           ---          ---           ---          ---           ---          ---
  42          ---          ---           ---          ---           ---          ---           ---          ---
  43          ---          ---           ---          ---           ---          ---           ---          ---
  44          ---          ---           ---          ---           ---          ---           ---          ---
  45          ---          ---           ---          ---           ---          ---           ---          ---
  46          ---          ---           ---          ---           ---          ---           ---          ---
  47          ---          ---           ---          ---           ---          ---           ---          ---
  48          ---          ---           ---          ---           ---          ---           ---          ---
  49          ---          ---           ---          ---           ---          ---           ---          ---
  50          ---          ---           ---          ---           ---          ---           ---          ---
 Total    1.14048E+01  2.30895E-02   1.76507E+02  8.91442E-02   3.54862E+02  4.17357E-01   5.42774E+02  4.82290E-01
-------------------------------------------------------------------------------------------------------------------

TABLE 3. Cluster composition (% Sb per cluster)
===================================================================================================================
Number of --------- DSB ----------   --------- SSB ----------   -------- OTHER ---------   ----- ALL CLUSTERS -----
 lesions    Average        SEM         Average        SEM         Average        SEM         Average        SEM    
===================================================================================================================
   1          ---          ---       1.66667E+01  0.00000E+00   0.00000E+00  0.00000E+00   4.16685E+00  1.24760E-03
   2      1.66667E+01  0.00000E+00   8.95366E+00  1.23877E-03   0.00000E+00  0.00000E+00   4.16734E+00  1.56268E-03
   3      1.20244E+01  4.71853E-03   6.50746E+00  1.83869E-03   0.00000E+00  0.00000E+00   4.16820E+00  2.29791E-03
   4      9.80984E+00  7.01124E-03   5.35251E+00  2.81178E-03   0.00000E+00  0.00000E+00   4.17059E+00  3.50547E-03
   5      8.50795E+00  1.09795E-02   4.69546E+00  4.43499E-03   0.00000E+00  0.00000E+00   4.16523E+00  5.44264E-03
   6      7.72869E+00  1.59739E-02   4.29022E+00  7.47889E-03   0.00000E+00  0.00000E+00   4.18466E+00  8.65716E-03
   7      7.04879E+00  2.10144E-02   4.00251E+00  1.21984E-02   0.00000E+00  0.00000E+00   4.14812E+00  1.45547E-02
   8      6.63956E+00  2.72724E-02   3.78258E+00  1.72629E-02   0.00000E+00  0.00000E+00   4.13120E+00  2.11774E-02
   9      6.34364E+00  3.75121E-02   3.65936E+00  2.34729E-02   0.00000E+00  0.00000E+00   4.15126E+00  2.87549E-02
  10      6.12434E+00  4.84085E-02   3.56410E+00  3.36842E-02   0.00000E+00  0.00000E+00   4.20559E+00  3.80662E-02
  11      5.91096E+00  6.15496E-02   3.43303E+00  4.50515E-02   0.00000E+00  0.00000E+00   4.16094E+00  4.88736E-02
  12      5.67564E+00  8.66014E-02   3.43836E+00  5.91845E-02   0.00000E+00  0.00000E+00   4.08323E+00  6.47539E-02
  13      5.37964E+00  1.05197E-01   3.30074E+00  8.34511E-02   0.00000E+00  0.00000E+00   4.11260E+00  8.32609E-02
  14      5.29598E+00  1.32459E-01   3.33705E+00  1.13207E-01   0.00000E+00  0.00000E+00   4.08399E+00  1.12735E-01
  15      5.18265E+00  1.80709E-01   3.14530E+00  1.95767E-01   0.00000E+00  0.00000E+00   4.19935E+00  1.58558E-01
  16      5.40995E+00  2.52948E-01   3.44024E+00  2.01803E-01       ---          ---       4.32518E+00  1.97490E-01
  17      5.14706E+00  4.13964E-01   3.23529E+00  3.41845E-01       ---          ---       4.19118E+00  3.06002E-01
  18      4.36508E+00  3.28134E-01   3.14815E+00  3.70370E-01       ---          ---       4.04483E+00  2.85087E-01
  19      4.93421E+00  5.22582E-01   4.01003E+00  8.08894E-01       ---          ---       4.50292E+00  4.67836E-01
  20          ---          ---       3.33333E+00  4.81125E-01       ---          ---       3.33333E+00  4.81125E-01
  21      4.76190E+00  0.00000E+00   4.76190E+00  0.00000E+00       ---          ---       4.76190E+00  0.00000E+00
  22      4.54545E+00  0.00000E+00   2.27273E+00  0.00000E+00       ---          ---       3.40909E+00  1.13636E+00
  23      5.07246E+00  0.00000E+00   7.24638E-01  0.00000E+00       ---          ---       2.89855E+00  2.17391E+00
  24          ---          ---           ---          ---           ---          ---           ---          ---
  25          ---          ---           ---          ---           ---          ---           ---          ---
  26          ---          ---           ---          ---           ---          ---           ---          ---
  27          ---          ---           ---          ---           ---          ---           ---          ---
  28          ---          ---           ---          ---           ---          ---           ---          ---
  29          ---          ---           ---          ---           ---          ---           ---          ---
  30          ---          ---           ---          ---           ---          ---           ---          ---
  31          ---          ---           ---          ---           ---          ---           ---          ---
  32          ---          ---           ---          ---           ---          ---           ---          ---
  33          ---          ---           ---          ---           ---          ---           ---          ---
  34          ---          ---           ---          ---           ---          ---           ---          ---
  35          ---          ---           ---          ---           ---          ---           ---          ---
  36          ---          ---           ---          ---           ---          ---           ---          ---
  37          ---          ---           ---          ---           ---          ---           ---          ---
  38          ---          ---           ---          ---           ---          ---           ---          ---
  39          ---          ---           ---          ---           ---          ---           ---          ---
  40          ---          ---           ---          ---           ---          ---           ---          ---
  41          ---          ---           ---          ---           ---          ---           ---          ---
  42          ---          ---           ---          ---           ---          ---           ---          ---
  43          ---          ---           ---          ---           ---          ---           ---          ---
  44          ---          ---           ---          ---           ---          ---           ---          ---
  45          ---          ---           ---          ---           ---          ---           ---          ---
  46          ---          ---           ---          ---           ---          ---           ---          ---
  47          ---          ---           ---          ---           ---          ---           ---          ---
  48          ---          ---           ---          ---           ---          ---           ---          ---
  49          ---          ---           ---          ---           ---          ---           ---          ---
  50          ---          ---           ---          ---           ---          ---           ---          ---
Average   1.26516E+01  7.89467E-03   1.19697E+01  7.19999E-03   0.00000E+00  0.00000E+00   4.16707E+00  4.98838E-04
-------------------------------------------------------------------------------------------------------------------
NOTES: (% Sb) is the percentage of lesions that are strand breaks.
The number of Sb is ((% Sb)/100)*(# lesions). The number of Bd is (1-(% Sb)/100)*(# lesions).

TABLE 4. Cluster Length (in base pair)
===================================================================================================================
Number of --------- DSB ----------   --------- SSB ----------   -------- OTHER ---------   ----- ALL CLUSTERS -----
 lesions    Average        SEM         Average        SEM         Average        SEM         Average        SEM    
===================================================================================================================
   1          ---          ---       1.66667E-01  0.00000E+00   1.66667E-01  0.00000E+00   1.66667E-01  0.00000E+00
   2      8.91360E-01  9.61272E-04   9.19151E-01  2.85493E-04   9.16840E-01  2.46908E-04   9.16962E-01  2.03688E-04
   3      1.56719E+00  1.41646E-03   1.68346E+00  5.79527E-04   1.66887E+00  6.36108E-04   1.66876E+00  4.46905E-04
   4      2.28048E+00  2.41546E-03   2.44857E+00  1.09219E-03   2.42044E+00  1.43507E-03   2.42045E+00  8.61810E-04
   5      3.02042E+00  4.32926E-03   3.21549E+00  2.00745E-03   3.17756E+00  3.34865E-03   3.17653E+00  1.57787E-03
   6      3.76143E+00  7.16621E-03   3.97956E+00  3.76373E-03   3.91420E+00  7.50372E-03   3.92631E+00  2.98093E-03
   7      4.51072E+00  1.10394E-02   4.73186E+00  7.24859E-03   4.62709E+00  1.36737E-02   4.67543E+00  5.92818E-03
   8      5.20715E+00  1.64157E-02   5.49885E+00  1.13851E-02   5.43332E+00  2.39180E-02   5.43893E+00  9.78196E-03
   9      5.88300E+00  2.38016E-02   6.15961E+00  1.74887E-02   6.06141E+00  4.39840E-02   6.09732E+00  1.48703E-02
  10      6.58221E+00  3.54329E-02   6.88713E+00  2.62634E-02   6.68902E+00  7.56145E-02   6.81312E+00  2.21926E-02
  11      7.22545E+00  5.05840E-02   7.63569E+00  3.91160E-02   7.42857E+00  1.30488E-01   7.50310E+00  3.25508E-02
  12      7.95416E+00  7.13542E-02   8.40168E+00  5.99407E-02   8.03365E+00  2.07814E-01   8.24575E+00  4.58448E-02
  13      8.70510E+00  9.57780E-02   9.07467E+00  8.67521E-02   8.76389E+00  5.34759E-01   8.90646E+00  6.64612E-02
  14      9.38659E+00  1.47113E-01   9.82812E+00  1.23702E-01   8.77778E+00  4.13880E-01   9.64140E+00  9.43307E-02
  15      1.02900E+01  1.99536E-01   1.03718E+01  2.55175E-01   1.06667E+01  0.00000E+00   1.03205E+01  1.59082E-01
  16      1.06828E+01  2.91799E-01   1.16623E+01  2.84156E-01       ---          ---       1.12222E+01  2.11101E-01
  17      1.23250E+01  3.86065E-01   1.14500E+01  3.89388E-01       ---          ---       1.18875E+01  2.79549E-01
  18      1.19048E+01  3.29518E-01   1.14333E+01  3.74907E-01       ---          ---       1.17807E+01  2.61528E-01
  19      1.28333E+01  4.48764E-01   1.39762E+01  5.23810E-01       ---          ---       1.33667E+01  3.63041E-01
  20          ---          ---       1.47778E+01  4.84322E-01       ---          ---       1.47778E+01  4.84322E-01
  21      1.53333E+01  0.00000E+00   1.28333E+01  0.00000E+00       ---          ---       1.40833E+01  1.25000E+00
  22      1.75000E+01  0.00000E+00   1.41667E+01  0.00000E+00       ---          ---       1.58333E+01  1.66667E+00
  23      1.78333E+01  0.00000E+00   1.71667E+01  0.00000E+00       ---          ---       1.75000E+01  3.33333E-01
  24          ---          ---           ---          ---           ---          ---           ---          ---
  25          ---          ---           ---          ---           ---          ---           ---          ---
  26          ---          ---           ---          ---           ---          ---           ---          ---
  27          ---          ---           ---          ---           ---          ---           ---          ---
  28          ---          ---           ---          ---           ---          ---           ---          ---
  29          ---          ---           ---          ---           ---          ---           ---          ---
  30          ---          ---           ---          ---           ---          ---           ---          ---
  31          ---          ---           ---          ---           ---          ---           ---          ---
  32          ---          ---           ---          ---           ---          ---           ---          ---
  33          ---          ---           ---          ---           ---          ---           ---          ---
  34          ---          ---           ---          ---           ---          ---           ---          ---
  35          ---          ---           ---          ---           ---          ---           ---          ---
  36          ---          ---           ---          ---           ---          ---           ---          ---
  37          ---          ---           ---          ---           ---          ---           ---          ---
  38          ---          ---           ---          ---           ---          ---           ---          ---
  39          ---          ---           ---          ---           ---          ---           ---          ---
  40          ---          ---           ---          ---           ---          ---           ---          ---
  41          ---          ---           ---          ---           ---          ---           ---          ---
  42          ---          ---           ---          ---           ---          ---           ---          ---
  43          ---          ---           ---          ---           ---          ---           ---          ---
  44          ---          ---           ---          ---           ---          ---           ---          ---
  45          ---          ---           ---          ---           ---          ---           ---          ---
  46          ---          ---           ---          ---           ---          ---           ---          ---
  47          ---          ---           ---          ---           ---          ---           ---          ---
  48          ---          ---           ---          ---           ---          ---           ---          ---
  49          ---          ---           ---          ---           ---          ---           ---          ---
  50          ---          ---           ---          ---           ---          ---           ---          ---
Average   1.79057E+00  2.60168E-03   8.57464E-01  1.63836E-03   4.60212E-01  6.25888E-04   6.21330E-01  1.18648E-03
-------------------------------------------------------------------------------------------------------------------

TABLE 5. NUMBER OF LESIONS DIVIDED BY TWICE THE CLUSTER LENGTH (lesions per nucleotide)
===================================================================================================================
Number of --------- DSB ----------   --------- SSB ----------   -------- OTHER ---------   ----- ALL CLUSTERS -----
 lesions    Average        SEM         Average        SEM         Average        SEM         Average        SEM    
===================================================================================================================
   1          ---          ---       8.33333E-02  0.00000E+00   8.33333E-02  0.00000E+00   8.33333E-02  0.00000E+00
   2      4.68144E-02  7.96417E-05   4.22852E-02  1.92217E-05   4.26321E-02  1.70511E-05   4.26261E-02  1.36591E-05
   3      3.26587E-02  4.21670E-05   2.99727E-02  1.51438E-05   3.03121E-02  1.68630E-05   3.03133E-02  1.16331E-05
   4      2.79865E-02  3.97092E-05   2.57186E-02  1.57760E-05   2.61130E-02  2.11932E-05   2.61028E-02  1.25720E-05
   5      2.55232E-02  4.65016E-05   2.36458E-02  1.90115E-05   2.40091E-02  3.21641E-05   2.40198E-02  1.54415E-05
   6      2.39971E-02  5.52756E-05   2.24793E-02  2.54741E-05   2.29263E-02  5.33343E-05   2.28484E-02  2.08178E-05
   7      2.30413E-02  6.61814E-05   2.18138E-02  3.95282E-05   2.24004E-02  7.75234E-05   2.21215E-02  3.28159E-05
   8      2.25986E-02  8.13951E-05   2.12383E-02  5.03784E-05   2.15503E-02  1.11592E-04   2.15149E-02  4.42975E-05
   9      2.23164E-02  1.01438E-04   2.12258E-02  6.71105E-05   2.16763E-02  1.89435E-04   2.14668E-02  5.92644E-05
  10      2.20949E-02  1.30848E-04   2.10133E-02  9.03729E-05   2.16286E-02  2.70272E-04   2.12680E-02  7.69852E-05
  11      2.20423E-02  1.67263E-04   2.07325E-02  1.16302E-04   2.13544E-02  4.60679E-04   2.11660E-02  1.00348E-04
  12      2.17126E-02  2.12990E-04   2.05813E-02  1.64288E-04   2.15192E-02  5.99789E-04   2.09511E-02  1.27005E-04
  13      2.13925E-02  2.59953E-04   2.05441E-02  2.25294E-04   2.13181E-02  1.09887E-03   2.09450E-02  1.75931E-04
  14      2.15037E-02  4.02297E-04   2.03119E-02  2.65797E-04   2.25276E-02  9.99110E-04   2.08002E-02  2.31255E-04
  15      2.08325E-02  4.19057E-04   2.09779E-02  5.83745E-04   1.95313E-02  0.00000E+00   2.09136E-02  3.53234E-04
  16      2.12980E-02  6.15880E-04   1.94870E-02  4.77482E-04       ---          ---       2.03006E-02  3.94252E-04
  17      1.95733E-02  7.11603E-04   2.10816E-02  7.21526E-04       ---          ---       2.03274E-02  5.14532E-04
  18      2.12091E-02  5.84060E-04   2.19633E-02  7.44992E-04       ---          ---       2.14076E-02  4.69169E-04
  19      2.07570E-02  7.98423E-04   1.90466E-02  7.36676E-04       ---          ---       1.99588E-02  5.74929E-04
  20          ---          ---       1.88371E-02  6.11473E-04       ---          ---       1.88371E-02  6.11473E-04
  21      1.90217E-02  0.00000E+00   2.27273E-02  0.00000E+00       ---          ---       2.08745E-02  1.85277E-03
  22      1.74603E-02  0.00000E+00   2.15686E-02  0.00000E+00       ---          ---       1.95145E-02  2.05416E-03
  23      1.79128E-02  0.00000E+00   1.86084E-02  0.00000E+00       ---          ---       1.82606E-02  3.47820E-04
  24          ---          ---           ---          ---           ---          ---           ---          ---
  25          ---          ---           ---          ---           ---          ---           ---          ---
  26          ---          ---           ---          ---           ---          ---           ---          ---
  27          ---          ---           ---          ---           ---          ---           ---          ---
  28          ---          ---           ---          ---           ---          ---           ---          ---
  29          ---          ---           ---          ---           ---          ---           ---          ---
  30          ---          ---           ---          ---           ---          ---           ---          ---
  31          ---          ---           ---          ---           ---          ---           ---          ---
  32          ---          ---           ---          ---           ---          ---           ---          ---
  33          ---          ---           ---          ---           ---          ---           ---          ---
  34          ---          ---           ---          ---           ---          ---           ---          ---
  35          ---          ---           ---          ---           ---          ---           ---          ---
  36          ---          ---           ---          ---           ---          ---           ---          ---
  37          ---          ---           ---          ---           ---          ---           ---          ---
  38          ---          ---           ---          ---           ---          ---           ---          ---
  39          ---          ---           ---          ---           ---          ---           ---          ---
  40          ---          ---           ---          ---           ---          ---           ---          ---
  41          ---          ---           ---          ---           ---          ---           ---          ---
  42          ---          ---           ---          ---           ---          ---           ---          ---
  43          ---          ---           ---          ---           ---          ---           ---          ---
  44          ---          ---           ---          ---           ---          ---           ---          ---
  45          ---          ---           ---          ---           ---          ---           ---          ---
  46          ---          ---           ---          ---           ---          ---           ---          ---
  47          ---          ---           ---          ---           ---          ---           ---          ---
  48          ---          ---           ---          ---           ---          ---           ---          ---
  49          ---          ---           ---          ---           ---          ---           ---          ---
  50          ---          ---           ---          ---           ---          ---           ---          ---
Average   3.56158E-02  3.49955E-05   5.87968E-02  3.30210E-05   7.08969E-02  1.93799E-05   6.61676E-02  2.76780E-05
-------------------------------------------------------------------------------------------------------------------

TABLE 6. Number of clusters per cell per Gy per track.  Cluster yields are for a representative cell containing
an average of 1.000 Gbp (giga basepair) of DNA.  Cluster induction is proportional to absorbed dose up to at least
a hundred or thousand Gy. The category "OTHER" includes all classes of individual and clustered DNA lesion, except
for SSB and DSB.  SEM = standard error of the mean.
===================================================================================================================
Number of --------- DSB ----------   --------- SSB ----------   -------- OTHER ---------   ----- ALL CLUSTERS -----
 lesions    Average        SEM         Average        SEM         Average        SEM         Average        SEM    
===================================================================================================================
   1          ---          ---       3.33312E+00  1.36553E-02   9.99690E+00  4.06909E-02   1.33300E+01  5.42720E-02
   2      1.69555E-01  1.13068E-03   2.13364E+00  1.32962E-02   2.95976E+00  1.84424E-02   5.26295E+00  3.27205E-02
   3      1.58685E-01  1.47204E-03   1.07865E+00  9.39513E-03   9.03357E-01  7.93922E-03   2.14069E+00  1.86850E-02
   4      1.03957E-01  1.27515E-03   5.10976E-01  5.89668E-03   2.84615E-01  3.33738E-03   8.99548E-01  1.03964E-02
   5      5.99952E-02  9.19516E-04   2.36670E-01  3.42760E-03   9.26423E-02  1.38995E-03   3.89307E-01  5.63355E-03
   6      3.39635E-02  6.38257E-04   1.10529E-01  1.92648E-03   3.09046E-02  5.79799E-04   1.75397E-01  3.05143E-03
   7      1.87982E-02  4.21246E-04   5.20838E-02  1.07329E-03   1.09445E-02  2.62662E-04   8.18265E-02  1.67143E-03
   8      1.03850E-02  2.73167E-04   2.46281E-02  5.86653E-04   3.95077E-03  1.25349E-04   3.89638E-02  9.13218E-04
   9      5.51496E-03  1.68650E-04   1.15973E-02  3.15228E-04   1.39508E-03  6.28806E-05   1.85073E-02  4.83890E-04
  10      2.97067E-03  1.11360E-04   5.77030E-03  1.86763E-04   5.59508E-04  3.81714E-05   9.30048E-03  2.80478E-04
  11      1.64495E-03  7.64905E-05   2.69260E-03  1.04870E-04   2.05044E-04  2.18966E-05   4.54260E-03  1.58669E-04
  12      9.06695E-04  5.37816E-05   1.43857E-03  6.93793E-05   1.04997E-04  1.56735E-05   2.45026E-03  1.03265E-04
  13      5.08488E-04  3.64454E-05   6.94724E-04  4.50938E-05   2.69888E-05  7.90566E-06   1.23020E-03  6.33150E-05
  14      2.92271E-04  2.69088E-05   3.57676E-04  2.92755E-05   1.79708E-05  6.34937E-06   6.67917E-04  4.37292E-05
  15      1.72669E-04  2.10686E-05   1.44096E-04  1.82287E-05   2.36798E-06  0.00000E+00   3.19133E-04  2.84658E-05
  16      6.85528E-05  1.25814E-05   8.75844E-05  1.49120E-05       ---          ---       1.56137E-04  1.94797E-05
  17      4.73595E-05  1.05799E-05   4.59326E-05  1.03549E-05       ---          ---       9.32921E-05  1.47893E-05
  18      3.31517E-05  8.85440E-06   1.18399E-05  5.29390E-06       ---          ---       4.49916E-05  1.03125E-05
  19      1.56028E-05  5.89191E-06   1.65758E-05  6.26320E-06       ---          ---       3.21787E-05  8.59596E-06
  20          ---          ---       7.10393E-06  4.10105E-06       ---          ---       7.10393E-06  4.10105E-06
  21      2.36798E-06  0.00000E+00   2.36798E-06  0.00000E+00       ---          ---       4.73595E-06  3.34866E-06
  22      2.36798E-06  0.00000E+00   2.36798E-06  0.00000E+00       ---          ---       4.73595E-06  3.34866E-06
  23      2.36798E-06  0.00000E+00   2.36798E-06  0.00000E+00       ---          ---       4.73595E-06  3.34866E-06
  24          ---          ---           ---          ---           ---          ---           ---          ---
  25          ---          ---           ---          ---           ---          ---           ---          ---
  26          ---          ---           ---          ---           ---          ---           ---          ---
  27          ---          ---           ---          ---           ---          ---           ---          ---
  28          ---          ---           ---          ---           ---          ---           ---          ---
  29          ---          ---           ---          ---           ---          ---           ---          ---
  30          ---          ---           ---          ---           ---          ---           ---          ---
  31          ---          ---           ---          ---           ---          ---           ---          ---
  32          ---          ---           ---          ---           ---          ---           ---          ---
  33          ---          ---           ---          ---           ---          ---           ---          ---
  34          ---          ---           ---          ---           ---          ---           ---          ---
  35          ---          ---           ---          ---           ---          ---           ---          ---
  36          ---          ---           ---          ---           ---          ---           ---          ---
  37          ---          ---           ---          ---           ---          ---           ---          ---
  38          ---          ---           ---          ---           ---          ---           ---          ---
  39          ---          ---           ---          ---           ---          ---           ---          ---
  40          ---          ---           ---          ---           ---          ---           ---          ---
  41          ---          ---           ---          ---           ---          ---           ---          ---
  42          ---          ---           ---          ---           ---          ---           ---          ---
  43          ---          ---           ---          ---           ---          ---           ---          ---
  44          ---          ---           ---          ---           ---          ---           ---          ---
  45          ---          ---           ---          ---           ---          ---           ---          ---
  46          ---          ---           ---          ---           ---          ---           ---          ---
  47          ---          ---           ---          ---           ---          ---           ---          ---
  48          ---          ---           ---          ---           ---          ---           ---          ---
  49          ---          ---           ---          ---           ---          ---           ---          ---
  50          ---          ---           ---          ---           ---          ---           ---          ---
 Total    5.67521E-01  6.08281E-03   7.50316E+00  4.89608E-02   1.42854E+01  7.19787E-02   2.23561E+01  1.26716E-01
-------------------------------------------------------------------------------------------------------------------
