# Supplementary material for: A computational method to estimate the relative biological effectiveness and tumor control probability for low-LET proton irradiations
Source: PLoS One. 2026 Mar 20;21(3):e0341352. doi: 10.1371/journal.pone.0341352 (PMC13004361; doi:10.1371/journal.pone.0341352)
Supplement: S1 File — These files include the DSB yields simulated by MCDS and the proton spectra used at different LET positions. Available at: https://nfuedu-my.sharepoint.com/personal/ccchan_nfu_edu_tw/_layouts/15/onedrive.aspx?id=%2Fpersonal%2Fccchan%5Fnfu%5Fedu%5Ftw%2FDocuments%2Fplos%20one&ga=1. (ZIP) [file pone.0341352.s001.zip › MCDS/proton/P5/2.out]

===============================
MCDS Version 3.00B  15-JUL-2011
===============================
      1.067     running time (min)
 1.0000E+00     DNA content (Gbp)
 8.0000E+00     Dia. of cell nucleus (um)
      10000     number of cells (nocs)
  987654321     random number seed


MXRF TABLE: Particle types and properties of the (input) mixed radiation field. The hypoxia reduction factor (HRF)
for DSB induction is estimated as [1/(1-pcr)]^2, where pcr = the probability a lesion undergoes chemical repair
for the specified (input) oxygen concentration compared to fully aerobic (100% O2) conditions.  The frequency-mean
specific energy (zf) is for a spherical target representative of the cell nucleus. Radiative losses by the primary
charged particle are assumed non-local and do not not contribute to specific energy or the dose per unit fluence
(DPUF).  The reported stopping power is at the point of entry into the cell nucleus (pO2 = 2.000%).
===================================================================================================================
        Normed   -- Kinetic Energy --               Stopping Power (keV/um)      CSDA       Dosimetry (Gy)    HRF
  Ion     wt       (MeV)     (MeV/A)      zeb     Coll+Nuc  Radiat    Total    Range (cm)   DPUF       zf     DSB
===================================================================================================================
    p  9.16E-02  8.300E-01  8.300E-01  5.601E+02  3.06E+01 0.00E+00 3.064E+01  1.814E-03  7.142E+01 1.42E-01 1.168
    p  1.63E-01  2.140E+00  2.140E+00  2.199E+02  1.54E+01 0.00E+00 1.535E+01  8.265E-03  2.838E+01 5.65E-02 1.215
    p  2.43E-01  3.210E+00  3.210E+00  1.469E+02  1.12E+01 0.00E+00 1.120E+01  1.654E-02  1.973E+01 3.93E-02 1.221
    p  2.40E-01  4.880E+00  4.880E+00  9.688E+01  8.03E+00 0.00E+00 8.031E+00  3.442E-02  1.369E+01 2.72E-02 1.223
    p  1.88E-01  5.830E+00  5.830E+00  8.122E+01  6.96E+00 0.00E+00 6.961E+00  4.717E-02  1.175E+01 2.34E-02 1.224
    p  7.43E-02  7.380E+00  7.380E+00  6.432E+01  5.75E+00 0.00E+00 5.753E+00  7.179E-02  9.601E+00 1.91E-02 1.224
    p  0.00E+00  9.640E+00  9.640E+00  4.942E+01  4.63E+00 0.00E+00 4.629E+00  1.159E-01  7.652E+00 1.52E-02 1.225
  Avg  1.43E-01  4.021E+00  4.021E+00  1.662E+02  1.17E+01 0.00E+00 1.170E+01  2.800E-02  2.217E+01 4.41E-02 1.216
===================================================================================================================
ZEB = (zeff/beta)^2 (Barkas 1963); DPUF = absorbed dose per unit fluence (nGy-cm^2/particle); zf in units of Gy

TABLE 1. Percent (%) cluster yields by complexity, as classified using the scheme of Nikjoo et al. (IJRB 71, 
467-483 1997 and and Radiat. Res. 156, 577-583 2001).
===================================================================================================================
    64.388     BD    - one or more Bd (no Sb)
    30.469     SSB   - Sb (no auxilary damage)
     2.294     SSB+  - two Sb on the same strand
     0.456     2SSB  - two or more Sb on opposite strands separated by at least 10 bp
     1.844     DSB   - two Sb on opposite strands with a separation <= 10 bp
     0.442     DSB+  - DSB accompanied by one (or more) additional Sb within 10 bp separation
     0.107     DSB++ - more than one DSB whether within the 10 bp separation or further apart
     8.212     SSBc  - fraction of complex damage (SSB+ and 2SSB) among SSBs
    54.010     SSBcb - fraction of complex damage (SSB+ and 2SSB) among SSBs; base damage included
    22.163     DSBc  - fraction of complex damage (DSB+ and DSB++) among DSBs
    67.453     DSBcb - fraction of complex damage (DSB+ and DSB++) among DSBs; base damage included
===================================================================================================================

TABLE 2. Number of clusters per cell per Gy.  Cluster yields are for a representative cell containing an average
of 1.000 Gbp (giga basepair) of DNA.  Cluster induction is proportional to absorbed dose up to at least a
hundred or thousand Gy. The category "OTHER" includes all classes of individual and clustered DNA lesion, except
for SSB and DSB.  SEM = standard error of the mean.
===================================================================================================================
Number of --------- DSB ----------   --------- SSB ----------   -------- OTHER ---------   ----- ALL CLUSTERS -----
 lesions    Average        SEM         Average        SEM         Average        SEM         Average        SEM    
===================================================================================================================
   1          ---          ---       8.47439E+01  1.30353E-01   2.54317E+02  3.85982E-01   3.39061E+02  5.13386E-01
   2      3.67795E+00  7.67417E-03   4.63556E+01  3.02724E-02   6.42534E+01  3.71888E-02   1.14287E+02  5.72948E-02
   3      2.87302E+00  7.57563E-03   1.97730E+01  2.80379E-02   1.65437E+01  2.46744E-02   3.91897E+01  5.06588E-02
   4      1.56408E+00  6.95913E-03   7.84747E+00  2.55108E-02   4.34768E+00  1.54510E-02   1.37592E+01  4.32927E-02
   5      7.59550E-01  5.30920E-03   3.04112E+00  1.71221E-02   1.17993E+00  7.54135E-03   4.98060E+00  2.72135E-02
   6      3.57867E-01  3.76270E-03   1.17820E+00  1.00684E-02   3.28967E-01  3.49903E-03   1.86503E+00  1.55146E-02
   7      1.61550E-01  2.43902E-03   4.64983E-01  5.69208E-03   9.71167E-02  1.66838E-03   7.23650E-01  8.60111E-03
   8      7.65667E-02  1.58223E-03   1.84433E-01  3.09793E-03   2.95000E-02  8.15296E-04   2.90500E-01  4.66772E-03
   9      3.64167E-02  9.96931E-04   7.64500E-02  1.73414E-03   8.68333E-03  4.03428E-04   1.21550E-01  2.54212E-03
  10      1.65833E-02  6.26307E-04   3.24167E-02  9.70257E-04   3.11667E-03  2.41249E-04   5.21167E-02  1.39462E-03
  11      8.01667E-03  4.08902E-04   1.33833E-02  5.51923E-04   1.10000E-03  1.39016E-04   2.25000E-02  7.78882E-04
  12      4.28333E-03  2.84031E-04   6.36667E-03  3.63416E-04   3.50000E-04  7.62998E-05   1.10000E-02  4.99035E-04
  13      2.15000E-03  1.99548E-04   3.28333E-03  2.57737E-04   1.33333E-04  4.71239E-05   5.56667E-03  3.50749E-04
  14      1.08333E-03  1.35999E-04   1.25000E-03  1.53157E-04   3.33333E-05  2.35690E-05   2.36667E-03  2.13437E-04
  15      4.33333E-04  8.48774E-05   5.83333E-04  9.84335E-05       ---          ---       1.01667E-03  1.29780E-04
  16      3.00000E-04  7.06505E-05   4.00000E-04  8.15557E-05       ---          ---       7.00000E-04  1.07791E-04
  17      1.33333E-04  4.71239E-05   1.50000E-04  4.99800E-05       ---          ---       2.83333E-04  6.86634E-05
  18      8.33333E-05  3.72603E-05   1.66667E-05  1.66667E-05       ---          ---       1.00000E-04  4.08146E-05
  19      1.66667E-05  1.66667E-05       ---          ---           ---          ---       1.66667E-05  1.66667E-05
  20          ---          ---       1.66667E-05  1.66667E-05       ---          ---       1.66667E-05  1.66667E-05
  21      1.66667E-05  1.66667E-05       ---          ---           ---          ---       1.66667E-05  1.66667E-05
  22          ---          ---           ---          ---           ---          ---           ---          ---
  23      1.66667E-05  1.66667E-05       ---          ---           ---          ---       1.66667E-05  1.66667E-05
  24          ---          ---           ---          ---           ---          ---           ---          ---
  25          ---          ---           ---          ---           ---          ---           ---          ---
  26          ---          ---           ---          ---           ---          ---           ---          ---
  27          ---          ---           ---          ---           ---          ---           ---          ---
  28          ---          ---           ---          ---           ---          ---           ---          ---
  29          ---          ---           ---          ---           ---          ---           ---          ---
  30          ---          ---           ---          ---           ---          ---           ---          ---
  31          ---          ---           ---          ---           ---          ---           ---          ---
  32          ---          ---           ---          ---           ---          ---           ---          ---
  33          ---          ---           ---          ---           ---          ---           ---          ---
  34          ---          ---           ---          ---           ---          ---           ---          ---
  35          ---          ---           ---          ---           ---          ---           ---          ---
  36          ---          ---           ---          ---           ---          ---           ---          ---
  37          ---          ---           ---          ---           ---          ---           ---          ---
  38          ---          ---           ---          ---           ---          ---           ---          ---
  39          ---          ---           ---          ---           ---          ---           ---          ---
  40          ---          ---           ---          ---           ---          ---           ---          ---
  41          ---          ---           ---          ---           ---          ---           ---          ---
  42          ---          ---           ---          ---           ---          ---           ---          ---
  43          ---          ---           ---          ---           ---          ---           ---          ---
  44          ---          ---           ---          ---           ---          ---           ---          ---
  45          ---          ---           ---          ---           ---          ---           ---          ---
  46          ---          ---           ---          ---           ---          ---           ---          ---
  47          ---          ---           ---          ---           ---          ---           ---          ---
  48          ---          ---           ---          ---           ---          ---           ---          ---
  49          ---          ---           ---          ---           ---          ---           ---          ---
  50          ---          ---           ---          ---           ---          ---           ---          ---
 Total    9.54012E+00  2.13896E-02   1.63723E+02  6.85358E-02   3.41111E+02  3.63919E-01   5.14374E+02  4.09268E-01
-------------------------------------------------------------------------------------------------------------------

TABLE 3. Cluster composition (% Sb per cluster)
===================================================================================================================
Number of --------- DSB ----------   --------- SSB ----------   -------- OTHER ---------   ----- ALL CLUSTERS -----
 lesions    Average        SEM         Average        SEM         Average        SEM         Average        SEM    
===================================================================================================================
   1          ---          ---       1.66667E+01  0.00000E+00   0.00000E+00  0.00000E+00   4.16591E+00  1.21401E-03
   2      1.66667E+01  0.00000E+00   8.95382E+00  1.29167E-03   0.00000E+00  0.00000E+00   4.16785E+00  1.62806E-03
   3      1.20295E+01  5.16445E-03   6.50733E+00  2.01722E-03   0.00000E+00  0.00000E+00   4.16483E+00  2.53234E-03
   4      9.80413E+00  8.16351E-03   5.35726E+00  3.21422E-03   0.00000E+00  0.00000E+00   4.16873E+00  3.99603E-03
   5      8.51749E+00  1.29511E-02   4.69621E+00  5.30588E-03   0.00000E+00  0.00000E+00   4.16371E+00  6.42898E-03
   6      7.71306E+00  1.88287E-02   4.29052E+00  9.42261E-03   0.00000E+00  0.00000E+00   4.19450E+00  1.11700E-02
   7      7.01951E+00  2.44631E-02   4.00253E+00  1.50738E-02   0.00000E+00  0.00000E+00   4.12537E+00  1.82259E-02
   8      6.61641E+00  3.31963E-02   3.77884E+00  2.10312E-02   0.00000E+00  0.00000E+00   4.13562E+00  2.59592E-02
   9      6.33284E+00  4.55604E-02   3.69633E+00  2.94594E-02   0.00000E+00  0.00000E+00   4.22436E+00  3.55507E-02
  10      6.06181E+00  6.26438E-02   3.58099E+00  4.15069E-02   0.00000E+00  0.00000E+00   4.15857E+00  4.67615E-02
  11      5.86503E+00  8.41507E-02   3.42504E+00  5.84714E-02   0.00000E+00  0.00000E+00   4.12560E+00  6.46450E-02
  12      5.57306E+00  1.09790E-01   3.40934E+00  8.13952E-02   0.00000E+00  0.00000E+00   4.17224E+00  8.36171E-02
  13      5.20237E+00  1.41388E-01   3.19064E+00  1.00746E-01   0.00000E+00  0.00000E+00   3.91274E+00  1.06202E-01
  14      5.39435E+00  1.67624E-01   3.38435E+00  1.79878E-01   0.00000E+00  0.00000E+00   4.25451E+00  1.55635E-01
  15      5.34188E+00  3.59483E-01   3.07937E+00  2.28146E-01       ---          ---       4.04372E+00  2.46452E-01
  16      5.84491E+00  4.13754E-01   3.34201E+00  2.50641E-01       ---          ---       4.41468E+00  2.96609E-01
  17      4.77941E+00  6.26594E-01   2.83224E+00  5.02154E-01       ---          ---       3.74856E+00  4.54553E-01
  18      4.81481E+00  6.80414E-01   2.77778E+00  0.00000E+00       ---          ---       4.47531E+00  6.51081E-01
  19      4.38597E+00  0.00000E+00       ---          ---           ---          ---       4.38597E+00  0.00000E+00
  20          ---          ---       4.16667E+00  0.00000E+00       ---          ---       4.16667E+00  0.00000E+00
  21      3.96825E+00  0.00000E+00       ---          ---           ---          ---       3.96825E+00  0.00000E+00
  22          ---          ---           ---          ---           ---          ---           ---          ---
  23      5.07246E+00  0.00000E+00       ---          ---           ---          ---       5.07246E+00  0.00000E+00
  24          ---          ---           ---          ---           ---          ---           ---          ---
  25          ---          ---           ---          ---           ---          ---           ---          ---
  26          ---          ---           ---          ---           ---          ---           ---          ---
  27          ---          ---           ---          ---           ---          ---           ---          ---
  28          ---          ---           ---          ---           ---          ---           ---          ---
  29          ---          ---           ---          ---           ---          ---           ---          ---
  30          ---          ---           ---          ---           ---          ---           ---          ---
  31          ---          ---           ---          ---           ---          ---           ---          ---
  32          ---          ---           ---          ---           ---          ---           ---          ---
  33          ---          ---           ---          ---           ---          ---           ---          ---
  34          ---          ---           ---          ---           ---          ---           ---          ---
  35          ---          ---           ---          ---           ---          ---           ---          ---
  36          ---          ---           ---          ---           ---          ---           ---          ---
  37          ---          ---           ---          ---           ---          ---           ---          ---
  38          ---          ---           ---          ---           ---          ---           ---          ---
  39          ---          ---           ---          ---           ---          ---           ---          ---
  40          ---          ---           ---          ---           ---          ---           ---          ---
  41          ---          ---           ---          ---           ---          ---           ---          ---
  42          ---          ---           ---          ---           ---          ---           ---          ---
  43          ---          ---           ---          ---           ---          ---           ---          ---
  44          ---          ---           ---          ---           ---          ---           ---          ---
  45          ---          ---           ---          ---           ---          ---           ---          ---
  46          ---          ---           ---          ---           ---          ---           ---          ---
  47          ---          ---           ---          ---           ---          ---           ---          ---
  48          ---          ---           ---          ---           ---          ---           ---          ---
  49          ---          ---           ---          ---           ---          ---           ---          ---
  50          ---          ---           ---          ---           ---          ---           ---          ---
Average   1.29569E+01  7.99554E-03   1.23137E+01  7.13519E-03   0.00000E+00  0.00000E+00   4.16619E+00  4.94849E-04
-------------------------------------------------------------------------------------------------------------------
NOTES: (% Sb) is the percentage of lesions that are strand breaks.
The number of Sb is ((% Sb)/100)*(# lesions). The number of Bd is (1-(% Sb)/100)*(# lesions).

TABLE 4. Cluster Length (in base pair)
===================================================================================================================
Number of --------- DSB ----------   --------- SSB ----------   -------- OTHER ---------   ----- ALL CLUSTERS -----
 lesions    Average        SEM         Average        SEM         Average        SEM         Average        SEM    
===================================================================================================================
   1          ---          ---       1.66667E-01  0.00000E+00   1.66667E-01  0.00000E+00   1.66667E-01  0.00000E+00
   2      8.96938E-01  1.00118E-03   9.24568E-01  2.93519E-04   9.22396E-01  2.54652E-04   9.22458E-01  2.07050E-04
   3      1.57769E+00  1.56305E-03   1.69423E+00  6.24124E-04   1.67969E+00  6.76827E-04   1.67959E+00  4.70139E-04
   4      2.29683E+00  2.80873E-03   2.46474E+00  1.22329E-03   2.43635E+00  1.62788E-03   2.43663E+00  9.50682E-04
   5      3.04231E+00  5.23309E-03   3.23962E+00  2.34931E-03   3.20006E+00  4.10627E-03   3.19918E+00  1.84700E-03
   6      3.78962E+00  8.53059E-03   3.99963E+00  4.87330E-03   3.93983E+00  8.81616E-03   3.94913E+00  3.81064E-03
   7      4.50985E+00  1.33681E-02   4.74767E+00  8.64439E-03   4.68662E+00  1.61873E-02   4.70002E+00  7.45079E-03
   8      5.22109E+00  1.93812E-02   5.52379E+00  1.39963E-02   5.37813E+00  2.93552E-02   5.45878E+00  1.20147E-02
   9      5.95691E+00  3.01067E-02   6.19288E+00  2.18648E-02   6.14360E+00  5.73446E-02   6.15186E+00  1.87326E-02
  10      6.61968E+00  4.58507E-02   6.93397E+00  3.26655E-02   6.74761E+00  1.00726E-01   6.84959E+00  2.73146E-02
  11      7.34699E+00  6.75735E-02   7.57756E+00  5.31113E-02   7.50521E+00  1.81354E-01   7.51813E+00  4.23211E-02
  12      7.83252E+00  9.31007E-02   8.54453E+00  7.81266E-02   8.07143E+00  3.43028E-01   8.24650E+00  6.10342E-02
  13      8.69284E+00  1.31910E-01   8.84024E+00  1.09550E-01   9.00000E+00  4.52068E-01   8.80732E+00  8.58067E-02
  14      9.63672E+00  2.14527E-01   1.01071E+01  2.08412E-01   9.50000E+00  1.33333E+00   9.91751E+00  1.49686E-01
  15      1.08397E+01  3.48928E-01   1.03238E+01  2.72446E-01       ---          ---       1.05437E+01  2.16428E-01
  16      1.10185E+01  4.29886E-01   1.17222E+01  3.65681E-01       ---          ---       1.14206E+01  2.80469E-01
  17      1.10417E+01  5.14425E-01   1.22407E+01  3.99760E-01       ---          ---       1.16765E+01  3.45214E-01
  18      1.23333E+01  7.97566E-01   1.21667E+01  0.00000E+00       ---          ---       1.23056E+01  6.51802E-01
  19      1.03333E+01  0.00000E+00       ---          ---           ---          ---       1.03333E+01  0.00000E+00
  20          ---          ---       1.28333E+01  0.00000E+00       ---          ---       1.28333E+01  0.00000E+00
  21      1.75000E+01  0.00000E+00       ---          ---           ---          ---       1.75000E+01  0.00000E+00
  22          ---          ---           ---          ---           ---          ---           ---          ---
  23      1.78333E+01  0.00000E+00       ---          ---           ---          ---       1.78333E+01  0.00000E+00
  24          ---          ---           ---          ---           ---          ---           ---          ---
  25          ---          ---           ---          ---           ---          ---           ---          ---
  26          ---          ---           ---          ---           ---          ---           ---          ---
  27          ---          ---           ---          ---           ---          ---           ---          ---
  28          ---          ---           ---          ---           ---          ---           ---          ---
  29          ---          ---           ---          ---           ---          ---           ---          ---
  30          ---          ---           ---          ---           ---          ---           ---          ---
  31          ---          ---           ---          ---           ---          ---           ---          ---
  32          ---          ---           ---          ---           ---          ---           ---          ---
  33          ---          ---           ---          ---           ---          ---           ---          ---
  34          ---          ---           ---          ---           ---          ---           ---          ---
  35          ---          ---           ---          ---           ---          ---           ---          ---
  36          ---          ---           ---          ---           ---          ---           ---          ---
  37          ---          ---           ---          ---           ---          ---           ---          ---
  38          ---          ---           ---          ---           ---          ---           ---          ---
  39          ---          ---           ---          ---           ---          ---           ---          ---
  40          ---          ---           ---          ---           ---          ---           ---          ---
  41          ---          ---           ---          ---           ---          ---           ---          ---
  42          ---          ---           ---          ---           ---          ---           ---          ---
  43          ---          ---           ---          ---           ---          ---           ---          ---
  44          ---          ---           ---          ---           ---          ---           ---          ---
  45          ---          ---           ---          ---           ---          ---           ---          ---
  46          ---          ---           ---          ---           ---          ---           ---          ---
  47          ---          ---           ---          ---           ---          ---           ---          ---
  48          ---          ---           ---          ---           ---          ---           ---          ---
  49          ---          ---           ---          ---           ---          ---           ---          ---
  50          ---          ---           ---          ---           ---          ---           ---          ---
Average   1.70362E+00  2.49063E-03   7.89212E-01  1.53015E-03   4.33361E-01  5.96183E-04   5.73464E-01  1.08863E-03
-------------------------------------------------------------------------------------------------------------------

TABLE 5. NUMBER OF LESIONS DIVIDED BY TWICE THE CLUSTER LENGTH (lesions per nucleotide)
===================================================================================================================
Number of --------- DSB ----------   --------- SSB ----------   -------- OTHER ---------   ----- ALL CLUSTERS -----
 lesions    Average        SEM         Average        SEM         Average        SEM         Average        SEM    
===================================================================================================================
   1          ---          ---       8.33333E-02  0.00000E+00   8.33333E-02  0.00000E+00   8.33333E-02  0.00000E+00
   2      4.64597E-02  8.25425E-05   4.19855E-02  1.97389E-05   4.23079E-02  1.74018E-05   4.23111E-02  1.37979E-05
   3      3.23730E-02  4.57604E-05   2.97282E-02  1.61182E-05   3.00610E-02  1.77881E-05   3.00616E-02  1.20860E-05
   4      2.77667E-02  4.51257E-05   2.55164E-02  1.74376E-05   2.59127E-02  2.36915E-05   2.58980E-02  1.36653E-05
   5      2.53079E-02  5.45560E-05   2.34515E-02  2.18270E-05   2.38246E-02  3.84785E-05   2.38322E-02  1.77907E-05
   6      2.38085E-02  6.50577E-05   2.23685E-02  3.29742E-05   2.27792E-02  6.12137E-05   2.27113E-02  2.64268E-05
   7      2.30598E-02  8.10719E-05   2.17042E-02  4.66754E-05   2.20777E-02  9.18841E-05   2.19882E-02  4.13002E-05
   8      2.24782E-02  9.51073E-05   2.11490E-02  6.24482E-05   2.17761E-02  1.39536E-04   2.14301E-02  5.44043E-05
   9      2.20657E-02  1.24565E-04   2.11185E-02  8.20133E-05   2.13604E-02  2.34035E-04   2.12933E-02  7.21081E-05
  10      2.19646E-02  1.67041E-04   2.08227E-02  1.07895E-04   2.15099E-02  3.64303E-04   2.11181E-02  9.23734E-05
  11      2.16599E-02  2.17740E-04   2.09603E-02  1.63448E-04   2.11855E-02  5.57994E-04   2.11390E-02  1.29399E-04
  12      2.21185E-02  3.01005E-04   2.01281E-02  1.96659E-04   2.14214E-02  9.34908E-04   2.09567E-02  1.74530E-04
  13      2.14426E-02  3.85666E-04   2.10605E-02  2.83528E-04   2.04463E-02  1.09579E-03   2.11554E-02  2.34023E-04
  14      2.08974E-02  5.25423E-04   1.98537E-02  4.23825E-04   2.08791E-02  2.93040E-03   2.02510E-02  3.23180E-04
  15      1.97223E-02  6.40029E-04   2.06807E-02  5.68408E-04       ---          ---       2.02722E-02  4.26076E-04
  16      2.07130E-02  8.36852E-04   1.93851E-02  6.04467E-04       ---          ---       1.99542E-02  5.02101E-04
  17      2.17567E-02  1.15220E-03   1.94416E-02  5.87493E-04       ---          ---       2.05311E-02  6.69430E-04
  18      2.06330E-02  1.40383E-03   2.05479E-02  0.00000E+00       ---          ---       2.06188E-02  1.14631E-03
  19      2.55376E-02  0.00000E+00       ---          ---           ---          ---       2.55376E-02  0.00000E+00
  20          ---          ---       2.16450E-02  0.00000E+00       ---          ---       2.16450E-02  0.00000E+00
  21      1.66667E-02  0.00000E+00       ---          ---           ---          ---       1.66667E-02  0.00000E+00
  22          ---          ---           ---          ---           ---          ---           ---          ---
  23      1.79128E-02  0.00000E+00       ---          ---           ---          ---       1.79128E-02  0.00000E+00
  24          ---          ---           ---          ---           ---          ---           ---          ---
  25          ---          ---           ---          ---           ---          ---           ---          ---
  26          ---          ---           ---          ---           ---          ---           ---          ---
  27          ---          ---           ---          ---           ---          ---           ---          ---
  28          ---          ---           ---          ---           ---          ---           ---          ---
  29          ---          ---           ---          ---           ---          ---           ---          ---
  30          ---          ---           ---          ---           ---          ---           ---          ---
  31          ---          ---           ---          ---           ---          ---           ---          ---
  32          ---          ---           ---          ---           ---          ---           ---          ---
  33          ---          ---           ---          ---           ---          ---           ---          ---
  34          ---          ---           ---          ---           ---          ---           ---          ---
  35          ---          ---           ---          ---           ---          ---           ---          ---
  36          ---          ---           ---          ---           ---          ---           ---          ---
  37          ---          ---           ---          ---           ---          ---           ---          ---
  38          ---          ---           ---          ---           ---          ---           ---          ---
  39          ---          ---           ---          ---           ---          ---           ---          ---
  40          ---          ---           ---          ---           ---          ---           ---          ---
  41          ---          ---           ---          ---           ---          ---           ---          ---
  42          ---          ---           ---          ---           ---          ---           ---          ---
  43          ---          ---           ---          ---           ---          ---           ---          ---
  44          ---          ---           ---          ---           ---          ---           ---          ---
  45          ---          ---           ---          ---           ---          ---           ---          ---
  46          ---          ---           ---          ---           ---          ---           ---          ---
  47          ---          ---           ---          ---           ---          ---           ---          ---
  48          ---          ---           ---          ---           ---          ---           ---          ---
  49          ---          ---           ---          ---           ---          ---           ---          ---
  50          ---          ---           ---          ---           ---          ---           ---          ---
Average   3.61040E-02  3.88783E-05   6.04217E-02  3.34227E-05   7.18025E-02  1.92699E-05   6.74718E-02  2.72588E-05
-------------------------------------------------------------------------------------------------------------------

TABLE 6. Number of clusters per cell per Gy per track.  Cluster yields are for a representative cell containing
an average of 1.000 Gbp (giga basepair) of DNA.  Cluster induction is proportional to absorbed dose up to at least
a hundred or thousand Gy. The category "OTHER" includes all classes of individual and clustered DNA lesion, except
for SSB and DSB.  SEM = standard error of the mean.
===================================================================================================================
Number of --------- DSB ----------   --------- SSB ----------   -------- OTHER ---------   ----- ALL CLUSTERS -----
 lesions    Average        SEM         Average        SEM         Average        SEM         Average        SEM    
===================================================================================================================
   1          ---          ---       3.32158E+00  1.44286E-02   9.96440E+00  4.29870E-02   1.32860E+01  5.73470E-02
   2      1.57833E-01  1.12514E-03   1.98799E+00  1.32853E-02   2.75657E+00  1.84401E-02   4.90240E+00  3.27114E-02
   3      1.38066E-01  1.38331E-03   9.42316E-01  8.88575E-03   7.90285E-01  7.51745E-03   1.87067E+00  1.76712E-02
   4      8.50437E-02  1.13009E-03   4.21818E-01  5.28550E-03   2.34737E-01  2.99380E-03   7.41598E-01  9.30132E-03
   5      4.68146E-02  7.79503E-04   1.86136E-01  2.92794E-03   7.24119E-02  1.17761E-03   3.05362E-01  4.78731E-03
   6      2.53051E-02  5.17951E-04   8.20984E-02  1.55242E-03   2.31746E-02  4.76680E-04   1.30578E-01  2.45568E-03
   7      1.31572E-02  3.23235E-04   3.69672E-02  8.23063E-04   7.80619E-03  2.07259E-04   5.79306E-02  1.27605E-03
   8      7.07106E-03  2.05153E-04   1.65778E-02  4.28149E-04   2.72276E-03  9.69979E-05   2.63717E-02  6.63928E-04
   9      3.69210E-03  1.27597E-04   7.69786E-03  2.32485E-04   8.66087E-04  4.71278E-05   1.22560E-02  3.51032E-04
  10      1.82852E-03  8.01350E-05   3.49441E-03  1.27194E-04   3.51766E-04  2.96886E-05   5.67470E-03  1.87849E-04
  11      9.46576E-04  5.31327E-05   1.59188E-03  7.26797E-05   1.24618E-04  1.71683E-05   2.66307E-03  1.04193E-04
  12      5.22194E-04  3.70455E-05   7.66802E-04  4.73510E-05   4.15321E-05  9.61181E-06   1.33053E-03  6.60024E-05
  13      2.67647E-04  2.60390E-05   4.32641E-04  3.51997E-05   1.75169E-05  6.33325E-06   7.17804E-04  4.75058E-05
  14      1.39929E-04  1.81505E-05   1.69976E-04  2.12012E-05   4.73595E-06  3.34866E-06   3.14641E-04  2.91956E-05
  15      6.15674E-05  1.20593E-05   7.83116E-05  1.34550E-05       ---          ---       1.39879E-04  1.80416E-05
  16      4.26236E-05  1.00379E-05   5.25506E-05  1.09611E-05       ---          ---       9.51742E-05  1.48478E-05
  17      1.89438E-05  6.69531E-06   1.98849E-05  6.76085E-06       ---          ---       3.88287E-05  9.51109E-06
  18      1.04129E-05  4.82766E-06   2.36798E-06  0.00000E+00       ---          ---       1.27809E-05  5.37668E-06
  19      2.36798E-06  0.00000E+00       ---          ---           ---          ---       2.36798E-06  0.00000E+00
  20          ---          ---       2.36798E-06  0.00000E+00       ---          ---       2.36798E-06  0.00000E+00
  21      2.36798E-06  0.00000E+00       ---          ---           ---          ---       2.36798E-06  0.00000E+00
  22          ---          ---           ---          ---           ---          ---           ---          ---
  23      2.36798E-06  0.00000E+00       ---          ---           ---          ---       2.36798E-06  0.00000E+00
  24          ---          ---           ---          ---           ---          ---           ---          ---
  25          ---          ---           ---          ---           ---          ---           ---          ---
  26          ---          ---           ---          ---           ---          ---           ---          ---
  27          ---          ---           ---          ---           ---          ---           ---          ---
  28          ---          ---           ---          ---           ---          ---           ---          ---
  29          ---          ---           ---          ---           ---          ---           ---          ---
  30          ---          ---           ---          ---           ---          ---           ---          ---
  31          ---          ---           ---          ---           ---          ---           ---          ---
  32          ---          ---           ---          ---           ---          ---           ---          ---
  33          ---          ---           ---          ---           ---          ---           ---          ---
  34          ---          ---           ---          ---           ---          ---           ---          ---
  35          ---          ---           ---          ---           ---          ---           ---          ---
  36          ---          ---           ---          ---           ---          ---           ---          ---
  37          ---          ---           ---          ---           ---          ---           ---          ---
  38          ---          ---           ---          ---           ---          ---           ---          ---
  39          ---          ---           ---          ---           ---          ---           ---          ---
  40          ---          ---           ---          ---           ---          ---           ---          ---
  41          ---          ---           ---          ---           ---          ---           ---          ---
  42          ---          ---           ---          ---           ---          ---           ---          ---
  43          ---          ---           ---          ---           ---          ---           ---          ---
  44          ---          ---           ---          ---           ---          ---           ---          ---
  45          ---          ---           ---          ---           ---          ---           ---          ---
  46          ---          ---           ---          ---           ---          ---           ---          ---
  47          ---          ---           ---          ---           ---          ---           ---          ---
  48          ---          ---           ---          ---           ---          ---           ---          ---
  49          ---          ---           ---          ---           ---          ---           ---          ---
  50          ---          ---           ---          ---           ---          ---           ---          ---
 Total    4.80828E-01  5.33068E-03   7.00980E+00  4.71749E-02   1.38535E+01  7.31282E-02   2.13441E+01  1.25362E-01
-------------------------------------------------------------------------------------------------------------------
