# Supplementary material for: A computational method to estimate the relative biological effectiveness and tumor control probability for low-LET proton irradiations
Source: PLoS One. 2026 Mar 20;21(3):e0341352. doi: 10.1371/journal.pone.0341352 (PMC13004361; doi:10.1371/journal.pone.0341352)
Supplement: S1 File — These files include the DSB yields simulated by MCDS and the proton spectra used at different LET positions. Available at: https://nfuedu-my.sharepoint.com/personal/ccchan_nfu_edu_tw/_layouts/15/onedrive.aspx?id=%2Fpersonal%2Fccchan%5Fnfu%5Fedu%5Ftw%2FDocuments%2Fplos%20one&ga=1. (ZIP) [file pone.0341352.s001.zip › MCDS/proton/P5/21.out]

===============================
MCDS Version 3.00B  15-JUL-2011
===============================
      1.063     running time (min)
 1.0000E+00     DNA content (Gbp)
 8.0000E+00     Dia. of cell nucleus (um)
      10000     number of cells (nocs)
  987654321     random number seed


MXRF TABLE: Particle types and properties of the (input) mixed radiation field. The hypoxia reduction factor (HRF)
for DSB induction is estimated as [1/(1-pcr)]^2, where pcr = the probability a lesion undergoes chemical repair
for the specified (input) oxygen concentration compared to fully aerobic (100% O2) conditions.  The frequency-mean
specific energy (zf) is for a spherical target representative of the cell nucleus. Radiative losses by the primary
charged particle are assumed non-local and do not not contribute to specific energy or the dose per unit fluence
(DPUF).  The reported stopping power is at the point of entry into the cell nucleus (pO2 = 21.000%).
===================================================================================================================
        Normed   -- Kinetic Energy --               Stopping Power (keV/um)      CSDA       Dosimetry (Gy)    HRF
  Ion     wt       (MeV)     (MeV/A)      zeb     Coll+Nuc  Radiat    Total    Range (cm)   DPUF       zf     DSB
===================================================================================================================
    p  9.16E-02  8.300E-01  8.300E-01  5.601E+02  3.06E+01 0.00E+00 3.064E+01  1.814E-03  7.142E+01 1.42E-01 1.018
    p  1.63E-01  2.140E+00  2.140E+00  2.199E+02  1.54E+01 0.00E+00 1.535E+01  8.265E-03  2.838E+01 5.65E-02 1.023
    p  2.43E-01  3.210E+00  3.210E+00  1.469E+02  1.12E+01 0.00E+00 1.120E+01  1.654E-02  1.973E+01 3.93E-02 1.023
    p  2.40E-01  4.880E+00  4.880E+00  9.688E+01  8.03E+00 0.00E+00 8.031E+00  3.442E-02  1.369E+01 2.72E-02 1.023
    p  1.88E-01  5.830E+00  5.830E+00  8.122E+01  6.96E+00 0.00E+00 6.961E+00  4.717E-02  1.175E+01 2.34E-02 1.023
    p  7.43E-02  7.380E+00  7.380E+00  6.432E+01  5.75E+00 0.00E+00 5.753E+00  7.179E-02  9.601E+00 1.91E-02 1.023
    p  0.00E+00  9.640E+00  9.640E+00  4.942E+01  4.63E+00 0.00E+00 4.629E+00  1.159E-01  7.652E+00 1.52E-02 1.023
  Avg  1.43E-01  4.021E+00  4.021E+00  1.662E+02  1.17E+01 0.00E+00 1.170E+01  2.800E-02  2.217E+01 4.41E-02 1.023
===================================================================================================================
ZEB = (zeff/beta)^2 (Barkas 1963); DPUF = absorbed dose per unit fluence (nGy-cm^2/particle); zf in units of Gy

TABLE 1. Percent (%) cluster yields by complexity, as classified using the scheme of Nikjoo et al. (IJRB 71, 
467-483 1997 and and Radiat. Res. 156, 577-583 2001).
===================================================================================================================
    63.425     BD    - one or more Bd (no Sb)
    30.810     SSB   - Sb (no auxilary damage)
     2.549     SSB+  - two Sb on the same strand
     0.543     2SSB  - two or more Sb on opposite strands separated by at least 10 bp
     2.010     DSB   - two Sb on opposite strands with a separation <= 10 bp
     0.521     DSB+  - DSB accompanied by one (or more) additional Sb within 10 bp separation
     0.142     DSB++ - more than one DSB whether within the 10 bp separation or further apart
     9.050     SSBc  - fraction of complex damage (SSB+ and 2SSB) among SSBs
    56.745     SSBcb - fraction of complex damage (SSB+ and 2SSB) among SSBs; base damage included
    23.994     DSBc  - fraction of complex damage (DSB+ and DSB++) among DSBs
    70.237     DSBcb - fraction of complex damage (DSB+ and DSB++) among DSBs; base damage included
===================================================================================================================

TABLE 2. Number of clusters per cell per Gy.  Cluster yields are for a representative cell containing an average
of 1.000 Gbp (giga basepair) of DNA.  Cluster induction is proportional to absorbed dose up to at least a
hundred or thousand Gy. The category "OTHER" includes all classes of individual and clustered DNA lesion, except
for SSB and DSB.  SEM = standard error of the mean.
===================================================================================================================
Number of --------- DSB ----------   --------- SSB ----------   -------- OTHER ---------   ----- ALL CLUSTERS -----
 lesions    Average        SEM         Average        SEM         Average        SEM         Average        SEM    
===================================================================================================================
   1          ---          ---       8.57641E+01  1.40881E-01   2.57338E+02  4.17529E-01   3.43102E+02  5.55467E-01
   2      3.98715E+00  8.15195E-03   5.01973E+01  3.82528E-02   6.96383E+01  4.90449E-02   1.23823E+02  8.00363E-02
   3      3.33872E+00  7.87205E-03   2.29063E+01  2.61723E-02   1.91504E+01  2.32064E-02   4.53954E+01  4.55659E-02
   4      1.94122E+00  7.50521E-03   9.66293E+00  2.62691E-02   5.36150E+00  1.60608E-02   1.69656E+01  4.43959E-02
   5      9.93183E-01  6.01783E-03   3.96087E+00  1.89650E-02   1.53897E+00  8.51537E-03   6.49302E+00  3.02665E-02
   6      4.89500E-01  4.42007E-03   1.62612E+00  1.19124E-02   4.53000E-01  4.09325E-03   2.56862E+00  1.83305E-02
   7      2.38367E-01  3.06135E-03   6.70167E-01  7.09397E-03   1.39700E-01  2.06302E-03   1.04823E+00  1.07790E-02
   8      1.14600E-01  2.02687E-03   2.81550E-01  4.05838E-03   4.38667E-02  1.02600E-03   4.40017E-01  6.12271E-03
   9      5.55000E-02  1.29225E-03   1.19617E-01  2.27693E-03   1.43833E-02  5.38678E-04   1.89500E-01  3.40067E-03
  10      2.73167E-02  8.44693E-04   5.28167E-02  1.35866E-03   4.98333E-03  3.07361E-04   8.51167E-02  1.97514E-03
  11      1.41667E-02  5.84017E-04   2.30333E-02  7.93591E-04   1.78333E-03  1.73098E-04   3.89833E-02  1.15955E-03
  12      6.90000E-03  3.90482E-04   1.18667E-02  5.16775E-04   8.83333E-04  1.23293E-04   1.96500E-02  7.31852E-04
  13      3.96667E-03  2.76065E-04   5.45000E-03  3.34310E-04   1.66667E-04  5.26809E-05   9.58333E-03  4.69047E-04
  14      2.05000E-03  1.94008E-04   2.56667E-03  2.10584E-04   1.16667E-04  4.40826E-05   4.73333E-03  3.08207E-04
  15      1.26667E-03  1.50398E-04   1.01667E-03  1.29780E-04   1.66667E-05  1.66667E-05   2.30000E-03  2.00076E-04
  16      5.00000E-04  9.11546E-05   5.66667E-04  1.02589E-04       ---          ---       1.06667E-03  1.37029E-04
  17      2.66667E-04  6.66166E-05   3.66667E-04  7.80915E-05       ---          ---       6.33333E-04  1.02550E-04
  18      1.83333E-04  5.52494E-05   6.66667E-05  3.33283E-05       ---          ---       2.50000E-04  6.45045E-05
  19      1.33333E-04  4.71239E-05   1.16667E-04  4.40826E-05       ---          ---       2.50000E-04  6.45045E-05
  20          ---          ---       5.00000E-05  2.88646E-05       ---          ---       5.00000E-05  2.88646E-05
  21      1.66667E-05  1.66667E-05   1.66667E-05  1.66667E-05       ---          ---       3.33333E-05  2.35690E-05
  22      1.66667E-05  1.66667E-05   1.66667E-05  1.66667E-05       ---          ---       3.33333E-05  2.35690E-05
  23      1.66667E-05  1.66667E-05   1.66667E-05  1.66667E-05       ---          ---       3.33333E-05  2.35690E-05
  24          ---          ---           ---          ---           ---          ---           ---          ---
  25          ---          ---           ---          ---           ---          ---           ---          ---
  26          ---          ---           ---          ---           ---          ---           ---          ---
  27          ---          ---           ---          ---           ---          ---           ---          ---
  28          ---          ---           ---          ---           ---          ---           ---          ---
  29          ---          ---           ---          ---           ---          ---           ---          ---
  30          ---          ---           ---          ---           ---          ---           ---          ---
  31          ---          ---           ---          ---           ---          ---           ---          ---
  32          ---          ---           ---          ---           ---          ---           ---          ---
  33          ---          ---           ---          ---           ---          ---           ---          ---
  34          ---          ---           ---          ---           ---          ---           ---          ---
  35          ---          ---           ---          ---           ---          ---           ---          ---
  36          ---          ---           ---          ---           ---          ---           ---          ---
  37          ---          ---           ---          ---           ---          ---           ---          ---
  38          ---          ---           ---          ---           ---          ---           ---          ---
  39          ---          ---           ---          ---           ---          ---           ---          ---
  40          ---          ---           ---          ---           ---          ---           ---          ---
  41          ---          ---           ---          ---           ---          ---           ---          ---
  42          ---          ---           ---          ---           ---          ---           ---          ---
  43          ---          ---           ---          ---           ---          ---           ---          ---
  44          ---          ---           ---          ---           ---          ---           ---          ---
  45          ---          ---           ---          ---           ---          ---           ---          ---
  46          ---          ---           ---          ---           ---          ---           ---          ---
  47          ---          ---           ---          ---           ---          ---           ---          ---
  48          ---          ---           ---          ---           ---          ---           ---          ---
  49          ---          ---           ---          ---           ---          ---           ---          ---
  50          ---          ---           ---          ---           ---          ---           ---          ---
 Total    1.12150E+01  2.29385E-02   1.75287E+02  8.69734E-02   3.53686E+02  4.12440E-01   5.40188E+02  4.75290E-01
-------------------------------------------------------------------------------------------------------------------

TABLE 3. Cluster composition (% Sb per cluster)
===================================================================================================================
Number of --------- DSB ----------   --------- SSB ----------   -------- OTHER ---------   ----- ALL CLUSTERS -----
 lesions    Average        SEM         Average        SEM         Average        SEM         Average        SEM    
===================================================================================================================
   1          ---          ---       1.66667E+01  0.00000E+00   0.00000E+00  0.00000E+00   4.16641E+00  1.24623E-03
   2      1.66667E+01  0.00000E+00   8.95355E+00  1.24236E-03   0.00000E+00  0.00000E+00   4.16625E+00  1.57475E-03
   3      1.20251E+01  4.76066E-03   6.50715E+00  1.84791E-03   0.00000E+00  0.00000E+00   4.16737E+00  2.31753E-03
   4      9.80647E+00  7.09555E-03   5.35378E+00  2.85184E-03   0.00000E+00  0.00000E+00   4.17057E+00  3.55108E-03
   5      8.51418E+00  1.11520E-02   4.69456E+00  4.48555E-03   0.00000E+00  0.00000E+00   4.16578E+00  5.53076E-03
   6      7.72585E+00  1.62700E-02   4.29637E+00  7.62922E-03   0.00000E+00  0.00000E+00   4.18529E+00  8.86905E-03
   7      7.06825E+00  2.14141E-02   4.00321E+00  1.24942E-02   0.00000E+00  0.00000E+00   4.15334E+00  1.49357E-02
   8      6.60646E+00  2.75135E-02   3.78721E+00  1.75599E-02   0.00000E+00  0.00000E+00   4.12649E+00  2.14919E-02
   9      6.32325E+00  3.81771E-02   3.66381E+00  2.38632E-02   0.00000E+00  0.00000E+00   4.14082E+00  2.92810E-02
  10      6.15202E+00  4.91048E-02   3.57122E+00  3.47631E-02   0.00000E+00  0.00000E+00   4.22230E+00  3.92926E-02
  11      5.88639E+00  6.28457E-02   3.46252E+00  4.62859E-02   0.00000E+00  0.00000E+00   4.16999E+00  5.04126E-02
  12      5.69385E+00  9.02358E-02   3.42581E+00  5.92847E-02   0.00000E+00  0.00000E+00   4.06046E+00  6.66336E-02
  13      5.46734E+00  1.08373E-01   3.30312E+00  8.43292E-02   0.00000E+00  0.00000E+00   4.14584E+00  8.58945E-02
  14      5.28253E+00  1.46127E-01   3.30556E+00  1.16154E-01   0.00000E+00  0.00000E+00   4.07641E+00  1.16852E-01
  15      5.15221E+00  1.69025E-01   3.13297E+00  1.95248E-01   0.00000E+00  0.00000E+00   4.21227E+00  1.56297E-01
  16      5.27778E+00  2.54339E-01   3.66211E+00  2.05857E-01       ---          ---       4.44388E+00  1.91529E-01
  17      5.02451E+00  4.63963E-01   3.16399E+00  3.15560E-01       ---          ---       3.94737E+00  3.03761E-01
  18      4.29293E+00  4.00164E-01   3.00926E+00  4.43253E-01       ---          ---       3.95062E+00  3.43689E-01
  19      4.93421E+00  5.22582E-01   4.01003E+00  8.08894E-01       ---          ---       4.50292E+00  4.67836E-01
  20          ---          ---       3.33333E+00  4.81125E-01       ---          ---       3.33333E+00  4.81125E-01
  21      4.76190E+00  0.00000E+00   4.76190E+00  0.00000E+00       ---          ---       4.76190E+00  0.00000E+00
  22      4.54545E+00  0.00000E+00   2.27273E+00  0.00000E+00       ---          ---       3.40909E+00  1.13636E+00
  23      5.07246E+00  0.00000E+00   7.24638E-01  0.00000E+00       ---          ---       2.89855E+00  2.17391E+00
  24          ---          ---           ---          ---           ---          ---           ---          ---
  25          ---          ---           ---          ---           ---          ---           ---          ---
  26          ---          ---           ---          ---           ---          ---           ---          ---
  27          ---          ---           ---          ---           ---          ---           ---          ---
  28          ---          ---           ---          ---           ---          ---           ---          ---
  29          ---          ---           ---          ---           ---          ---           ---          ---
  30          ---          ---           ---          ---           ---          ---           ---          ---
  31          ---          ---           ---          ---           ---          ---           ---          ---
  32          ---          ---           ---          ---           ---          ---           ---          ---
  33          ---          ---           ---          ---           ---          ---           ---          ---
  34          ---          ---           ---          ---           ---          ---           ---          ---
  35          ---          ---           ---          ---           ---          ---           ---          ---
  36          ---          ---           ---          ---           ---          ---           ---          ---
  37          ---          ---           ---          ---           ---          ---           ---          ---
  38          ---          ---           ---          ---           ---          ---           ---          ---
  39          ---          ---           ---          ---           ---          ---           ---          ---
  40          ---          ---           ---          ---           ---          ---           ---          ---
  41          ---          ---           ---          ---           ---          ---           ---          ---
  42          ---          ---           ---          ---           ---          ---           ---          ---
  43          ---          ---           ---          ---           ---          ---           ---          ---
  44          ---          ---           ---          ---           ---          ---           ---          ---
  45          ---          ---           ---          ---           ---          ---           ---          ---
  46          ---          ---           ---          ---           ---          ---           ---          ---
  47          ---          ---           ---          ---           ---          ---           ---          ---
  48          ---          ---           ---          ---           ---          ---           ---          ---
  49          ---          ---           ---          ---           ---          ---           ---          ---
  50          ---          ---           ---          ---           ---          ---           ---          ---
Average   1.26805E+01  7.90161E-03   1.20023E+01  7.19454E-03   0.00000E+00  0.00000E+00   4.16645E+00  4.99267E-04
-------------------------------------------------------------------------------------------------------------------
NOTES: (% Sb) is the percentage of lesions that are strand breaks.
The number of Sb is ((% Sb)/100)*(# lesions). The number of Bd is (1-(% Sb)/100)*(# lesions).

TABLE 4. Cluster Length (in base pair)
===================================================================================================================
Number of --------- DSB ----------   --------- SSB ----------   -------- OTHER ---------   ----- ALL CLUSTERS -----
 lesions    Average        SEM         Average        SEM         Average        SEM         Average        SEM    
===================================================================================================================
   1          ---          ---       1.66667E-01  0.00000E+00   1.66667E-01  0.00000E+00   1.66667E-01  0.00000E+00
   2      8.91927E-01  9.64062E-04   9.19708E-01  2.86158E-04   9.17406E-01  2.47288E-04   9.17525E-01  2.03778E-04
   3      1.56827E+00  1.43154E-03   1.68448E+00  5.84409E-04   1.66984E+00  6.38170E-04   1.66977E+00  4.49373E-04
   4      2.28238E+00  2.44344E-03   2.44972E+00  1.10621E-03   2.42199E+00  1.45629E-03   2.42189E+00  8.70832E-04
   5      3.02324E+00  4.39929E-03   3.21714E+00  2.03150E-03   3.17855E+00  3.42435E-03   3.17804E+00  1.59382E-03
   6      3.76232E+00  7.25902E-03   3.98190E+00  3.87593E-03   3.91897E+00  7.62461E-03   3.92956E+00  3.06566E-03
   7      4.51539E+00  1.12487E-02   4.73369E+00  7.35907E-03   4.62954E+00  1.38508E-02   4.68043E+00  6.06479E-03
   8      5.20981E+00  1.67366E-02   5.50208E+00  1.15379E-02   5.43750E+00  2.43847E-02   5.44155E+00  1.00233E-02
   9      5.89388E+00  2.45043E-02   6.16870E+00  1.79022E-02   6.07976E+00  4.49559E-02   6.11052E+00  1.52562E-02
  10      6.59437E+00  3.63232E-02   6.88552E+00  2.70169E-02   6.65879E+00  7.62371E-02   6.81485E+00  2.27593E-02
  11      7.23084E+00  5.22416E-02   7.62548E+00  4.11934E-02   7.45283E+00  1.35121E-01   7.49688E+00  3.37467E-02
  12      7.93947E+00  7.23499E-02   8.40441E+00  6.23431E-02   7.99840E+00  1.98880E-01   8.23748E+00  4.69285E-02
  13      8.76453E+00  9.99770E-02   9.08764E+00  8.49256E-02   9.48333E+00  5.87656E-01   8.96737E+00  6.76050E-02
  14      9.31909E+00  1.60509E-01   9.96167E+00  1.30765E-01   8.30952E+00  3.58990E-01   9.67734E+00  1.02084E-01
  15      1.03014E+01  1.94781E-01   1.04454E+01  2.50249E-01   1.06667E+01  0.00000E+00   1.03806E+01  1.54630E-01
  16      1.07333E+01  3.40873E-01   1.15729E+01  3.15105E-01       ---          ---       1.11667E+01  2.35920E-01
  17      1.18750E+01  3.70966E-01   1.15379E+01  3.61696E-01       ---          ---       1.16798E+01  2.59282E-01
  18      1.21212E+01  3.80119E-01   1.14583E+01  4.82926E-01       ---          ---       1.19444E+01  3.08464E-01
  19      1.28333E+01  4.48764E-01   1.39762E+01  5.23810E-01       ---          ---       1.33667E+01  3.63041E-01
  20          ---          ---       1.47778E+01  4.84322E-01       ---          ---       1.47778E+01  4.84322E-01
  21      1.53333E+01  0.00000E+00   1.28333E+01  0.00000E+00       ---          ---       1.40833E+01  1.25000E+00
  22      1.75000E+01  0.00000E+00   1.41667E+01  0.00000E+00       ---          ---       1.58333E+01  1.66667E+00
  23      1.78333E+01  0.00000E+00   1.71667E+01  0.00000E+00       ---          ---       1.75000E+01  3.33333E-01
  24          ---          ---           ---          ---           ---          ---           ---          ---
  25          ---          ---           ---          ---           ---          ---           ---          ---
  26          ---          ---           ---          ---           ---          ---           ---          ---
  27          ---          ---           ---          ---           ---          ---           ---          ---
  28          ---          ---           ---          ---           ---          ---           ---          ---
  29          ---          ---           ---          ---           ---          ---           ---          ---
  30          ---          ---           ---          ---           ---          ---           ---          ---
  31          ---          ---           ---          ---           ---          ---           ---          ---
  32          ---          ---           ---          ---           ---          ---           ---          ---
  33          ---          ---           ---          ---           ---          ---           ---          ---
  34          ---          ---           ---          ---           ---          ---           ---          ---
  35          ---          ---           ---          ---           ---          ---           ---          ---
  36          ---          ---           ---          ---           ---          ---           ---          ---
  37          ---          ---           ---          ---           ---          ---           ---          ---
  38          ---          ---           ---          ---           ---          ---           ---          ---
  39          ---          ---           ---          ---           ---          ---           ---          ---
  40          ---          ---           ---          ---           ---          ---           ---          ---
  41          ---          ---           ---          ---           ---          ---           ---          ---
  42          ---          ---           ---          ---           ---          ---           ---          ---
  43          ---          ---           ---          ---           ---          ---           ---          ---
  44          ---          ---           ---          ---           ---          ---           ---          ---
  45          ---          ---           ---          ---           ---          ---           ---          ---
  46          ---          ---           ---          ---           ---          ---           ---          ---
  47          ---          ---           ---          ---           ---          ---           ---          ---
  48          ---          ---           ---          ---           ---          ---           ---          ---
  49          ---          ---           ---          ---           ---          ---           ---          ---
  50          ---          ---           ---          ---           ---          ---           ---          ---
Average   1.78209E+00  2.59090E-03   8.50892E-01  1.62810E-03   4.57644E-01  6.23008E-04   6.16659E-01  1.17698E-03
-------------------------------------------------------------------------------------------------------------------

TABLE 5. NUMBER OF LESIONS DIVIDED BY TWICE THE CLUSTER LENGTH (lesions per nucleotide)
===================================================================================================================
Number of --------- DSB ----------   --------- SSB ----------   -------- OTHER ---------   ----- ALL CLUSTERS -----
 lesions    Average        SEM         Average        SEM         Average        SEM         Average        SEM    
===================================================================================================================
   1          ---          ---       8.33333E-02  0.00000E+00   8.33333E-02  0.00000E+00   8.33333E-02  0.00000E+00
   2      4.67705E-02  7.99082E-05   4.22535E-02  1.92726E-05   4.25993E-02  1.70271E-05   4.25935E-02  1.36442E-05
   3      3.26361E-02  4.25371E-05   2.99465E-02  1.52423E-05   3.02907E-02  1.69247E-05   3.02892E-02  1.17012E-05
   4      2.79571E-02  4.00421E-05   2.57069E-02  1.59615E-05   2.60907E-02  2.15028E-05   2.60847E-02  1.26865E-05
   5      2.54905E-02  4.69936E-05   2.36254E-02  1.91480E-05   2.40049E-02  3.27703E-05   2.40035E-02  1.55575E-05
   6      2.39904E-02  5.58712E-05   2.24709E-02  2.63281E-05   2.28885E-02  5.33876E-05   2.28314E-02  2.13555E-05
   7      2.30247E-02  6.75822E-05   2.17945E-02  3.98086E-05   2.23742E-02  7.82116E-05   2.20882E-02  3.31279E-05
   8      2.25784E-02  8.29065E-05   2.12233E-02  5.10432E-05   2.15188E-02  1.13543E-04   2.15065E-02  4.54649E-05
   9      2.22910E-02  1.04471E-04   2.11983E-02  6.84122E-05   2.16446E-02  1.98770E-04   2.14327E-02  6.12532E-05
  10      2.20550E-02  1.33085E-04   2.10165E-02  9.26901E-05   2.17048E-02  2.72785E-04   2.12609E-02  7.85864E-05
  11      2.20414E-02  1.72189E-04   2.07933E-02  1.23018E-04   2.13538E-02  4.78693E-04   2.12070E-02  1.04162E-04
  12      2.17244E-02  2.13587E-04   2.05875E-02  1.68659E-04   2.15566E-02  5.79887E-04   2.09649E-02  1.27830E-04
  13      2.12590E-02  2.69462E-04   2.04699E-02  2.13784E-04   1.96585E-02  1.13559E-03   2.07827E-02  1.74816E-04
  14      2.17109E-02  4.43355E-04   2.00451E-02  2.69004E-04   2.36304E-02  8.93341E-04   2.07653E-02  2.46577E-04
  15      2.07790E-02  4.07993E-04   2.07168E-02  5.51656E-04   1.95313E-02  0.00000E+00   2.07194E-02  3.32893E-04
  16      2.13239E-02  6.86464E-04   1.96519E-02  5.29811E-04       ---          ---       2.04609E-02  4.39856E-04
  17      2.02077E-02  7.06747E-04   2.09001E-02  6.70548E-04       ---          ---       2.06085E-02  4.85970E-04
  18      2.08320E-02  6.63052E-04   2.19395E-02  9.61287E-04       ---          ---       2.11273E-02  5.47926E-04
  19      2.07570E-02  7.98423E-04   1.90466E-02  7.36676E-04       ---          ---       1.99588E-02  5.74929E-04
  20          ---          ---       1.88371E-02  6.11473E-04       ---          ---       1.88371E-02  6.11473E-04
  21      1.90217E-02  0.00000E+00   2.27273E-02  0.00000E+00       ---          ---       2.08745E-02  1.85277E-03
  22      1.74603E-02  0.00000E+00   2.15686E-02  0.00000E+00       ---          ---       1.95145E-02  2.05416E-03
  23      1.79128E-02  0.00000E+00   1.86084E-02  0.00000E+00       ---          ---       1.82606E-02  3.47820E-04
  24          ---          ---           ---          ---           ---          ---           ---          ---
  25          ---          ---           ---          ---           ---          ---           ---          ---
  26          ---          ---           ---          ---           ---          ---           ---          ---
  27          ---          ---           ---          ---           ---          ---           ---          ---
  28          ---          ---           ---          ---           ---          ---           ---          ---
  29          ---          ---           ---          ---           ---          ---           ---          ---
  30          ---          ---           ---          ---           ---          ---           ---          ---
  31          ---          ---           ---          ---           ---          ---           ---          ---
  32          ---          ---           ---          ---           ---          ---           ---          ---
  33          ---          ---           ---          ---           ---          ---           ---          ---
  34          ---          ---           ---          ---           ---          ---           ---          ---
  35          ---          ---           ---          ---           ---          ---           ---          ---
  36          ---          ---           ---          ---           ---          ---           ---          ---
  37          ---          ---           ---          ---           ---          ---           ---          ---
  38          ---          ---           ---          ---           ---          ---           ---          ---
  39          ---          ---           ---          ---           ---          ---           ---          ---
  40          ---          ---           ---          ---           ---          ---           ---          ---
  41          ---          ---           ---          ---           ---          ---           ---          ---
  42          ---          ---           ---          ---           ---          ---           ---          ---
  43          ---          ---           ---          ---           ---          ---           ---          ---
  44          ---          ---           ---          ---           ---          ---           ---          ---
  45          ---          ---           ---          ---           ---          ---           ---          ---
  46          ---          ---           ---          ---           ---          ---           ---          ---
  47          ---          ---           ---          ---           ---          ---           ---          ---
  48          ---          ---           ---          ---           ---          ---           ---          ---
  49          ---          ---           ---          ---           ---          ---           ---          ---
  50          ---          ---           ---          ---           ---          ---           ---          ---
Average   3.56594E-02  3.54587E-05   5.89484E-02  3.30709E-05   7.09810E-02  1.93841E-05   6.62907E-02  2.76552E-05
-------------------------------------------------------------------------------------------------------------------

TABLE 6. Number of clusters per cell per Gy per track.  Cluster yields are for a representative cell containing
an average of 1.000 Gbp (giga basepair) of DNA.  Cluster induction is proportional to absorbed dose up to at least
a hundred or thousand Gy. The category "OTHER" includes all classes of individual and clustered DNA lesion, except
for SSB and DSB.  SEM = standard error of the mean.
===================================================================================================================
Number of --------- DSB ----------   --------- SSB ----------   -------- OTHER ---------   ----- ALL CLUSTERS -----
 lesions    Average        SEM         Average        SEM         Average        SEM         Average        SEM    
===================================================================================================================
   1          ---          ---       3.33300E+00  1.37325E-02   9.99760E+00  4.09175E-02   1.33306E+01  5.45767E-02
   2      1.68474E-01  1.13166E-03   2.12028E+00  1.32999E-02   2.94206E+00  1.84490E-02   5.23081E+00  3.27332E-02
   3      1.56812E-01  1.46690E-03   1.06586E+00  9.36155E-03   8.92903E-01  7.90823E-03   2.11558E+00  1.86168E-02
   4      1.02006E-01  1.25798E-03   5.02023E-01  5.83615E-03   2.79739E-01  3.30720E-03   8.83768E-01  1.02882E-02
   5      5.87081E-02  9.08663E-04   2.31720E-01  3.38280E-03   9.05782E-02  1.36888E-03   3.81006E-01  5.55781E-03
   6      3.29174E-02  6.19803E-04   1.07577E-01  1.88804E-03   3.00684E-02  5.68874E-04   1.70563E-01  2.98411E-03
   7      1.82192E-02  4.12347E-04   5.04221E-02  1.04861E-03   1.06216E-02  2.59181E-04   7.92629E-02  1.63302E-03
   8      9.98344E-03  2.65767E-04   2.38064E-02  5.70630E-04   3.77343E-03  1.22157E-04   3.75632E-02  8.85700E-04
   9      5.36602E-03  1.66493E-04   1.11911E-02  3.07086E-04   1.36122E-03  6.23650E-05   1.79183E-02  4.73806E-04
  10      2.83696E-03  1.07625E-04   5.46960E-03  1.80163E-04   5.34438E-04  3.70521E-05   8.84100E-03  2.69339E-04
  11      1.59254E-03  7.56849E-05   2.60262E-03  1.04164E-04   2.03715E-04  2.12812E-05   4.39887E-03  1.55883E-04
  12      8.43813E-04  5.17914E-05   1.36839E-03  6.67216E-05   1.04997E-04  1.56735E-05   2.31720E-03  9.75519E-05
  13      4.81905E-04  3.58311E-05   6.87739E-04  4.47105E-05   2.22528E-05  7.16289E-06   1.19190E-03  6.28240E-05
  14      2.55037E-04  2.54566E-05   3.35423E-04  2.84120E-05   1.32349E-05  5.39570E-06   6.03695E-04  4.13819E-05
  15      1.71728E-04  2.07802E-05   1.34624E-04  1.76102E-05   2.36798E-06  0.00000E+00   3.08720E-04  2.74589E-05
  16      6.61848E-05  1.23578E-05   7.48035E-05  1.39158E-05       ---          ---       1.40988E-04  1.85843E-05
  17      3.78876E-05  9.46480E-06   4.92416E-05  1.06624E-05       ---          ---       8.71292E-05  1.42441E-05
  18      2.60478E-05  7.84976E-06   9.47191E-06  4.73524E-06       ---          ---       3.55197E-05  9.16471E-06
  19      1.56028E-05  5.89191E-06   1.65758E-05  6.26320E-06       ---          ---       3.21787E-05  8.59596E-06
  20          ---          ---       7.10393E-06  4.10105E-06       ---          ---       7.10393E-06  4.10105E-06
  21      2.36798E-06  0.00000E+00   2.36798E-06  0.00000E+00       ---          ---       4.73595E-06  3.34866E-06
  22      2.36798E-06  0.00000E+00   2.36798E-06  0.00000E+00       ---          ---       4.73595E-06  3.34866E-06
  23      2.36798E-06  0.00000E+00   2.36798E-06  0.00000E+00       ---          ---       4.73595E-06  3.34866E-06
  24          ---          ---           ---          ---           ---          ---           ---          ---
  25          ---          ---           ---          ---           ---          ---           ---          ---
  26          ---          ---           ---          ---           ---          ---           ---          ---
  27          ---          ---           ---          ---           ---          ---           ---          ---
  28          ---          ---           ---          ---           ---          ---           ---          ---
  29          ---          ---           ---          ---           ---          ---           ---          ---
  30          ---          ---           ---          ---           ---          ---           ---          ---
  31          ---          ---           ---          ---           ---          ---           ---          ---
  32          ---          ---           ---          ---           ---          ---           ---          ---
  33          ---          ---           ---          ---           ---          ---           ---          ---
  34          ---          ---           ---          ---           ---          ---           ---          ---
  35          ---          ---           ---          ---           ---          ---           ---          ---
  36          ---          ---           ---          ---           ---          ---           ---          ---
  37          ---          ---           ---          ---           ---          ---           ---          ---
  38          ---          ---           ---          ---           ---          ---           ---          ---
  39          ---          ---           ---          ---           ---          ---           ---          ---
  40          ---          ---           ---          ---           ---          ---           ---          ---
  41          ---          ---           ---          ---           ---          ---           ---          ---
  42          ---          ---           ---          ---           ---          ---           ---          ---
  43          ---          ---           ---          ---           ---          ---           ---          ---
  44          ---          ---           ---          ---           ---          ---           ---          ---
  45          ---          ---           ---          ---           ---          ---           ---          ---
  46          ---          ---           ---          ---           ---          ---           ---          ---
  47          ---          ---           ---          ---           ---          ---           ---          ---
  48          ---          ---           ---          ---           ---          ---           ---          ---
  49          ---          ---           ---          ---           ---          ---           ---          ---
  50          ---          ---           ---          ---           ---          ---           ---          ---
 Total    5.58821E-01  6.00983E-03   7.45664E+00  4.88061E-02   1.42496E+01  7.21118E-02   2.22650E+01  1.26626E-01
-------------------------------------------------------------------------------------------------------------------
