# Supplementary material for: A computational method to estimate the relative biological effectiveness and tumor control probability for low-LET proton irradiations
Source: PLoS One. 2026 Mar 20;21(3):e0341352. doi: 10.1371/journal.pone.0341352 (PMC13004361; doi:10.1371/journal.pone.0341352)
Supplement: S1 File — These files include the DSB yields simulated by MCDS and the proton spectra used at different LET positions. Available at: https://nfuedu-my.sharepoint.com/personal/ccchan_nfu_edu_tw/_layouts/15/onedrive.aspx?id=%2Fpersonal%2Fccchan%5Fnfu%5Fedu%5Ftw%2FDocuments%2Fplos%20one&ga=1. (ZIP) [file pone.0341352.s001.zip › MCDS/proton/P5/5.out]

===============================
MCDS Version 3.00B  15-JUL-2011
===============================
      1.058     running time (min)
 1.0000E+00     DNA content (Gbp)
 8.0000E+00     Dia. of cell nucleus (um)
      10000     number of cells (nocs)
  987654321     random number seed


MXRF TABLE: Particle types and properties of the (input) mixed radiation field. The hypoxia reduction factor (HRF)
for DSB induction is estimated as [1/(1-pcr)]^2, where pcr = the probability a lesion undergoes chemical repair
for the specified (input) oxygen concentration compared to fully aerobic (100% O2) conditions.  The frequency-mean
specific energy (zf) is for a spherical target representative of the cell nucleus. Radiative losses by the primary
charged particle are assumed non-local and do not not contribute to specific energy or the dose per unit fluence
(DPUF).  The reported stopping power is at the point of entry into the cell nucleus (pO2 = 5.000%).
===================================================================================================================
        Normed   -- Kinetic Energy --               Stopping Power (keV/um)      CSDA       Dosimetry (Gy)    HRF
  Ion     wt       (MeV)     (MeV/A)      zeb     Coll+Nuc  Radiat    Total    Range (cm)   DPUF       zf     DSB
===================================================================================================================
    p  9.16E-02  8.300E-01  8.300E-01  5.601E+02  3.06E+01 0.00E+00 3.064E+01  1.814E-03  7.142E+01 1.42E-01 1.072
    p  1.63E-01  2.140E+00  2.140E+00  2.199E+02  1.54E+01 0.00E+00 1.535E+01  8.265E-03  2.838E+01 5.65E-02 1.092
    p  2.43E-01  3.210E+00  3.210E+00  1.469E+02  1.12E+01 0.00E+00 1.120E+01  1.654E-02  1.973E+01 3.93E-02 1.094
    p  2.40E-01  4.880E+00  4.880E+00  9.688E+01  8.03E+00 0.00E+00 8.031E+00  3.442E-02  1.369E+01 2.72E-02 1.095
    p  1.88E-01  5.830E+00  5.830E+00  8.122E+01  6.96E+00 0.00E+00 6.961E+00  4.717E-02  1.175E+01 2.34E-02 1.095
    p  7.43E-02  7.380E+00  7.380E+00  6.432E+01  5.75E+00 0.00E+00 5.753E+00  7.179E-02  9.601E+00 1.91E-02 1.095
    p  0.00E+00  9.640E+00  9.640E+00  4.942E+01  4.63E+00 0.00E+00 4.629E+00  1.159E-01  7.652E+00 1.52E-02 1.096
  Avg  1.43E-01  4.021E+00  4.021E+00  1.662E+02  1.17E+01 0.00E+00 1.170E+01  2.800E-02  2.217E+01 4.41E-02 1.092
===================================================================================================================
ZEB = (zeff/beta)^2 (Barkas 1963); DPUF = absorbed dose per unit fluence (nGy-cm^2/particle); zf in units of Gy

TABLE 1. Percent (%) cluster yields by complexity, as classified using the scheme of Nikjoo et al. (IJRB 71, 
467-483 1997 and and Radiat. Res. 156, 577-583 2001).
===================================================================================================================
    63.800     BD    - one or more Bd (no Sb)
    30.683     SSB   - Sb (no auxilary damage)
     2.447     SSB+  - two Sb on the same strand
     0.509     2SSB  - two or more Sb on opposite strands separated by at least 10 bp
     1.944     DSB   - two Sb on opposite strands with a separation <= 10 bp
     0.489     DSB+  - DSB accompanied by one (or more) additional Sb within 10 bp separation
     0.127     DSB++ - more than one DSB whether within the 10 bp separation or further apart
     8.720     SSBc  - fraction of complex damage (SSB+ and 2SSB) among SSBs
    55.709     SSBcb - fraction of complex damage (SSB+ and 2SSB) among SSBs; base damage included
    23.278     DSBc  - fraction of complex damage (DSB+ and DSB++) among DSBs
    69.178     DSBcb - fraction of complex damage (DSB+ and DSB++) among DSBs; base damage included
===================================================================================================================

TABLE 2. Number of clusters per cell per Gy.  Cluster yields are for a representative cell containing an average
of 1.000 Gbp (giga basepair) of DNA.  Cluster induction is proportional to absorbed dose up to at least a
hundred or thousand Gy. The category "OTHER" includes all classes of individual and clustered DNA lesion, except
for SSB and DSB.  SEM = standard error of the mean.
===================================================================================================================
Number of --------- DSB ----------   --------- SSB ----------   -------- OTHER ---------   ----- ALL CLUSTERS -----
 lesions    Average        SEM         Average        SEM         Average        SEM         Average        SEM    
===================================================================================================================
   1          ---          ---       8.54339E+01  1.36875E-01   2.56381E+02  4.05570E-01   3.41815E+02  5.39489E-01
   2      3.86788E+00  8.00979E-03   4.87518E+01  3.49244E-02   6.76086E+01  4.43581E-02   1.20228E+02  7.08959E-02
   3      3.15720E+00  7.71242E-03   2.16957E+01  2.70444E-02   1.81371E+01  2.37735E-02   4.29900E+01  4.77463E-02
   4      1.79245E+00  7.34867E-03   8.93177E+00  2.61883E-02   4.95900E+00  1.57473E-02   1.56832E+01  4.41589E-02
   5      8.96767E-01  5.76506E-03   3.58920E+00  1.82072E-02   1.39440E+00  8.23826E-03   5.88037E+00  2.91641E-02
   6      4.32783E-01  4.17568E-03   1.43557E+00  1.11723E-02   4.01200E-01  3.87124E-03   2.26955E+00  1.72489E-02
   7      2.07733E-01  2.86210E-03   5.86550E-01  6.56878E-03   1.22617E-01  1.89896E-03   9.16900E-01  9.98351E-03
   8      9.69667E-02  1.81936E-03   2.41483E-01  3.71060E-03   3.74000E-02  9.23874E-04   3.75850E-01  5.51390E-03
   9      4.70667E-02  1.14951E-03   1.00650E-01  2.04244E-03   1.19167E-02  4.85902E-04   1.59633E-01  3.00377E-03
  10      2.29000E-02  7.45992E-04   4.37000E-02  1.17934E-03   4.31667E-03  2.96425E-04   7.09167E-02  1.73618E-03
  11      1.14167E-02  5.06121E-04   1.94667E-02  7.11368E-04   1.40000E-03  1.55727E-04   3.22833E-02  1.01765E-03
  12      5.88333E-03  3.57687E-04   9.46667E-03  4.50250E-04   5.83333E-04  1.01216E-04   1.59333E-02  6.39608E-04
  13      3.10000E-03  2.39537E-04   4.45000E-03  2.95288E-04   1.50000E-04  4.99800E-05   7.70000E-03  4.08492E-04
  14      1.58333E-03  1.66756E-04   1.81667E-03  1.79369E-04   1.50000E-04  4.99800E-05   3.55000E-03  2.64831E-04
  15      7.66667E-04  1.17607E-04   8.16667E-04  1.18749E-04   1.66667E-05  1.66667E-05   1.60000E-03  1.70855E-04
  16      3.83333E-04  7.98425E-05   5.00000E-04  9.41529E-05       ---          ---       8.83333E-04  1.25526E-04
  17      3.33333E-04  7.44647E-05   2.00000E-04  5.77033E-05       ---          ---       5.33333E-04  9.41346E-05
  18      1.33333E-04  4.71239E-05   8.33333E-05  3.72603E-05       ---          ---       2.16667E-04  6.00565E-05
  19      8.33333E-05  3.72603E-05   8.33333E-05  3.72603E-05       ---          ---       1.66667E-04  5.26809E-05
  20          ---          ---       1.66667E-05  1.66667E-05       ---          ---       1.66667E-05  1.66667E-05
  21      1.66667E-05  1.66667E-05   1.66667E-05  1.66667E-05       ---          ---       3.33333E-05  2.35690E-05
  22      1.66667E-05  1.66667E-05   1.66667E-05  1.66667E-05       ---          ---       3.33333E-05  2.35690E-05
  23          ---          ---           ---          ---           ---          ---           ---          ---
  24          ---          ---           ---          ---           ---          ---           ---          ---
  25          ---          ---           ---          ---           ---          ---           ---          ---
  26          ---          ---           ---          ---           ---          ---           ---          ---
  27          ---          ---           ---          ---           ---          ---           ---          ---
  28          ---          ---           ---          ---           ---          ---           ---          ---
  29          ---          ---           ---          ---           ---          ---           ---          ---
  30          ---          ---           ---          ---           ---          ---           ---          ---
  31          ---          ---           ---          ---           ---          ---           ---          ---
  32          ---          ---           ---          ---           ---          ---           ---          ---
  33          ---          ---           ---          ---           ---          ---           ---          ---
  34          ---          ---           ---          ---           ---          ---           ---          ---
  35          ---          ---           ---          ---           ---          ---           ---          ---
  36          ---          ---           ---          ---           ---          ---           ---          ---
  37          ---          ---           ---          ---           ---          ---           ---          ---
  38          ---          ---           ---          ---           ---          ---           ---          ---
  39          ---          ---           ---          ---           ---          ---           ---          ---
  40          ---          ---           ---          ---           ---          ---           ---          ---
  41          ---          ---           ---          ---           ---          ---           ---          ---
  42          ---          ---           ---          ---           ---          ---           ---          ---
  43          ---          ---           ---          ---           ---          ---           ---          ---
  44          ---          ---           ---          ---           ---          ---           ---          ---
  45          ---          ---           ---          ---           ---          ---           ---          ---
  46          ---          ---           ---          ---           ---          ---           ---          ---
  47          ---          ---           ---          ---           ---          ---           ---          ---
  48          ---          ---           ---          ---           ---          ---           ---          ---
  49          ---          ---           ---          ---           ---          ---           ---          ---
  50          ---          ---           ---          ---           ---          ---           ---          ---
 Total    1.05455E+01  2.23358E-02   1.70847E+02  7.95023E-02   3.49060E+02  3.93798E-01   5.30453E+02  4.49578E-01
-------------------------------------------------------------------------------------------------------------------

TABLE 3. Cluster composition (% Sb per cluster)
===================================================================================================================
Number of --------- DSB ----------   --------- SSB ----------   -------- OTHER ---------   ----- ALL CLUSTERS -----
 lesions    Average        SEM         Average        SEM         Average        SEM         Average        SEM    
===================================================================================================================
   1          ---          ---       1.66667E+01  0.00000E+00   0.00000E+00  0.00000E+00   4.16598E+00  1.23725E-03
   2      1.66667E+01  0.00000E+00   8.95314E+00  1.25531E-03   0.00000E+00  0.00000E+00   4.16654E+00  1.59778E-03
   3      1.20296E+01  4.87703E-03   6.50894E+00  1.90437E-03   0.00000E+00  0.00000E+00   4.16781E+00  2.38909E-03
   4      9.80910E+00  7.45471E-03   5.35142E+00  2.97085E-03   0.00000E+00  0.00000E+00   4.16716E+00  3.69970E-03
   5      8.51000E+00  1.18379E-02   4.69509E+00  4.71724E-03   0.00000E+00  0.00000E+00   4.16552E+00  5.86212E-03
   6      7.69272E+00  1.69649E-02   4.29286E+00  8.36203E-03   0.00000E+00  0.00000E+00   4.17392E+00  9.74134E-03
   7      7.07107E+00  2.23681E-02   4.00314E+00  1.33676E-02   0.00000E+00  0.00000E+00   4.14154E+00  1.61435E-02
   8      6.62673E+00  3.02215E-02   3.78962E+00  1.87347E-02   0.00000E+00  0.00000E+00   4.13112E+00  2.30315E-02
   9      6.36223E+00  4.11559E-02   3.64794E+00  2.60335E-02   0.00000E+00  0.00000E+00   4.16651E+00  3.15085E-02
  10      6.09116E+00  5.33828E-02   3.60652E+00  3.74973E-02   0.00000E+00  0.00000E+00   4.23305E+00  4.22736E-02
  11      5.84110E+00  6.96369E-02   3.42197E+00  4.86523E-02   0.00000E+00  0.00000E+00   4.11245E+00  5.34633E-02
  12      5.62262E+00  1.00198E-01   3.53655E+00  6.49017E-02   0.00000E+00  0.00000E+00   4.15120E+00  6.99968E-02
  13      5.45977E+00  1.32980E-01   3.19550E+00  8.94574E-02   0.00000E+00  0.00000E+00   4.04461E+00  9.62919E-02
  14      5.35928E+00  1.54278E-01   3.28798E+00  1.41166E-01   0.00000E+00  0.00000E+00   4.05928E+00  1.36490E-01
  15      5.39141E+00  2.20172E-01   3.25231E+00  2.18190E-01   0.00000E+00  0.00000E+00   4.22466E+00  1.91366E-01
  16      5.66123E+00  3.19665E-01   3.37644E+00  2.46065E-01       ---          ---       4.40155E+00  2.55702E-01
  17      4.70588E+00  3.86963E-01   3.18627E+00  4.37197E-01       ---          ---       4.13603E+00  3.16627E-01
  18      4.39815E+00  5.46386E-01   3.88889E+00  6.80414E-01       ---          ---       4.20228E+00  4.14291E-01
  19      5.26316E+00  6.79471E-01   3.85965E+00  6.56431E-01       ---          ---       4.56140E+00  5.03060E-01
  20          ---          ---       2.50000E+00  0.00000E+00       ---          ---       2.50000E+00  0.00000E+00
  21      4.76190E+00  0.00000E+00   4.76190E+00  0.00000E+00       ---          ---       4.76190E+00  0.00000E+00
  22      4.54545E+00  0.00000E+00   2.27273E+00  0.00000E+00       ---          ---       3.40909E+00  1.13636E+00
  23          ---          ---           ---          ---           ---          ---           ---          ---
  24          ---          ---           ---          ---           ---          ---           ---          ---
  25          ---          ---           ---          ---           ---          ---           ---          ---
  26          ---          ---           ---          ---           ---          ---           ---          ---
  27          ---          ---           ---          ---           ---          ---           ---          ---
  28          ---          ---           ---          ---           ---          ---           ---          ---
  29          ---          ---           ---          ---           ---          ---           ---          ---
  30          ---          ---           ---          ---           ---          ---           ---          ---
  31          ---          ---           ---          ---           ---          ---           ---          ---
  32          ---          ---           ---          ---           ---          ---           ---          ---
  33          ---          ---           ---          ---           ---          ---           ---          ---
  34          ---          ---           ---          ---           ---          ---           ---          ---
  35          ---          ---           ---          ---           ---          ---           ---          ---
  36          ---          ---           ---          ---           ---          ---           ---          ---
  37          ---          ---           ---          ---           ---          ---           ---          ---
  38          ---          ---           ---          ---           ---          ---           ---          ---
  39          ---          ---           ---          ---           ---          ---           ---          ---
  40          ---          ---           ---          ---           ---          ---           ---          ---
  41          ---          ---           ---          ---           ---          ---           ---          ---
  42          ---          ---           ---          ---           ---          ---           ---          ---
  43          ---          ---           ---          ---           ---          ---           ---          ---
  44          ---          ---           ---          ---           ---          ---           ---          ---
  45          ---          ---           ---          ---           ---          ---           ---          ---
  46          ---          ---           ---          ---           ---          ---           ---          ---
  47          ---          ---           ---          ---           ---          ---           ---          ---
  48          ---          ---           ---          ---           ---          ---           ---          ---
  49          ---          ---           ---          ---           ---          ---           ---          ---
  50          ---          ---           ---          ---           ---          ---           ---          ---
Average   1.27880E+01  7.92347E-03   1.21218E+01  7.17448E-03   0.00000E+00  0.00000E+00   4.16613E+00  4.98857E-04
-------------------------------------------------------------------------------------------------------------------
NOTES: (% Sb) is the percentage of lesions that are strand breaks.
The number of Sb is ((% Sb)/100)*(# lesions). The number of Bd is (1-(% Sb)/100)*(# lesions).

TABLE 4. Cluster Length (in base pair)
===================================================================================================================
Number of --------- DSB ----------   --------- SSB ----------   -------- OTHER ---------   ----- ALL CLUSTERS -----
 lesions    Average        SEM         Average        SEM         Average        SEM         Average        SEM    
===================================================================================================================
   1          ---          ---       1.66667E-01  0.00000E+00   1.66667E-01  0.00000E+00   1.66667E-01  0.00000E+00
   2      8.93578E-01  9.74544E-04   9.21646E-01  2.88010E-04   9.19415E-01  2.49446E-04   9.19493E-01  2.04956E-04
   3      1.57202E+00  1.46790E-03   1.68874E+00  5.97582E-04   1.67350E+00  6.48943E-04   1.67374E+00  4.53885E-04
   4      2.28902E+00  2.55785E-03   2.45581E+00  1.14553E-03   2.42725E+00  1.51464E-03   2.42775E+00  8.97020E-04
   5      3.02745E+00  4.71540E-03   3.22520E+00  2.14757E-03   3.18569E+00  3.63978E-03   3.18596E+00  1.68544E-03
   6      3.77037E+00  7.76692E-03   3.98756E+00  4.19361E-03   3.93343E+00  8.00664E-03   3.93618E+00  3.29112E-03
   7      4.52676E+00  1.19560E-02   4.73804E+00  7.83526E-03   4.65036E+00  1.46597E-02   4.68814E+00  6.44279E-03
   8      5.22657E+00  1.78512E-02   5.49533E+00  1.23181E-02   5.44643E+00  2.68261E-02   5.45083E+00  1.06592E-02
   9      5.88671E+00  2.65348E-02   6.17803E+00  1.95638E-02   6.05988E+00  4.90797E-02   6.11240E+00  1.66041E-02
  10      6.64501E+00  3.90206E-02   6.91499E+00  2.92227E-02   6.68762E+00  8.44486E-02   6.84947E+00  2.45414E-02
  11      7.12566E+00  5.68213E-02   7.61278E+00  4.35077E-02   7.55589E+00  1.48698E-01   7.45886E+00  3.64626E-02
  12      7.98321E+00  7.88260E-02   8.36447E+00  6.66960E-02   7.92892E+00  2.87475E-01   8.22525E+00  5.10410E-02
  13      8.71935E+00  1.13618E-01   9.10559E+00  9.25569E-02   8.40741E+00  4.41056E-01   8.95225E+00  7.37018E-02
  14      9.37814E+00  1.81281E-01   9.77222E+00  1.58203E-01   8.77778E+00  4.13880E-01   9.55756E+00  1.18497E-01
  15      9.97538E+00  2.79115E-01   1.08628E+01  2.88819E-01   1.06667E+01  0.00000E+00   1.04112E+01  2.04215E-01
  16      1.06304E+01  3.57331E-01   1.14828E+01  3.08977E-01       ---          ---       1.10801E+01  2.41737E-01
  17      1.22667E+01  3.52601E-01   1.17083E+01  5.41667E-01       ---          ---       1.20573E+01  2.98369E-01
  18      1.18958E+01  3.64520E-01   1.17000E+01  4.39065E-01       ---          ---       1.18205E+01  2.70500E-01
  19      1.24333E+01  6.48931E-01   1.40333E+01  5.09357E-01       ---          ---       1.32333E+01  4.71535E-01
  20          ---          ---       1.56667E+01  0.00000E+00       ---          ---       1.56667E+01  0.00000E+00
  21      1.53333E+01  0.00000E+00   1.28333E+01  0.00000E+00       ---          ---       1.40833E+01  1.25000E+00
  22      1.75000E+01  0.00000E+00   1.41667E+01  0.00000E+00       ---          ---       1.58333E+01  1.66667E+00
  23          ---          ---           ---          ---           ---          ---           ---          ---
  24          ---          ---           ---          ---           ---          ---           ---          ---
  25          ---          ---           ---          ---           ---          ---           ---          ---
  26          ---          ---           ---          ---           ---          ---           ---          ---
  27          ---          ---           ---          ---           ---          ---           ---          ---
  28          ---          ---           ---          ---           ---          ---           ---          ---
  29          ---          ---           ---          ---           ---          ---           ---          ---
  30          ---          ---           ---          ---           ---          ---           ---          ---
  31          ---          ---           ---          ---           ---          ---           ---          ---
  32          ---          ---           ---          ---           ---          ---           ---          ---
  33          ---          ---           ---          ---           ---          ---           ---          ---
  34          ---          ---           ---          ---           ---          ---           ---          ---
  35          ---          ---           ---          ---           ---          ---           ---          ---
  36          ---          ---           ---          ---           ---          ---           ---          ---
  37          ---          ---           ---          ---           ---          ---           ---          ---
  38          ---          ---           ---          ---           ---          ---           ---          ---
  39          ---          ---           ---          ---           ---          ---           ---          ---
  40          ---          ---           ---          ---           ---          ---           ---          ---
  41          ---          ---           ---          ---           ---          ---           ---          ---
  42          ---          ---           ---          ---           ---          ---           ---          ---
  43          ---          ---           ---          ---           ---          ---           ---          ---
  44          ---          ---           ---          ---           ---          ---           ---          ---
  45          ---          ---           ---          ---           ---          ---           ---          ---
  46          ---          ---           ---          ---           ---          ---           ---          ---
  47          ---          ---           ---          ---           ---          ---           ---          ---
  48          ---          ---           ---          ---           ---          ---           ---          ---
  49          ---          ---           ---          ---           ---          ---           ---          ---
  50          ---          ---           ---          ---           ---          ---           ---          ---
Average   1.75122E+00  2.54485E-03   8.26832E-01  1.59092E-03   4.48230E-01  6.12843E-04   5.99726E-01  1.14250E-03
-------------------------------------------------------------------------------------------------------------------

TABLE 5. NUMBER OF LESIONS DIVIDED BY TWICE THE CLUSTER LENGTH (lesions per nucleotide)
===================================================================================================================
Number of --------- DSB ----------   --------- SSB ----------   -------- OTHER ---------   ----- ALL CLUSTERS -----
 lesions    Average        SEM         Average        SEM         Average        SEM         Average        SEM    
===================================================================================================================
   1          ---          ---       8.33333E-02  0.00000E+00   8.33333E-02  0.00000E+00   8.33333E-02  0.00000E+00
   2      4.66707E-02  8.10286E-05   4.21346E-02  1.93562E-05   4.24760E-02  1.71534E-05   4.24726E-02  1.36799E-05
   3      3.25466E-02  4.35010E-05   2.98591E-02  1.56093E-05   3.02087E-02  1.72642E-05   3.02032E-02  1.18679E-05
   4      2.78621E-02  4.19362E-05   2.56322E-02  1.63802E-05   2.60185E-02  2.22345E-05   2.60100E-02  1.29521E-05
   5      2.54510E-02  5.09107E-05   2.35627E-02  2.01650E-05   2.39247E-02  3.45754E-05   2.39321E-02  1.62951E-05
   6      2.39469E-02  5.91401E-05   2.24222E-02  2.82194E-05   2.28124E-02  5.66470E-05   2.27854E-02  2.29055E-05
   7      2.29581E-02  7.13317E-05   2.17756E-02  4.31813E-05   2.22559E-02  8.22847E-05   2.20433E-02  3.60521E-05
   8      2.24963E-02  8.82294E-05   2.12463E-02  5.41134E-05   2.15290E-02  1.26217E-04   2.14571E-02  4.75505E-05
   9      2.23335E-02  1.12174E-04   2.11810E-02  7.47618E-05   2.17220E-02  2.17748E-04   2.14434E-02  6.61088E-05
  10      2.18443E-02  1.37365E-04   2.09261E-02  9.99285E-05   2.16331E-02  2.95627E-04   2.11424E-02  8.31897E-05
  11      2.23676E-02  1.93487E-04   2.08188E-02  1.34320E-04   2.10242E-02  5.43515E-04   2.13286E-02  1.17214E-04
  12      2.15803E-02  2.23887E-04   2.06649E-02  1.84671E-04   2.19883E-02  8.27010E-04   2.09872E-02  1.40832E-04
  13      2.13788E-02  3.04462E-04   2.04181E-02  2.31466E-04   2.19528E-02  1.14784E-03   2.08080E-02  1.90573E-04
  14      2.15706E-02  5.03447E-04   2.04897E-02  3.60051E-04   2.25276E-02  9.99110E-04   2.10553E-02  3.04236E-04
  15      2.15856E-02  5.94636E-04   1.99510E-02  6.38793E-04   1.95313E-02  0.00000E+00   2.07807E-02  4.44221E-04
  16      2.14660E-02  7.72652E-04   1.97590E-02  5.47534E-04       ---          ---       2.05646E-02  4.74731E-04
  17      1.95656E-02  5.88384E-04   2.06434E-02  9.46747E-04       ---          ---       1.99698E-02  5.10556E-04
  18      2.11607E-02  6.77683E-04   2.14965E-02  8.60401E-04       ---          ---       2.12898E-02  5.11852E-04
  19      2.14671E-02  1.17055E-03   1.89050E-02  6.94603E-04       ---          ---       2.01860E-02  7.70736E-04
  20          ---          ---       1.77305E-02  0.00000E+00       ---          ---       1.77305E-02  0.00000E+00
  21      1.90217E-02  0.00000E+00   2.27273E-02  0.00000E+00       ---          ---       2.08745E-02  1.85277E-03
  22      1.74603E-02  0.00000E+00   2.15686E-02  0.00000E+00       ---          ---       1.95145E-02  2.05416E-03
  23          ---          ---           ---          ---           ---          ---           ---          ---
  24          ---          ---           ---          ---           ---          ---           ---          ---
  25          ---          ---           ---          ---           ---          ---           ---          ---
  26          ---          ---           ---          ---           ---          ---           ---          ---
  27          ---          ---           ---          ---           ---          ---           ---          ---
  28          ---          ---           ---          ---           ---          ---           ---          ---
  29          ---          ---           ---          ---           ---          ---           ---          ---
  30          ---          ---           ---          ---           ---          ---           ---          ---
  31          ---          ---           ---          ---           ---          ---           ---          ---
  32          ---          ---           ---          ---           ---          ---           ---          ---
  33          ---          ---           ---          ---           ---          ---           ---          ---
  34          ---          ---           ---          ---           ---          ---           ---          ---
  35          ---          ---           ---          ---           ---          ---           ---          ---
  36          ---          ---           ---          ---           ---          ---           ---          ---
  37          ---          ---           ---          ---           ---          ---           ---          ---
  38          ---          ---           ---          ---           ---          ---           ---          ---
  39          ---          ---           ---          ---           ---          ---           ---          ---
  40          ---          ---           ---          ---           ---          ---           ---          ---
  41          ---          ---           ---          ---           ---          ---           ---          ---
  42          ---          ---           ---          ---           ---          ---           ---          ---
  43          ---          ---           ---          ---           ---          ---           ---          ---
  44          ---          ---           ---          ---           ---          ---           ---          ---
  45          ---          ---           ---          ---           ---          ---           ---          ---
  46          ---          ---           ---          ---           ---          ---           ---          ---
  47          ---          ---           ---          ---           ---          ---           ---          ---
  48          ---          ---           ---          ---           ---          ---           ---          ---
  49          ---          ---           ---          ---           ---          ---           ---          ---
  50          ---          ---           ---          ---           ---          ---           ---          ---
Average   3.58330E-02  3.67192E-05   5.95072E-02  3.32160E-05   7.12948E-02  1.93233E-05   6.67433E-02  2.74983E-05
-------------------------------------------------------------------------------------------------------------------

TABLE 6. Number of clusters per cell per Gy per track.  Cluster yields are for a representative cell containing
an average of 1.000 Gbp (giga basepair) of DNA.  Cluster induction is proportional to absorbed dose up to at least
a hundred or thousand Gy. The category "OTHER" includes all classes of individual and clustered DNA lesion, except
for SSB and DSB.  SEM = standard error of the mean.
===================================================================================================================
Number of --------- DSB ----------   --------- SSB ----------   -------- OTHER ---------   ----- ALL CLUSTERS -----
 lesions    Average        SEM         Average        SEM         Average        SEM         Average        SEM    
===================================================================================================================
   1          ---          ---       3.33109E+00  1.40079E-02   9.99321E+00  4.17559E-02   1.33243E+01  5.56913E-02
   2      1.64437E-01  1.13486E-03   2.07094E+00  1.33113E-02   2.87257E+00  1.84552E-02   5.10795E+00  3.27542E-02
   3      1.49395E-01  1.42911E-03   1.01899E+00  9.20674E-03   8.53199E-01  7.76160E-03   2.02159E+00  1.82816E-02
   4      9.54942E-02  1.21765E-03   4.70369E-01  5.63968E-03   2.61674E-01  3.17112E-03   8.27538E-01  9.91508E-03
   5      5.39051E-02  8.60405E-04   2.13288E-01  3.19466E-03   8.36309E-02  1.30666E-03   3.50824E-01  5.25986E-03
   6      2.97454E-02  5.81639E-04   9.69254E-02  1.75130E-03   2.72937E-02  5.34695E-04   1.53964E-01  2.77658E-03
   7      1.62910E-02  3.83447E-04   4.50816E-02  9.63895E-04   9.52149E-03  2.37599E-04   7.08942E-02  1.50048E-03
   8      8.58330E-03  2.36881E-04   2.09703E-02  5.18433E-04   3.26124E-03  1.08729E-04   3.28148E-02  7.92616E-04
   9      4.59597E-03  1.46724E-04   9.61184E-03  2.74077E-04   1.16679E-03  5.67640E-05   1.53746E-02  4.16350E-04
  10      2.39809E-03  9.44140E-05   4.62222E-03  1.56343E-04   4.73253E-04  3.66783E-05   7.49356E-03  2.36439E-04
  11      1.32782E-03  6.58897E-05   2.22970E-03  9.33383E-05   1.64301E-04  1.96180E-05   3.72183E-03  1.36761E-04
  12      7.22760E-04  4.74403E-05   1.12569E-03  5.87408E-05   7.61107E-05  1.36539E-05   1.92456E-03  8.55238E-05
  13      3.84474E-04  3.14468E-05   5.62969E-04  3.94079E-05   2.13118E-05  7.10109E-06   9.68755E-04  5.48162E-05
  14      2.05226E-04  2.23989E-05   2.47498E-04  2.48225E-05   1.79708E-05  6.34937E-06   4.70695E-04  3.62578E-05
  15      1.06073E-04  1.64263E-05   1.06695E-04  1.59810E-05   2.36798E-06  0.00000E+00   2.15136E-04  2.34711E-05
  16      5.10359E-05  1.08794E-05   6.96124E-05  1.32002E-05       ---          ---       1.20648E-04  1.74101E-05
  17      4.73595E-05  1.05799E-05   2.55618E-05  7.60162E-06       ---          ---       7.29214E-05  1.30183E-05
  18      1.89438E-05  6.69531E-06   1.18399E-05  5.29390E-06       ---          ---       3.07837E-05  8.53274E-06
  19      9.92584E-06  4.75686E-06   1.18399E-05  5.29390E-06       ---          ---       2.17657E-05  7.11545E-06
  20          ---          ---       2.36798E-06  0.00000E+00       ---          ---       2.36798E-06  0.00000E+00
  21      2.36798E-06  0.00000E+00   2.36798E-06  0.00000E+00       ---          ---       4.73595E-06  3.34866E-06
  22      2.36798E-06  0.00000E+00   2.36798E-06  0.00000E+00       ---          ---       4.73595E-06  3.34866E-06
  23          ---          ---           ---          ---           ---          ---           ---          ---
  24          ---          ---           ---          ---           ---          ---           ---          ---
  25          ---          ---           ---          ---           ---          ---           ---          ---
  26          ---          ---           ---          ---           ---          ---           ---          ---
  27          ---          ---           ---          ---           ---          ---           ---          ---
  28          ---          ---           ---          ---           ---          ---           ---          ---
  29          ---          ---           ---          ---           ---          ---           ---          ---
  30          ---          ---           ---          ---           ---          ---           ---          ---
  31          ---          ---           ---          ---           ---          ---           ---          ---
  32          ---          ---           ---          ---           ---          ---           ---          ---
  33          ---          ---           ---          ---           ---          ---           ---          ---
  34          ---          ---           ---          ---           ---          ---           ---          ---
  35          ---          ---           ---          ---           ---          ---           ---          ---
  36          ---          ---           ---          ---           ---          ---           ---          ---
  37          ---          ---           ---          ---           ---          ---           ---          ---
  38          ---          ---           ---          ---           ---          ---           ---          ---
  39          ---          ---           ---          ---           ---          ---           ---          ---
  40          ---          ---           ---          ---           ---          ---           ---          ---
  41          ---          ---           ---          ---           ---          ---           ---          ---
  42          ---          ---           ---          ---           ---          ---           ---          ---
  43          ---          ---           ---          ---           ---          ---           ---          ---
  44          ---          ---           ---          ---           ---          ---           ---          ---
  45          ---          ---           ---          ---           ---          ---           ---          ---
  46          ---          ---           ---          ---           ---          ---           ---          ---
  47          ---          ---           ---          ---           ---          ---           ---          ---
  48          ---          ---           ---          ---           ---          ---           ---          ---
  49          ---          ---           ---          ---           ---          ---           ---          ---
  50          ---          ---           ---          ---           ---          ---           ---          ---
 Total    5.27723E-01  5.74378E-03   7.28628E+00  4.82189E-02   1.41063E+01  7.25552E-02   2.19203E+01  1.26228E-01
-------------------------------------------------------------------------------------------------------------------
